# Supplementary material for: Global transcriptome analysis of two wild relatives of peanut under drought and fungi infection
Source: BMC Genomics. 2012 Aug 13;13:387. doi: 10.1186/1471-2164-13-387 (PMC3496627; doi:10.1186/1471-2164-13-387)
Supplement: Additional file 1 — Consensus sequences of assembled contigs of A. stenosperma and bioinformatic annotation (BLASTX). The data represents the consensus sequences of 7,468 assembled contigs of A. stenosperma generated as a result of de novo assembly and the three best BLASTX scoring hits obtained as a result of comparison of A. stenosperma contig set against nr database of GenBank at an E value < e-7. [file 1471-2164-13-387-S1.xls]

## Sheet: out
Contig name	Sequence	Number of reads	Best scoring hit					Second-best scoring hit					Third-best scoring hit
			Genbank	Source organism	Definition	E-value	Identities(%)	Genbank	Source organism	Definition	E-value	Identities(%)	Genbank	Source organism	Definition	E-value	Identities(%)
Astenosperma_small_rep_c2	AACAGTGGTATCAACKTAGAGTGGCGCAGGTGTAATTATTAAAAGTGATCAGGGAACCCAAATTGAGCTATCATTAAAGTTCGAATTCCTTACCTCAAATAATCAGGCTGAATATGAGGGACTACTGGCTGGTTTGAGGCTGGCTAGGGAGGTAGGAGTTCAAAAGCTTACCATCTTTAGTGATTCACAAGTAGTTACCTCACAAATAGAAGGGAACTACTAAGCTAAGGATCCCACCATGAAGAAATATCTAGACAAAACCAAAGAACAGTTCGGACAGTTTGGGGAATACGAGGTCCAACACATACCTTGGGAACAGAATGCCCGAGCTGATGCACTCTCAAAACTAGGCAGCACCAAACCAAGGGGCAATAATAGAAGCCTCATCTAAGAAACATT…	225	AAY99339	Silene latifolia	pol-polyprotein [Silene latifolia]	6.96015e-50	37.4233	BAD66751	Beta vulgaris subsp. vulgaris	orf764 [Beta vulgaris subsp. vulgaris]	4.85251e-48	37.4233	NP_063998	Beta vulgaris subsp. vulgaris	orf764 [Beta vulgaris subsp. vulgaris] >gi|9049300|dbj|BAA99310.1| orf764 [Beta vulgaris subsp. vulgaris]	4.85251e-48	37.4233
Astenosperma_small_rep_c3	GTGGTTCCACCCAAGCAGTTTGGTATCAACGCAGAGTGGTTCCACCTCAAGCTTAGTGGTATCAACGCAGAGTAGGCCGAAAAACAGTTGGTTGAACCGAATCTTAAATCGACCAGTTTTTGGAGTTTTAGCAAAAATGCTACCGTTTTGATCACTTCTGATGCACGTACTAAACGTCTGAACCCCTAAGCCTAAGCATAACCCAACGTCCCAACCCATCCAATCCTGCACAACGGCATAGCAGTCTCTCTCCCTCCCTTCACCTTTAAGCGCGTCATTCTTGTCACCGCCAGCGAGCTATCTTCGTCACTTCCGTCCATCCACTAGATTGCTGCTGCACCGTCGCAAGTTAGAGCTTCAAAGATTACAATCGTGTTCGTACAGCTCTCCACCATCGTC…	175	no hit
Astenosperma_small_rep_c6	GAAACCTCAATGTCTKCATAATCAAGAATCATGAATGTCCCCTTGTCATTTATAGATATCAAAAAACAAAAAGGACACTATCATTGTGTAACAAGCAACTTGCTCTTCTTCCATTTGAAACAACCATATTATAAAAGCAGAAAACGCGTGCTAAATAAATAATTCCTGGTAGCAAGTCTAGAAAGCGCAAATAAAATATAGCTTGACATGATCGGGAAGAACACATTGGATGATGCTAGCTCTAGCCTCTAGAACACGACCGTGTCGAGCATCATTCCCAAGGTCTGAACAATGTTGGAAGACATCAAATTGGAGACATGCTCCTCAAGGTGCTTCTTAGCATCTTGCCTCCCCACGTTAGCGATTGCGAGTTTTTCTGGCGGTAACTCGTCTTCCTCC…	226	ABK95816	Populus trichocarpa	unknown [Populus trichocarpa]	1.24367e-119	91.8455	XP_002302444	Populus trichocarpa	predicted protein [Populus trichocarpa] >gi|222844170|gb|EEE81717.1| predicted protein [Populus trichocarpa]	1.24374e-119	91.8455	XP_002284566	Vitis vinifera	PREDICTED: hypothetical protein [Vitis vinifera] >gi|147803561|emb|CAN68719.1| hypothetical protein [Vitis vinifera]	2.76331e-119	91.4163
Astenosperma_small_rep_c10	TCAACGCAGAGTGGAACTCAATTCTCCTAGGGAGATGTTTAGTTGCTCCCAATAGTTTTGTGGAGGAAAGTGCATCCCTTGAGGCATCTTAGAGATTTCTTGATGATGAGCTTCCTCATGCACCTCTTGAGAACCGTGAGGGGCTTCTCTTGCTTGCTCCATCCTCTTCTTGGTGATGGGCTTATCCTCCTCAATGGAGATGTCTCCTTCTATGATAACTCCAGCTGAGTAACATAGATGGCAAATAAGGTGAGGAAAAGCTAACCGTGCCATGGGTGAAGGCTTGTCGGCTATTTTGTAGATTTCATTGGAGATGACCTCATGAACTTCTACTTTCCCTCCAATCATGATGCCATGAATCATGATGGCCCGATCCACAGTAACTTCAGATCGGTTGCT…	267	no hit
Astenosperma_small_rep_c13	TTTCCACCCAAGCTTTAGTGGTATCAACGCRKAGTTCCACCCAAGCTAGTTGGTATCAACGCAGAGTGGTTCCACCCAAGCTAGTTGGTATCAACGCAGAGTGGTTCCACCCAAGCTAGTGGTATCAACGCAGAGTGGCCGAGGCGGCCTTTTTTTTTTTGCACAACTACTGATAATATAATTAATATAACACATGCTAGATTACATATAATAACGAATTATTACGTTTTCTTTGTCCTCTCAGAAAGTCCAACTTTTAGTGTTTGATGAGCATAATTTGATTAATATTATGCTTCACCATTAGGATCACAATCTTGGCTTTGAAGCATTTCAACGACTTGGCTCATGGTAGGCCTTTGTTCATTGTCCTCTTCTATGCAATCCAATGCCACTCTAGCC…	470	XP_002319861	Populus trichocarpa	predicted protein [Populus trichocarpa] >gi|222858237|gb|EEE95784.1| predicted protein [Populus trichocarpa]	3.32983e-29	59.4828	XP_002319857	Populus trichocarpa	predicted protein [Populus trichocarpa] >gi|222858233|gb|EEE95780.1| predicted protein [Populus trichocarpa]	3.32983e-29	59.4828	XP_002319860	Populus trichocarpa	predicted protein [Populus trichocarpa] >gi|222858236|gb|EEE95783.1| predicted protein [Populus trichocarpa]	7.41808e-29	59.4828
Astenosperma_small_rep_c15	AGTGGTATCAACGCAGAGTGGCAAGTTCATAAAAGTTGGAATGTTCATCGGTTGACTAACTGAGAGATGAACCACTACCTTCTCCGCTACTGTCTCAACTCCCACATCACCATCCTCGTCTTCGCCACCAGCTTCATAAGTGGCTTCGAAGTCCTCTTCATTGTCACTATTCATTCCTTCATACACTGCTACTCTATCATCCTCTATATCTAAATTATTTTGAATCCCATTTACCTCTACGTTTTCAAACTCAACATACAGCTCATCTGTGGCTGTCGCATCTGACTCTGCCGGTGAATTTGAAACATATTCTGCATACTCGCTTCGTCAATGATCGGCATAATATCAAACTGTATTAGACTACCAAAAACTATAACCAAATTCTGGTACAGAATACTG…	105	no hit
Astenosperma_small_rep_c16	CCGAGGCGGTTCCGTTTTTTNTTTTTTDDTTATCCAAAACCTTTGTTTATAACTTTGTTTCTCGACTGCTCCCTACAGAGTGCCGGACCATGACCAAGATAACTCGTTACTCAAATAAATATATAGAATGAAAGAAACTCTCAAAACTCCCAGACCCAGAATGCTCAAGACTTAGAATTCAAACCCAACTCTAACTTAAGCTTGCTGACAAGAAGACTCAAAGGAGGACACAAACACCTCAATTAATTGCATGGCTCTGACACAATTCCATGACTAACGAGTATGACACTATCCCAAGATGTGATGGCAAACACAACCACCTAACCTCGTCATATTAACCATGTACTGTAAAATGTGAATGAATAATACTCAAGCTGAAGAAGCAGGCTCTTCACCTTC…	129	no hit
Astenosperma_small_rep_c18	CAACGCAGAGTGGAAGCACTCAATTTGGATCTCTGTAGCTCAAGATATCTTCCATTGAAGAGAACATGGTCAGGCTGCCTTGTTGGAGTTGTTGTGAATAACGCCCATACATTTCAAGTTAGCAACGTGCACCACAATTTCCTGGCGTTGTTGTGAGTAACTCCTTCTCTTTAGCACGTTGGCAACGTGCTCGAGCCTTTCTCAAGGCTCCATGTTTGCTTCCTGGCGTTGGCAACGTGCATGGCAAGGCCATTGGGCGTTGGCAACGTGCATGGTACATCTCCCTGGCGTTAGCAACTTGGATGATGCCTTGATTGGCGTTGGCAACGCGGATAGTGGGCTGATGGGCGTTTGCAACGCGGTTGGTGGGCTGATGGGCGTTTGTAACGTGGTTGGTGC…	118	no hit
Astenosperma_small_rep_c24	GCAGAGTGGAGAGAAGGATGATAAAGATTTTCTTTGAAATATGATTTTTGAATGAATTTGAAAAATGAGACATGGATTGATAAATAATGATGATGTTGAGAATGTTGAGATATGGATTGAGAATGTTACATGAAGGTTAATGCCATGGCTTGATAAATGATTATATACTGATTATGAGAATGAAATGGCTTATGAATGATGATATCTGAGATACGAGGTTTCCTGGATTAAGTGCCGTGGCTTGCCACCACGTGTACCAGGTTGAAAACTCAATACTCTGTTGACCTTACGATGTAAGTGTGACCGGGCACTATATAAATTCCCAAGAATGTTACCCCCATTGAACAATATTGATTATTTGAGAAAAAGCTATGCATAGACTCTTGGGGATGCACGTCG…	596	no hit
Astenosperma_small_rep_c25	TGGTATCAACGCAGAGTGGGATCTCTTGTGTACTCCATCCTTTTCTTAGTGATGGGCTTGTCCTCATCAATGGTGATGTCTCCCTCTATGTCAACTCCCACTGAATAACAGAGGTGACAAATGAGGTGAGGAAAGGCTAACCTTGCTAAGGTAGAGGACTTATCCGCCACCTTGTAGAGTTCTTGGGCTATGACCTCATGAACTTCCACTTCTTCTCCAATCATGATGCTATGGATCATGATAGCCCGGTCTATGGTAACTTCGGACCGGTTGCTAGTGGGGATGATTGAGCGTTGTATGAACTCTAACCATCCTCTAGCCACGGGCTTGAGGTCACGCCTTCTCAATTGAACCGGCTTTCCTCTTGAATCTTGATTCCACTCTGCGTTGATACCACTG…	74	no hit
Astenosperma_small_rep_c26	TGGTATCAACGCAGAGTGGTTGCTATGAAGAGTGACACTATTGAAGATATTAATAGAAATGTTTCAACTTTGACGGATTGGGTAAGAAATTGGCATCCTACATCCTAATTCCTAGTCATATAAAAAAGGGGAGAAAATGGAAAAGAAAAGATATTAATTTGTAGAAACTTTCATGTAACAGTGTGATAAAAAAGAAATATGGATTATGGATATTTATGTTGAACTGCTACATGGATATGCAGTGTTGCTGATTCGTCTTACTAAAAAAAAAAAAAATAGGCCGCCTCGGCCACTCTGCGTTGATACCACTGCATCAGAGACGTGAATAGGTCAAGGTCAAGAGAGAGATGGTGAACAGCAGTTTTGTGTGGATTAAGAGTTATCCTCAACTTTTGATCA…	143	no hit
Astenosperma_small_rep_c32	TAAGAAACAGAGAGAAATCAAATTCTAAATTATAACACACTTGAACAGTATCATATACGTGAAAAACTAGGCCATGAGTTATTCTAGCATAGGTAGCAGTAACAGCACAAGAAACATATCAGAAGACACGCAATGTTATTTCAAGTTCATCAAATTGTATTTCAAATTGGCCTATATTAACATAGAAAATAGTCTCATAAATGAATTAGGCAACAGTTGCAGTTTCTGAAGCCTTGTTTTCAGGCTCAGCTGAGGCAATGGCAGAAGTTTCAGAAGGCTTGATTTCAACTTCAGTTGAAGTAGCAGCAGTTGCATTTTCTGAAAGCTTGTTTTCTGGCTGGGTGGGCAATGCCGGCGCTTCATTCTCCCAGAAGGCTGTCTTCTTCCCAGTTTTGGCGA…	99	AAF15286	Glycine max	copper chaperone homolog CCH [Glycine max]	2.11699e-38	70.4	ACU18996	Glycine max	unknown [Glycine max]	8.04456e-38	70.4	ACU13402	Glycine max	unknown [Glycine max]	4.13157e-34	62.7907
Astenosperma_small_rep_c34	AGTTGGTAAAGTGAGGAGTAGGTCATAATTAACACCTATTGGATTGGCTATTGTTAGTGGAATTATTTTCTTGAGGTTTGTCATGTCCCGTGGCCTAAACAAACTTGAGGATTTGCAATGATGGATTCCGGTGCTCGAGATGAAGGATCGTTTTCAACCAATTATGCTCTTGGTAATTAACACTTGTTAGTAAGTGCAGAAGTCAGTTGAAACGTTAGTATTTAGTAATGAATGCTTGTACTATATAATCAATGTTATGTGAGCAAAGCTACGGAGTGTGTGTAGAAGGGTAGAACGGTGCTTGGATTGAATTCTTTATTTTTGGAATATTTGTGCTTTCTTATTTGCAAAATATCTAAGCCCTTAATCTGTTAATTTTATTATGCATCCAAGAACAAT…	261	no hit
Astenosperma_small_rep_c35	GGCATAAGATTTTATACCTGACCCTAGGTCACATAGAGCTTTTTCAATGGTCATGGTGCCTATGGTACAGGGTATTAAGAATTTCCCAGGATATTGTTTCTTTTAAGGTAAAGTTTGATGAACCCATGTATCAAGTTCACTAATGAGCAAGGGAGGTTCACCTTCCCAAGTCTCATTACCAAATAACTTGGCATTCAGCTTCATGATGGCTCCGAGATATTGAGCAACTTGCTCTACAGTTACATCTTCATCCTCTTCAGAGGAAGAATAATCTTCAGAGCTCATGAATGGCAGAAGGAGATTTAATGGAATCTCTATGGTCTCTATATGAGCCTCAGATTCCTTTGGATCCTCAATAGGGAACTCCTTCCTGCTTGAGAGACGTCCCATGAGATCTTC…	79	no hit
Astenosperma_small_rep_c39	GGTATCAACGCAGAGTGGCGTTGCCGGGGATTGTTTTGAGTATGGACAACTGACGGTTCATCTTGTTGCTTAGATTAGGTATTTTTCAGAATTCTTAAGAATGAGTTCTAGAGTTTCATGATGATCTGTTGAAGTCTGGCTGGCTGTGAAGCCATGTCTAATCTTATTGGACCGAGGTTTCAACGTATCATCACAAGAGCTTGTTGATTTCTATCAATCCTGCTATTGGAGCAATGATCTGCTAAGGCTTGGCTGGCCATTGGCCATGTCTAGTGTTTTGGACCGAAGCTTTCTATGAAAGCTTGGCTGGCTGTGAAGCCATGTCTAATTCCTGGACCGGAGTCTCCACTCTGCGTTGATACCACTG	174	no hit
Astenosperma_small_rep_c42	AAAATGATGTTGGGGAGCTTGGGGCAGAGGWGGCCCAAAAACTTCCGTGATAGGAACATTTTCATAATTTTGGTTCCAAATAAAGCCGCTCTACAGAAAACCCAAGATCCACCAAAGAAAAAAGACAAATCCGCAGCAGATGAAGTCTCTGCTAGTGTCTGAAACTCTGCTGCGAGTCTACTGTGAAATGAGTTGTGTGCAACATATATTTTTTTGGCCTGGTTAGAATATGTATGTGTTGTATAGCGTATAATCATGAGCAACAATGACACATTCACCAGAACATAATGGTAGAAGCAGCCTTATGTTATTCAATCCATTGCATGTCAACTTGGTGATTACTCATAGGAAGCTTCATCATACCATAAGGAATTATGGGAAATTGGCAGAGAGAACAGA…	331	no hit
Astenosperma_small_rep_c51	TCAATCCATTGGGAACGGACACTTAAGGTTTTGATCAGGTACAAAGCGGTTATCCATGAGCGGATTGCCTCACTTCATTGGGAGTTTTTAGAGCAAGACCCAATCGAAGTCAATGAAACCATGGTGCGGGCATTCTACACCAACTACCAAAGATGGAAAGCAGAGTCAGTATTCCTCTGGGGAAAGAGGTTTGATACTTTCAACCAAGCTCTTGAAGCTATTCTGAAGATCCCCCACATTCCGTCCGAAGAGGATGACTATCCTTGGATTAAGGCGAAGGCGTCCAAGGGGAGGATGTCTCTGACTCCCATACTTCAAAGAATTGGCCGTCCTGGGGCTTCATAGGAGTTTAGCAAAATGAGAAATTCTATTCTTGCGACTATAGCTTACTCCGATTTG…	130	no hit
Astenosperma_small_rep_c53	TTAAGAAAATAGAACTAACATTCAACCAAATACAAATAGTTTATTATACAAGATGCAAGTTTTTCTAATGTACATCTCAACTCTCTCCTACTTCCTATACATAAGAAAGCTACCACCCCTATTATCTATGTAAGACTCAATTCCAATTACATCAGACACATGAAAATTATATATCATATCATTGGATTTATGTGGAACCAACATAAAATTTAATGGTTGAAATTCTTCTACCGGAAGAATAGACTCCTCCCCCTAAAAGAGCATAATAAGAACTTTTTCCACATGCAATAGTCCAATCCTAGTGACATAAAGATGCCTTCCTTTTTATAGCAGTCGCTTTAAACAAAGACCAAATTTGGTCTACCATGGACCTGTAACTGTCCTTCTCAAGCACTGTCT…	92	ACB46529	Glycine max	stress-related protein 1 [Glycine max]	9.79748e-92	52.7778	XP_002313119	Populus trichocarpa	predicted protein [Populus trichocarpa] >gi|222849527|gb|EEE87074.1| predicted protein [Populus trichocarpa]	1.53893e-83	45.7143	ABN58425	Populus trichocarpa	abscisic acid responsive elements-binding protein 2 [Populus trichocarpa] >gi|125863278|gb|ABN58426.1| abscisic acid responsive elements-binding protein 2 [Populus trichocarpa]	6.94208e-81	44.4805
Astenosperma_small_rep_c62	TTGGCCGAGGCGGTCCTTTTATTTTTTTTTTACCATTTTTATCAACGTAGCTATCTTCTTCCACTCCCTTCAACTTCTTATTCTTCTTCTTCTTGTTCGCATTGTTTTCCAAGGATTCTGCGCCCTCTTCTTGTTGAGGTTCAGCTGATTGGTTCTCTGATTCAGAATCCCGAGGCCGCTTCTTCTTATTCTTATTCTTCATCTTTTTCTTCGTTTCGTTCATAACGATGGTTGAAGCTTGAAACTTTTCTTCTGTTTCAGGTGATTCTGCCATGGCTGGTGGTTCTAGAATTTTCAGAAGCTCAAGGCCACTCTGCGTTGATACC	123	no hit
Astenosperma_small_rep_c69	CTCCTTCTTGTTCCCTCAGTTTCGTACCTCCTTCCGGCAGTTTCATCAGCACTTCTTTCTAGCAGTTCCATCTGTATTTTTTTCCGACAGTTTCATCTGCATTTTGTTTCAACAGTTCCGTCTGCATTTTGTTTCAGCAGTTCTGTCTGCAATTCTTTCCGACACTTCCATCTACATTATTTTACTGCATTCTACGCGACATCTGAAGATCGTTGTTTGCTCTCCCTCTCAAGCACATCATCTCTTTCTCTGTTTCTGCCGTGCTTCTCTCTTTCCTTGTCTTCCTCTCCATCACACGTGCCTCCACGTGCGCTGCTTGCTCTCTCTCTCTCTAGCACAACATCTCATTCTATGTTTCTACTGCTAGCAGCTCTAGCTCTGCCACACGCATCTCCCTCT…	65	no hit
Astenosperma_small_rep_c70	GTAACAGTTTATTTCAGTTTGAAATTAAATTTTGATATCAGTTTAATTAATAGGATAAAAAGACACGTCTGCAATAAACGATAAGTAAAGTATATGATGGTGAAAAACATTTTAATGGCATACATTTCGGAATGACACACATAGGTCAATAACGGATACTAAACTAGGGAAATCTTATGAGCAACAAAACGATGCTACTAAGATGAACAACACACGCAAACAGTTCACAAAGGTTGAAACGATAAAAAGATCATCACGAATGCCAAACAAGGGCCGAGAATCAAGTCTTCTAATAGTCCTCGATATCATCATCTCCACCCTCAGCAGACTCAGCACCAACTTCTTCATAATCCTTCTCGAGGGCAGCAAGGTCCTCACGAGCTTCTGAAAATTCACCTT…	136	XP_002522104	Ricinus communis	tubulin alpha chain, putative [Ricinus communis] >gi|223538703|gb|EEF40304.1| tubulin alpha chain, putative [Ricinus communis]	0	94.4444	ACJ60905	Betula pendula	alpha tubulin [Betula pendula]	0	94.2222	P33629	Prunus dulcis	RecName: Full=Tubulin alpha chain >gi|20413|emb|CAA47635.1| alpha-tubulin [Prunus dulcis]	0	94.2222
Astenosperma_small_rep_c73	TTAACTACAACCTAGCCATCACCGTTTTTATCAGCGGATCATCTTTACAAATATACAAAAATCCAATTATACAAGACAAAATGGATGAAAGAAAACAAAATTAAATGCAGCTGCACGTATGTGTTACCGGTGCAGAGGATGAGTCCTCCCCATTCCCAAAAAATTACAGCGCTAAGGCTGAGCATTTTCCTAGGACACCAATATTGGCGGTTGCACAAGCAATTAGATGGCCGCAACTGTATGCAAACTTGAATAATTCAACTAAGGTACCATACACATTCAATCATCGATTTCTTGAACCCATGCTAAACCTTGAAGCACAGTTTCAACTGCTGCATTAGGAACAAGAAGTCCAACAATACGCTGGTTATCCCCAGTAGTTTCAATGCGTACAACACG…	57	XP_002889240	Arabidopsis lyrata subsp. lyrata	EMB1135 [Arabidopsis lyrata subsp. lyrata] >gi|297335081|gb|EFH65499.1| EMB1135 [Arabidopsis lyrata subsp. lyrata]	2.75564e-73	83.9744	BAF00787	Arabidopsis thaliana	hypothetical protein [Arabidopsis thaliana]	2.75564e-73	83.9744	NP_178053	Arabidopsis thaliana	EMB1135 (embryo defective 1135); DNA binding / protein binding / zinc ion binding [Arabidopsis thaliana]	2.75564e-73	83.9744
Astenosperma_small_rep_c74	CATTACGGCCGGGGGAGCACAAGTTAGTTTGTGGATAATAATGTTGATAACGGTCAGGGATGCTTCCTTTTCTTCTCCACTCTGTTCATTACGGCCGGGGGTTTCAGCACAAAACTCAAATATTCAATTTTCCGAGCGAGTTTTTCTGTCCAGAGGACACCCAACACTAGCCTCACATGGAATCCCAGGCATGTCTCCACCTGCTATGATGCATCGAATTTCGATCCCTTGGGTATTAACCCGGATTTATCTTCCCGGTTAAATTCTACTTGGGAGAATGTAGTCTCCTTGTTTTCGCAAACTTTTGAGAGTGCTTCAAGTACAGACAAGGAAAAGCCTAATTCTTCACGAGGAATAGCAGCTGCTATAGAGGATAGTTCAATTGATTTTGGAGATTTC…	120	XP_002533181	Ricinus communis	protein translocase secy subunit, putative [Ricinus communis] >gi|223527015|gb|EEF29204.1| protein translocase secy subunit, putative [Ricinus communis]	0	80.6202	XP_002262945	Vitis vinifera	PREDICTED: hypothetical protein [Vitis vinifera]	0	79.3774	Q9XQU4	Pisum sativum	RecName: Full=Preprotein translocase subunit secY, chloroplastic; AltName: Full=CpSecY; Flags: Precursor >gi|4929291|gb|AAD33936.1|AF144684_1 secY [Pisum sativum]	0	81.1765
Astenosperma_small_rep_c75	TAAACATGCGAAACATACAGCTTCAGAACTTATTAAGATTTTGGTGCACATGTATAATTAATGAAACTGCATGCATGGATAAAGCTATGCTAGATGATCATATAATCCGTAGCTTCATAAATCTAGGTGGCTGGATATGGCGGCAGGAGCAGCAAGCACCAGCTTCTGAAGCTGATCAATGAGCTCAGTCAAACTGTTGTACGAGGACCCACCTTTCTGGACCGCATTCCAAGCCTTCTCCTTCATTTCTTTGGCCTTACTCTTTATCCTCTCCGCTTCATCTCCACCGTCCATCAACTTCTTCACCGCCTTTTCTATCCTCTCCGCACCCACCACCTTCGTCTTCGGCTCGAACGGCGATATGCTCCATTCTGCTGCACCAACCTCCACTCCAAAACC…	82	BAA36410	Vigna mungo	UDP-glycose:flavonoid glycosyltransferase [Vigna mungo]	1.71584e-172	62.9482	AAW56091	Medicago truncatula	triterpene UDP-glucosyl transferase UGT73K1 [Medicago truncatula]	5.66582e-165	64.8438	CAB88666	Cicer arietinum	putative UDP-glycose [Cicer arietinum]	1.38491e-163	65.2893
Astenosperma_small_rep_c76	ATACAAGAGGAGGATCAGCGTCGTCATCACCCTCATCATCAGGGACAATCTTGCCATCTCTGACAACATTATCTAAACTGAAAAGGGTGAGATCGGCCTCGGGAGCAATGACCCGAACTTGCTCCTTCAAGTTCTCGTAAGCAGCAGTCACGCTGCCGACGAGATGACCTTGGAGCTCAGAATAATCCTCCCGAGCACTGTCCAACTCCTCCCTCACACACATCACCTCCCGATAAGTTGTAACATAACTATCTTTGTGCATCAGAGCTGTGTCCTCAGCCAACCTCAAAGAAGCCGCCAATGAAAGGGAACTCGCCTTCTCATTCTCTAGATCCTTCTCTAACTTGGTCACCTTTAATTCGAGCTCCTCCTTCAGCCCCTTCATCCGGTCAAACTCTT…	44	no hit
Astenosperma_small_rep_c77	GGAAAGCCAGAACGGAAATCGAGGAAAAACGGTAAAATGCAATAAATGCAGAAACAGCCATTTTTTTTTGAATTTTGAAAAAACAGACTACTATGCCCGAGCTCGACCTCCCAAAAAAGGACGAACTCGGGCAGGGGCACTGTTCATACACTGACCGGGCTCCTCCAAACTCGGCCAGTTCATAAAAGGTCCGACCTCATCCTAAGGCTCACGCCTAAAAGTCGGACCTCGGATGAATAAAGCAAGGAAAGGCCCATCAAAAGGAACGCAGCCCAAACCTAAAGGCCGAAAAAGGCCTAGCAAAAGGCGGTTCCACAAAGATAGGGATAAAACTCCCGAAAGATAAGATAAGATAAGAATATCTTATCCAGGGAAGATCACGGCCAAACTACTACAAAT…	54	no hit
Astenosperma_small_rep_c80	ACTATCAGTTCAGGTGACGAAACCTCATGTTCAATGTAGATATCAACAAGACCCGCGTTCTGTGAACCCATCTCACACATCTCTCTTAGGTATGCATCACTCTTTAACTTCCTCAATCCCTCCCCTATGCTCTTTCCAGGTACAAGCCACCAGACTTCCTTCATTCTGTCATAACCAAGCTCCTTATAATAGTTTCTCAGGTAAAATACATCCAACCTATCCACCTCAACATCACCAAGGTAGTTTCTGTTGTCCAGATAGTAACCAATCTTTCCATCCACACCCTTTTCAAAAGTTCCTCCATGATGAAACATAATGTCTAGTACTTCATCCATCTGCCCACTCTGCGTTGATACCACT	188	no hit
Astenosperma_small_rep_c83	CCATTACGGCCGGGGACAGCATCCATTCACACATTAAATCACTTCCAAGTCTGCATTCCCCTTCCTAACAAAACCTTGAAACCAGCCTCAGTGTGCTCTTCTCCCTTGTCTCGATGGCAGCTGCAACATCTGGTGCTGTGTTGAACGGTTTGGGATCTTCTTTCCTTTGTGGAGGAAAGAGGAGCCAGACACTACTTGCTAATGCTATTGCAGGCAAAGCTGGTGCTTCTGTTAGTCCTAAAAGATATGTTGTAGCTGCTGCTGCTGCACCAAAGAAGTCATGGGTCCCTGGTGTTAGAGGTGGTGGAAACTTCATTGACCCTGAATGGCTTGACGGCTCGCTACCTGGTGACTATGGTTTTGACCCACTAGGGCTAGGGAAGGACCCAGCATTCCTGA…	182	AAD27882	Vigna radiata	chlorophyll a/b-binding protein CP24 precursor [Vigna radiata]	5.52651e-139	91.0853	ACU23773	Glycine max	unknown [Glycine max]	4.37892e-136	89.5349	XP_002263201	Vitis vinifera	PREDICTED: hypothetical protein [Vitis vinifera] >gi|147804704|emb|CAN71620.1| hypothetical protein [Vitis vinifera]	4.24133e-131	87.5
Astenosperma_small_rep_c84	TATGGCTATGGTAATTTGATATTTTAACTAAAGTTGCTACACACCTATATCTAAAAAACAGTTAGGAGTGAATCAACAACCTACCACAATCATCCTGAGTATGATATATGAAAAAGTTGAGACAAAGTAATGATCTGGCATCCTAGAAATCGTCCTAAACATTCTCTGAAATACTAAATGAAGTAAATTGTAGATACTGTTCACGTCTTGAAATCTTAAAAGACATTAAATTCTTCATTCATTTAGTAAGTAGGAGGATCTCTAAAGAAGATTCATCATTTCTTTTTCGGATATATTTACCAGAATTTTTCACGGTTCTCAGCGGGTACATAAAACATGCTCTGAGCAAGCACACCGCATTCACCACCTGAATCCATGCTCCCATAAAACGATCCAGAT…	38	XP_002468279	Sorghum bicolor	hypothetical protein SORBIDRAFT_01g042910 [Sorghum bicolor] >gi|241922133|gb|EER95277.1| hypothetical protein SORBIDRAFT_01g042910 [Sorghum bicolor]	2.95991e-11	85.7143	NP_001168248	Zea mays	hypothetical protein LOC100382011 [Zea mays] >gi|223945103|gb|ACN26635.1| unknown [Zea mays] >gi|223946993|gb|ACN27580.1| unknown [Zea mays]	2.95991e-11	85.7143	EAZ26051	Oryza sativa Japonica Group	hypothetical protein OsJ_09905 [Oryza sativa Japonica Group]	2.95991e-11	85.7143
Astenosperma_small_rep_c89	CTCAAATGTCTATATCTTGCATTACTCATGACTGTCATACAAAAGTTTAGAAACCCATGATGATCTACTTAGTTAAGTCCTTAAGTGGGTTTCTGAATGGTTAACATTTAACAAGCCATTGAAACTGTTGTTGCACCCTTCAAAGAAAGCCTTAGCAGTCATTTCTCTCTCAAACCTCCAAATATAGTTCAAACCAACAAGCAGCTCAGTTATGGCAGCTTCTGTCTTCTCTTTGTCTGCAAAGAACAAAGTCTGCAACAACAACACATTACTATTGGTCTTTGGAACCATCAGGTTCATCTGCTCAAAGCTCCTCCCACTCTGCGTTGATACCACTG	51	XP_002510903	Ricinus communis	conserved hypothetical protein [Ricinus communis] >gi|223550018|gb|EEF51505.1| conserved hypothetical protein [Ricinus communis]	1.27502e-22	75.9036	XP_002321852	Populus trichocarpa	predicted protein [Populus trichocarpa] >gi|222868848|gb|EEF05979.1| predicted protein [Populus trichocarpa]	4.84508e-22	75.3086	XP_002318869	Populus trichocarpa	predicted protein [Populus trichocarpa] >gi|222859542|gb|EEE97089.1| predicted protein [Populus trichocarpa]	5.92271e-20	79.7101
Astenosperma_small_rep_c90	CCATTACGGCCGGGGGAGGCAACGAACCAAAACCAAAAGAAAAAAGGTAACAGAAATGAAGATTGGTGGCGGTGTGTTGTACGGAGGACCTCCACGTGGCAGCGTCCTGCCACTCCTTTTCAGTAACCGCCCATCCTCCCTCCGCTTCACCACCGCTGCTGTTGCTTCTTCTTCTTCTACTTCCCATGTGGTTGCAGAACACGCGTCTTTTGTTAAGGACGTAGCTGCAACTCACCCTCCTCAGCATCTCTCACAACTCTTATCTATCCTGAAAACCAGAGGTGAATCTATTATCTCTCCCGGTGCTAAGAAAGGATTAATCCCCCTTGCTATACCACTCTCAAAGAACAGCTCAGGTACTGTGACTGCGCTGTTGCGATGGCCCACGGCTCCACCCGA…	68	CBI21392	Vitis vinifera	unnamed protein product [Vitis vinifera]	7.38297e-132	76.5957	XP_002278310	Vitis vinifera	PREDICTED: hypothetical protein [Vitis vinifera]	7.38319e-132	76.5957	CBI32384	Vitis vinifera	unnamed protein product [Vitis vinifera]	9.75872e-129	78.7234
Astenosperma_small_rep_c91	CCATTACGGCCGGGGGCATGGGAATGGCGATACTTGTGCCACCCAACCCTATTCCTTCCATAATCCCTTCCTTCCCTCGCTCTTTCACCACCCTAACTACGCCGTTTCTCACTACTTCCCGCCGCCTAACCCTTTCAGCTCCATCTTCTTCCTCTTCTTCTCATTCCCACTTCTCTGATTTTGATGCAGGAGAAGGCGACTGCGTTGCAAATGCAATTCCATGGAACGGTTCTAAGGTGCTTCTTAAAGGGATGACTTATACTCAACTCCAAAAATGGGTTCAATCTCATGGATACAGACCCGGGCAGGCAATGATGTTATGGAAGCGTATGTATGGAAACGATATTTGGGCTTTTCATACTGATGAACTGGAAGGTTTGAACAAAGATTTCAAGAAGA…	113	XP_002262749	Vitis vinifera	PREDICTED: hypothetical protein [Vitis vinifera] >gi|296086557|emb|CBI32146.3| unnamed protein product [Vitis vinifera]	4.75445e-164	76.9648	XP_002886632	Arabidopsis lyrata subsp. lyrata	radical SAM domain-containing protein [Arabidopsis lyrata subsp. lyrata] >gi|297332473|gb|EFH62891.1| radical SAM domain-containing protein [Arabidopsis lyrata subsp. lyrata]	8.39239e-161	75.8242	NP_564755	Arabidopsis thaliana	radical SAM domain-containing protein [Arabidopsis thaliana] >gi|15451230|gb|AAK96886.1| Unknown protein [Arabidopsis thaliana] >gi|20148295|gb|AAM10038.1| unknown protein [Arabidopsis thaliana]	1.86963e-160	75.5495
Astenosperma_small_rep_c99	CCATTACGGCCGGGGAGGCTCCAATCCATGTACACACTCACCTGAAAGGTTTCATCATTCTCAGCAGCCACACTTTTTCCCCCCTTTATACAAAGTTCACACCTTTATTTATTTTTCTTTTTGTCTTTAATTTTCTTTCTGCTGTTGTTCTTGTTGTTTCTCCATCACTGCCTCGATTCAGGAACTGGGTCATCATCCTCTGACCTCTGATTGTGAATAAAACCACTTTGACTTTTAAAGCAAGGACAGGTATACATTCACCATGGATTCACCACATTCTGTTGTGTCACCATTCAAGAGCTTGGTCTTGAATGAGGGTACTGAGAAGCACAAGCATGATGATGTATTTGAGGTGAATGGAAAAGAGGCTGTGATGTCAAATGGGGATGAAGATTCAAT…	82	ACJ85532	Medicago truncatula	unknown [Medicago truncatula]	1.74349e-143	68.4058	ACU21268	Glycine max	unknown [Glycine max]	6.69481e-140	71.028	XP_002317334	Populus trichocarpa	predicted protein [Populus trichocarpa] >gi|222860399|gb|EEE97946.1| predicted protein [Populus trichocarpa]	2.34646e-114	56.3584
Astenosperma_small_rep_c100	CAGAAACTCGGAATAATTATTTATAGGGTAATGATATTTGAGGAATGCAGATACAGACACACAGAATCAGAGCAAGGAGGAAATCAGGGGAGAATGAATAAATGATCCACGCAGCACTTAAATGAGAGGGTTCAAATACGGCAACCGAATCTAGTTAATTCACAAACTTACTATAATTTGAGTAAGTCATATCTCAAATACCCTGAAAAGTTGAACCAACTATATATACCTCACGAGCTCCAGATGTGAGTCTAAAAAAATTTGATTAACATTCACAACATTTTAGAATGAACTGGCCAAACCCTACAACCATGCATCATGGCATCAATCGCCAAAGCCTAAGGCCAAAATACCTGGAAAATTAGAAGGATGAGGTTCCTAGTGCTATTGAAGAGTATC…	69	ACU14112	Glycine max	unknown [Glycine max]	5.99436e-104	93.8462	ACU23355	Glycine max	unknown [Glycine max]	7.82887e-104	93.3333	XP_002319891	Populus trichocarpa	predicted protein [Populus trichocarpa] >gi|222858267|gb|EEE95814.1| predicted protein [Populus trichocarpa]	5.80601e-99	91.2821
Astenosperma_small_rep_c111	CCTTTTTTNTTTTTAGAAGCAATAGAAGGAATATATATAATTAATTTCAATGTCTTTTATTGTGAAAACTGAATACAACTACCAATACAAATGAGGCAATCACCCGAAAATACGATATAAAAAACTGAACTAGCTCTCTACAAATGGTTTACAACCCAAGGATATATGTCAAGGGGAAAATTGAAAATGAAATTACATTTCCTGTCATTTTAACTAATCTTCTATGGTATGTGACGTACCCGTCATTGTGCAACAGAAGACCAATCAAGGCTTTGCAAACATCCCTTGAGTTAAGGACGAAAAATCATAATCCTTTGCAGATTGTGAAGTGGTTGATGCCACTGGAGTTGTTGATTGAGTTTTACCCACTCCCACTSTCGTTGTTCCATTAACAGGAGC…	88	ACU18115	Glycine max	unknown [Glycine max]	1.48828e-19	54.6392	XP_002316931	Populus trichocarpa	predicted protein [Populus trichocarpa] >gi|222859996|gb|EEE97543.1| predicted protein [Populus trichocarpa]	4.48107e-16	51.4563	XP_002531044	Ricinus communis	Stromal membrane-associated protein, putative [Ricinus communis] >gi|223529372|gb|EEF31337.1| Stromal membrane-associated protein, putative [Ricinus communis]	4.19416e-14	56.1224
Astenosperma_small_rep_c112	CGACTTGCTTATGGAATGGAGGCAATGATTCCAGTAGAAATAGAAGAAGGATCTCCCAGAATGATCCTCTACAATGAAGATGCCAACTCCCAAATTCAAAGGGAGGAGATCGACCTACCTCCAAAAGTCCAAAAAGAGCTCGGATCAGAGAGGAAGCACTAAAGCAATGAATGGCCTTAAGATATAATCAGAAGGTAGTCTGACGAAGCTTCACCACCGAAGATCTCATCTTAATCCGAAACGACATCGGAGCAGGTCGATCAAGAGAAGGGAAGCTAGCAGTTAACTGGAAAGGACCCTACCGAGTTGTAGAAGTACTGGAAAAAGGTTACAACAAGGTGTCTGACCTCGAGGGGCGAGAGCTACCAAGATCATGGCATGCCCGCCGTAATGGCCACT…	42	AAR13317	Phaseolus vulgaris	gag-pol polyprotein [Phaseolus vulgaris]	3.1946e-10	39.2857	AAK92547	Oryza sativa (japonica cultivar-group)	Putative retroelement [Oryza sativa Japonica Group] >gi|31431038|gb|AAP52876.1| retrotransposon protein, putative, unclassified [Oryza sativa (japonica cultivar-group)]	4.13963e-10	35.9551	BAD66751	Beta vulgaris subsp. vulgaris	orf764 [Beta vulgaris subsp. vulgaris]	7.14896e-10	33.7349
Astenosperma_small_rep_c113	CAGTGGTATCAACGCAGAGTGTGGGGCGGCCGAGCATAGGTATGCTTGGTTGAAGGTGATTTCTAGGTCGGGTGTGTCCTTGCTGTTTGGTGGTGCTATTCCTTCAATTGCTAGCATTGCGCAGTAGCTTCGTTTTCGTGCCGAGGTTGTTGCACCTCCGCTGGCGAACCCTCCTGATATGCAGTTTATGATGCTTTTTGGTGGTGTGTTGTTTGACCATTTATTGTCTTCTCTGCTTCCTGAGGCCTGTTGGCATTCTTCTCGATCTTGGTCCACTCTGCGTTGATACCACTGC	50	no hit
Astenosperma_small_rep_c114	CCATTACGGCCGGGACACTCATTCTTCTTCTTTTTCAACTTTCATCGCTGTGACTCTGTGATTCAACAACGATGACGAAGCAGCACGCTAATTGGTCTCCCTATGACAACAATGGAGGATCCTGTGTTGCGATTGCCGGAGCTGATTACTGTGTTATCGCAGCGGATACAAGAATGTCCACTGGTTACAACATCCTCACTCGGGAATACTCCAAAATCTCCCAATTAGCTGAAAAATGTGTTATGGCTTCTTCGGGCTTTCAAGCTGATGTTAAAGCTTTGCAGAAGGTGTTGTCTGCTAGGCATTTGATTTATCAGCATCAACACAACAAGCAAATGAGCTGCCCTGCAATGGCTCAATTGCTTTCGAACACTCTCTATTACAAACGTTTCTTCCCTT…	92	CAC43327	Nicotiana tabacum	putative beta6 proteasome subunit [Nicotiana tabacum]	2.10107e-89	92.2535	XP_001775789	Physcomitrella patens subsp. patens	predicted protein [Physcomitrella patens subsp. patens] >gi|162672796|gb|EDQ59328.1| predicted protein [Physcomitrella patens subsp. patens]	2.29318e-88	87.5862	XP_001762412	Physcomitrella patens subsp. patens	predicted protein [Physcomitrella patens subsp. patens] >gi|162686490|gb|EDQ72879.1| predicted protein [Physcomitrella patens subsp. patens]	6.63806e-88	86.8966
Astenosperma_small_rep_c115	CAGTGGTATCAACGCAGAGTGTCCACTGGTCTGAAGGTCAGAATTATGGGACCAAATTATGTTCCTGGTGAGAAGAAAGACCTGTATGTTAAAAGTGTGCAAAGGACTGTCATTTGGATGGGAAAGAGGCAAGAAACAGTGGAGGATGTTCCTTGTGGTAACACAGTTGCTATGGTTGGGTTGGATCAATTTATCACCAAGAATGCCACATTGACAAATGAGAAGGAAGTTGATGCCCACCCCATTCGAGCCATGAAGTTTTCTGTCTCACCTGTCGTCCGTGTTGCTGTTCAGTGTAAGGTTGCATCTGATCTTCCTAAGCTTGTTGAAGGTCTCAAGAGGTTGGCCAAATCTGATCCTATGGTTCTCTGTACTATTGAGGAATCTGGAGAGCACATT…	109	XP_002513404	Ricinus communis	eukaryotic translation elongation factor, putative [Ricinus communis] >gi|223547312|gb|EEF48807.1| eukaryotic translation elongation factor, putative [Ricinus communis]	0	95.4751	XP_002306416	Populus trichocarpa	predicted protein [Populus trichocarpa] >gi|222855865|gb|EEE93412.1| predicted protein [Populus trichocarpa]	0	94.1573	XP_002266780	Vitis vinifera	PREDICTED: similar to elongation factor 2 [Vitis vinifera]	0	93.4831
Astenosperma_small_rep_c118	TAAACAGCCGGGAAACAAGTTTGAAAGATATACCGGGATCCATCCTTCTGACAGGAATCTATTGTTCCGTGGTCTTCGGTGGCGGATGGCTCGCTCTGGGCTTGCATCATTCATGATTGTAGGAAGTTATTTCTTCGCTGTTGATCATCTTGCTTCTAATTTGACTTGATTTCCTGTTAAAATGCCTAGTACTATTTCTTTCTTCCTAAGAATAACATGATCTGTGCCGCTGTGTACTAGTAAAGGGAAATAGAAGCAGATATTTCTTCAATAAAAAAAAAANAAAAAGCCNCTCGGCCACTCTGCGTTGATACCACTG	227	ACU18502	Glycine max	unknown [Glycine max]	6.93181e-16	72.7273	XP_002330978	Populus trichocarpa	predicted protein [Populus trichocarpa] >gi|222872770|gb|EEF09901.1| predicted protein [Populus trichocarpa]	1.30728e-14	75.5102	XP_002526979	Ricinus communis	protein with unknown function [Ricinus communis] >gi|223533670|gb|EEF35406.1| protein with unknown function [Ricinus communis]	4.96767e-14	75.5102
Astenosperma_small_rep_c119	GGTGATTTTAAATTTTGGATCATTTGATGAGTAGGTTTTGTTATTTCATGTTTGCTTTATTAAGGATTTTGCCACTCCTGGCATTTTATTATCCATTTTCTTATTGCTTTAGTTGCTGATCTTGTTCTAGATTTTTCAATGTCTTTGGTTAAGGTGTGGACTTAATATTATTGTTTTAACTAGTTGAGACTAAATTGGTTATAACTGCTTGAGTGTGATATCATTTGATCCATTTTTCCAAAAAAAAAAAAAAGGCCGCCTCGGCCACTCTGCGTTGATACCACTGCGTTGGGT	50	no hit
Astenosperma_small_rep_c120	TCAACGCAGAGTGGGTGCAGTTAGACATCTTCTACTACGGGCTTATAGAAAAGGCCTAGGTATCTCTAGACCAGTCAGCTGGTGGATCTATACACATGAGAAAGACAATTGAAGAGGCTCAAGAGCTCATTGATACAGTTACTAGAAATCAGCATCTGTACTTAAGTAATGAGTCATCCCTGAAAGAAGAGGCTAAAGCAGTATCCACTGAACTTAGTCCTCAAGAACAAGTTGTTGAACTCAATTAGCAATTACTTATTATAACAAAATAGCTAGCAGAATTTAAAGAGATGCTCCAAGACACTAAAAATAGCTAACAAGAATATGGAAGTATAATTAAATACAGACAAGACAGTAGCTATCTAAACAGATAACAGAAGAATGCTAAGCTGTTCAATT…	51	no hit
Astenosperma_small_rep_c122	TCAACGCAGAGTGGCCATTACGGCCGGGGACCAGCGCATTCTAGCACACCACACAAAAAGGCAGAAACTGTTTCCTCACACAAAATACGAAAAAAAAAAGAAAAGAAAAGGGAAGCCAATCCCCAAATCACCACCACCTTATGGATTTCTTTTGATCCTTTCCAAGCTTCGTTTTCCTCTTCCTCCATTTTTTTCCATTCCGAAGAGTGTAAAATATTATTATGCGAGTAGTTTTGTGAGCTGCTAAAAAGAGAAACGGATTTCAGTGAAGATGGCATCTGTTGGTGTTGCACCAACTTCTGGTTTGAGAGAACCCAGTGGTCATGCCGCAGCTGGTGTTGATAGATTACCAGAGGAAATGAATGATATGAAGATTAGGGATGATAGAGAAATGGAAGC…	101	ACQ91102	Glycine max	glycogen synthase kinase [Glycine max]	0	97.8049	ACU18223	Glycine max	unknown [Glycine max]	0	97.561	BAD95892	Lotus japonicus	Ser/Thr protein kinase [Lotus japonicus]	0	95.8738
Astenosperma_small_rep_c123	TGGTATCAACGCAGAGTGGAAAGTTTATAGCACTAAGCTTCCCTTTATTGAAAACAGAAAGAAAGGCACAAATATATACGAAAGAAAATGCCAATTGTTCCCCAATACTATCCTGTATAGGAAAGCTTCAAATGTCATCAAATTAACTCCAAGTACACATTATTAAATCATTTGACTTTTCTAGATTAAATGGAAGCATAGCAAATCCCAATATTGTAGCAGGGTAAGATATGACACTTATTTTATAAAAAGCTTTCCTAAAACTCTCTAATAAAAGGGCACTAACAACTAACAGCTCCACCACATGAATGATAACTATCAAGTACCAACAGCAGATGCCAAAAATTATATAAACACCATAATACCACTCTGCGTTGATACCACTG	29	no hit
Astenosperma_small_rep_c127	CGAGGCGGCCTTTTTTTTCGTAGATTTCATACTTTTTGTATTGACTTCAGAGCTATGACTCACTAAACCCCCTTCATTGGGTTAGGGAGCTCTATTGTAATTCAATGAATCAATAATAGTTTTATCTTCTTCTTCAATCTTTTCTCTTGAATTTTGTTAGAAAGCTTCTCGATCTAACTCCATTGGGTAGTTGTCTTGGGAAAGAAACTACCCATAATTGGAATCCTTCGGAACCTTGGGAAAGGAATGGAGGATTCATGCTAGAGAAGCTTTCTCACAGTGAATTGGATTGGGGTTTGGATGGATATTGTGACATGTAATCCTACCAAATTGTGGTTCATGAAACTGTGTGGTATAATCAGTGATCGGGCGTCATCTCTTCTTATGAACATTTAAACC…	43	no hit
Astenosperma_small_rep_c128	GGTTCCACCCAAGCTGTGGTATCAACGCAGAGTGGTTCCACCCAAGCTTTAGTGGTATCAACGCAGAGTGGTTCCACCCAAGCTTTAGTGGTATCAACGCAGAGTGGTTCCACCCAAGCTTTAGTGGTATCAACGCAGAGTGGTTCCACCAAGCTTAGTGGTATCAACGCAGAGTGGTTCCACCCGAAGCTTAGTGGTATCAACGCAGAGTGGTTCCACCGAAGCTTAGTGGTATCAACGCAGAGTGGTTCCACCGAAGYTAGTGGTATCAACGCAGAGT	357	no hit
Astenosperma_small_rep_c132	CCCCAAGAGACTAGGTTCCATACTACAAAGAAGAAGCTCACTCAAAATGACAAGGCATTTGGCTTCCTACATGTTGCGTTCAGCTTCAGCGTGTACAAGTAGGATTAGACATCCATTTTCTGCTGCTTCTTTCTGCACTGATACTTCAACTTCGAGCTCCAGGGTCAAGATCTTTGACCGCCAACTCAAGCGTAAACAGGTCTTGTCACCCCCTCCCCCTTGTTTTTTAATAGAAGTAATTCCATACTCAAATTAATTCAAATGCTTTTTGATCTGGTTGATTGGTGCAGCGAGACCGAGCTGCATGGTTGATGCCCTCAAATTCTGACGACCCTTTCCTTAATACTGTTGCTCATAATCTCCTCGATCGCTTGCAAGTATAGGAGCCAACTACTAATG…	66	ACU18986	Glycine max	unknown [Glycine max]	5.06046e-15	51.2195	XP_002327294	Populus trichocarpa	predicted protein [Populus trichocarpa] >gi|222835664|gb|EEE74099.1| predicted protein [Populus trichocarpa]	1.11484e-11	46.6667	CBI31358	Vitis vinifera	unnamed protein product [Vitis vinifera]	1.68732e-11	44.7368
Astenosperma_small_rep_c135	GAGAGCTGGTTGTTAAACGCCCAACCCATACTCAGTTCTGGCGTTCAAACGCCATAAACAGGCAAGGAGTTGGCGTTAAACGCCCGAAGGAAGCTCACTTCTGGCGTTCAAACGCCAGAAACAGGTAAGGAGTTGGTGTCCAACGCTAATCCAGCTTCCAACCCTGGCATTCAAATGCCAGTGAGGGATCAGACACATACAAGTGCTGATAGCAACACCTCTTCTCCAACCACATCTGTAGGAAATAAATCTGTAGCAACTAAGGTTGAGGAATACAAAGCCAAAATGCCTTATCCTCAGAAACTCTGCCAAGCAGAACAAGATAAGCAATTTGCCCACTTTGCAGACTATCTCAGGACTCTTGAAATAAAGATTCCGTTTAACAGAGGCACTTGAGC	39	no hit
Astenosperma_small_rep_c136	GGTATCAACGCAGAGTGGCCATTACGGCCGGGGCTCTTTCCGTCTTGTTCTTCTTCGACCCACCTAACCAAACACACACGGACACACCACTTGTGGTGGTGGTCGAACCAAAGCGGCAAAAGCCCAAGCTCCATCTTTTCCATATTTACCGTTTAGCCCCTCCCCTTCACCTCCCACCATGCTCTTCAATTTCAATTAGCCCATCCATTTTCCCTCTTCATCACAACTTGCAACCATGCTCTCTCTTACTCTTTCCCCTTCTAATTCCACCTCCTTCCTCCACAATAAATTGTTGCTGCGAGGAAATACGGGGAAGCGGACAAAGTTTTGCTATGTTCCAATTCGTACCAGATGTGCGGTTGATACGCCTTATGGAGGTAATGTCCAAAAGTTCCCTCG…	48	ACU17862	Glycine max	unknown [Glycine max]	1.35833e-96	77.5424	XP_002512008	Ricinus communis	conserved hypothetical protein [Ricinus communis] >gi|223549188|gb|EEF50677.1| conserved hypothetical protein [Ricinus communis]	1.15257e-87	69.4215	XP_002270846	Vitis vinifera	PREDICTED: hypothetical protein [Vitis vinifera] >gi|297734138|emb|CBI15385.3| unnamed protein product [Vitis vinifera]	2.56766e-87	72.6496
Astenosperma_small_rep_c137	TAGTCCAAGCATATAATTCAATAAACCAGAAGTTACTACAACTCAACACTTTTGTAATGATTTCACATCACATTACTTGATCATGCAATAGGATCATTTTCTAAGCTTCTCCTTCATCCTCTTAACTGCAGCCTTCAGTGTTCCCTCATCCTTGCAGAAAGTAAACCTGACAAGATTCTTTCCGTCTTCTGGATCCAAGCAAAATGCGCTGACAGGAATCGCCACCACCCCAACCTCCTTAATTAGATACTCACAAAATGCTACATCGTTTTCCAGTCCGAAAGGCGTGTGATCCACAACCACAAAATAGGTTCCTCTTGATGGAAATACCTTGAAGCCAACAGATTCCAATCCTT	32	XP_002302248	Populus trichocarpa	predicted protein [Populus trichocarpa] >gi|222843974|gb|EEE81521.1| predicted protein [Populus trichocarpa]	4.12978e-37	86.0465	XP_002336880	Populus trichocarpa	predicted protein [Populus trichocarpa] >gi|222837047|gb|EEE75426.1| predicted protein [Populus trichocarpa]	4.12978e-37	86.0465	XP_002306622	Populus trichocarpa	predicted protein [Populus trichocarpa] >gi|222856071|gb|EEE93618.1| predicted protein [Populus trichocarpa]	9.20018e-37	86.0465
Astenosperma_small_rep_c139	GTATCAACGCAGAGTGGAACCTACAATGTCAAGACCATTGGATATCTTCCTTGCTAAGTCGCCGTCCCAATTACAAATTGAGTGGGTAATCATCTCATCCTTTAATTTTCTTGGCCCATATCAATATGCGTTGTTAGAAACGGACGGTCAACTTAGAACCCTATGTGGGCTAGAGAGTAAGAACGGATTCGATGTTGGTGGACAATGGGAAACAAGGCGCATAAAGGACGAAAGATCAAACTTTGAGTTTCAAAAGCCGAGCGAAGCCAAACTCGATGGGATTAAGATGATGAGTATGAGTTACAAGGAGAATTCAATAAGTTTGTCACCCTATTGGAAGCATGAAGATCAAGAAGAAAAGGCAACTCTACGTTGATACC	61	no hit
Astenosperma_small_rep_c140	TAAGAATAATAACACAATTTCACAGACAAGGCAATATACAATATGAAAATGTAATTGGGGGAAGGAATATCACAAAATTGGAATACAAAAATATCTCATTATTTTGCCAGAATAGATAGGTAATCTAAATGGCTATTTTCTACATGTCATTTGAATATTTACATCCATATGTACAACAATATCAATGAGATGGCACTGAGTTGGCAGAAGACTCCGTGAACCCTCCACAAACATTGCCACGACAAAGAGGGCATACGCCATGTATTTCTTTAAGCCACTTATCAACGCACGACATGTGATACTCATGGTTGCAAGGAAGAACTCGAATTTGGTCCCCTTCTTCATACTCCGCCAAACATATGTAACATTGTTCAGCATCACTGCCACCGTCAGCTGCAT…	55	XP_002266433	Vitis vinifera	PREDICTED: hypothetical protein [Vitis vinifera]	1.50335e-110	69.6246	CAN78871	Vitis vinifera	hypothetical protein [Vitis vinifera]	1.50335e-110	69.6246	XP_002532498	Ricinus communis	ring finger protein, putative [Ricinus communis] >gi|223527773|gb|EEF29874.1| ring finger protein, putative [Ricinus communis]	2.40014e-108	68.1661
Astenosperma_small_rep_c141	TAGTGATAACAGAAACAAAGTCTCTGAAGAGAACCTGCATGATTCCAATGCAACAGCCACTGTTAAGACCGAAAATGGAGACACTTCTGCAGGAGAATCCTTAACTCTAGGCAGGGGTGAGTCAGAGAATGCAAGATTGTTGGCATCGAATGAAACTGGGAACGGTTCAAGAAATGAAATCTCTGATGTCTCTGAGGGTGACAACCCCGAAGGTAACTCTGGCTCCAAGGATGAGATTTTTAAAGGTGACAGCCAAACGGATGAAATGTCAGATGAGTCCTCTGCCAATGGTACTTCGGATTCAGTTGATGGCATTGATTCCTCGGATGACGCGAAGTTTCGAACGGATCTTGATACATTGCCAGATTTCAGAAATGAAGGAGAAAATGGTGATGAAAT…	46	ACU23204	Glycine max	unknown [Glycine max]	1.64194e-17	42	ACJ83378	Medicago truncatula	unknown [Medicago truncatula]	6.04333e-12	36.9427
Astenosperma_small_rep_c144	GCAGAGTGGATGGTGGTGGCTTGGGGAGAGGTATTTCCAATGTGCTAGTAAGCTCCACTCCCTTATTTTCTTCCTTGATTGCCTCCACCTCCATATCACTTTCAAATTCATTAGGAGAAGGTTCTTCAAATTCAAAGGATTCTTCACCAAGAAGGTTGGATGCATGATCTTCATCACCAAGGGAACTCAATTCTTGCTTCACTCCTTCCAAGCCTTCATATGGGATATGCCTTGGAGATTGTGCACATTCCTCCTCAACATCAACTTCAATCTTCTTGGAGGAGTTTTCTATAACTCTAGGTTCCCATGGAGGTTCCGCATCTCCTAAGTCTTCAACCATTTCTTCCTTTTCTTGAATAATCATAGGCTTCTCCAATTGTTCTAATACAAAGTGGCGTT…	43	no hit
Astenosperma_small_rep_c152	GGATGTGAGAGTGTCTCGCTATACCTGGGAGATGCTTGATGATGTTGAGCATGCTTTTGTTGTTGTTCTTGAGGATCTGTGGGGGAAACCACCCCATCTTGATACCAAAAGGTTTTTGAATGACCCGTCCTTGGTTCGGACTGTTTTGGGTATTTGTCTGACTTGTCTTTTATATTTGCTTCTTAATTTTTTCCTCTTCTTGTTTGTGACCGTAACGCTTTGCTGTGGCTAATTCTGTATTTGTAGAGATGTCAAAGAACAACGACTCCATGAAGGCCTTCAAAAGGGCAAAGAAGGCAACTACTGCTTTGAACATCTCGGCCAAGGTGGCCGGCGAGGGATCTTCACAGGTCCCAGTGAAGCCCACTCTGCGTTGATACCACTG	32	no hit
Astenosperma_small_rep_c158	CGAGCCGGCCTTTTTTTTTTTCGGGAGAAGAAACATTTACTGACGCCAACAGAATAACCACATTGAGTTCATAAACCTTTGACCCTTAAGAATTCAAGATCACCCCACAATGAATTCTAAGGGCATCCTTCACAATCCCAACCCAAACCACCTACATTGTTGTCTTTTTATTTAGCATAGCAAGACAACCATCGCCATAAAAACAAAGCAGCATTTAAGTCTATAACCATCAAATTAAGCATTATCACAACATAACCGCTGCCACAAAGACCTCAAACATCATCATGTCCTAAGATCGCCAAAAGCATTTTCTCGTAGTCTCCGGTGGTGTCCTTGGCGACGGCCTTATCAAGAGGGACGCTGCTCCTCCTCTGATACTCATCTGCTATTATTTTCAAG…	70	XP_002513910	Ricinus communis	annexin, putative [Ricinus communis] >gi|223546996|gb|EEF48493.1| annexin, putative [Ricinus communis]	8.38154e-51	78.0488	CBI19153	Vitis vinifera	unnamed protein product [Vitis vinifera]	2.43865e-50	79.6748	XP_002285795	Vitis vinifera	PREDICTED: hypothetical protein [Vitis vinifera] >gi|147861246|emb|CAN81470.1| hypothetical protein [Vitis vinifera]	2.43865e-50	79.6748
Astenosperma_small_rep_c164	TAGTAAAAACAAACAAAACTYCTCTTCATGATGATTGATGATTCCATCTGCAAAAGCTAATTTTAAACAATAGTGTTCTACGTGTGGTTACATAGTTGCAATTGCATAGCATACAACGGTTGCAGCAAGATCATGAACTTTCTTTCGTTTATTCTTTTCCAAGTGATCCTGTCTTGCTACATCTAATTATAGGACTTGATCACATAAATATGAATAACAGATCAGAGAGGTTACACTGATGAAAATATACGTATAATAGTTGCCCGTGAGGCCCTCCAAAGTAGAGGTTTTTAAGAGCCACCATCATGCTTCTTCCTGCGGTTCCCAGAAAAACTGTTGCTCCACAAGACCTGACCATCAATTTCTGTAAGATGTCGATCATCGAGGCGTTTCCATGTT…	36	ABK93944	Populus trichocarpa	unknown [Populus trichocarpa]	1.08364e-13	69.2308	CBI38745	Vitis vinifera	unnamed protein product [Vitis vinifera]	7.02392e-13	66.0377	CBI38743	Vitis vinifera	unnamed protein product [Vitis vinifera]	7.02392e-13	66.0377
Astenosperma_small_rep_c168	GTGGTATCAACGCAAGAGTGGAAGCGGAATGGAGATGCTGTAGAGCTCTCGGACGCCTGCTCTCCCACTGCTTCTACTCAATCCTTCTTACTCCTTTCCATGGCAAGCTTTGTATAGGGGTTCACCATCAGCTGTGGCTACTTTCAATCCTCACGGGGAAATATCCTATGCGGCTGTCACTCGCACAGCTAACCAGTCTGGAGGCATCACCCATGGTTGATAGCTACATCCCATCCTCGCAGTGAAAGCTAATGCTCACGCACTCTA	154	no hit
Astenosperma_small_rep_c169	AGTGGTTATGAGTGTCACTTGATCATCACATTCATCATGTTGAAGTGCGAATGGATATCTTAGAATAGTAATAAGCTTAATTAAATAGAAAGCAGTAGTAATTACATTAATTCATGAGTAACAATAGAGCTCTACACCTTAATCTATGAGGTGTAGAAATTCCACCGTTGAAAATACATAAGTGATAATGGTGTTCATTGGTTTCGGCCCAAGAGGGGGAACCAGAATAACCAAGATGTCGAATACAATGAGAAAAAGTAACTAAGGTAGATAGGGCAGAAATCCACTTCTGGGGCCG	29	no hit
Astenosperma_small_rep_c172	GGATCAGATTGTTGGTCAGGAGGGTACTGTTAATAGTCCACATGACCTACCTTCTTTACCTATTCCTCCTCCTTTGCCTCTTTGGGACCGGCACCCTCGCCGTGACAGCTGGTCACAGTCACAGAGTGACATGAATAATCAGCATCTAGGAGGAATTGATTGGGAGGTTGTCAATGACTTGAGAATTGACATGTCTAGACTGCAGCAAAGGATGAACAATATGCAAAGAATGCTGGAGGCTTGTATGGATATGCAGCTGGAGTTGCAGCGTTCAATAAGGCAAGAAGTTTCTGCTGCCCTAAATCGTTCGACTGGTTCATCAGGAATAAATGAGTTCGAGTCATCAGATGAATCCAAATGGGAATGTGTGAGGAAAGGACTTTGCTGTATATGCTGTGA…	217	XP_002523740	Ricinus communis	hypothetical protein RCOM_0475470 [Ricinus communis] >gi|223537044|gb|EEF38680.1| hypothetical protein RCOM_0475470 [Ricinus communis]	1.94863e-55	75.8865	CBI17120	Vitis vinifera	unnamed protein product [Vitis vinifera]	3.32387e-55	73.2877	XP_002272391	Vitis vinifera	PREDICTED: hypothetical protein [Vitis vinifera]	3.32387e-55	73.2877
Astenosperma_small_rep_c174	CCATGGAGAAGAGTGAGTCAGAGCCGAGACCARTAGCATAGAACGCAGCAGTGCCAGTGGGATTGAAGCTGGCACCACCCAAGGCATTGCCAATGATGGTGAACACAAAGACAAGTACGAAAACAAGGAAAGTTGTGACAAGGAATGAAGGGTAAGGGAAGCCATTGTAATGGAGGTGCTGAATGTCAAGAAATCTTGTTATGGAGCTTGAAGCTATCCCCAACATGGAGGAACAGAACACCCACATGAAAGTCAACACCCCATCACCAATTGCAGCCTTTATAGCACGAACCATGTTTTGTTCACCCTTTTTCTATTCCTTTGGATCTCCGAAATCGAAAAAAACCTGCAAAGGTGGTTCCTTTTTTATGTTTGACTTGGTTGGGTTTTCACTCACTC…	28	ACU23100	Glycine max	unknown [Glycine max]	1.71371e-29	64.8148	ACU20133	Glycine max	unknown [Glycine max]	1.71371e-29	64.8148	ACU22985	Glycine max	unknown [Glycine max]	2.31615e-26	60.1852
Astenosperma_small_rep_c175	GGCCTTTTTTTTTCATCCATTAATTCATTTCAATTACAATTAGGAGAACATTACAAAGAAACAAAATTTTGTTCTTAAACTCTTAAAATTGACCATTGTCTTCCTACTTAGCCATACAAAGCAGACTCAAAACCATATTTAACCCAAACAATATACAGATAACAATCAACAACAACTCAACCCTCCTCAGCTGCTCCTTCATGTCATTCACCACAGAAAGCACCATCATCATCCTATCCCTTTTCCGGCCATCACTACCCTCCTGGTTGATTCTGTTTTTCTTCTTTGGGTCTGCTATGCCCACCATGTTGCTATTCTCCGAAGAAATTTCTCCTTCCACACATTGCTCTTCTATTTCATCCAACCATTGAAAATACCCACAACGTCCTTGTGTGTTCT…	47	no hit
Astenosperma_small_rep_c176	AACGCAGAGTGGTTCCACCCAAGCACGTGGTATCAACGCAGAGTGGTTCCACCCAAGCACGTGGTATCAACGCAGAGTGGTTCCACCCAAGCAGGTGGTATCAACGCAGAGTGGTTCCACCCAAGCAGGTGGTATCAACGCAGAGTGGTTCCACCCAAGCAGGTGGTATCAACGCAGAGTGGTTCCACCCAAGCAGGTGGTATCAACGCAGAGTGGTTCCATTACGGCCGGGGGTCTCTCATTTTATTCACTTATAATTCACCACAGGCAGATAAGTTTAATCTTCAAACATGGCTACAGTCACTAACTCCGCAGCCGTTACCATTCCATCATTCACGGGACTAAAGGCAACTGCAACAAATGCCACCACCAAAGTTAGCGCCGGAGTTAAGGTGTCAG…	144	ACU14777	Glycine max	unknown [Glycine max]	5.45692e-58	72.9412	XP_002510603	Ricinus communis	Plastocyanin A, chloroplast precursor, putative [Ricinus communis] >gi|223551304|gb|EEF52790.1| Plastocyanin A, chloroplast precursor, putative [Ricinus communis]	7.87978e-57	67.6471	P17340	Solanum lycopersicum	RecName: Full=Plastocyanin, chloroplastic; Flags: Precursor >gi|19300|emb|CAA32121.1| unnamed protein product [Solanum lycopersicum]	1.34409e-56	70.7602
Astenosperma_small_rep_c178	CCCAGTCTGGCACCATTCTGGGCGTTTAACGCCAGAAAGGGGCACCAGACTGGCGTTAAATGCCAGGAAAGGGCAAGAAGCTGGCGTTAAGCGCCAGAAATGGGCACCAGCCCGGCGTTTAACGCCAGAATTGGCATAAAGAGTACTTTTGCTCGCCACTTGGTGCAGGGATGAATTTTCCTTGACACCTCAGGATCTGTGGACCCCACAGGATCCCCACCTACCCCACCACTCTCTCTCTCTCTTCTTCACCCATTCTCCAATCACCTCAACACCTTTTCCCCAAAAACCCTCACCTATCAAATCCCATCTTTCTCTTCACCACTCTGCGTTGAT	27	no hit
Astenosperma_small_rep_c179	CCCAATGATATTTCTTACTTTTACTGTAAAATGTACAAGACGAAAATGAAGTAGATTCAAAATTAATGAGCTGTAGCTTTTACACATCAAGACTCAAGTAAACAAAACATTGTCATCAAATTTGGATCCTATGACATTTCCCAACTAATTACGTTCTAATAATATGAAACACATTGTACGATAAAATAAAATTCTGTAACCAATACAATAGCCATGATTAGGTGTAACAATTGCACTGGAAGACGACACACCATTCGAATCTCAAGAAATCAATCATTAACTCATCAAGAAAATGATTGCAGCGCTCTATCAAAGCTTTCTTCGGCTGTTGTTACTCGTTTAACCAGTACATGGTCCGGGTGTGAAAGTTTCAGCTGACTGAATGATTTAGAAGATGGC…	50	BAA94964	Glycine max	epsilon1-COP [Glycine max]	8.09645e-126	90.3614	CAI29264	Medicago truncatula	coatomer epsilon subunit [Medicago truncatula]	6.85406e-125	91.1647	ACU21032	Glycine max	unknown [Glycine max]	1.16913e-124	89.5582
Astenosperma_small_rep_c180	AGTGGTAAAATGAATGAGCTTTGTGATAGGACAAATACAGTGTAACTATTCAGAAAGAACAAAAAATCAATATTACACATGATTTTGGGTAGGCATTATTACATTTTTCCTTTTGCTTGTTTGTTTTAGAGATACAGATTTGTAACAAGTAGCTAAATATAAAAATAGCTTGTTACATATTTGCTGTTGCTTCTTTAATCTCATCCAAGGTGATTGCCTGCTCCTTGCCTGCAAAATCATTGTCAGGAGTGAGAAAGAGCATGCAGTGGCACTCCTKCSTTKMTCGCATGGGAACACATGGGCAGTTCCAAAAGCCCTGTGCAGCCTCAGCAGCTTTATCGTCATAATGCCGGCAAGGGCATAGTGGAGCACCCAATGAGTCTTTATGGTCAGCCAACC…	39	O49856	Glycine max	RecName: Full=Ferredoxin-thioredoxin reductase catalytic chain, chloroplastic; Short=FTR-C; Flags: Precursor >gi|2765445|emb|CAA75356.1| ferredoxin thioredoxin reductase precursor [Glycine max]	2.21767e-54	91.6667	BAD18925	Codonopsis lanceolata	ferredoxin [Codonopsis lanceolata]	1.10062e-53	89.8148	XP_002300023	Populus trichocarpa	predicted protein [Populus trichocarpa] >gi|118489451|gb|ABK96528.1| unknown [Populus trichocarpa x Populus deltoides] >gi|222847281|gb|EEE84828.1| predicted protein [Populus trichocarpa]	1.43745e-53	89.8148
Astenosperma_small_rep_c182	CATTACGGCCGGGGCCGAGGCGGCCTTTTTTTTTTCTTTACGCAGCAGCAGCTAGAAAAACAAATAAAATCCGAACCCGGAGAAATAATGTTATACCTGTATTCAAAGGGCTAAATAACTAAGTTCAATTAAAACCGAAATATAGCGTCTCAACGCAGCAAGCAAAATCACAGAACTAAAATTCAAGCTCAAGAGTTTTTAACATAACATTAAAGGTAAAAAAGACGTTTCCAAAACTGAAAGATGAAATAAAAAGAGAGAAATTCCCTTAACGGTAGGACTTCTGGAACCTAGCACGAGCACCGCGACCACCGAACTTCTTGGGCTCGCAGCGCCTTGGATCGGCGACGAGGAGGGTTCGGTCGTACCTGACAAGAATGTCCTTGATCTCCTTCTTAC…	35	ACU17122	Glycine max	unknown [Glycine max]	1.30054e-68	98.9899	XP_002285101	Vitis vinifera	PREDICTED: hypothetical protein [Vitis vinifera] >gi|147826473|emb|CAN72805.1| hypothetical protein [Vitis vinifera]	3.77909e-68	97.9798	XP_002281350	Vitis vinifera	PREDICTED: hypothetical protein [Vitis vinifera] >gi|147790060|emb|CAN75982.1| hypothetical protein [Vitis vinifera]	8.38177e-68	97.9798
Astenosperma_small_rep_c183	AAAACGGCCAAGTTTCCTAATATTCATTCACGTGTATATTAAAGTTGAATGTTGTAGCAGCTAGTTGCACGGAAAATCCTACATATTGACATCCAGGTACATCAAACTTATATTTCAACAAATTCGGAGCACTCGTATCAAAGCATTGCAAAATTTGCAACCAATTCTGAAGCTCCCTAAAATCATTGATTTGTAAATTCTAGCGAGGATTCATGTCTTGTGGGTCCAATACTCCAATTTAACTGTTCATCGTCGGAATCCGCCGTGGATATGCTTAGGATCTTGCTGTGGTAATAGCGCAACGTGGACCGGTGGCCAATGCTGATGTATGTTATGTCTGCTCATTGGCTTCATCAAGTGCACTTGTTGATTCATCTAACAAGACCAACTGAGGCCTCG…	71	XP_002514370	Ricinus communis	peroxisomal membrane protein, putative [Ricinus communis] >gi|223546467|gb|EEF47966.1| peroxisomal membrane protein, putative [Ricinus communis]	0	71.5613	XP_002315097	Populus trichocarpa	peroxisomal membrane ABC transporter family, PMP family [Populus trichocarpa] >gi|222864137|gb|EEF01268.1| peroxisomal membrane ABC transporter family, PMP family [Populus trichocarpa]	0	82.1586	ABN08200	Medicago truncatula	AAA ATPase; ABC transporter, transmembrane region, type 1 [Medicago truncatula]	0	81.9005
Astenosperma_small_rep_c185	AGGTGTAGTTGTCTGTGGCAACTGTTACAGAGTCAAAGCCAAAGAAGAAAATCTGCTGTGCATGCCCAGACACTAAAAAGCTGCGAGATGAATGCATAGTTGAGCATGGTGAAGCTTCTTGTGCGAAATGGATCGAGGCTCATAAACAGTGCCTTCGTTCTGAGGGATTCAATGTCTGAGACTGGTGAAAAAGAAAGAGGTCACTCTACTATAATAACTGAGTTGATTGTCTGTGGTCAATCAAGATTTTGGATCAGTTTATTTTTAAGCAAACTACATCAGGATGATAGTTGTAACATACAAAAAAAAAAGGACTTAGGGAAATTGATTGCTACATGCACTTCATAATTGATCAACTAAACTTAAACCTTTCTATGGAGATCCTCGTTTTCATTATAT…	32	XP_002531715	Ricinus communis	Cytochrome c oxidase copper chaperone, putative [Ricinus communis] >gi|223528658|gb|EEF30674.1| Cytochrome c oxidase copper chaperone, putative [Ricinus communis]	2.91295e-22	88.4615	NP_001048378	Oryza sativa Japonica Group	Os02g0794600 [Oryza sativa Japonica Group] >gi|47497218|dbj|BAD19263.1| putative copper chaperone COX17-1 [Oryza sativa Japonica Group] >gi|47497602|dbj|BAD19672.1| putative copper chaperone COX17-1 [Oryza sativa Japonica Group] >gi|113537909|dbj|BAF10292.1| Os02g0794600 [Oryza sativa Japonica Group] >gi|218191738|gb|EEC74165.1| hypothetical protein OsI_09266 [Oryza sativa Indica Group] >gi|22262…	1.88812e-21	83.0189	ACU16002	Glycine max	unknown [Glycine max]	3.22065e-21	78.5714
Astenosperma_small_rep_c189	GGTATCAACGCAGAGTGATTCCACCCAAGCAGCAAAGAACAAGTCGTCACAAGGCCGATTGGAATCATTTTTCAAGCCTACAGCAAATCCATCTGTACCCATTAAACGGAAGGAAACACCACAAGCTAATGCTAAAGAGAGTAACAAAAAGACTAAAGCCACTGTTGCTAAGAAGAAGAAATAGTTGGCAGCGTCTAGAAGATACTGGCCAAACCAGAGTTAATCAGGTTAGAGTAGCTTTGCATCATGGAGGTTTGATTTGCAGTACTGAAATTTAGTCCTCCAAAGTGTAAAATACTAATGTTAAGTATATTTTTGGAATTTGACTAATTTATGCTAGAATTTTGCTTCCTATAATGCCAATCTGTGGTGCTACTTAATCAGTCWAAAAAAAAAGGC…	28	ACU20378	Glycine max	unknown [Glycine max]	5.91988e-12	75	ACU17575	Glycine max	unknown [Glycine max]	1.72242e-11	72.9167	XP_002512592	Ricinus communis	flap endonuclease-1, putative [Ricinus communis] >gi|223548553|gb|EEF50044.1| flap endonuclease-1, putative [Ricinus communis]	9.45124e-10	66.6667
Astenosperma_small_rep_c191	GATAAAAGAAACATACAGGCTAGTTAAAGCCACCTCTATGGTTATCTAAAGAACCCACACCGCTTTCATATATGCCCTGTCATGTCTAAACATCAGTGAAACATTAATTACATGAAGCACATACAACAATACTTGTAAAAGTGTAATATTGGATCACAATATTCTTGAGAGCCAGGCTCAAAAGTTGGACTCATCTGAATTATTTATCAAAGTTAAAGCCGAATCAAAGTATTATCAATGGCTATAATTCCATGATGAGCCTGTGTATGTGGACTTGTTTCAACATATAAAGGATGCATTCATTCCACAAGTACTCTATCATTTTTCATCACACGAACATGTTGACAACGTTATTTCTGTGTTTGCCTTTTGCGTCTTGGAATGCAAGGCCAGCAACGA…	102	no hit
Astenosperma_small_rep_c199	CGCAGAGTGGACCCCAAGAATATCATATTTGATTTCCTACAGATCTGTGATATGGTCAAGATGAATGGAGTGAACCCAAAGATTTACAAGCTCATAAGCTATGACTGGATTCTCAGCCCAAGAAAAGCCTGGACACATGGGACAAGGTGGTCACTAGATTTCTGGCGAAATTCTTTCCACCCCAAAAGCTGAGTAAGCTTAGAGTGGAACTCTAGACATTCAGACAGAAGGAGGAAGAATCCCTCTATATGGCCTGGGAAAGGTACAAGCAGCTGATCAGGAGATGCCCTCCTGACATGATTTCAGACTGGACCATACTAGAGATCTTCTATGATGGCCTTTTTGAAATGGCCAAGATGTCATTAGACCACTCTGCGTTGATACCACTAGCTTGGGTGGA	57	ABD63156	Asparagus officinalis	Retrotransposon gag protein [Asparagus officinalis]	1.0332e-19	50.5495	AAB18645	Hordeum vulgare	unknown [Hordeum vulgare]	1.707e-14	43.0233	CAN78493	Vitis vinifera	hypothetical protein [Vitis vinifera]	2.4649e-13	40.9091
Astenosperma_small_rep_c204	CAACTTAGCAAATGACCCAAGTCAACCGATTAAAATGAAACTAAAAAAAACTAAATACGACTCTTAATAAACACTGTATTTGCATACAAAAAGAAATGCCTTTTCTAAGCAGTGAAAGCGAAAATTTTCCAGTGGCATTTGCAAAAAATCTCAACAATGAACAATCATTGTAGAACCAAATATTGTATGGATGACGAGAAACGGTCTGAATTTACCCTAGCAAAACATTAAAGGTACAAAGCAAGCTCCAAATCAAGAACTCAAAACTTAACAAAGAGACTAGAGTGAAAAGCTCAGCAAGACCTAACAAAGGTTCAACTCTATATGTCAAAAAAGCACCGTCAGCTTAGTCATGTTCTCAGTCAGGTAGAATTTGCTCGCCATCGGCATCTGCCTCAG…	69	CAN74796	Vitis vinifera	hypothetical protein [Vitis vinifera]	0	93.7656	XP_002268799	Vitis vinifera	PREDICTED: hypothetical protein [Vitis vinifera] >gi|296084839|emb|CBI27721.3| unnamed protein product [Vitis vinifera]	0	93.5162	XP_002282991	Vitis vinifera	PREDICTED: hypothetical protein [Vitis vinifera] >gi|297733798|emb|CBI15045.3| unnamed protein product [Vitis vinifera]	0	91.5212
Astenosperma_small_rep_c209	AGCACCAAAATAACTGCAATTTCCAGTAGTGCTGAAAAGTGTTATACAGGCCATAATATGTAACCAAAGGAGGGATCATAAAAGTATAATATATCTGGCTTAACTTTTATATAAGAGCAAACTTGAGTTTATTTGAGAGCCAGAGATCCTATTACATCGACTCTTTCTCCCTCACTGCACAAAATATATATTACTATACAAGTAGGATAGGAGCCTACAAATATTGTACACGAAAAGCAAGAGGGACCGCAGACGAAGCTGCACTGTGTATGAATCGAAATTTTCCATACAAATTGAAGGTCAGTCGCTAAACATATGTCGAGACTGGATTATGATGTAGGAAATGAGCAGCAGAGTTTGTTTCCAGTGGAAATGAACATGGATTGAGTTCGTCGTCCC…	94	BAI47551	Glycine max	cryptochrome1 [Glycine max] >gi|261876453|dbj|BAI47552.1| cryptochrome1 [Glycine max]	1.18569e-24	57.6577	BAI47553	Glycine max	cryptochrome1 [Glycine max] >gi|261876457|dbj|BAI47554.1| cryptochrome1 [Glycine max]	3.44984e-24	57.6577	AAO23970	Pisum sativum	cryptochrome 1 [Pisum sativum] >gi|45935254|gb|AAS79662.1| cryptochrome 1 apoprotein [Pisum sativum] >gi|45935256|gb|AAS79663.1| cryptochrome 1 apoprotein [Pisum sativum]	2.23612e-23	50.8929
Astenosperma_small_rep_c215	CAAGTGAGAAGCCTCAAACTTTTAGCAAACCCTTTTACTAAAATTCGTATGCAATAAACTAAACAACAGGGGAAAGTGCGTAACAGCAGAGATGAACTGTTTTTACATACTAACACAAGCACCCCAAAAATGAAAATGAAATAAAACAAATAAAATCCAGGTAAAAGACTTGACTGATTTCCCTAATAAAGCATCTTATATCACACACCCAAAGAAAAAAAGAGATCTTACCATTTACAAACAGCAAGGGAATGACACACTCCAAACACTAGAATACATAAAAACAGCAGCATACCATATGCTGCTTATTCACATCTATATACCTTGCACCATACATGGATACACAGAAATACTGAAACTGCAAGCAAACAGAGCTTATGTCTCCACAATGATTTTTCC…	39	XP_002298979	Populus trichocarpa	predicted protein [Populus trichocarpa] >gi|222846237|gb|EEE83784.1| predicted protein [Populus trichocarpa]	5.52793e-109	69.3727	ABA81857	Solanum tuberosum	ripening regulated protein-like [Solanum tuberosum]	4.64332e-108	68.705	XP_002300061	Populus trichocarpa	predicted protein [Populus trichocarpa] >gi|222847319|gb|EEE84866.1| predicted protein [Populus trichocarpa]	2.77109e-102	64.4366
Astenosperma_small_rep_c216	AGGACTCAAATATATCAATATAATGTCTCCCTGTTGAACTTCACGTATTTTCCCTTTGCTGGGGGATTAAAAAATCCCATACCAGTTAAGAGTACCATAATCGAATTGTAATAAAATCCTCAAAATAATCAAAACTTGATGGCGGCAACAGAATCATTGAAAATCGGGCTTCTCTGGGTATGTGCAGCCGGACCTTTGGATGATCACATTTGCTGCATAGCAACCAGCTCTTACACATTCTGAGATTGGCTTCTCCTGAACCAATTGTGAAAGGAATCCTCCAACAAATGCATCTCCTGCTCCATTAGTGTCAACAAGTTTCTCCTTGGGCAATAGGATCACAGGGAACAGTTGCACCTTCCCATCCTCAGCAACACACACAGGGTCTGCACCTTGTGT…	41	XP_002312012	Populus trichocarpa	predicted protein [Populus trichocarpa] >gi|118482012|gb|ABK92937.1| unknown [Populus trichocarpa] >gi|222851832|gb|EEE89379.1| predicted protein [Populus trichocarpa]	9.50406e-163	89.1192	XP_002315310	Populus trichocarpa	predicted protein [Populus trichocarpa] >gi|118483900|gb|ABK93840.1| unknown [Populus trichocarpa] >gi|222864350|gb|EEF01481.1| predicted protein [Populus trichocarpa]	9.50406e-163	87.1795	ABK93986	Populus trichocarpa	unknown [Populus trichocarpa]	1.24043e-162	87.6923
Astenosperma_small_rep_c219	TCCACCCAAGCACGTGGTATCAACGCAGAGTGGTTCCACCCAAGCACGTGGTATCAACGCAGAGTGGTTCCACCMAGCACGTGGTATCAACGCAGAGTGTTCCACCCAAGCACGTGGTATCAACGCAGAGTGGTTCCACCCAAGCACGTGGTATCAACGCAGAGTGGTTCCACCAAGCA	113	no hit
Astenosperma_small_rep_c220	AAGCTGGCACTGGGACTACAAGATAGAAGGTTCTCATGTTTGCCTAGAATTAGTAGAATCATAGACTACTACCACTAACTGCTAAAAATGCCTTCTTGAGTGAATCATGGTTCACTGCTGGTATTAGCGCCCATGTTATAAGAATTTGGATTACCAAGTGACTGGTTAAACAGAGGTTGAACCATCACTCTTTGTTCTTGTAGAGTTTATCTTGTAACAATATACATGTTGATATGTTGTATTTATAACCATTTCCTTTGGTTAACATCTCCATGTGGCTAAAATTGTATGATTGTAAAACCGAGAATTATTCGAGCAAMWAAAAAAGGAAACCGCCTCGGCCACTCTGCGTTCGATACCAC	28	no hit
Astenosperma_small_rep_c223	CAGAGTGGCTCTCTATGCAAATAAGAATCTTCTTCCTTGTGTCATCATATCTTCTTGGAAGTGGTTATTGTCAAATCAAATCCCTCTCTCCATCTAATCCCTTGATTTAAGGCAACAACTTTTCAGTTTTAGATTTCAAAAGTTAAAAGGGAAATCATCTTTTTGGGTAATAACCACCCCATAATGGTCATTAACCACCCACTAATGATCATTATTTCCACCATTCTCTCTCTCCAAACCTCATTTAATGCATCACCCACCTTGCTTCTCTCCCACTCAACTCAGTTATCAACCCCACCCTTTCATATTTCATTCCTCCATTACCATGAAAAAGAAAACCGCGCCAAGAAAGAGTGAAAGAATTCTTCTTTCTCGAAAACCATCAACGCCTCAAACCCA…	44	CAN60489	Vitis vinifera	hypothetical protein [Vitis vinifera]	1.68302e-10	27.3128	CAN62461	Vitis vinifera	hypothetical protein [Vitis vinifera]	1.0909e-09	29.5858	CAN75008	Vitis vinifera	hypothetical protein [Vitis vinifera]	2.43028e-09	28.6486
Astenosperma_small_rep_c225	AAAAGAGGGCTGTTGAAGATTTGCTGCTGGGCCACAAGGCTGGCACACACAGTTCCAATATTGTTAGAGAACCATTGAGAAACCTGGATGAGGAATGGGATGATGATGAAAAGGCAAGTCCCATGACTTCCATCCACATGGGGGCTGTCGACAATAGTAACAGTGCTGAAGAGGCAGATTCTGATGACAATGCTCAAGTAGCAGAGTCCAACGACAATGCTCAAGCAGCAGATTCGGATGAAAATGCTCAAGAAGTGGATTCCGATGACAATCCTCTAGAAGTGGACTCAGATGACAATGCTCAAGCAGTGGACTCGGATGACAATGGCCAAGCAGTGGAATATGATCAAGGAAACTGGGGAATAGGTTTCAATAACACCCCCAACAGGTGGAGTARGG…	25	ABN08705	Medicago truncatula	DDT; Homeodomain-related [Medicago truncatula]	9.43019e-34	56.25
Astenosperma_small_rep_c227	AGATAAGTATCTGGATTTGTATTCTAAATCTTTTTCTCGTCATTTCTACAGTTTTAACTCTCTCGCACGCAATACCAGACAGACGTAAGCCGTTCCAGCTAATCCTAACATCGGAACACATTTTTCAAAATATATAGTTTATTTGGGTTTACATCCTACCACCTTAATGGAAATTTTGCCCTCAAATTTTCGACCATGAAAAGAAAAGAGGCGAGAGCAAATCTTCTTCATCTCAACGTATAGTTTCTCAACCTTTGCTAACTTTTGAAATAACTTTGTATTCCATACCCCTCTTTCACATCACAGTAGCCTTAGAGTTATTCAAAATTACCGTGCTTCCGCCGCACCA	30	no hit
Astenosperma_small_rep_c231	GTGGACCCGTTCTTTAATCTCCTTGATCTTTATTCTTCTGTTTTTCGAAAATTATGCTTATGTTTGTCCATGTTTGTGTCTTATGATCATTAGTGTCTTAGTGTCTATGCCTTAAAGCCATGAATATGAATCCATCACCTTTCTTAAATGAAAACTGTTTTATCACAAAAGAACAAGAAGTACAGGATTTCAAATTCATCTTTAAAACTAGCTTAATTAGTTTGATGTGGTGACAATACTTGTTATTTTCTGAATGTATGCTTAAACAGTGCATATGTCTTTTGAACTTGTGGTTCATGAATGTTGGCTCTTGAAAGAATGATGAAAAAGGAGACATGTTACTGAGGATCTGAAAAATCATTAAAAATGATTCTTGAAGCAAGAAAAAGCAGTAAAAAA…	38	no hit
Astenosperma_small_rep_c239	GAAATGTGAGTTTCCCATAATAKTSYAYCCGCAGATTCAGTCATAGCAGAGTGATTCCGTGTTCAGCCAATAACTCTCAATTGTATAAAGCCGATGGTTACTAGAAGGAAGTGTGTATTGTGATAGTGCTATCTAGGAAAAGCTCCAACTAAGAAAAGACTCGGTTATTAACTGGTCCATTGTGACTCACCCCTCTGTCCTAAGAATTTATCAAGGTTGCATACACTATCCCGGTAAACAGTTATGATGTCAAGTTTTTCAAGTGCTATGAAATGTGAGATAGAGAGGTTTGATTGAAGAATTAATATTGGCATGTACATAGCAAATACAAACTAAGAATGTTTTAATACAATCATGATTACAAAAGGCGTTGGAAGAGAAAAGTTTAGCAGGATAAAT…	24	no hit
Astenosperma_small_rep_c240	ATTCCACCCAAGTTCCATCGTCCAGACTCCAGCATCGAATCCAGATCCAGAACGGTCTCTACCTCAGTGCCTCTCTCACACTAAGTTCAGGGCTCCTCTTATCGAGCTCCTGGTCGTCTGTCCAGCCACCGCCTGCTACCGCCATCGTCGGAACTTCAAATAGCCGCCGCATGCTCCCTTACTTCCCCTCCATCTCACCGCAGCCCTCGCAGCCTTCCTTCCCTTCCATCGCGCAGCCACCGTGCGAACGTGGAAGCCTCCATCGCGCAGGTTCCCCACTTCTCCTCCTCCTCCTCATTCAAATACAGGTACACAGCCCCCCACTCTGCGTTGA	29	no hit
Astenosperma_small_rep_c242	CAGAGTGGAATCAAGCGTCACAACTTCAAGAGGGGTCTAATGACCCATGGTTCTAAGAGTCACAGACAACTAGGATCAATCGGTGCTGGAACTACACCTGGCCGTGTATACAAGGGAAAGAAGATGCCTGGTAGGATGGGAGGAACCAAGAGGAAGATTAGAAAGCTTAAGATTGTCAAAATTGATAAGGATCTTAATGTGGTTATGATCAAAGGTGCTGTCCCTGGTAAGCCAGGGAATCTTCTGCGAATAACTCCAGCCAAGATTGTTGGAAAGAACATTCCAAAAAATTAATGTGTCATGGTTTTTTGTTTTTATCGTTTTTCTTACATTCCTGTTTATTATCTTCTTAGTGTTAGTGTTGGCCTTGATA	27	ACG48017	Zea mays	50S ribosomal protein L3 [Zea mays]	3.19443e-37	80.4124	ACF88241	Zea mays	unknown [Zea mays]	3.19443e-37	80.4124	ACF84479	Zea mays	unknown [Zea mays]	3.19443e-37	80.4124
Astenosperma_small_rep_c249	CGCAGAGTGGAACATCATGAGCACTCCATCATTCTCCAAGAAATAAGAGAAGATCAAAGAGCAATGAGGGAGGAGCAACAAAGGCAAGGAAGGGACATAGAAGAGCTGAAGAACACCATTGGTCCTTCAAGAAGAAGACGCCACTAGAGGTGGATTCATTCCTTGTTCTTTATTTCTTTCTATTTTCGGTTTTTAATATTGTGTTTATCTATGTTTTGTGTCTTTATTTCATGATCATTAGTATGTAACCATGCCTTAAAGCTATGAATAAATTCCATTAATCCTTCACCTCTCTTAAAAGAAAATGTTTTAATTCAAAAGAACAAGAAGTACATAAATTTCAAAAATAGCTCTTGAATTTAATTTAATTATATTGATGTGGTGACAATACTTTTGTTT…	32	no hit
Astenosperma_small_rep_c255	CCCGGTGGCTCCTCCTGGCACCTTGTAAGGCCGAGACGCATTGGGGTGTTTGATCTTCAACAATATGAATGCAATAAACTCCAAAATCATTCCAAAACAGTACAGGAAGTTTTCTGCCGCTACAATCTCTTGAAAGCTCATCCATGACAGTAGAATTACACCAGAGGCAGAGAAAAGTATACCTACAAGAGGGGTTCCATGACGAGATCTCTTGCTGAAGAACTCGGGCAACATTCCTCTCTCGGCCATCCCTAGAAGCTGGAAAGAGTCGCTGCTCATTTCAGCAACAAACATTCCCATATTTGACATCGCAGCAGCAGCCTGAAGCCACCATCTCAACCACGCTCCTCCAAGAATCATAGCAATATCCGAGAAGTAACCATCAGTCCACAGCTCTCG…	23	XP_002304384	Populus trichocarpa	neutral amino acid transport protein [Populus trichocarpa] >gi|222841816|gb|EEE79363.1| neutral amino acid transport protein [Populus trichocarpa]	3.33755e-76	80.3371	XP_002519879	Ricinus communis	amino acid transporter, putative [Ricinus communis] >gi|223540925|gb|EEF42483.1| amino acid transporter, putative [Ricinus communis]	8.22068e-75	78.6517	XP_002263817	Vitis vinifera	PREDICTED: hypothetical protein [Vitis vinifera]	1.00491e-72	76.4045
Astenosperma_small_rep_c258	CCATTACGGCCGGGGGGTCCATGGTTGAATTTACAACAAACTGATCTTTGGCATAAGGAGCTTATGAAGACCGGTGATCTTCGTCCTGCTAAAAAGTTATTGCTTATTTTGGAATCCAATTTGCGGCCTTTTGCTTTTGCAGCAGATTGGTTAAAGCATGTGGATTCTATTGGTACCATGGGATCAGCTATTCATTTTGTGGCCAGTTTACGCACAAGGCATGGTATTGGGAAGAAAAGGGCTAGGTTTTCTGATGCTGAACCCAATCCATCTTCAAACAATGCAAGCGGTTTGGGAATGTATTGGTGGAGAGGTGGTAAGCTTTCCCGGCAGTTGTTTAATTGCAAGAGTTTGCCCCGCTCATTGGTTGCCAAGGCTGCTAGACAAGGGGGTTGCTCA…	54	XP_002513535	Ricinus communis	hypothetical protein RCOM_1578820 [Ricinus communis] >gi|223547443|gb|EEF48938.1| hypothetical protein RCOM_1578820 [Ricinus communis]	5.1065e-166	49.6825	CBI24209	Vitis vinifera	unnamed protein product [Vitis vinifera]	1.34694e-158	49.2707	XP_002274937	Vitis vinifera	PREDICTED: hypothetical protein [Vitis vinifera]	5.659e-157	48.8673
Astenosperma_small_rep_c260	ACAACCAAAAGATAGAAACTGGATGTTATTACTTATTACATTACATGAGTGGTACCTGTTAATCTGTTATGCAATTTATTCAACCGTCTTAGGCACTAGTCAGGCATAAAGTAGGACATCGACTAATAAAGTAATAATACTACAATACCTAAGCACTTGAACACTATTTACAACCTTGATTGTGTGAATTGAGAGCAACCAAATTATGATATCAATATATAATGTGTGTGATCATATAAGTAAAGAATGCATTGTAATTTATCAATGGACTCAATTTAAAAGGAAGCCCAATAATTATTGGAAGCAGATCAATTTGGGGAATTATTTCTGTGTGCACACTGAAG	22	no hit
Astenosperma_small_rep_c262	GGTATCAACGCAGAGTTGACCTTCGTACCTTCTCTTCTAGTTTAAGCCTTTTGGTATGTTAGTCATGCGTGAAGCTGAGACTTGCTCCTTAGCACAAGTACTAAGCAAGCCCCTAAAGGCCTTCGCGTTAGTAAGCTAGCTTTGTAAGCTAAGCAAGCCAGGGTCTCCGGGCACTATGGTAGGACGTGGATCGATCATGACGAAAATGGACTTCTCCTTAATGGTTTAGAAGAGTCCCCTTCTTCTGTGAGCCAGTTCCCCGGGCTTTCTCCCTTCTCGACCAGACGAAGGAGATATGAATTCCATTCAGGCGGGTAAGGGCTTTACTCTGTGTTCTCTCCAGGTCGCCTTTGCATTGGCGAAGACTGGAAAAGTTCATCATTCAGTGGTGGGGTCGGT…	25	no hit
Astenosperma_small_rep_c264	CCATTACGGCCGGGGAGGCCTTAACCTTAACTCTCTCTTTCTTTTCCTTTTCTTCTTCTTTCTTTCTTTCTCTTTAATAACCTTCTTCATCTCCCTCTGAAATCCAAAGCAACAACATAGCATAGATATCAATTTGCCATTTTGAGCTACATGGACAACCAACGCAACCATCTTCATTCTTTCGCTTACTTCTGCCCCGGAAAGTCAATGGAGGAGCTGAAACACTCACTATTATGCACAACACTGGACCTTGAACAAACAAAAGCTGCAGTTCAAGCAGAGCTCAAAAAGAGGGATGATCAGCTTCACAACATGAGGGAGCTTCTCAACAAGGCCATAAGGGAAAGAGATGAAGCTCAAGACAAATACCAGAGGCTTATCTTGGAGAAGTTATTTCTT…	29	XP_002313539	Populus trichocarpa	predicted protein [Populus trichocarpa] >gi|222849947|gb|EEE87494.1| predicted protein [Populus trichocarpa]	9.16555e-42	52.459	XP_002523715	Ricinus communis	conserved hypothetical protein [Ricinus communis] >gi|223537019|gb|EEF38655.1| conserved hypothetical protein [Ricinus communis]	1.15944e-36	49.7354	XP_002331454	Populus trichocarpa	predicted protein [Populus trichocarpa] >gi|222873532|gb|EEF10663.1| predicted protein [Populus trichocarpa]	1.08521e-34	50.9202
Astenosperma_small_rep_c266	TTTWGATGAATTACTAGAATCTAATGTCAGGCTAATTATACATAAAAGGCTGAAATTCCACAAGGTCCATGCTTAATTTGACTAGTGACTACAGTATTAAGCATTCAAAGAGTAACATTAATGACAATCTTGAAGAGACTGGGGAAGTCCATGAAATAAACAACAAAAGTGGTACTAATTACTCAACACGTAAAAGCAACAAGAAGCAACTATATTACAAATTTACAACAGTCCAATAAAATTCAAGCGTTCTAAGGCAGCAATTACTCACAGAACAGAAATGTTTTTAGTAGAGAATGGATCTGGTGATGATTGAAGAAAGTAGAAAGTCATCTAACTCCTGTTAGATGATGGAAGGGTTCATTTTTGGCTGTCACCATCCTTTCTGAAATTCTTTGA…	30	no hit
Astenosperma_small_rep_c267	ATGGAGGAACTATCAAAATTTTGGTTGGCAAAGCCAAAACCAAAGAGACTTCAATGCTCCATGTTTCAACTACCAAGAACCATCATCTTTCTACCCATGTCAAGAGCCACCATCAGATATTGAGGCTTCTCAGAAGAAGAGTGTTATGGAAGTAGAAACTCTTAATGCTATTCTTGCCCAGAACAAGCTTATGACTCAGCAATTAAGTCTACTTACTCAACAGATGAGTGGCATGCAAGTCCCAACTATCAACACCCAACACCCAAATTTTGAGTGGGGAGAGCAACCTCAGAGGCCACTCTGCGTTGATACCACTAGCTKGGTGGAAA	23	no hit
Astenosperma_small_rep_c268	TGGTATCAACGCAGAGTGGCCATTACGGCCGGGGGAGGCTCAGAAACTGTCACTCACCTCACCCTTCCATTTCCACTTTCTCTATCTGAAAAATGCAACCCCTTCATGCTCCATCTTCTTCTTCACCATACCTTAACCTTTCATTCCGATCCTCAAAACCACAACACTTAACATGGGGTTCGTTTTCACATCTGAAGTCTTCACCTTTGTTTGCCATTCATTTAACTCTTCACTCCCAAAGGGACCAAAGTTCATTATGGAGATATCACAAAAGTGCCATCTTTTGTTCTGGTGCTACCAGAGCTACTTCTGTTGAAGGCTCTTCTTCGGTATCAACTGGAACACCGGAAGAGAATGATGTGTTGAAAGCCTTGTCTCAGATTATTGATCCAGACTTTG…	60	CBI28104	Vitis vinifera	unnamed protein product [Vitis vinifera]	0	93.3162	XP_002281353	Vitis vinifera	PREDICTED: similar to HCF101 (HIGH-CHLOROPHYLL-FLUORESCENCE 101); ATP binding [Vitis vinifera]	0	93.3162	XP_002324970	Populus trichocarpa	predicted protein [Populus trichocarpa] >gi|222866404|gb|EEF03535.1| predicted protein [Populus trichocarpa]	0	84.596
Astenosperma_small_rep_c273	CCATTACGGCCGGGGGCTCTCATAACGTCTTCCCTACCTACCTTTTCACACTACACAACACAAAAAACCTAACACTAACACGTTACACTTCTTGTTTTCTTAGTGCCACCTAGCTCCTCCTCCTTCTTCAATGGCCGCATCTCTCACCTTCTCCAGGTTCCTCACCTCTCCCACCACCACCCTCTCTCTCTCCTCTGCCGCTCTCTTCCCACCCAAATCCCTCTCTTCTAAACTCCCCCTCTCCCCTTTCTCCCTAAAATTCAACCACTCCAAACCCTTCAAACCCTGCACCTTCCGCACCCCATCCTACGCCACCAAATCCACCACAATCTCTGCCACTATCGCCGTCGGCGACAAGCTTCCGGAAGCGACCTTCTCCTACCTAGACGACGCCGGCGA…	32	ACU20629	Glycine max	unknown [Glycine max]	2.76409e-75	92.1053	XP_002283652	Vitis vinifera	PREDICTED: hypothetical protein [Vitis vinifera]	1.98088e-73	87.6623	XP_002327377	Populus trichocarpa	predicted protein [Populus trichocarpa] >gi|222835747|gb|EEE74182.1| predicted protein [Populus trichocarpa]	4.56667e-70	87.0968
Astenosperma_small_rep_c281	ATCATACGAGCAATTTCATTCTTGCCTACAGGATATACATGCAAACAATAATTGTGCTTTCTGTTCACAAGAAAAAATTGCATCTTTCCAACAAGGGGTAGAGAAAAGAATAATCATAATAATAATATACATGCCTAGCCATTTTGATGAAGCAATTAAATATTGAAGACAGCCTAGCAGTAGCCCAACCATAAATGTAATGAGATATGGAGCGGAGAGAGATAAGAGATCGAGAGAAGAGGGGGTAGTGCAGGAGCTAATTACAATGAGAATGAGATTTACTTCTACTTTCCCCACCTTACCACCAAAAGTAACACAAATTAGAAGGTATACATATATAAAGACATCTAGATCGGACAAACACAAGCAAGACTCTCCAGGGGCCACAACTCGGCAAAG…	23	ABO38556	Arachis hypogaea	acyl ACP-thioesterase [Arachis hypogaea] >gi|133754636|gb|ABO38557.1| acyl ACP-thioesterase [Arachis hypogaea]	1.31749e-75	98.6014	ABO38558	Arachis hypogaea	acyl ACP-thioesterase [Arachis hypogaea]	1.31749e-75	98.6014	ABO38554	Arachis hypogaea	acyl ACP-thioesterase [Arachis hypogaea]	1.31749e-75	98.6014
Astenosperma_small_rep_c289	ACGCCCTATCCAAGTTAGCAAGTACCAAACCGGGAGGAAACAACAGAAGCCTGATCCAAGAAACCCTCCAGGAACCCTCAGTAGTAAAATAGAAGACAAACAAGAGGTACTTGAGGTAGTCGGTTTAAACCTCGGATGGATGGACCCCTTGGTCGAATACATGAAATTCGACATCCTTCATAAAGAGGAGAAAGAGGCTAAAAAAGATCTGAAGGGAAGCACAACACTACACCTTGGTGAGAAATATTCTCTACAGAAGGGGGATATCAACACCATTACTAAAGTGCGTACCGACCTCAAGAACCACCGAGGTATTAGAGGAAGTACATAGTGGGATCTGCGAAAACCATCTCGGAGCAAGGCCACTAGCCAGGAAAGTAATCCGAGCTGGATTCTACT…	27	AAD27571	Sorghum bicolor	polyprotein [Sorghum bicolor] >gi|4378066|gb|AAD19359.1| polyprotein [Sorghum bicolor]	2.54601e-18	50.6329	CAN62713	Vitis vinifera	hypothetical protein [Vitis vinifera]	3.3252e-18	48.1928	AAT07561	Oryza sativa Japonica Group	putative polyprotein [Oryza sativa Japonica Group] >gi|46981311|gb|AAT07629.1| putative polyprotein [Oryza sativa Japonica Group]	7.97405e-18	43.038
Astenosperma_small_rep_c297	TGGCCATTACGGCCCGGGGACTAGTTAAATAACATTGGATAGATCCGGATTCGGGAGATCCAAAATTTCATCGAAGAAGTTGCGGCAGCCCCGTGCTCCCTGCTGACCGCCGTCTTCCTCCTCCTCTATCTCATCTCAATAGAATGGAGAGGGGTCCCATTCCTGATGATGATGGTGATAGTGTTGCGAGGAAGGACAAGGCTGTCACAACCACCGAGGGGTGGCCGGAACTGCTCTGCTGTACCACCACAAAACCACCGCCTATCCTTCTGGACGAGCTCATAGCGGAAATCCTGCTCAGGATTCCGGCAAGGTCTCTTGTTCGATTAAGGAACAGCGTCTGCAGTTCATTCAGAACCCTAATTTCCAGCTCCCAATTTGCCAAGGACCACCTTCGAC…	28	ACU18857	Glycine max	unknown [Glycine max]	1.80507e-32	36.5188	ACU22680	Glycine max	unknown [Glycine max]	9.59353e-26	35.1536	ABD33119	Medicago truncatula	Cyclin-like F-box; F-box protein interaction domain [Medicago truncatula]	2.79129e-25	32.1429
Astenosperma_small_rep_c303	CCATTACGGCCGGGGAATGAAAAGCCACCGCTTCCATGGGAGCCAGATCGCTGAAGAAGAAGAGGCACCGTGAACATCTCGCAGCGCCACAAGCTTCTTCCATGGCGGCTGCTGCTAATTCTCCCCCACGCCGCAATAAGGCTCGTCGTCCTTACGCCACCGTCTCCGTACTTCTCTCGGGGGTTCTCTTTGTTTCCGTCGCGGCTCTCTTGTTCATTTCGTCGAACAAATGGCGCGCATTCGGAAATTATGTTTCCTATGAGATGGTCAACGTGGTCAACGAGTTCCCTCACGACCCAGAAGCCTTCACCCAGGGCCTTCTTTATGCTGGAAATGACACCTTATTTGAATCTACTGGTTTATATGGCAGGTCATCTGTCCGAAGAGTTGCTCTTCATA…	34	CBI22653	Vitis vinifera	unnamed protein product [Vitis vinifera]	2.35802e-98	68.5484	2IWA_A		Chain A, Unbound Glutaminyl Cyclotransferase From Carica Papaya. >gi|116667136|pdb|2FAW|A Chain A, Crystal Structure Of Papaya Glutaminyl Cyclase >gi|116667137|pdb|2FAW|B Chain B, Crystal Structure Of Papaya Glutaminyl Cyclase	2.20704e-96	67.3469	AAC27745	Carica papaya	glutamine cyclotransferase precursor [Carica papaya]	2.20704e-96	67.3469
Astenosperma_small_rep_c304	GATGATAGAAACGAGTTTGCAATGAAAAATCCTGTAACGAGATCCAGCAGTTTTGTTCAACAACTCCATTATACAACAGATAAATATAATGCATATAATCTGGTACAGAGCTTTGTGTGAGCCAGATATTGGCCGGACAAGAATGAAGAAACAGAGAATTATTATACATAGATGAAGCGAATGAAAAAAGAAAGAAGAATTAATAACATACAGCAAGAAGAATAGGAAATAAAGGAATCGCACAAGCTAGGCAAACAAAAAGTAATTGGAATTATGGAGGGATCTTCAAAGACTAATTTATTGGAAGGATAGAAGGCATATATGGTTATAGGTATATGTGGACCAGGCAGGAGTGATTCCGGTTGCGGATGGAAGATAAAGGTAACTACGAAGATTGAG…	27	CBI37729	Vitis vinifera	unnamed protein product [Vitis vinifera]	4.81713e-29	65.9341	XP_002283053	Vitis vinifera	PREDICTED: hypothetical protein [Vitis vinifera]	4.81713e-29	65.9341	CAN78386	Vitis vinifera	hypothetical protein [Vitis vinifera]	4.81713e-29	65.9341
Astenosperma_small_rep_c306	AGAGTGGGGATTTTGAATGTGAGGAGTGAGGCTGCACTAAGGTTCCCTTATATTGGGAGATCATGAGAGAACGGAAGGTGTGGATTGCAAGAATGGTTGCTTGATGGACGGTTGGGGTTGTGCATGAAGGAAGGACAAGGATCATCACTTAATGAGAGTGAATGGTTCGGTCTTCAAGGGTCTCCTTTCTTCAATGTTGCATGGCAACGTTTCCCCATGCGTTCCTTCTTGAGACAAGTGTGTAGTTCTCTTCATGAAGTGGCCGAACCTCCCCCATTTAATTGTCCAATCAATCCCCATCAATGCTCCTTTTCTTTCCCTATAAAGACAAAATAAGAAAGGTGAGAAAAGATATCAAAACAACAACATAAACTTTACGGCTAGAATTAAAAAAAGTGA…	34	no hit
Astenosperma_small_rep_c310	GCAGTGGTATCAACGCAGAGTGGGCTCTCTTGATGTGCAGTCAAATGCTCTACTACTGAGCTATGGACCCTTGATATGAATCTCTCCATCTCCCATGACTCGGAGGTGGAAGCGTTTGTCTTTCCTTTCCTCTTTCTAGAGGTTTCTTCAGCCTTAAGTGCCATAAATGGTTATGGAAAAACAAAAAGCTATGCTTTTACCACACCAAACTTAGAATGTTGCTCGCCCTCGAGCAAAAGAAGAAAGAATAGAAGAAGAAGATATGGAGGAGAGGGAGAGATGTTTGTGTTTCGGCCATTTAGGGTGGGTTTGGGTGGGAAGGATGGATGGATGTGAGTGCACTCTGCGTTGATA	56	no hit
Astenosperma_small_rep_c315	TATCAACGCAGAGTGCTGAAACAGGCGGCGAGGGATGCGGTGGCTGAGGGTGGTTCATCTGACCGAAATATCCAATGTTTCGTGGACGAGATTCTTCAAAATCAGAGATGACGACAGATTTCAAATGATAAGGTTGGGCCACAAAAATAAGTGTTGATTAGATGGTATAACTGTCGGTATCTAATGTTGATGATATTGGACTGAAAGAGTTTTGGAGTTTATGAATTATGATTAGAGAAAGTATAGGGAGCCAATAACCTAAGTGTATAATGTGTACAATGGAGGTTTATGAAGTATTAGAGATATGACCATTAGTGTTACATTGTCCTGTCAAAAACAAGTAACAATGTCATACTTTACACACACATACATGATAATTGATAAAGGATTAACAG	22	no hit
Astenosperma_small_rep_c318	TCACACCGAACACAATTGCATTAGAAAGAAATGCTCCATTAAAATAGCCGGAAAAACCATAAAAAAGAAATTTAATAAACCCTAACATATCTTCTAGTTGCAATTTACCACCTGAGGCTTGAGCAATCTTAATTTAAGTTTCACACACAACCCGGAGAATTGTAAACATGAACAGGGGCACTGTGATCTAGAAGGCTGGATCACCATAACCACCACCTCCACCTCTACGGTAACCACCTTCCCCGTAACCACCACCACCACCAAAACCTCCGCCACCACCTCGAGGTCCAGAAGGCCTATCATTTGCATAGCTCACCCTGATCACTCGACCATTTAGATCCTGCCCATCCATTGCAGTGAGTGCTGAGCTTGCAGACTCATCACTTGAGAAGTTGACAA…	26	ACU13873	Glycine max	unknown [Glycine max]	5.89976e-40	73.5043	ACU16273	Glycine max	unknown [Glycine max]	7.70533e-40	73.5043	AAB71417	Pisum sativum	glycine-rich RNA-binding protein PsGRBP [Pisum sativum] >gi|206586422|gb|ACI15745.1| glycine-rich RNA-binding protein [Pisum sativum]	9.41912e-38	71.7949
Astenosperma_small_rep_c334	AGCAGAACCGTAAGAGGGTGTCATTGAAAGGGGCTGCGGGAGAGGGCAGCAACTACTAGAGAGGTATTGACAGAGAGGAGAGATGAGAGAGTAAGAGAGAGACAAGGAGGAGAGAGAGGGAGAGAGAGAGGGAAAGAGAGAGAGAGAGAGAAATTCAAAATGAAGGAAAACAGAGTTCGCGATTCGAATTTAGGGCACGATTATTGTCGGATTTACCAGTGGATAAATCTGACGGTAACGCGTTACGGGTTACCAAAATGCAGCGTTCTACTAAACGCAGTGACGGACTCTGCGTTGATACGCTTGGGTGGA	70	no hit
Astenosperma_small_rep_c338	GAGTGATTGGAGCAATGGGGTTTTGGCCTTTGACGGTTTACTTTCCGGTGATGATGTACATTAAACAGAAGAATATAGCAAGATGGAGTGCCAAATGGATAACGCTACAGATATTCAGTATGGCATGCCTAATGGTATCACTTATTGCTGCTGTTGGTTCTCTTGCTGGTGTCTTGCTTGACCTAAAGAAATACAAACCATTCCAATTTGACTACTAGTTAAGCTCTAATGTGGGCAGTCATGGATTTGGTCGGGTTTCTTGTACTTTGCACTGTTATCTAATACATCAATGAATGCCATAGGTTTCCTGTCGGTCACCCTCAAAAAAAAAAAGGCCGCCTCGGCCACTCTGCGTTGATACCACTAGCTTGGGTGGAACCACTCTGCGTTGATACCACT…	84	AAM62803	Arabidopsis thaliana	amino acid carrier, putative [Arabidopsis thaliana]	1.66043e-23	67.6056	NP_177862	Arabidopsis thaliana	AAP3; amino acid transmembrane transporter [Arabidopsis thaliana] >gi|75220731|sp|Q39134.2|AAP3_ARATH RecName: Full=Amino acid permease 3; AltName: Full=Amino acid transporter AAP3 >gi|11079491|gb|AAG29203.1|AC078898_13 amino acid carrier, putative [Arabidopsis thaliana] >gi|3970652|emb|CAA54630.1| amino acid permease [Arabidopsis thaliana] >gi|20466644|gb|AAM20639.1| putative amino acid carrier …	1.66043e-23	67.6056	XP_002278086	Vitis vinifera	PREDICTED: hypothetical protein [Vitis vinifera] >gi|297744622|emb|CBI37884.3| unnamed protein product [Vitis vinifera]	3.69904e-23	67.6056
Astenosperma_small_rep_c344	TGGCTGATGCAGTTTGTTTTGTATGAATCTGCTTCCAACAGATTGCCCCTTCCTTGCAGATAAGTTTTTTTCTGTGTAGATATCTAACTGAAAACAGGTGTGATAATGCCCCGCCTAGTGTCTCAGAAAACGAAAAAAGAAAGAAAAAAGGAAAAAGGAAAAAAATTGGCATAAATGTTTTGACTGTGACCGTTCCTTGCAACAGCCCAATCCATTCTCAACCATTTGAAAGGAGAGGATTGGATGAATCACTGGCCAGGCTTGAAGCCAGTTCTGTCTTTCTTAAAATTATTTTTTCTTTCCTCCTTACCTTCTCTTCCAACTTTTGTTACATATATAGAATGCTGTAGTCTCTTGACTTTTTTGAATTTTCTCACTTATCACATTCTGGTTATTGAT…	55	no hit
Astenosperma_small_rep_c352	CAGGTCGCCAGATCTTGTCCACTTTAGGTTTCAATGATGAAAAAGCCAAAGAACTTGCCAAAGAAATTAATGAAGATGTTGATTTGAGCTTTAAGAGCAAGCTTGAGAAATTCCTTGAAAGTAGATTGATAGCTTTTGATCCCTGGCATTGCAAGTTCCTTGAGAAAATTAACTGTACTCTCCTTTGTTACAAGTTCCTGCATTGATGTGCTTGACATGTATGTCTAATACTGTTGTACACTAATTGGAGATGATGCTTTTTCTCATTCTTTTTTGTTTCAAGTTTTGAGGAGGTCAAAATTTTAAGTAGCTTTTTATGGCTTAATCTTAGTCTCACACTGCTTTACATTTCCTTGTAAGTTGTAACAACTTTTTGAATTTTAGTTCTATTATTTTATA…	22	no hit
Astenosperma_small_rep_c354	CATTACGGCCGGGGGCGAAATATATTCGTTTTTTCATTCAGATCGCAGTGTCCGACACGCGCATACCCACTTCAAAATCAATAAGGTTGGGGGAGTCTGTGCCGGAAGGGGAAACAGAAAAACCCTCTTTTCGTTTTCCGGCGATATCGTTCTTTCTTCCAACCGTTTCCGGCCATCTCATCTCCCAGCAACCATGACGACATCAAGGCGACTTGCGGACAGGAAAGTAGAGAAGTTTGAGAAGAACATCACAAAGAGAGGGTTTGTGCCAGAAACTAACACTAAAARGGRAAAGACTATCCTGTTGGTCCAGTCCTGCTCGGTTTCTTCGTCTTTGTTGTTATTGGATCATCTATCTTTCAGATAATCAGGACAGCAACGAGTGGAGGCATGGTCATA…	28	CBI27668	Vitis vinifera	unnamed protein product [Vitis vinifera]	3.42146e-11	73.913	ACU16910	Glycine max	unknown [Glycine max] >gi|255647454|gb|ACU24191.1| unknown [Glycine max]	1.10016e-10	88.2353	AAT38818	Brassica juncea	membrane protein [Brassica juncea]	3.13282e-10	82.3529
Astenosperma_small_rep_c366	GATGCATGGAAGGCTGTTGAAGGGAAATCCATGGAGGAAGCAATGAATGACTACATCACCAAGGTGAAACAGCTGTTGGAAGAAGCTGGCCTCCCTGCTTGATAACATTGTCATCATCACTTTGATGTCTTGCTTTCTGATTCTGTGCTAGAAAGTTCTTATTTAAGGGTTTGGAAATAAACAATGGCAGTGTTTGATCTAGAACTCCCATCTCAAGCATGTATCATCTTATATATGTTTGATGAATTAGATATGTTGGTTTGAGTTAGGGTTAAAAAAAAANAAAA	22	no hit
Astenosperma_small_rep_c368	AGTTCTCTTAGGAAGCGCAAAAAATCTGGTGCTAATGAGGAGGATAAAGGTGTTAAAACTTCAAGGCAGCGGAGGAAGCAAGCAACTCATAAACCTGTTAGCAACTCGGTGAATGAGGATGATGATGATGACGACCTTGACCCTATAATCCGTATAGAGATGAACCTGAAGAGAATGATGAAGAATTTGAAGTGGATGACTCCTCCAAGAAGAAGGCATCATTGAATTCAACAAAGAAATCAGTGGCTAAAAATGGAAAAACATACTAAAAACATAAGAAGGCTAATGAAGATTTTAGAAAAAAGAAAAAAAGGACCGCCTCGG	35	no hit
Astenosperma_small_rep_c371	AGCAATCTTTTTCTTATAGAAGAATCTTGATTTCAAAAATAAAAAGACATGACATACATTTAATTTTATAGCTGAGGATATATACCTTAGAAAACAAGAATAAATAGTTACAAAAAAAAAGGTAGAAAAATACAAGGACTACAATATTACAATAATACATACCAAGTTACCAACAGCACAAGTATAAAGAGAAAATGGAATCCTGTGTTGGATTTTTGTAATAAGGAATATGCATGTCCGCACATGCATCATTGAGTCCCTTAGACAACTTGAGTGGCACCACTGGAAGCCATTGCCATTCCATGCTGGGTGGTGTCATCTTTGTAGAGGCTAAGTTTCTCTCCGTCACCCCATAAGGCATAAGCTTCTTCTCCGTGAACTGCATCATCACCAATCAGC…	45	XP_002522889	Ricinus communis	ammonium transporter, putative [Ricinus communis] >gi|223537874|gb|EEF39489.1| ammonium transporter, putative [Ricinus communis]	0	75.9259	XP_002272735	Vitis vinifera	PREDICTED: hypothetical protein [Vitis vinifera]	0	76.0825	XP_002271114	Vitis vinifera	PREDICTED: hypothetical protein [Vitis vinifera]	0	76.6046
Astenosperma_small_rep_c377	TCATCTAACCTTCATTAACCGCCACTCTCGTGGTTACTTAATTCCGATTTGAGGATTAAGTTCAAAACTAGTTTGTGGCTACAAAAACTCTAATTACCCAAAGCTAACAGGATTATATGTCACATATCTCAATTAGTTAATGTAATTAGCAATTTAGGAGGAATTTGTTTTCAAGCGGTTGTTCAAGCGAGATAACTCTCTTGAGAATCACAAGAACTCATGTAGAATAAGGGTCATAGTCTCGTTCCAC	21	no hit
Astenosperma_small_rep_c378	TTCCACCCAAGCATTGACCTCTATGCAAAATCAGTGTAAAATGTGGGTTAAATTCTCAACTGAATTGATACATCGTAGTTGTCTGTATTATTTTCACAATGTCAATATGTGAAATCAAGTTTCACTCTCTTCATTGTAAAGTCAAGTTCATTGCCTGCATTTGTAAGTTATATACTAGTATGTGATAATCGATAAGTACTTTTAAATGAATATGTTTCACAAAAAAAAGACCTATTCAAGAATAAAAAAANAAAAAAGGAAACCGCCTCGGCCACTA	21	no hit
Astenosperma_small_rep_c379	TCAGAGTTGCAAGAGATCCCTTATCATTAATGCTTTTGGGCGTCTCAACAAGATTCGTACAGCCTCTCAAACTCAAGAACCTAAGCCTTGGAAGATCTCCAATAGACTCAGAACCGTTGATGAACTTGTGCACTGTTTAAGATCAAGGTATTGAAGATTTGATAGCCCTGTTATGATTACTCTACTTCTTGCCCCACTCTGCGTTGATACCACTG	25	no hit
Astenosperma_small_rep_c390	TAGATAGATAGATAGATAGATAGATAGAAAAATATGTTTGGACAAATACAAAAAGCAAATCTTAAGACACAAATTTGTATCTTTTTTGYCCTTCTAAATAGTAGAGACAAAAGAATACAACTATATTTGCGTTATGTCCCAACTAACAAACGCAATATATGTACACACATATATAATCTTTCATCATCAGCAGCAATCTTGCTTCACTAAAAGGTACAAGAATAAGCATTGCAAAGTCCAGTATTGGCACTACTATAAGGAAACAAGGCAACAGGGCGAGTTCTTGGAAGCTCAGGAATAGGCTTCTCCATGTTACCAAGAAACTCCACAACTTGCTCCATTGAGGGTCTCCCTTTGTTCTCATTCAAAGTGCAAAGCAAACCAATTTCAAGAACTCTA…	62	XP_002321958	Populus trichocarpa	predicted protein [Populus trichocarpa] >gi|222868954|gb|EEF06085.1| predicted protein [Populus trichocarpa]	0	61.6667	XP_002519607	Ricinus communis	serine-threonine protein kinase, plant-type, putative [Ricinus communis] >gi|223541197|gb|EEF42752.1| serine-threonine protein kinase, plant-type, putative [Ricinus communis]	0	62.3377	XP_002270021	Vitis vinifera	PREDICTED: hypothetical protein [Vitis vinifera]	0	58.8235
Astenosperma_small_rep_c391	CCATTACGGCCGGGATGATAGTGAAAGACAAGTCAAAGGTTTGATAGGCTTGGGAGGTTTAGAAGACAAACACAGTGAAAGCATTGCAGTGCCTTTTTATACTTACAGAAGCATTGTAGCAGCTACTGATAATTTCTCTGAGTCAAACAAGCTTGGAAGAGGAGGTTATGGACCAGTCTACAAGGGAAGGTTTCCCGGAGGCCAAGATATTGCTGTAAAAAGGCTTTCAAGTGTTTCAACACAAGGCTTGGAGGAATTCAAAAATGAGATTGTTTTGATTGCCAAACTCCAACATCGGAACCTTGTTAGACTCAGAGGCTATTGCATAAAGGGAGATGAGAAGATTTTACTTTATGAATACATGCCGAACAAGAGCTTGGACTCTTTCATATTTGACCG…	29	XP_002262617	Vitis vinifera	PREDICTED: hypothetical protein [Vitis vinifera]	6.37721e-113	71.2766	XP_002264278	Vitis vinifera	PREDICTED: hypothetical protein [Vitis vinifera]	2.00176e-111	71.2766	XP_002276340	Vitis vinifera	PREDICTED: hypothetical protein [Vitis vinifera]	1.59761e-103	77.0053
Astenosperma_small_rep_c394	TAGTTTTCCTGCGGCGTTCGTTTTGTTTGCATTGACAGCGGGTTTTTTACCCTTCAATGATTACAATATTACAGTTTTGTACAGGAAGATTTACCGCGGTCAGTTTCGGTTTCCAAAGTGGATATCTTGTGGATTAAGAAACCTTATATCGCGTTTGTTGGATGTAAATCCAGAAACGCGAATTACCGTTGACGAGATTATGCAAGACCCGTGGTTTAATTCGGGTGGGTATAAACTTAATCGGGTTCTTGTTGAAGAACCCGAATGGGAGAAGAGTCAAATAAAAATTAAAACGTTAAATGCATTTGACTTGATATCTTTTTCGACTGGGTTGGACATGTCGGGTCTGTTTGTGAATAACGGTGTTCTGAATCATGTGGAGCGATTTGTCCTGAGAGA…	36	XP_002319415	Populus trichocarpa	predicted protein [Populus trichocarpa] >gi|222857791|gb|EEE95338.1| predicted protein [Populus trichocarpa]	8.68102e-45	51.2953	ABJ91223	Populus trichocarpa	CBL-interacting protein kinase 16 [Populus trichocarpa]	8.68102e-45	51.2953	XP_002323661	Populus trichocarpa	predicted protein [Populus trichocarpa] >gi|116265958|gb|ABJ91227.1| CBL-interacting protein kinase 21 [Populus trichocarpa] >gi|222868291|gb|EEF05422.1| predicted protein [Populus trichocarpa]	1.4801e-44	48.1283
Astenosperma_small_rep_c405	TATCAACGCAGAGTGGTGGTGTGTGCTGTGTATCATGAGTTCGGAGATATGCAAAGAGATAAAGTAAAGAAGGAATTATTATCCTATCAATTTGGAAAAATTATAATAAAGGATATTTATCCGAACGTAATTCCTTTTTCTTTATGACTTTATATATTGATACATGTACCACCACTTCTATTAAAAAAAAANAAAAAA	31	no hit
Astenosperma_small_rep_c409	TCCAAGTTGTGTCTACCAATGGCGTTTGCTTAGGTCTTGTAGTATTTGTCGTATGAGAGAGGCTGGAAAAACCTGGAATGTCTGATGATGAGGTGAGAGATTTCGTTTCTCGCTACCTGCCGGCGTACAACGCTTACCTTCCGACACTTTACTTGGAGGGTCCAAACGGGTCGGATCCGAAGCATCTACTAACTATTGAGATAGATGAAGGAAGAAACCCCATCTTGGCTACTTAGGTTCACTTATATGAGAATATATTGCTGGCTTTTAAGATTTTGGAGAGAACTCAGAGTGGAAATAAGCCAACCTAGATGCATCATTTTTCCTTGAAATGTACAGTTTTTTTTTTCCTCCTTTTTTTATTTGTTTTTTCTACCCCTTCTATAAATACATCACAGC…	82	ACU20089	Glycine max	unknown [Glycine max]	9.24651e-24	92.5926	XP_002304169	Populus trichocarpa	predicted protein [Populus trichocarpa] >gi|222841601|gb|EEE79148.1| predicted protein [Populus trichocarpa]	5.16186e-21	84.6154	XP_002517532	Ricinus communis	D-glycerate 3-kinase, chloroplast precursor, putative [Ricinus communis] >gi|223543164|gb|EEF44696.1| D-glycerate 3-kinase, chloroplast precursor, putative [Ricinus communis]	6.66682e-21	77.7778
Astenosperma_small_rep_c427	TGGTATCAACGCAGAGTGTCAATCTCTAAGAACCCCTTTCTTCTGACTAGTCCCATTGTTCACAGGATTCCTTTCAGAAGTGTACATGAATTGGTTATTTGCAACCATTTCAATCAATTCTTGAGCTTCTGCAGGCGTCTTCTTCAGATGAAGAGATCCTCCAGCAGAGCTATCCAAGGACATCTTAGATAGTTCAGAGAGACCATCATAGAAAATACCTATGATGCTCCATTCAGAAAGCATGTCTGAGGGACATCTTCTGATCAATTGTTTGTATCTTTCCCAAGCTTCATAGAGTGATTCTCCGTCCTTCTGTCTGAAGGTTTGGACTTCCACT	41	ABD63156	Asparagus officinalis	Retrotransposon gag protein [Asparagus officinalis]	7.24002e-18	48.3146	CAN78493	Vitis vinifera	hypothetical protein [Vitis vinifera]	1.08188e-13	40.4494	AAB18645	Hordeum vulgare	unknown [Hordeum vulgare]	1.56223e-12	39.2523
Astenosperma_small_rep_c438	GCTGTCATTGGTGGACCRACTAAGATATTTCTTTGGATATTATCAAGGAAGAGCCATATWGATGATGCAACCTACAATGAGCTTGTTGAGAAAGCWARGGATGAAGGTTATGATGTGAGAAAACTCCATAAGACTCCACAGAGTGAGACACCACCACCACCAGTGGATGAAGGCGTTTTTAGCTTGGATGATCAAATCCTTTCTGGGGAACTGAAATAAACATTATGTTGTTGTATTGGCAAATATATGATCATGTTCAGAACTATCTTATGAATAAATAAAGTGGTCAATAATGAAAGGTCTCTTACGTTTGGATCTTAGTAAAAAAAAAGAAAAAAGGCCGCCTCGG	27	ACU14659	Glycine max	unknown [Glycine max]	1.1861e-15	71.1538	ABB02385	Medicago truncatula	temperature-induced lipocalin' [Medicago truncatula]	3.45101e-15	71.1538	ACU14166	Glycine max	unknown [Glycine max]	5.88654e-15	69.2308
Astenosperma_small_rep_c443	TACTCGGTCGGTAATCATAATCATAATTGAAGAATGCTAGCACCTCCAACTGTCCCAAGCTTCTAGGTCTACCTCCAGGCTCAGCAGATGCACAAATCTTCACTAACATCTCTTCATCGAGTAATAGTAGTACGGCTTCATCCTCAACCTCGTCCTCATCCTCATCAGCAACACCCACCTCGCAGAGCGATTCCCATGGAACCATGCTTAGACCTCCTCTCATGAGAGACATAACAGCGCTCATGGCCTTGCCCATGCTTCTCCTTGTGCTTCCCACTGCAACTGTCACTCTTTACTCGTAAAACATTTCAGGGGAGAGGCGTAGTAGTGGTCGATTGTTGTTTTTATTTACTTTGCAATCATATTTAAATTTGTTGGAGTGATTTATTTAGCAAATCT…	30	no hit
Astenosperma_small_rep_c452	CACAACTTCAGGAGGACAACACCTTGGCGGCTACAAATGCTTATTACAACCGTCCGAATCAAGGGTACTATCAGCAAGGCGGTAATTATAACCAAGGTGGCAACTACAACCAAGGTTGGCAAGACAACTCCAACCAAAGATGGAGAGACAATTCCAACCAAGGGTTTCGAGATTGTATCTTTTTGGGTTTTGAGTTTAATAAACAAGGAATGTAAATAACAAGAAAATAAATTAGTAACTAAGAAAGCTCTTAGCAAGGATTGATAATTAGAAGTTCTATCCTCATTATCATTATCAATTGTGATGGAAAAAGCGAGTTGCCTTCACTTAGTTAACCTCTAAGCAATGGAGGAAGGTCAAGTGCATACAATTAACTTGAGTTCACAAGTCCTAGTCAAC…	22	no hit
Astenosperma_small_rep_c460	CCATTACGGCCGGGGGTAACAGTCTTCTCCATGACTCCAACCTTTGTCTTCTCTTGGAGCTGTAAGCCTCTTCAAGTTTTCCACCACAGTTTGTAGGCTTTGTGAGAAGGAAGAAGGAACATGCTCCTCATCAACATTTTCACTTGATTCTTCTTGTGGTCTTGAAATCATTGACCCTGACCCTGCCTTTGTCATCTTTACTTCTCCATAAGGCTCATCATTATCAAGTCTGCGTCTACAGATTCTGCAAAGCAGTCTCCTGAAACTTGAAAGTAATGCTGAGAAGCAGAGGCTACAGGATTGAGCACAACAATTTAAATTATCATCTAGCATGAATCGCGCTGGCTGTGCCTTTGTCTATCCGTGCTTCTCCACAAGGCTCATCATCATCAATCCTAC…	42	ADF78108	Glycine max	Rj2 protein [Glycine max]	4.33864e-09	28.4848
Astenosperma_small_rep_c466	CGAGGCGGCCTTTTTTTTTTGCTCCAAGGTTGTTTTGTATTAAATAGTTTTATCTGTTTGAAGAAAATCTCAGAACACAAAATTCGTAATGCACTGATATTGATAATCATATACATGTTTGAAATCATAAGGAAATGTATGGCATACCTATACCCTAGCTTTCCCTCCACAAATATCACATATAGTATACCCTAGGCCTTCACAATATGGACATTTCGCATCCTCATCTACCCATTCCAAAAATTGAGGTTCAACATTTGGCTCACCACTTCCATCACACTCTGCGTTGATACCACTAGCTTGGGTGGA	23	XP_002870363	Arabidopsis lyrata subsp. lyrata	predicted protein [Arabidopsis lyrata subsp. lyrata] >gi|297316199|gb|EFH46622.1| predicted protein [Arabidopsis lyrata subsp. lyrata]	1.78036e-16	80.4878	CAB36831	Arabidopsis thaliana	hypothetical protein [Arabidopsis thaliana] >gi|7268071|emb|CAB78409.1| hypothetical protein [Arabidopsis thaliana]	1.78036e-16	80.4878	NP_193103	Arabidopsis thaliana	PTAC5 (PLASTID TRANSCRIPTIONALLY ACTIVE5); heat shock protein binding / unfolded protein binding [Arabidopsis thaliana] >gi|119360137|gb|ABL66797.1| At4g13670 [Arabidopsis thaliana]	1.78036e-16	80.4878
Astenosperma_small_rep_c479	CGAGGCGGCCTTTTTTTTTGTAATAGTAAAGGTGCTATTAGCCTATTATAAATTGAAACAGAAATGAAATCAGTATCCACCAACATAGTACAAAAGTGAATAACACTAAAGACTCTCGAGTAACAGTTCTGATACACCTTAGGGAAAATCTGCAAAGTTCCTTTTCCCCCATCAGCTATCCAAACCAAATTGACAAATTATAAAGAAGTTCCAAAAATTGTATAGATTTTGCAAACAAGTTGGGACATAATTGAGTGTTTAACTCTCAGTCTGCTCCCTCAGCCTCCGAATTGTGCTCCTAACAGTCACGGCACTCGCAGTATTCAAAGTGTAGGCACCTCCAGCCTTCACCTTTCCGCAGTCTTTGCATCCCCAAATACCAACAGCCTTTCTCTTAAC…	81	CBI33982	Vitis vinifera	unnamed protein product [Vitis vinifera]	7.93982e-47	97.8723	XP_002329548	Ricinus communis	predicted protein [Populus trichocarpa] >gi|224136378|ref|XP_002326845.1| predicted protein [Populus trichocarpa] >gi|224138784|ref|XP_002326689.1| predicted protein [Populus trichocarpa] >gi|255571073|ref|XP_002526487.1| 60S ribosomal protein L37a, putative [Ricinus communis] >gi|118483026|gb|ABK93424.1| unknown [Populus trichocarpa] >gi|118484983|gb|ABK94356.1| unknown [Populus trichocarpa] >gi…	1.35433e-46	100	XP_002282974	Vitis vinifera	PREDICTED: similar to protein synthesis initiation factor-like [Vitis vinifera]	3.01713e-46	98.913
Astenosperma_small_rep_c496	CGAGGCGGCCTTTTTTTTTTCTAAGACCAAGATAACTCCACCTTATATATTGTGAACCAAGATTGTCATGGAGTTGATATGAAACTTTTAACATGTCACACTTTAGTTGCTATAAAAGTAGTTACATCGTACTTCTAATCTTATATTGAAACCATAGACCTGCGAATATATCAAGTATCTGCAGCAAACCATCCTAAACAGATGACTGAAGCCCAATGATACCGCATCCTACTCTTGCACCTGCATTCCCAGTAGTTTTGCTGAGTTCATGACCACCCCTTCCAAGGTCATCAGGATCAGCATGCACAACAACCGCCCTGCCAAGTATGGAATGCACTCCACTTAACGGAATCTGTGAATCTGTGATAGAAATCTCAGCAACCCCATCAGGGCCTGCAA…	23	ACU24397	Glycine max	unknown [Glycine max]	3.92808e-69	86.9565	XP_002325843	Populus trichocarpa	predicted protein [Populus trichocarpa] >gi|222862718|gb|EEF00225.1| predicted protein [Populus trichocarpa]	2.52114e-68	87.8261	CAC33847	Populus tremula x Populus tremuloides	putative CuZn-superoxide dismutase [Populus tremula x Populus tremuloides]	2.52114e-68	87.8261
Astenosperma_small_rep_c503	TATTCAGTCTTTTTATTGGCTTTTTTAGATCAAGGTTTATTGAAAGTTTGGAAGTAATACATTTCTGACACTGATAAAATCTTTGTTCAAGGTTTATTTTGTTTTTCATTTTTACAAAACAGAGTTTGTTGAGTTGTCCTTTAGTACATTGAGTATTATCCGTTTATAGTGTTTTTTTTAGTTCCCTCGTTTAGTATTACGATAAATATGTGATTTTCATATTGCACTAGCTTTAATTAATTGTTTTCAWAWAAAAAAAGGCCGCCTCG	59	no hit
Astenosperma_small_rep_c505	TAAACACACAAAATTAAGCCTAAACAAAACAACTCAACTGATTAAAGCTCATACAAGAGAACTATTCAATTATCAAAAGGTGCCTTCCAACTTCCCAACAATAACCATTAGTAGTATACACACAAAACATTTAAGGTGATTTCAAAAACTGATACTAAAATGTTCAGCATTCACCCTTAATCTAAAAAAGAAACAAAAACCATGTATTATGCCTCATCAATTATATATCATAATCAATAGCAGGGGTTATTTTGGTCAAACCACTCTA	23	no hit
Astenosperma_small_rep_c560	ATTTTTTGTTAGAATGCGACTTTTTTAGTGCCGTCTTCTTTTATTATTAGTATTGATAAGAATTCTCTTGTTAAGACCCTATGAACAATTAAACAAAACCTCAGATTCATACCAGAACCACAATGATTCAAAAAAACCTTTAATGTCCAAAAATTCCCTGAGTAAGAACTGCTGGATTATCACTTATTCAAGAAAAAGATAGGATAGAATGAAAAAAGAAATCAAAAGACATTTTTTTGCTTTGAATAAAAAAAAGACAAACAGTGGCAATTTTATTTGAAAGAATCAAAATTTTTTTATTTATTCTAACTTACGTATCTTCTAATAAAAATTTATTAAAGTCCGGTTGCGAGGTCGAAATATTAAGTATGAATCATAGTTCTAATACTTTTTTAAAAT…	33	no hit
Astenosperma_small_rep_c572	TACACCCCTCGCTACTCAGCCGCGCTACACACCAAGATTATGAACACATTAATTAAAACCCTTAGCTCCTCTATCATTCATTTCAACTAAGAGCATATGTCTTCTTATGTGTCTTTTAGAACATGCCTTTCTCAGTATTTTTGAGAGTACTCATTTGAAGTTTTTTATTGGTAAAAACTAACATGCTTTTAAATTAATGTAATGTAACCAATATGATACTTTTTTTCCCTTTTTTCGTTGTGGCTACACTGCTGCATTTGTCTCATTGTATATTCTTTTCTTACCAAAATAACATAGCCTTAATACTCTTGAATGTA	69	no hit
Astenosperma_small_rep_c584	CCATTACGACCGGGGGGCATCAGAAATTTGATGTATTCTGGAAAGCATGCTCTGCTTCCTCCTAAAATCCCATTCCCTAGTGTTTCCCAAGCTTATGCTGATTATATGCCGAATCCTACAGTAGGTTCAAAGGTTGCGCAGAGACCAAGAGAGGGAAATGGATTCCACCAACGGACATCATCTGAGAGCTTTATTATAGAGGAACAACCCTCATGGCTTGATGATCTCCTTAATGAGCCAGAGACACCTGTTCGAAGGGGCAGTCATCGGCGTTCATCCAGTGATTCTTTCGCCTACCTGGAAAACACTAATGTTTCTAACATCGGTTATGCAGATAAGGATGAGTTTAAATTTAGGAATTTAGGACCTATTCCTTCTTGGTTCACCTCAAAGACTTAA…	24	XP_002533021	Ricinus communis	Transcription factor RF2a, putative [Ricinus communis] >gi|223527183|gb|EEF29352.1| Transcription factor RF2a, putative [Ricinus communis]	4.85924e-124	63.8814	ABK95886	Populus trichocarpa	unknown [Populus trichocarpa]	6.36109e-116	62.2951	XP_002331470	Populus trichocarpa	predicted protein [Populus trichocarpa] >gi|222873548|gb|EEF10679.1| predicted protein [Populus trichocarpa]	2.04629e-114	61.6438
Astenosperma_small_rep_c587	AAAATATTGGTGGCACTCTCTGGGTTGAAGGGAGCTTTGACTAGCAACCCTGGATATAATGGGCGAGTTGCAGAGTGTCAAAAGGCAGCACGAGTTCTTTTGGAAGCATCTGGAGATTTCACAGCGGAGCCCATCCTATCTAATGTTAAACCAGAAGTTTATGAGACTCACAAGTGCAAATTAGATAGCAATCTAGCCAAAAGAGCTGAGCATTATTTCTCTGAGAATACGCGGGTTGCGAAGGGAGTTGAGGCCTGGGCAAAGGGTAATCTAAAAGAATTTGGAGATCTCGTTTCAGCTTCTGGTCGAAGTTCAGTTCAAAATTATGAATGCGGTGCGGAACCACTGATTCAATTGTATGAGATCCTTTGAGGGCTCCTGGTGTATTGGGAGCGCGCT…	130	XP_002514384	Ricinus communis	galactokinase, putative [Ricinus communis] >gi|223546481|gb|EEF47980.1| galactokinase, putative [Ricinus communis]	1.67105e-62	73.1707	XP_002264528	Vitis vinifera	PREDICTED: hypothetical protein [Vitis vinifera] >gi|296090474|emb|CBI40670.3| unnamed protein product [Vitis vinifera]	2.1787e-62	73.1707	XP_002884808	Arabidopsis lyrata subsp. lyrata	GHMP kinase family protein [Arabidopsis lyrata subsp. lyrata] >gi|297330648|gb|EFH61067.1| GHMP kinase family protein [Arabidopsis lyrata subsp. lyrata]	8.86052e-58	70.7317
Astenosperma_small_rep_c597	TGGATGGATGCATGCATTATGATATCCTATACAATGCGTAATATTTTTTCTTGTTCATTGTCATAGGATTAAAACGATTTTGGAAGAATGTTGAAAGTAATTGTAGAATTCTTTTAATTCTTTGATACTTTGATAATGAAATATATCGTTCAAGCCAAAAAAAAGAAAAAC	24	no hit
Astenosperma_small_rep_c622	ATGACTTTTTCATATCTGCCACATTTTAATTTGCAATAAAATGTGTCTCTTTGTTCCAACCACCGCGCAAGCCCCCCTACAGAGGATAGGCCGGTTCACTTGAAGAGATTCTTTTCTATGATCAGACTTGATCATGTCCTGGATGACCGGGCTTCGTAAGATCCACTAAACTAAAATAAGTGAAGTGGTCTAATACGGATTCCGTCTTATCGATTTCACTTAACTTAATAGTATTGAAATGCATTCATTTCCTATGCATTGACTCGATTTATGATACTATCGGAGTGAAACAAGTAGATCTAAAGAAGAACAGGGGTTAGATTCCATTAGTAACAAGTAAATCCTTTAATTTAATATGTAAATGTATGTTAAAAAGTCCCGATATCTTTTTTTGAGGGG…	45	no hit
Astenosperma_small_rep_c659	TTACTCTTCAAATACTAATGATATCTTTCTATATTTATGCAAAGGGGACATCATAGTAAATGATAATGAATTTAATGTACATAAAACAAGGTCATCATCATAAGATGTAGTAGTATTAGTAGTAGTTTCTGATATACAAGACAATGAAAGAAGCAATGCATTTTAAAGTAGCACAATATATGTTCAGCTTCTTCAGCCTCACAATAACATGTATATCTTACAGAAAGTCCTGCATTAAAAGACAGTAGTAGT	54	no hit
Astenosperma_small_rep_c719	TTTTTGTACTGGAAAATGACTCTTTCGTATATTCATATTCTATTTTTGCTACGAGTGTACAATTAACTTTCTATTGCATTTGTAATATACGGATATACATTGCCAGAACAACTGAAACTATACTATACAAAGAGAAATTTTCTGTGCAATAAATACAAGAACCATCATACAACAAAATTGGGATTTCATCAGCCATCGTTTCCGGAACAGCATATCTCTGAACAACATGTGAGGCAGCCGAAGCATCCTAGACCAATGCAAAGCTGAGTCAATGCAGTTGCAAACTGGTTGTTCATCCGCGAACAGCAATCGATGCAGCACRTGCAACAGCAGTAACTGCACATCCTGCTACAGCAATTTGAGGCCGCCTTAAATATTTCAGCCACTTCAGGTACCTTG…	26	XP_002516254	Ricinus communis	inter-alpha-trypsin inhibitor heavy chain, putative [Ricinus communis] >gi|223544740|gb|EEF46256.1| inter-alpha-trypsin inhibitor heavy chain, putative [Ricinus communis]	5.78291e-174	61.5646	XP_002277641	Vitis vinifera	PREDICTED: hypothetical protein [Vitis vinifera] >gi|297738541|emb|CBI27786.3| unnamed protein product [Vitis vinifera]	1.97445e-171	59.1837	XP_002324729	Populus trichocarpa	predicted protein [Populus trichocarpa] >gi|222866163|gb|EEF03294.1| predicted protein [Populus trichocarpa]	3.35551e-171	61.9048
Astenosperma_small_rep_c742	CACGACGTAAAAAATAAAAAGAAAAAACATCAGGAAAAACGAGAAAAAAATCGGAGGAGCTTGCCGGAGATGAGGCCATTACGGCTCGCCTTCAGGTGTCCTCCTCGGGATAGGGTCATTTAAAGAACGAGGGTAAGCACGAACGTAAAARAADAAAAGAAAACGAAAYAGGAGAAAAAATAAACGAAAAAAAAATAAGGGAGTAGCCTGCCAGAGATGAGGCCATTACGGTTCGCCTTCAGGTGTCCTCCTCGAGATAGGGGTCATTTAAAGAACGAAGGTCAGCACGACG	79	no hit
Astenosperma_small_rep_c760	TCAAATTGTTCTTGGTGGATCAAGGAAGGATTTGAGATCTAGACTTGCTATCTAGTCTCCTCCACTCTTGAGATCTTTAACCTCTTTTAAATTGTTGCAAATTAAGCATCGCTCACTTTCTGTTTTAATTCTTCAAAGCATTTCACTCTTCTGTTTGAGATCCACTTCAATTCAATTCATCTTTTGCTTTTCTACTTGTTGCAATTCACTTCTGCTTGTTTAAATTCTGCAATCCCAATTCCCAATTCCTTTTATGATTCAAGCAATTTACATTTCTTGCATTTTAAGCTTCAGCCATTTATATTTCTTGCAATCTAAGTTTTTGCACTTTATATTACTTGCACTTTAAGATTCAGCCTCTTTACTTTCTTTGCTCTTTAATTCACTGCAATTTTTCGC…	21	no hit
Astenosperma_small_rep_c800	TAGTGGACAGAAAACTGTACCGCTACCTTGCTTGAACAATGTGTTACTGTCTTCCACTGCCAAATTCATTTTGGCGTGCAACCTATGTGACATTTTGTCTGTCATATAAGCTTGAATGCCCTTCACAATTTGCCGCAAGAAGTGGCTATCCCTTGAATATTCAAAAAAAAGAAATACGCCTGTTCGATTAACCCTTTGTGGAGGCTTCACAATTTAGAGTATTTTTTTTAGCATCTTACGTTTCTCAATAATATTATACTCATCGATAATTTTGGATTGGATTTGTTTAATCAAATCCTACTTGGAGGAAGCTTTTACAAGAAATTATAAAATCTTGTGCATATTACGAAAAAAAAAGGCCGCCTCG	26	no hit
Astenosperma_small_c878	TTACAGAAATCCCTCTTTGCCCAAATTATTAGGTTCTCATAATATGCTACTTTATTTTCTTTATTATTACTGCAACTCCCCAACCGGTGCCTCATTGAGCCACAAGAAATGAATGAAGTCATATAACTTTGCGCTTACACTAACCTTGTATGGAGTAGGATTAAGCCTCCTCATGTGATCAGGTCGCATTTGTTCAAGTTGCTGGATGCATCGCTCCCTAATGTCCCTTAGAGTTGGCAAAGTTTCCCGTCTTTTATCTGAATTACCAGGCCAGTAGCACCTTAGAAGCTCCTCAACTTGCTGTGGCACCACATATGCCCTCTTGGATTCTTGGAAGGGATGACGGCACAGGATCCTTTCTCCCACCTTAGGAGATGGTTCATTTTCCCCAGTCATGAT…	24	XP_002306477	Populus trichocarpa	predicted protein [Populus trichocarpa] >gi|222855926|gb|EEE93473.1| predicted protein [Populus trichocarpa]	0	84.9541	XP_002310133	Populus trichocarpa	predicted protein [Populus trichocarpa] >gi|222853036|gb|EEE90583.1| predicted protein [Populus trichocarpa]	0	83.8532	AAP69614	Medicago truncatula	nicotinate phosphoribosyltransferase-like protein [Medicago truncatula]	0	83.7545
Astenosperma_small_rep_c947	CCATTGAAAAGAGTGCCGAGTCATCAGTCCCACAGCCTAGTCTTTCAAAGAGAACAGGGGATTTGCCCACTACTAGAACGAGGACAGGCCTCTCGGATGAAGTAAGAGCGCATTCCATGTCCAATTCTATTCCTGAAAACAGCCAAGCAGGGGATTCGTTCACAAGAGAAGGTCCAATTCTTTCACACGGAAGGACTCTCTCTTATTGGCTTAGCCTTTCGAGTTGCGAGTTGAAGGTACGTCGTTAGGCTGTTCATTCTGCTCTCATTCCTGGTAAATCCCAATTCTTCCTGAAAAGAAAAGAGGACATTCACAGCCTATTCTTTGTGCGTGGGTGTGGACAGAAATTACTAAGGTAAGATAACAACAGATAAGAGGAAAGGGCTTACGCCGAATGCC…	27	no hit
Astenosperma_small_rep_c978	TGGCAAGTTCATAAAAGTTGGAATGTTCATCGGTTGACTAACTGAGAGATGAACCACTACCTTCTCCGCTACTGTCTCAACTCCCACATCACCATCCTCGTCTTCGCCACCAGCTTCATAAGTGGCTTCGAAGTCCTCTTCATTGTCACTATTCATTCCTTCATACACTGCAACTCTATCATCCTCTATATCTAAATTATTTTGAATCCCATTTACCTCTACGTTTTCAAACTCAACATACAGCTCATCTGTGGCTGTCGCATCTGACTCTGCCGGTGAATTTGAAACATATTCTGCATACTCGCTTCGTCAATGATCGGCATAATATCAAACTGTATTAGACTACCAAAAACTATAACCAAATTCTGGTACAGAATACTGCTCACTCTCCTCAACATA…	39	no hit
Astenosperma_small_rep_c983	GTTATGCACCTTTTTTCTTTTTGGTAAAATGCTTCTTTGATTTGTTATCATTTATATGCACCACTATTACAATATATGTATCTTTGGGGGGACGTTCCGATGATGTAACTTTATACCTTATAATGTGCAACTTAA	21	no hit
Astenosperma_small_rep_c1042	TTAGAGTGGTTTCAGTCTTTTATTGGCTTTTTTAGATCAAGGTTTATTGAAAGTTTGGAAGTAATACATTTCTGACACTGATAAAATCTTTGTTCAAGGTTTATTTGTTTTCATTTTACAAAACAGAGTTTGTTGAGTTGTCCTTTAGACATTGAGTATTATCCGTTTATAGTGTTTTTTTAGTCCCTCGTTTAGTATTACGATAAATATGTGAGTTTTCA	33	no hit
Astenosperma_small_rep_c1471	AGTGTGCAGCTTTTAGTTTATAGATTTTGTACCATTTGTAATCAAGAATTGAAATACAGGACTTGTACATGTATTCTGTAATAATAGCTTGATTTATTCTTATAGCTATATTCTTTTCAAAAAAAAAAAAGGCCGCCTCGG	24	no hit
Astenosperma_small_rep_c1508	GAGTGGTTCCACCCAAGCTAGTGGTATCAACGCAGAGTGGTTCCACCCAAGTCTAGTGGTATCAACGCAGAGTGGTTCCACCCAAGTTTTAGTGGTATCAACGCAGAGTGGTTCCACCCAAGTCTAGTGGTATCAACGCAGAGTAGCC	31	no hit
Astenosperma_small_rep_c1543	TGGTATCAACGCAGAGTGGATTCCCGTTCTTTTTTCCACCCCCATTCATCGACAACTGTACTTTATTATTGTAAAGCATAATATCTCGCATGATAATTTTTCCTTTTATAGAAGATTCTGGGCGACCCAAAGTTATTCTCCAAAATGATCGAGAAATTCAATAGAATTAATAGATAAATAGGTATCA	28	no hit
Astenosperma_small_rep_c1619	TCAACGCAGAGTGGAGACTCCGGTCCAGGAATTAGACATGGCCTCACAGCCAGCCAAGCTTTCATAGAAAGCTTCGGTCCAAAACACTAGACATGGCCAATGGCCAGCCAAGCCTTAGCAGATCATTGCTCCAATAGCAGGATTGATAGAAATCAACAAGCTCTTGTGATGATACGTTGAAACCTCGGTCCAATAAGATTAGACATGGCTTCACAGCCAGCCAGACTTCAACAGATCATCATGAAACTCTAGAACTCATTCTTAAGAATTCTGAAAAATACCTAATCTAAGCAACAAGATGAACCGTCAGTTGTCCATACTCAAAACAATCCCCGGCAACGCCACTCTGCGTTGATACCACTGC	36	no hit
Astenosperma_small_rep_c1839	GCAGAGTGGTTCCACCCAAGCTTAGTGGTATCAACCAGAGTGTTCCACCCAAGCTTTGTGGTATCAACGCAGAGTGTTCCACCCAAGCTTTAGTGGTATCAACGCAGAGTGGTTCCACCAAGCTTAGTGGTATCAACGCAGAGTGGTTCCACCCAAGTAGTGGTATCAACGCAGA	35	no hit
Astenosperma_small_rep_c1952	TGGTTCCACCCAAGCCAGTGGTATCAACGCAGAGTGGTTCCACCCAAGCCAGTGGTATCAACGCAGAGTGGTTCCACCCCAAGCGAGTGGGTATCAACGCAGAGTGGTTCCACCCCAAGCGAGTGGTATCAACGCAGAGTGGTTCCACCCAAGCGAGTGGTATCAACGCAGAGTAGGTTCCACCCAAGCCTAGTGGTATCAACGCAGAGTGGTTCCACCCAAGCTTAAGTGGTATCAACGCAGAGTGGTTCCACCCAAAGCTTAAGTGGTATCAACGTCAGAGTGG	24	no hit
Astenosperma_small_rep_c4148	CAGGAGAATCACCCTTTCGACTTGCTTGCTTATGGAATGGAGGCAATGATTCCAGTAGAAATAGAAGAAGGATCTCCCAGAATGATCCTCTACAATGAAGATGCCAACTCCCAAATTCAAAGGGAGGAGATCGACCTACCTCCAAAAGTCCAAAAAGAGCTCGGATCAGAGAGGAAGCACTAAAGCAATGAATGGCCTTAAGATATAATCAGAAGGTAGTCTGACGAAGCTTCACCACCGAAGATCTCATCTTAATCCGAAACGACATCGGAGCAGGTCGATCAAGAGAAGGGAAGCTAGCAGTTAACTGGAAAGGACCCTACCGAGTTGTAGAAGTACTGGAAGAAGGTTACAACAAGGTGTCTGACCTCGAGGGGCGAGAGCTACCAAGATCATGGC…	26	AAK92547	Oryza sativa (japonica cultivar-group)	Putative retroelement [Oryza sativa Japonica Group] >gi|31431038|gb|AAP52876.1| retrotransposon protein, putative, unclassified [Oryza sativa (japonica cultivar-group)]	3.18119e-10	35.9551	AAR13317	Phaseolus vulgaris	gag-pol polyprotein [Phaseolus vulgaris]	3.1856e-10	39.2857	BAD66751	Beta vulgaris subsp. vulgaris	orf764 [Beta vulgaris subsp. vulgaris]	5.4917e-10	33.7349
Astenosperma_small_rep_c7008	TTTCATCATCCTCATCAGATTCATACGTCTGAATCCTCTGTTTTCTTTGGTTCAACTACCTTTACTTGTTTTGATGCACCAGCCTGTAGCATCAGGTTTTTTAGATTGAGAAACCTTTACTTCCTCAACTTTTACTTCAGTTTTTCCATTTTGTACAACTGGCAATGGATGATCCTCATCACTACTATCGTCTGAAAAATCATCCTCCTCATCATCAGCGACAGGTGTCTTGTATCCACAAAAGTGGACACTGGCGTTCTTGGAAGTGTGGGAAAGCTTAAACTCCTTCTCAACAACCAAATCAAGAGCAATTTGAGGAAACTTCTCCTTGTTAAGGGTTCCCACAACAAATTTCTGTTCTCCAACTTTCAAATAAACAACCACAGGCTCACTGGATTT…	26	ACU22923	Glycine max	unknown [Glycine max]	7.50716e-30	68.4211	ACU21002	Glycine max	unknown [Glycine max]	1.19854e-27	66.3158	Q8LJS2	Glycine max	RecName: Full=Histone deacetylase HDT1; AltName: Full=Histone deacetylase 2a; Short=HD2a; AltName: Full=Nucleolar histone deacetylase HD2-p39 >gi|22597156|gb|AAN03465.1| nucleolar histone deacetylase HD2-P39 [Glycine max]	7.52459e-22	56.25
Astenosperma_small_rep_c7017	CAGTGGTAGTCAACGCAGAGTGGGTGGCGGTCTCACCACTAGAAGAAACTTCATTTATGGCTCTTGGATGATTGTTCCTTTGTCTAGCATATTGGGTGGGCTCGGCCAAATCGGTGATAAGTTGTCCTGCTTCCTCCGCCGTTCTATACTTTGTCAAGGAACCATTACTTGAAGCATCCAAAAGGATCTTATCTTGAGGTTTCATTCCCTGGCAAAAGTAGCTAATCAACACTAGAATGTCAATCATGTGGTGAGGGCATAAGTCAAGAAGCTTCTTAAAACGTTTCCAATGCTTATAGTGAGTCTCCAATTCACCGTGGACTATGCATGAAATTTCTTTCCTCAATCTATCCGTCACTTCCGGGGGGAAAGAATTTGTCTAAGAACTCCCCTCTAAGC…	36	ABD63156	Asparagus officinalis	Retrotransposon gag protein [Asparagus officinalis]	7.01561e-11	35.5556	CAN63875	Vitis vinifera	hypothetical protein [Vitis vinifera]	2.00465e-09	31.7308	CAN65863	Vitis vinifera	hypothetical protein [Vitis vinifera]	3.30842e-09	34.4444
Astenosperma_small_rep_c7029	GCAGGTGTTAATTATTAAAAGTGATCAGGGAACCCAAATTGAGCTATCATTAAAGTTCGAATTCCTTACCTCAAATAATCAGGCTGAATATGAGGGACTACTGGCTGGTTTGAGGCTGGCTAGGGAGGTAGGAGTTCAAAAGCTTACCATCTTTAGTGATTCACAAGTAGTTACCTCACAAATAGAAGGGAACTACTAAGCTAAGGATCCCACCATGAAGAAATATCTAGACAAGACCAAAGAACAGTTCGGACAGTTTGGGGAATACGAGGTCCAACACATACCTTGGGAACAGAATGCCCGAGCTGATGCATTCTCAAAACTAGGCAGCACCAAACCAAGGGGCAATAATAGAAGCCTCATCTAAGAAACATTG	61	AAR13317	Phaseolus vulgaris	gag-pol polyprotein [Phaseolus vulgaris]	5.10334e-19	44.2478	AAY99339	Silene latifolia	pol-polyprotein [Silene latifolia]	5.6424e-18	37.8151	CAN69143	Vitis vinifera	hypothetical protein [Vitis vinifera]	9.62449e-18	41.4414
Astenosperma_large_rep_c10	TAAGTAGAGAATGTCTCACTTTCACTTTCACTTTCAAATATTAGGTGGGTGGTGTCACTCAACGACTTACACTCTTCCACGCCTTTCAATTCAAGTTGGTGAGCCACTACCCTAATCCATAATCTTTTCTTTTCTACTTTAAACGGATGGAAAATGAAAATCATTTTCAATATTCATTCATTCATTCAAGAAGACTCCAATTACAAAATAATAACAAGTTTGGTATCAGAAATAGCTTTGAACAGAGGAAACAGAGGAAACAGAGTAATCATGAATTAACAAAACACAAAGAAACTACTTAATCGGGTTTATGCATAGCACCCCATATATAATCTTCTTCATCAAACTTGTTTAGTTGGTATAATAGTAATAATGTCACTGATCAAGCTTGCTTCCTTT…	4404	no hit
Astenosperma_large_rep_c14	GGTGTCACTCAACGACTTWCACTCTTCCACGCCTTTCAATTCAAGTTGGTGAGCCACTACCCTAATCCMKARKCTGYCTTTTCTATTTTAAACGGATGGAAAATGAAAATCATTTTCAATATTCAATATTCATTCATTCATCAAGAAGACTCCAATTACAAAATAATAACAAGTTTGGTATCAGAAATAGCTTTGAACAGAGGAAACAGAGGAAACAGAGTAATCATGAATTAACAAAACACAAAGAAACTACTTAATCGGGTTTATGCATAGCACCCCATATATAATCTTCTTCATCAAACTTGTTTAGTTGGTATAATAGTAATAATGTCACTGATCAAGCTTGCTTCCTTTAACATCCACAACAAACCTGTATCTCACATCGTTCTTCTCCAGTCT…	3112	ACU23735	Glycine max	unknown [Glycine max]	9.16227e-66	83.0189	AAL34329	Medicago sativa	cinnamyl-alcohol dehydrogenase [Medicago sativa]	1.56285e-65	80.1242	P31656	Medicago sativa	RecName: Full=Probable cinnamyl alcohol dehydrogenase; Short=CAD >gi|19595|emb|CAA79625.1| cinnamyl alcohol dehydrogenase [Medicago sativa] >gi|3603399|gb|AAC35845.1| cinnamyl-alcohol dehydrogenase [Medicago sativa]	1.56285e-65	80.1242
Astenosperma_large_rep_c23	GACCAATGYTMTMATAGCTTTGTTCATGCATATATTATAGCATTAGTGATGCACTCTATTAGTGGGTCCCCTTACTATGAAGAACAACAAATTTCATTCAAGAGATTAAGGCTATGTATTTTGGTAGAAAAGAATATACAATGAGCAAATGCAGCAGTGTAGCCACACAAAAGGGAAAAAAAGTATCATATTGGTTACATTACATATTTAAAAAGCATGTAGTTTTTCCAAATAAAAACTTCAAATGAGTACTCTCAAAAATATGAGAAAGGCATGTTCTAAAAGACACATAAGAAGACATATGCTCTTAGTTGAAATGATGATAGAGGAGCAAGGGTTTAATTAATGTGTTCATAATCTTGGTGTGTAGCGCGGCTGAGTGCGAGGGGTGTCCCAGTC…	7853	BAG09382	Glycine max	peroxisomal glycolate oxidase [Glycine max]	0	94.3396	BAG09373	Glycine max	peroxisomal glycolate oxidase [Glycine max]	0	92.9919	ACU19205	Glycine max	unknown [Glycine max]	0	92.4528
Astenosperma_large_rep_c26	AGGATAATCCATGTCAAACCTAATTAAAAAGATGGGGGTGTADTGCAGAGTATAACAATATAGCGTGCAGAAATAATCAGAAGTTCACAACTACGTGAATATGGACGCGTTTCAATAATTCACGCTAAAATAATAATTTTTCATTTGATCAGATGATAACAGCCCCAACTAATTTATTGTTACCACTCACAAAAAGTCCCAATCAGATTCGAAACAGCTGCATTTTATTTACAATTTTCTTTCTTGCAAATGCCTATACAAAAGCGCTGAAGTAGGTTAAGGCCGACGCTTCATATTGATTCATATGGGGGTGGCCTCAATGCAAATATGTTGAGAATGAAATGCAGCCACTTGGTTCCAAGGAATGATTTATGTCGTATTTTGTCACCATTTTCCACT…	5765	AAB96761	Glycine max	ferredoxin-dependent glutamate synthase [Glycine max]	9.6284e-150	89.5833	ABD28330	Medicago truncatula	Ferredoxin-dependent glutamate synthase; Glutamate synthase, large subunit region 1 and 3, putative; Glutamate synthase, eukaryotic [Medicago truncatula]	9.01191e-148	88.0952	XP_002308884	Populus trichocarpa	predicted protein [Populus trichocarpa] >gi|222854860|gb|EEE92407.1| predicted protein [Populus trichocarpa]	9.96383e-147	87.7551
Astenosperma_large_rep_c32	TACCAAGTTTCTCAAGTATGAATTTGCCATTCAAAGGACACATGATGATTTAATTAACCCACTGAAACACGAATATTACAGCAGCTTTACACAGACGAAAACTAGKATTAATTGATTAAGCGAAGACATAGTACAATATGCTCTTTAACTAGTTTAAGACATCAAGCTTGATGTGTTATTGGTTCATAAACAAGTCTTTTTCTCTTGGCTAAAACTTACAATAATATACCAACAACCATTCCAAGTTCCAACACTAGCTTTTTGTAACATCAGCTAGAAGCCTAGAAGACATGCGTGCTAGTTTATATCATCAGTGCAGGGAGCCTAGTGAGCTGCGACCGGCATGCCGGGTTTCTCGGTCAGGCTCTTGATGTATTCCTTTCTGGCAGGGTTGTCCTC…	1859	ACU15718	Glycine max	unknown [Glycine max]	3.45469e-86	84.3478	ACU15758	Glycine max	unknown [Glycine max]	1.00041e-85	85.2174	XP_002517074	Ricinus communis	acireductone dioxygenase, putative [Ricinus communis] >gi|223543709|gb|EEF45237.1| acireductone dioxygenase, putative [Ricinus communis]	4.94307e-79	75.6522
Astenosperma_large_rep_c37	TATTTTTTTTAAAACAAATTACAAATTCGTGGGATGCATGCTTGTTATTGAGGGAACGAAAACTTACAGGGAGAAATGAGCAATGACAAACAAACGCAGAATTGCTCTATACACACATACTAATTACATACAAAGAGTTTCCTACAACTTACTAAACCATTACAAGCTCACCTAAATGACCTAATGTCCTAATTATTAAAGATATATAGAAGCTAAAACCACACAGCTGCATCGCATGATCTGAACTGGTGCGCGACCTCACCTTTACAGAATTGAAGGTCAGCTCACTCAAACACATACACATACACATACATTCATGCATATATAATATACGTACATACACTAAACAAAATTGGCCCGATAAAGCAAAGGCCAAACACAGCATCCACATCAGCTACA…	847	ACU15064	Glycine max	unknown [Glycine max]	5.89197e-39	73.3945	ACU14512	Glycine max	unknown [Glycine max]	1.00502e-38	75.2294	ACJ85880	Medicago truncatula	unknown [Medicago truncatula]	6.51433e-38	75.7009
Astenosperma_large_rep_c38	TATACTTTTTTACCAAAAGAAATAGTTAACCGAATTGCATCAATGGATGGCAAAAACTACACAAGAGTGGGGGTTTTCAACTTCTTTTAAAATAAGACATCGAAATGGGTGACAAACTCAAACTATATTTTTTAGGGCATTTCAATATTTGTCACCTTTATATACATTCTCTGCTCAATGATTTTTACACACATACGGATCACGAAGAGGCAGAATATTCCATGTCACTGGTTGAAATTCTTTAGGGGCCACTTATCATGCATATCAGTGCCTTCTCAAAGAGCCATCTCAGCCTGCAAAGCTGCCAATTCATCTTCTTCAGCAGTAGGCTTTGCAGGGAAAGGACGATTAGGTTGCCGCCCAGCTGGGACATGTACAGGAGCTGCGGGAGCTGTAGTT…	280	no hit
Astenosperma_large_rep_c40	TCAAACTCTCAATTAACAAATGGATGAGGACTTCTTAACCATGATGATAAACGGCATAATGACAAAAATGAGTACCAAAATTTAACAATATGTTTTGGCTTTGTTACAGATAAACTAACACTGGTTTTTCTGCTGAATACATCTCCCCATTCATGAAAACGGACTCAATTCAATTAAACATTGTTGATGCTTCCATATTCTGTTACATATCGCCAATAATGTATTATATTATTACCAAAAGACCAAGTGAACTCAGCAGGAATCAACCACCTAAAATTATAGCATTCCCCAGCTTCACAGAACATTTAGAACAGTGTTTTCACCATCCCTCATAGAGGCGAGCTTGTGAGGTTGTTACTTGCCACAAATTTGATCGCCTCTATTACATGTATTTGCAGG…	2017	no hit
Astenosperma_large_rep_c46	TTGGCAGTCTCAGAAGCAGTGGTATCAACGCAGAGTGGCCGAGGCGGTCTTTTTTTTTTGAGGGGTTCTTGTCCACCACCAAACAGCCTTTGTACTAATGCAGCTAATGGAAGCAACAAAATATTATCAAAATTGAGGATCATAAGAAAAGAGTGTTTTTTGTTCATCTGTCGGATTCAACAACCATTTACAGAACATCCATGCGGCACCAACCACCGAGAGAAGGGACAACATTGCCAAACACCCAAAATGAGATGGATCATTTGCAATTATTGCGACACCGAGCATTATAGACTCCGCTAAACTGGCAACAGCGACCTCCGTTGTCCCAATGAGATTTGCTTTTGATGATGGGATCCCTGTTTGGATAATCTGTGCCCCTACAACATCGTATGACAT…	4924	XP_002330033	Populus trichocarpa	ferroportin protein family [Populus trichocarpa] >gi|222871458|gb|EEF08589.1| ferroportin protein family [Populus trichocarpa]	2.75563e-63	69.0217	XP_002281965	Vitis vinifera	PREDICTED: hypothetical protein [Vitis vinifera] >gi|296089784|emb|CBI39603.3| unnamed protein product [Vitis vinifera]	8.86457e-62	66.6667	XP_002512519	Ricinus communis	conserved hypothetical protein [Ricinus communis] >gi|223548480|gb|EEF49971.1| conserved hypothetical protein [Ricinus communis]	3.72435e-60	65.2174
Astenosperma_large_rep_c49	GAAACTCAATAGTGGACCCAAAATCAAGAAGAGAACCGTGCATTCTCGCARMCGAGGCGGCCTTTTTTTTTTACCAGAACGCCTAGCGGTTATAATCATTTCACAGGTTGCTCACTTGGAACTGCAAAGTTACAACCAGCAAAGACATAAATCCATACCTAACTCTGATTATGTTACAAATAAGAACAATACAGGGATCTTTGTGAACATGATAACTGACCAAGACATCAACTCTGACCTAAAACCATTACAGTTCAGCACATTGTTTCACCATATCATACTGTTACAAAATTGGGAAAACTTAGCCTTTCATTCTATAAGAATAAGGAAGTAAGGAAGGGAGAAAGAAGACTCTGAAAAGCCTGCAAATCTTGATTAGCTTTCAATAGCACTTTCATA…	1209	no hit
Astenosperma_large_rep_c52	TTCAGTCTTTTATTGGCTTTTTTAGATCAAGGTTTATTGAAAGTTTGGAAGTAATACATTTCTGACACTGATAAAATCTTAGGTTMAAACCTACATATATAGACTTGCCTAAAACTTTTAGGTGAAAATCTTAATGCATACATATATAATAAAGTTAAGATGCATTACATGGAATGAGAGTATTACAGAATCCCAAGCCAAACGCATAGTTTTATTACATGGGGAAGAGCTACATACACTGTACAATGGAAAGAGAGTAAAAGGCTAACCTAAAGAACAAGATACAGGAACACATTAAGTTACACTACTAGATGCACTCTTCTCACATTTATGATTTATCATTCAAAGGAAGGGTATTTACATGGCCCCTCATGCATGCCTTGCAGTGATAACCACATA…	1400	BAA25187	Vigna radiata	ARG10 [Vigna radiata]	2.66065e-110	89.0547	ACU23060	Glycine max	unknown [Glycine max]	4.96468e-109	88.0597	ACU20156	Glycine max	unknown [Glycine max]	7.09905e-108	87.0647
Astenosperma_large_rep_c56	CGAGGCGGCTCAAGCGAATATGTCAAACTCTTCTAATAATGCACTGTCATTAATAAGGAAGCTTTCAAGATACGATAACAGCAGTATGCGATCCTATCCTATACCATACCGTCAATTCTACATTTCCATCCACAAAAGGATCGAGCAGATCCAATTTCTTCAATTACAAGATATTAAAAATAAAAGGCACTACTTCAAATCTAAACATACTTCTAACAAATTCCTAACACGGAAAACCCTCAAAATACAAAGGACATCGTTTAAGAGCTGGTAAACTTAGTCACCGCCTTGGTACCCTCAGAAACGGCGTGCTTAGCCAACTCTCCGGGCAGCACGAGTCTGACCGCGGTCTGGATTTCCCTCGAGGTGATAGTTGGCTTCTTGTTGTATCGGGCAAGT…	1868	XP_002284336	Vitis vinifera	PREDICTED: hypothetical protein isoform 2 [Vitis vinifera]	1.72965e-39	89.5833	XP_002284338	Vitis vinifera	PREDICTED: hypothetical protein isoform 3 [Vitis vinifera]	1.72965e-39	89.5833	XP_002284332	Vitis vinifera	PREDICTED: hypothetical protein isoform 1 [Vitis vinifera]	1.72965e-39	89.5833
Astenosperma_large_rep_c57	TGGAAGCAGAGGAGCATTACTACAATGCCAAGCACACTAAGCTTGTTGAGCTGGGACTCAAGCCACACCTTCTTTCAGATTCTCTCCTTGATTCACTGCTCAACTTTGCTATCCAGTACAAAGATCGTGTTGACAGGAAGCAAATCATGCCTAGTGTTTCTTGGAGAAAAATTGGGGTCAAACCGAAAACTGTCACAGCCTAAGAATGTGGAGTCTTTGCCGCTTTTACTGTATCTTGCATGATTATGCTTCTTGGTTCGATAAAGGTGTTATGATGATTTGAATTGATTATTTTCAAATGGCATGATCCATTTCTGTGTAGCCTTCGTATCCTAGTGTATTATATAGGGTAGACATTTGTGCTCCCAAGTACTTTCTCATCAGAGCATTGTATGTAGT…	514	CBI20656	Vitis vinifera	unnamed protein product [Vitis vinifera]	3.00674e-21	74.2424	XP_002279085	Vitis vinifera	PREDICTED: hypothetical protein [Vitis vinifera]	3.00674e-21	74.2424	XP_002516429	Ricinus communis	UDP-sulfoquinovose synthase, putative [Ricinus communis] >gi|223544249|gb|EEF45770.1| UDP-sulfoquinovose synthase, putative [Ricinus communis]	6.69831e-21	74.2424
Astenosperma_large_rep_c58	CCGAGGTCGGCCTTTTTTTTAGGCAGAAAACAGTAGAATGACTGAGATTTTTATTTCACATGCATATTTAATTGACCTGCTCTCAAATAACTTAGCAGGAGCAAATTAAAAAGAGACACACATGATGAATATTGTACATTTGTGAAATGATATACACGCAGGCTGTGAGGAGCGTGTATGTTGAAAGCAGTGGTTGATTGGATTCACTTGTACTCGAGAATCATATTGTTCTCAGGAGCCAAGCCAACGCAAGCTCTGAGGATGTTTTCCAGCATGGCTCTCTGCTTTGACAGTGCATTCACTACTGGTGTACCAGGTGGAACAAGAGGGGCCTTGGTGAGGTAACTCAGGATAGTGGCAACCGGGTGGAACGAGTGAAACTTGCCCTCATTTTCAGCT…	1058	ABC55420	Glycine max	myo-inositol-1-phosphate synthase [Glycine max]	0	95.4907	ABC55421	Glycine max	myo-inositol-1-phosphate synthase [Glycine max]	0	94.1645	AAK72098	Glycine max	myo-inositol-1-phosphate synthase [Glycine max] >gi|38679419|gb|AAR26531.1| myo-inositol-3-phosphate synthase [Glycine max] >gi|84311231|gb|ABC55418.1| myo-inositol-1-phosphate synthase [Glycine max] >gi|84311233|gb|ABC55419.1| myo-inositol-1-phosphate synthase [Glycine max] >gi|255928640|gb|ACU42195.1| myo-inositol-1-phosphate synthase [Glycine max] >gi|299772618|gb|ADJ38521.1| myo-inositol-1-ph…	0	94.695
Astenosperma_large_rep_c60	TACCAGAACGCCTAGCGGTTATAATCATTTCACAGGTTGCTCACTTGGAACTGCAAAGTTACAACCAGCAAAGACATAAATCCATACCTAACTCTGATTATGTTACAAATAAGAACAATACAGGGATCTTTGTGAACATGATAACTGACCAAGACATCAACTCTGACCTAAAACCATTACAGTTCAGCACATTGTTTCACCATATCATACTGTTACAAAATTGGGAAAACTTAGCCTTTCATTCTATAAGAATAAGGAAGTAAGGAAGGGAGAAAGAAGACTCTGAAAAGCCTGCAAATCTTGATTAGCTTTCAATAGCACTTTCATATTGCAAAGCCAACAGCAATATCCCGCAATCACTCTTTGGAGCATGTTTATTTGTTGTATGGTGCAGGTCTG…	1238	no hit
Astenosperma_large_rep_c65	CGCAGAGTCGGCGAGGCGGCCTTTTTTTTTTTGGATAACCAACAAAACTAACGGCGTAATAGAAAATATTGATTCTCCAAATGAAACACAATCAGAAAAAGAAAAACCTTTTTTGAAACCATTAGTAGGAAGAACTAAATACAAACTCAGCTACTAAATATCACCAGAATTCAAAACTACATAACAAAAACAACAATCCTATCAGCCAAGATGATCCAACCAAAAGTACAAAACTAATCTATCTCACTGCCTTTCACTAATAAAACAAACAAATCAAAGCTCAGCAGGCTGTAAAAGGACAGACTAATAAATTTATTACACCAGAGCACATATTCTGCAATCACGCAATCACCAGAAGCACATAAAGCATCTGCGCCCAATAACCGATGATAGACCTCA…	6045	XP_002285377	Vitis vinifera	PREDICTED: hypothetical protein [Vitis vinifera] >gi|147789426|emb|CAN66609.1| hypothetical protein [Vitis vinifera]	1.98726e-11	61.6667	XP_002882908	Arabidopsis lyrata subsp. lyrata	hypothetical protein ARALYDRAFT_478927 [Arabidopsis lyrata subsp. lyrata] >gi|297328748|gb|EFH59167.1| hypothetical protein ARALYDRAFT_478927 [Arabidopsis lyrata subsp. lyrata]	1.09045e-09	58.6207	NP_188119	Arabidopsis thaliana	RNA recognition motif (RRM)-containing protein [Arabidopsis thaliana] >gi|42572443|ref|NP_974317.1| RNA recognition motif (RRM)-containing protein [Arabidopsis thaliana] >gi|8777484|dbj|BAA97064.1| unnamed protein product [Arabidopsis thaliana] >gi|17380744|gb|AAL36202.1| putative RNA-binding protein [Arabidopsis thaliana] >gi|20259621|gb|AAM14167.1| putative RNA-binding protein [Arabidopsis thal…	7.06806e-09	55.1724
Astenosperma_large_rep_c67	CTGGGAATTCTTATAGCATTAAACAACTACTAATGTGTGATAACTACACGTGACAATAGGAAATTTCTGGTAGCAGTAAATAAAACAGCTTTAGAAATATCCATTTCCACCAAGTAACGGTTTAGTAAACACCAATCCAAAAGAAATGAGATAAATCCCTCGACATGATTCTTCAGAATATTGATATAGCCCAATGCACAGAAAGTTAAAGCTTTATAATAAAAAGATCAAAACTTTAAATTGAATCAATAAAATCTCCTCTCTTAAACAAAGCCACTTGCTCAGAACTTATGCAAAGTAAAACTGATTTCCAATGCAATCTCAAAGGATAAACAGAATCTGATACAAAATCCTAATAAGAAAAAACAAAATGACACGAGGAGGATTCCCACTCAAACA…	237	ACU15002	Glycine max	unknown [Glycine max]	1.32865e-72	98.5612	NP_001048495	Vitis vinifera	Os02g0814700 [Oryza sativa Japonica Group] >gi|115450623|ref|NP_001048912.1| Os03g0139100 [Oryza sativa Japonica Group] >gi|115482426|ref|NP_001064806.1| Os10g0466700 [Oryza sativa Japonica Group] >gi|212722212|ref|NP_001132424.1| hypothetical protein LOC100193874 [Zea mays] >gi|212723532|ref|NP_001132737.1| hypothetical protein LOC100194224 [Zea mays] >gi|226494003|ref|NP_001148342.1| 60S riboso…	2.26633e-72	97.8417	XP_002464505	Sorghum bicolor	hypothetical protein SORBIDRAFT_01g019770 [Sorghum bicolor] >gi|242042297|ref|XP_002468543.1| hypothetical protein SORBIDRAFT_01g047680 [Sorghum bicolor] >gi|242063474|ref|XP_002453026.1| hypothetical protein SORBIDRAFT_04g036970 [Sorghum bicolor] >gi|241918359|gb|EER91503.1| hypothetical protein SORBIDRAFT_01g019770 [Sorghum bicolor] >gi|241922397|gb|EER95541.1| hypothetical protein SORBIDRAFT_0…	2.95992e-72	97.8417
Astenosperma_large_rep_c68	TAGKACCTATTGTATTTTAGGGTAGATTCCTGTTACCCTTGCTTTAAAAGATAGTTTGACTACAAGGCTTTTTTTCAGATTCTGAATGTGGCCAACCCCTGCATTGAGTTCTAACTTCAGTTGAAGAAAGATTACATCCAATTGTAAAAATTAATGCTAGTTTCTTTTGTGATTATCCTTGTACTTGGCTACTTGTATCATAATATGCTGTAACAGATGTTGTATCCAGAGCATCAAGCTTCTTATGTTCCCTAATTTCCACCTATTTTTTTCTTTTGGTGTCTCATTCAATATATGCAGAAAGAAAACCATCATAATAACCTGAACTCTGCATTATATTCACACAGATCCTTACCCATCTGTGCTATATTTGTTCACATATCATAGTAACAAAACAAA…	849	no hit
Astenosperma_large_rep_c72	GTCGGTATTGGAGGAGATCCCTTTAATGGAACAAACTTTGTTGATTGCCTTGAGAAATTCATTGCAGACCCTCAGACAGAAGGTATCATTCTTATTGGAGAGATTGGAGGAACTGCAGAAGAGGATGCTGCTGCATTAATCAAGGCAAGTGGTACCGAGAAGCCTGTTGTTGCATTTATTGCTGGATTAACTGCTCCCCCCGGCCGTCGTATGGGCCATGCTGGAGCTATTGTCTCGGGCGGCAAGGGCACCGCACAAGACAAAATCAAAACCTTGAGGGAAGCTGGCGTCACCGTTGTGGAGTCCCCTGCCAAAATTGGAGTCGCTATGCTAGATGTTTTCAAGCAGAGGGGTTTGGTGCAATAGTTTGGGTTCATTTGACTTTTAATCAAACCATAT…	730	XP_002329684	Populus trichocarpa	predicted protein [Populus trichocarpa] >gi|222870592|gb|EEF07723.1| predicted protein [Populus trichocarpa]	2.79173e-48	84.0336	ACU24596	Glycine max	unknown [Glycine max]	6.21931e-48	82.6446	XP_002514510	Ricinus communis	Succinyl-CoA ligase [GDP-forming] subunit alpha-2, mitochondrial precursor, putative [Ricinus communis] >gi|223546409|gb|EEF47910.1| Succinyl-CoA ligase [GDP-forming] subunit alpha-2, mitochondrial precursor, putative [Ricinus communis]	6.21931e-48	82.3529
Astenosperma_large_rep_c74	CGAGCGGCCTTTTTTTTTTCTGGCTCTACCCAAAGAAAGAAAGAAAAATTATTGGCAAGCATGGGCAGGTTGCTTCTTAATCATATTCTCAGGTAACATAGACTTACAAAGATGACATCATATGATTACATTGGTACAAGGACGACGATATAGTTAGAACTAGTTACATGCTAAAATAGTTTTATAGGTAACACCCCTCCAAGGCTCCAAACATATATATTAGGTTAATATTCCCATATTACCCCTCTTATGAAATCTACATCTAAGCAAGAAGCCAAAAGTTCTTCCGCCACCTAGTGCTGATAAGATAGCCATTCGTGCCCTGGCTTCTCTTCCTCACTCCAATCGTCAAGCAATCTGCATTATTGATGCAATGCTCCACAAACTCCACTCTGCGTT…	479	ACU23528	Glycine max	unknown [Glycine max]	1.02858e-14	90.2439	CBI19028	Vitis vinifera	unnamed protein product [Vitis vinifera]	8.14993e-12	80	XP_002285849	Vitis vinifera	PREDICTED: hypothetical protein [Vitis vinifera]	8.14993e-12	80
Astenosperma_large_rep_c75	AGTGGGAAAAAGTAATATGAGATTCATTTAGTAAATCGTATACTCTCTTTTTGATTTGCTACTATTACACAATATTAGGCATACAAACTGAGAGTACATTTTCTTGTTGACCATGTAAAAAAAATTACAAAAAAAAACAGAAAAAAACGATAAAAAAACATAATGAAGAGACAACACACACAGGTGTAGGGATTAATTAGATATATGATGATAGAGATAAGGTGCAAAATTCCCAGCACACACAAGCGGTGAAATCACTGAATTAGGCCTTCTCCCACTTGAGGGGCTTCACAACCTCCCATGTGAAGTCAGAGTCATCCCTTCCAAAGTGTCCATAAGCAGCAGTCTTCAAGAACCTGTTGTTGCCACCTCTCTTTAGATCAAGGTTGATTGAGATCA…	318	ACU21288	Glycine max	unknown [Glycine max]	0	94.3734	Q8W3Y4	Phaseolus lunatus	RecName: Full=S-adenosylmethionine synthase; Short=AdoMet synthase; AltName: Full=Methionine adenosyltransferase; Short=MAT >gi|18157331|dbj|BAB83761.1| S-adenosylmethionine synthetase [Phaseolus lunatus]	0	93.8619	ABY25855	Glycine soja	S-adenosylmethionine synthetase [Glycine soja]	0	94.1176
Astenosperma_large_rep_c77	TGGTTCCACCCAAGCAGTGGTATCAACGCAGAGTGGAGAAGCAGCATTGAAATTGCAAGTTAGAAATGCACTCGCTATCTCACTCTCACAGCTTCCTACGCCCACTTGCATCGTTTCCCTCTTCTTCCGCTCATCGCACTTCCTACCTCACTCTTCACTCATCCTCTTCATCTTTCATCAGCTCGGCTATCTATCGCACCCATGCACCTTCAACAACCCCTAACAAACTTCGGGGTAAAAGGGTAATTCCATCTGACAGTTACAACGGCTCCCATTGGGAATGTCAGTTATCCCCGCCACACCGTGCTGACGTGGCTCCTTCTGAGATTGACACCGACGATGGTTCATCCAAGGGGCATCTCAAGTTTCTACTCCTGTTTGGGTTCCTCGCACTTGGGG…	755	ACU18544	Glycine max	unknown [Glycine max]	2.75712e-91	82.6484	CBI34418	Vitis vinifera	unnamed protein product [Vitis vinifera]	9.17834e-87	77.5229	XP_002272191	Vitis vinifera	PREDICTED: hypothetical protein [Vitis vinifera]	9.17834e-87	77.5229
Astenosperma_large_rep_c78	CATTACGGTCCGGGGTACGACACTTCTTCTCCGATTGGCCGTGGCTGGAAGTCAAAACTTCAACACCACAGAACAAAASCAGTGGTATCAACGCAGAGTGGCGAATGAAATGGGGATGAAGTTGGAATGGTTGGAGGAGGGAGGAGTGAAGATGATAATAGGGCCAGTGGAAGGTGTGAGGTATGATGAGAGGAGGGGATGCAAGGTGTGGTTCCATACTATGGTGGGATGGGATGATCCATCAAAGCCTGTGACCTTCGGTGATGGGGAGCCACTACCGGAGGGTGCGGTGACTGGGTGCCTCAGAATAATGGAGGAGGAATGTGTTGCGATTCCATGGAACAAAGGTGATGTTCTCATCATTGATAACTTGGCTGTTCTTCATGCTCGAAGACCATG…	211	XP_002883301	Arabidopsis lyrata subsp. lyrata	predicted protein [Arabidopsis lyrata subsp. lyrata] >gi|297329141|gb|EFH59560.1| predicted protein [Arabidopsis lyrata subsp. lyrata]	2.63377e-37	60.1695	NP_188773	Arabidopsis thaliana	electron carrier/ oxidoreductase [Arabidopsis thaliana] >gi|73921104|sp|Q9LIG0.1|Y3136_ARATH RecName: Full=Clavaminate synthase-like protein At3g21360 >gi|56967335|pdb|1Y0Z|A Chain A, X-Ray Structure Of Gene Product From Arabidopsis Thaliana At3g21360 >gi|56967336|pdb|1Y0Z|B Chain B, X-Ray Structure Of Gene Product From Arabidopsis Thaliana At3g21360 >gi|150261485|pdb|2Q4A|A Chain A, Ensemble Ref…	2.18508e-36	59.6491	CBI36054	Vitis vinifera	unnamed protein product [Vitis vinifera]	7.32738e-34	58.7719
Astenosperma_large_rep_c83	TAAAAAAKAACGCTCACATTGTCTTATGAAGACTTTAAAGCTGCCTAAGGTTAATTAGTCTTGTAAATCTTCATACAAGAAATACATACAATAGCCATTTTCACCATTATATATACATCAAATGACTATACCCTTTATTTATTATCGTTAACCTCCTGCTAAGTGCTATGCTAAAGCATAAGCATGGAAAAGTACTCCTCAAATTCTTGATCAATTGTTGGTGGCCTTGTGCTTGATTGAGCTTCTCGGTTGACATTCCGCCTTCCAGATGAAAGGACATACATGTTGGGATCCACTCCATTAGACAAAAGAAAATCTTCGAATTCTTCTTCTATGGCAAGCTCTGCGCCATCTTTACCATCTTCCGAGTACGCATGGCCTGCATAGTTTTCATATAGG…	285	ACU15080	Glycine max	unknown [Glycine max]	1.47899e-47	54.1872	XP_002268453	Vitis vinifera	PREDICTED: hypothetical protein [Vitis vinifera] >gi|297740352|emb|CBI30534.3| unnamed protein product [Vitis vinifera]	5.11872e-24	36.9369	XP_002309067	Populus trichocarpa	predicted protein [Populus trichocarpa] >gi|222855043|gb|EEE92590.1| predicted protein [Populus trichocarpa]	6.0606e-17	32.8947
Astenosperma_large_rep_c86	CAGTGGTATCAACGCAGAGTGGCACTCCAACATAACAATCTCTATAGACACATAATGAAAGGAACATTGAACTAAATTTTGCATGACATAAAATTAAACTCAGATCACACAGTTGTATTGATATATGAATGGGAAGAGATGAAAGAAATGCACAAATAGTAATTCACATCTTTGATTTCCAAACAGGCTTTTTTGCTTGAATGAGAGGCATTAGAAACAACCAAGGAGTTTCTTTGGAGCAGTCCCAGTAGCCCTATACTTTGCAGCTACCTCCTCTGCCTTCAAGAGATCCTCTCCTTTTTTAGCTTCAATGATAGCTCTCTTTTCTTCAGCTTCTTTGTGGATTGCAGCTATTTTGTTCTTTATTTTCTCTGCATATTCTGCCTTTTTCTTCTCTAG…	221	ACU15544	Glycine max	unknown [Glycine max]	1.42493e-12	47.3684	ACU13297	Glycine max	unknown [Glycine max]	1.42493e-12	47.3684	XP_002267609	Vitis vinifera	PREDICTED: hypothetical protein [Vitis vinifera] >gi|147840877|emb|CAN73187.1| hypothetical protein [Vitis vinifera] >gi|302143892|emb|CBI22753.3| unnamed protein product [Vitis vinifera]	3.17441e-12	47.3684
Astenosperma_large_rep_c87	AATGTCTGACGTTCCATTACTAKTRKRATTYTWTGAAGCCAGWTCTGTCTTGWCTATARAATTATTTTTTCTTAGGTATAATACCTCAATCTTGAAAGAAAATATCAAATAAGTAATTGTTCTATATGTAGGGATCCTTAAAAAGATATGCACTTGAAAAGCATTAGCCTGATAATGTATGAAACTGAAAAATTAACTAACAAAACGCACAAGAATCCATAAAATAAACTTCAAATAAAGTTCCACATTCATAGTTAACAGTAACACAATCCAACGTCAAAATTTTAACAGAAATTCAAGAGGTTTTAATATTTTATCCATGGTCCACTCAGCTTAACTCCTTGATGCTTGCTTTTCTTTGCCTTTTGGATCTTCAACACCTTCTTCACAATTTTTTGT…	296	no hit
Astenosperma_large_rep_c90	TCAACGCAGAGTGGAGGAGGTGATTTGTGGAACGACTGGTTTTCAGAGTTGAACATAGAAGAACTTGAAACTTATTTGTGAGATTTATGTATCATGAAATTTGACATTGTTAAATTTATATAGGGACTTTATAGTAGGTGTGTTTGATGAGGTTTATTTCTTCATTTGCTGCATTTTGGGCGTTTGAGGGTGATTTGTACATTATAGGTCTCTTTAGATTTTGCATGATGCAACTACAAATACCCAAATCTAAAACTTGCTTGTTATCGGCATGATTTATAAGCTGTCCATAATGTGTCTGTTGATTGTTATTTTCCATCTACAAAAGTGTGTACGTGCTTTTCGACCTGCGTATGGGCTTATGCGAAATTTAATGTTTATTTTTTTGGCCTATTTAAA…	2058	no hit
Astenosperma_large_rep_c92	CAACGCAGAGTGGTTGTGATGGATGTTGCCAAGGAAACATTTAAGACTTTTCAGCTTCCCCAAGAGCTACAATGGCACCCGCATTACCTAAAGATGGGGGATCATCTCTCTTCCATTATCTTTGTAGAACAAGGATTTCAAGTATACACATTTGAGCCAAAGTCAGGAAAATGGACTTTGTATCATCAGATAGGGCATCTCAATTATCCCAACGGCCATGAAGTTCTGTCTGAGTTCTTCTGTGTTTGGGTAAACCAAGAAGTAATTATTAAATCAACTCTTGCACCTTCTTTGAGGACATTGATTTTTGGTTACAATGTGAAGACAAGAAATCTGAGGATGCTAGATGCCATAGAGGTGGGTGCGTATGACTTGGCGCATCATTCCAATAGTTTGGTT…	526	no hit
Astenosperma_large_rep_c98	CCATTACGCCGGGGGAAAATAGTGGACAAATAACAATACACGTAGCTTAGCTTATCTGTGTGTGAGTGAGMAWWACRGSMRGRSGAAGAAGAACATCAACAACAACAAACATGGCTACTTCTGTGGGTCACCAATTCCCACTCTCTTCTTCGCGCTTCTCCAAACCATCATTCTCTTTCACTCAGAAGCGAAGCTCCCTCACCATCGTCAACTCAGTGGCACTATCCAATGCGCAGAGCAAGGAGAGGCTGAAGCTGAAGGAACTCTTCAATGAAGCCTATGACAGGTGCCGCAATGCTCCCATGGAAGGCGTTTCCTTCACACTCGAAGACTTCACCGCCGCTCTGGACAAGTATGACTTCGATGCCGAAGTTGGCACCAAAGTCAAAGGCACTGTGT…	214	ACU18035	Glycine max	unknown [Glycine max]	7.50925e-177	88.9734	XP_002280604	Vitis vinifera	PREDICTED: hypothetical protein [Vitis vinifera] >gi|296083203|emb|CBI22839.3| unnamed protein product [Vitis vinifera]	1.54632e-174	88.2129	P29344	Spinacia oleracea	RecName: Full=30S ribosomal protein S1, chloroplastic; AltName: Full=CS1; Flags: Precursor >gi|18060|emb|CAA46927.1| ribosomal protein S1 [Spinacia oleracea] >gi|170143|gb|AAA34045.1| chloroplast ribosomal protein S1 [Spinacia oleracea]	1.30243e-173	89.7338
Astenosperma_large_rep_c99	CATCTATTCTCTTGCTTATTATATTATATATAAAAATGGAGTTCCGATGTGCTGTTGCTACGCTTTTCTGTCTTGCTTTTGCAATAGGAAGCCGTGGGCGAGAATTGATACCTGACGAAGATTACTGGCAAGCAGTTTGGCCAAACACTCCAATTCCTAACACTCTCAAGGAGCTTTTTAAAGCCTGGAGCCCAAGATTCTGAAATAAATGATGTTCCGATGAAAGTGGACGACACACAGTACCCAAAAACGTTCTTCTTCGAATATGAGCTATTTCCTGGGAAAAAGATGAACATGAAGTTCAGCAAAATCCCGTTTGCTCAACCATACGGAGTATATACATGGGGCAAAGTAATTAAAGACCTCGAAAAAGAGTCCTTCACCTTTGAGGATGCTTGC…	184	ACU21535	Glycine max	unknown [Glycine max]	3.71373e-92	60.177	AAB66369	Glycine max	Sali3-2 [Glycine max]	9.02217e-91	59.7345	ACU24227	Glycine max	unknown [Glycine max]	2.19172e-89	60.9865
Astenosperma_large_rep_c100	TYTTTTTATTCATAATGAACTTGCCCTCTTTTGATTTCCTTCAAATATCATCAGTCAAACAAAGTGTCTGAGAAGATCATACACAAAGCTTAGACAGGAAAAAGCATGAAAATACTAATCATATTTAACCAAGTTTGGCAAGAACATCATTCAGAGAAGATACAGTCTCAGCATAGTATTTCTCTGCTTCTGGGGTGCTCTTCACTTTTGCTGCATGATCAAGATTGCTGATATCCTGGAAGAGCTTGCCAATGAGATCCTTGAGGGGTTTCTTCTGATCCTTAGGCTTTGCAGAGACAACAGTGTTAAGGTCATATCGGAGATACTCGGCGCGGAGACGGAGGTCATTCTGAACATATGGCCATGCCTTCTTGTCTATCAACTGCTTCACATTTACAA…	346	ACU14016	Glycine max	unknown [Glycine max]	1.00948e-70	66.3866	ACU13672	Glycine max	unknown [Glycine max]	1.11611e-69	66.1088	XP_002317273	Populus trichocarpa	hypothetical protein POPTRDRAFT_834003 [Populus trichocarpa] >gi|222860338|gb|EEE97885.1| hypothetical protein POPTRDRAFT_834003 [Populus trichocarpa]	7.99856e-68	64.135
Astenosperma_large_rep_c103	TTCCACCCAARCTAGTGGTATCAACGCAGAGTGRCCATTACGGCCGGGTAGTCTCATTGATTCCCTGAGATCTTGTCTCTTTAAATTTCAAAATCAAGCTGAGTTACATTCTGTGTTGCTTCTTCAAGCAATTTTCCATTTCCGTTTAAATCTGCTGCACTTATTTCATCTTTTACTTTTCTGTTTAATTGCTCCTTACATTCTCTTGTTGAATTTTAATTCCCAGCACCCAAGTCCTTTTAATTTTCATGCAATTTAATTATTTTGCAATTATTCTAAGTGTTGCTTATTGCTTTCCTTTAAATTTTCTGCACCCATTCCCCTTTACATTTGATGCAATTTATATTTCTTGTCATTTAAGATTCTTGCAATTTACATTTCTTGCTCTTTAAGTTACTT…	4568	no hit
Astenosperma_large_rep_c104	GGCAACCTCGCATAAGCTTCACTGTACAATATTTGTGGATGCAAACCAAACCTTTTTCTTATTTTTCATTCTTCTTGTTTAATGTTTTTAGTGTCAATAGAATGTTCCCCTCTTAAAATTATGGTTATTCTGTTGTATTGCATTGCACTCTACATCTCTCTCTTTCTGCTATGTTGCTATATTTGTCACCTTTATATACATTCTCTGCTCAATGATTTTTACACACATACGGATCACGAAGAGGCAGAATATTCCATGTCACTGGTTGAAATTCTTTAGGGGCCACTTATCATGCATATCAGTGCCTTCTCAAAGAGCCATCTCAGCCTGCAAAGCTGCCAATTCATCTTCTTCAGCAGTAGGCTTTGCAGGGAAAGGACGATTAGGTTGCCGCCCAGC…	378	no hit
Astenosperma_large_rep_c106	GGTGGAGGAAGCTTCAGTTCTAAGTATGGCACTTGGGAGGATTGCTTGACCAGTGCATGATCGTGGCATTGACACGGTACCCCTTTTATCCCTTGTTTTGCCTTGGGCTCTGTAATGATTGGAACTCGTCATTGTGTCAAATTGTCAATTATACAAGACATTTTATACAAGACAGACGCCTAAGATAATGCCTGCTGTAGTAAATATGTGAATTAATCAGATTGCCACGGTCATGTACCCTTAAAGTTATGAATGTTGCTGTAATGTAGCTGTTGGTTGTTATTATTATTGACAAAGAATAGGGCAGTTTGTGTAGTGGTGGACTTCGGAGACTAAATATTTGCAAATAGGGTTTTCTCCTATGTTTTCTTTCGATGTCATGTAACATGTTTCTCCGTG…	1090	no hit
Astenosperma_large_rep_c109	ATTCCCGTCTHBTTTTCCACCCAAGCAGTGGTATCAACGCAGAGTGGCCATTACGGCCGGGCAAAAAAGCCAAAAATAAAGAAACTACAGAGGATCAAGGACCTTCCCGGTCTCCACAAGGCTCCGGAGGGACCATCGAAATCGGGACTGCAGGGACAGCACCATCACCCCGGCTTGAAACCTCCACACCAGATCCATCCTTAGCCAAAGGTGAAGTCGGGTTCACAACCGGAACCTCGGGATCGGACGCTGGAGCCTGGGGATCGGGCACCGGAACCTCATCCTCGGCAGGAGCAGGAACAATCTTTCCCTCCACAACCATGTTATCAGTACTAAATAGGCTCAAATCCAGATCGGGAGCAAGAACCCGGACTTGATCCCTCAAATTCACAAACATAG…	1563	no hit
Astenosperma_large_rep_c114	TTCAGTCTTTTTATTGGCTTTTTAGATCAAGGTTTATTGAAAGTTTGGAAGTAATACATTTCTGACACTGATAAAATCTTTGTTCAAGGTTTATTTTGTTTTTCATTTTACAAAACAGAGTTTGTTGAGTTGTCCTTTAGGCAGTGGTATCATACGTMTMSTACCGAGGCGTGCTTTTTATTTTTTGCACAATCACAATAATAAGTGGCTCAAATTTTATTGGTTTGATGAACTATACATGCATAAACTGCTGTATTGCTCACACTATAGTTTCACACACAGACACACACAAAACTACATATCTAATTCAAAGCCAAGGAGAATTGTATATGGGAGTGACAACAGATTTAACTTGTAGGTACTTATGTAGACCCTCCATTCCAAAATCTCTTCCAAACC…	2238	NP_001043453	Oryza sativa Japonica Group	Os01g0591000 [Oryza sativa Japonica Group] >gi|8574437|dbj|BAA96794.1| cytosolic aldehyde dehydrogenase [Oryza sativa Japonica Group] >gi|14164407|dbj|BAB55806.1| putative aldehyde dehydrogenase (NAD+) [Oryza sativa Japonica Group] >gi|113532984|dbj|BAF05367.1| Os01g0591000 [Oryza sativa Japonica Group] >gi|215767470|dbj|BAG99698.1| unnamed protein product [Oryza sativa Japonica Group] >gi|215768…	1.50393e-163	63.5575	AAL99610	Zea mays	cytosolic aldehyde dehydrogenase RF2D [Zea mays]	4.39611e-147	58.0435	NP_001105047	Zea mays	cytosolic aldehyde dehydrogenase RF2D [Zea mays] >gi|19850247|gb|AAL99611.1|AF348415_1 cytosolic aldehyde dehydrogenase RF2D [Zea mays] >gi|194703930|gb|ACF86049.1| unknown [Zea mays]	4.39611e-147	58.0435
Astenosperma_large_rep_c116	TACGGGCTTCCACCAATCTTTAATATTGAAAGCTTTAACAACTAGTCTTTAAAACACAAAATCAAGCACAAAAGCATCAATTATCCAGAAAGCGCGCGCGCACACACACACACAATATACATTCGTATTGTCATTTACAATTCCAGAAAAAGGCTTAATTTAAGAGATTTGGTGAGGCATTGGCCTGAAGTAAACCATCTCTGATTTGCTCAGAAACATCCCTAACAGCACCAGGACCATGTGGTATGAACACTGCTGAGGACTTTGAAGAAGCACCAATTTCCTTCATTGTGTCAAAGTATTGTGTCACCAGAACCATGTCCATGATATCTTTTGCTGTTGTCCCGGGCACGTTCTCGGAGAATGCAAGCACACTGTCCCTCAGTCCATCCACAATGG…	321	NP_001062981	Oryza sativa Japonica Group	Os09g0361200 [Oryza sativa Japonica Group] >gi|255678833|dbj|BAF24895.2| Os09g0361200 [Oryza sativa Japonica Group]	5.14963e-33	91.1392	EEE69559	Oryza sativa Japonica Group	hypothetical protein OsJ_29063 [Oryza sativa Japonica Group]	5.14963e-33	91.1392	BAD23328	Oryza sativa Japonica Group	putative hypersensitive-induced response protein [Oryza sativa Japonica Group]	5.14963e-33	91.1392
Astenosperma_large_rep_c118	CAGTGGTATCAACGCAGAGTGGCACCATGGAATAAATAAAAAAGGGATAACGGATGTTTGCTAGTCACTGTAAATAAGACATGATGCAGTTTTCCACATAAAAATACAGCGTAATTTTCTTCATCCGTGTACTAAAATGCTAAGCGAAATTCCATGGGATAAAGTGACTACAGTAACTTACGACTAATGTTTCTCTCTATTAGACTTTCTTATGGAAGCAAAAATCATTCTGAAAGGGGCTTCTCAAATTGCTAAAGACCAAGTAACAAAGAAAAGGGGAACTGAAGTCAGTACGGAAATGTCTGCCTCAAAATCTACAACTCGTCCTTCGCATCAGCATCAGCATCAGGAGATGCACCGTCCTTGGCCTCACTCTCGGCCTCWACTKCGTTGATACTC…	352	no hit
Astenosperma_large_rep_c123	CAGTGGTATCAACGCAGAGTCGTTCAACGCCAAAACAGAGCATGGATCTGGCGTTGAACGCCAGAAACAAGCAGCATCCTGGCGTTTGAACGCCAGAAATATACCCTGAGGAGAGCTGGTGCTGAACGCCAGAAACAAGCATGGAACTGGCGTTTAATGCCAGAAACATGCGCAATTGGGTGTTGAACGCCCAGATTGAGCATCACTTCGGCGTTTAAACGCCAGAATTGTATGCAAAGGCATTTTATATGCCTCATTGGTGCAGGGATGTAAATCCTTGACACCTTAGGATCTGTGAACCCCACAGGATCATCTCAGAATCTGTAGACCCCACAGGATCCCCACCTACCTCAACTCACCTTCTTTCTTCTTCACCAATCACCTCAATCTCTCTTCCCC…	107	no hit
Astenosperma_large_rep_c124	AGAGTGGCTATTACGGCCGGGGAAAATCTTGCATATAGTAACCAAAAATAATYATTACGGCCGGGGGCATTTTCCTTTTCCTTTCATCACTCATCAACTAAGCTGAGTTCCTCAGCCATGGCTTCTGCTTGTGCTTCCTCTGCCATTGCAGCTGTTGCCATCTCTTCCCCAAGTTCTCAGAAGAATGGATCACAGTTGGGAACCACAAAAGCTTCATTTCTTAGTGGAAGGAAGCTGAAGTTGAACAACTTCACAGCACCAACTACTGGAGCTAGATCCAGCACCACAGTGTGTGTAGCAGCTGATCCTGATAGGCCCCTTTGGTTCCCCGGCAGCACTCCTCCGCCTTGGCTCGATGGCAGTCTCCCCGGAGACTTTGGATTTGATCCTCTAGGACTT…	285	ACU23352	Glycine max	unknown [Glycine max]	1.54786e-142	95.6175	XP_002299309	Populus trichocarpa	light-harvesting complex I protein Lhca2 [Populus trichocarpa] >gi|222846567|gb|EEE84114.1| light-harvesting complex I protein Lhca2 [Populus trichocarpa]	1.14792e-137	91.6335	ABK95596	Populus trichocarpa	unknown [Populus trichocarpa]	1.14792e-137	91.6335
Astenosperma_large_rep_c125	AGTGGTATCAACGCAGAGTGGTTAGTCTTTAATTTTCACGATATCTATTCATTTATTTGTTCATTCATGTTTGAAAGATATATGCCTCACCTGAATTTTTGAAGATTTGCAAGTTATAAACATGCTAAATTTTTGTCATATTTCTTCGATGTGTACCTTCAGTATATTTGGATTAGTGTTAATATTGTTTCTTCTCCACTTGATGCTGCTTAGGCCTATCTGGCGGATAATGAATTCGGAACTGTATTTGGAATGACAAAAGAAGCATTCTATAAATTGCCAAGATGGAAGCAAGACATGCTGAAAAAGAAACATGAGTTGTTCTAGACTCACAATACACCATATTCCTCAATGAAATTCATGTTGGATAGTGTGGTTTTATTGGTACAATACCATACT…	178	XP_002878148	Arabidopsis lyrata subsp. lyrata	hypothetical protein ARALYDRAFT_486186 [Arabidopsis lyrata subsp. lyrata] >gi|297323986|gb|EFH54407.1| hypothetical protein ARALYDRAFT_486186 [Arabidopsis lyrata subsp. lyrata]	6.23457e-09	78.3784
Astenosperma_large_rep_c127	ACCCAACGCAGTGGTATCAACGCAGAGTGGTTTCCACCCAAGCCAGTGGTATCAACGCAGAGTGGTTCCACCCAAGCAGTGGCAAAAGAGCAAGAGAAGCATGAAATGAATCAAATATATGTGCATTTTGGATTGTGTTCAAGTGGAAAAGTCCTAAAATAGAAATCACAATCCAAAATATATGATAAGTGGAAGTCATGTTAATTAGGAAAAACAGTGATCATGCCCTGGGTTAAAAGTTAAAGTAGTCAGGTAAAAAGGGAAGTCAGAGAGTTGAAATGGTTAATAGGTGAAAAAGAAGTTAGAAAGTGAAAGCAGTGAGTTAGTAAAAAGAAAGTTAAAGTAAGTGGCATGATAATGGATTTCCTAGGTAACAAGAGATTCACAAATTTAAAGAAT…	201	no hit
Astenosperma_large_rep_c128	GGCCATTACGGCCGGGCCTGGAGGAGAAACTTACTGGCGTTTAAACGCCAGAAAGAAGCAACAAACTGGCATTAAACGCCAGAAACAGGTTACAGCTTGGTGTTTAACGCCAGGAAAGGAATAAAAACTGGCGTTTAATGCCAGAAACAAGCAGCAGTCTGGCGTTAAACGCCAGGATTGCATAATAAGGGCATTTTGCACGCCTAAAAGGAGCAGGGATAAGAAGTCCTTGACCCCTCATGATCTGTGGACCCCACAGGATCCCCACCTACCCCACCTCTCTCTCTCCCCCTCACACATTTTTATAACACTCTACCCAAAAAACCACTCTGCGTTGATACCACTGACGTTGGGTCGGAACCACGGTCTGGCGTTGATACCATGCGTTGGGTACGG	209	no hit
Astenosperma_large_rep_c129	AGAATAGAASKAKSCGSKSMTKGCCGAATTAGTGTTGCAACAAAAATAAAATGCATTCACAAGTTCTACTAAGATTGAGGATCACATTACCAGCTAATTTGACAACCATAAAAACGATCAATTCCAAAGACACCATTTCCTGTTCTAATCCAGCTGAAATAGAAGCAAAACCTCAAGGTTGATGACTGCAATTTTCAACGGATTGCTTATCTAGGAGAAAAATCCTACGACTAAAAATCATATATAGAAAAAAGAGGAAACGGGAAATTATGCCGCGCGTAAAGCCTATCTCCGGAATATAGTTTTCATTCACTCCGCATTCAGAGCTCATCATGTTTGTCCTCTTCGTTGTCTTCCCCAGATTCTTTTGATTCGGAATCAGACTCATGGCTAGCTTCA…	226	BAF36056	Glycine max	calreticulin-1 [Glycine max] >gi|255648061|gb|ACU24486.1| unknown [Glycine max]	0	84.507	ACQ91203	Carica papaya	calreticulin [Carica papaya]	1.86749e-179	89.6024	XP_002512501	Ricinus communis	calreticulin, putative [Ricinus communis] >gi|11131745|sp|P93508.1|CALR_RICCO RecName: Full=Calreticulin; Flags: Precursor >gi|1658197|gb|AAB71419.1| calreticulin [Ricinus communis] >gi|1763297|gb|AAB71420.1| calreticulin [Ricinus communis] >gi|223548462|gb|EEF49953.1| calreticulin, putative [Ricinus communis]	6.00752e-178	88.0734
Astenosperma_large_rep_c130	TGGCCATTACGGCCGGGGACCAAAACCAAACTTTCTTTTGTACCAAAATAATATCACCATGGCTTCTCCCCACCTTCTCTCTTTCCTTTCCGCCATAACCATCTTCCTCACACTCCTCTCCAGGGCACACTCACAAGACAACTTCACCGAGTTCACCTTCTCCAAGTTCGACTCCACGAGCATTAAAAGCCTCATCTTCCAGGGCGATGCAAAGCTCTCATCAAACTACATCCAACTCACGAAAACAAACCCCACCAACGGCAACCCTCTCAAGAACAGCGTGGGAAGAGTTATCCACTCCTCCCTCATTCATCTCTGGAACAGCAAGCAAAACCCTCCTCAATTCTCCACCATCGAAACCACCTTCAAGATCCGCCTCACTTCCCCCACAAGGGAGAT…	143	Q39529	Cladrastis kentukea	RecName: Full=Agglutinin-2; AltName: Full=Agglutinin II; AltName: Full=ClAII; AltName: Full=LecClAII; Flags: Precursor >gi|1141759|gb|AAC49137.1| lectin precursor [Cladrastis kentukea]	1.36656e-49	43.0556	CAD19803	Pterocarpus angolensis	lectin [Pterocarpus angolensis] >gi|27368677|emb|CAD19811.1| lectin [Pterocarpus angolensis]	3.48323e-45	43.0147	AAY68291	Sophora alopecuroides	lectin [Sophora alopecuroides]	6.56908e-44	43.4944
Astenosperma_large_rep_c132	TTCCMSMAGTAGTGGTATCAACGCAGAGTGGCCGAGGCGTCCTTTTTTTTTGGTGTATATCCTATGAATGTTTGGATATTATTCTGGGCATAAGAGTATATATTTGGCAAAGTAAACCATTCGAAACCAAAACTATAATTGTCATACAATCAAACTGAATAACCAAAAAGTCTGATAATCATCTCGTTGAAATTTAATAGCAACTACAAAATTAAAGTAAACAAGACCAAAAGTGACAGAAGCAATGAGACTATCAAAATAAACAAATGTTCCAAAAGCCTTGCGTCAAGAACACAAAAATAACAATCTACCACTCTTGGGTGGAA	573	no hit
Astenosperma_large_rep_c142	CCATTACGCCGGGGGCGTTTATGCCGAATAGCGCACCCTTCACCAGTAGTTTCCGTTTCCCGAAATACCCTTCGAAGCTGCTTAAATTCTCGTCGCTGCCACTCTCCTTTCGTTGCTCATCATCATCGTCAATGGAAGCTGCTCCCGAAGGTTACCGCAGGAACGTTGGCATCTGCCTCATCAACAATGACAAAAAGATCTTTGCGGCTTCGAGGTTGGACATACCCAATGCAGTGGGTATCAACGCAGAGTGGTATTGATGAAGGTGAGGATCCAAGAAATGCAGCTATCAGAGAATTAAGGGAAGAGACAGGAGTTAGTTCCGCAGAAGTGATTTCTGAGGCACCTCATTGGTTGACATATGACTTCCCACCACAAGTCAGGGAGAAATTGAATATT…	254	ACU14330	Glycine max	unknown [Glycine max]	1.13531e-76	87.5	AAC49902	Lupinus angustifolius	diadenosine 5',5'''-P1,P4-tetraphosphate hydrolase [Lupinus angustifolius]	1.61494e-72	82.8125	1F3Y_A		Chain A, Solution Structure Of The Nudix Enzyme Diadenosine Tetraphosphate Hydrolase From Lupinus Angustifolius L. >gi|159162554|pdb|1JKN|A Chain A, Solution Structure Of The Nudix Enzyme Diadenosine Tetraphosphate Hydrolase From Lupinus Angustifolius Complexed With Atp	1.62154e-72	82.8125
Astenosperma_large_rep_c143	CAGTGGTATCAACGCAGAGTGGAATGGAATGGAAAGGACTGGAATGGAATGGAATGGAATGGAATCAACTCGATGGTAATGGAATGGAATGGAATGGAATGGAATGGAATGGAATGGAATGGAATTAACCCGAATAAAATGGAATGGAATGGAATGGAACGGAATGGAGTGGAATGGAATGGAATCAACCCGAGTGCAGGGGAATGGAATGGATTGGAATGCAATGGAATGGAATCATCCGGAATGGAATGGAATGGAATGGAATGCAAAGCAATGGAATCAACCACTCTGCGTTGATACCACTGCCTGAGAGTGSAAGGC	231	XP_001728577	Malassezia globosa CBS 7966	hypothetical protein MGL_4285 [Malassezia globosa CBS 7966] >gi|159102433|gb|EDP41363.1| hypothetical protein MGL_4285 [Malassezia globosa CBS 7966]	6.11047e-33	65.5914	XP_001175379	Pan troglodytes	PREDICTED: hypothetical protein [Pan troglodytes]	5.71923e-31	50.4065	XP_001141924	Pan troglodytes	PREDICTED: hypothetical protein [Pan troglodytes]	7.46954e-31	56.0748
Astenosperma_large_rep_c144	ACATCCTGCACAACARSMCAAGCACGTASRWATGCAACGCAGAGTGGTTCACCCAAGCACGTGGTATCAACGTCAGAGTGGTTCCACCCCAAGCACGTGGTATCAACGCAGAGTGGTTCCACCCGCATATTGTTCGCAGTGAACGCATGTTCCACCAACATACTTCAAGTGGCAGAGTGGCCATTACGGCCGGGATCAAGTAAAACCAGACTATAACCTTTCGGATAGGTACTTTGCCAGGGAATCAACTGGCCTAGTGGAGTCGAAGTTTCCAAAGTTTCGATGCCTTATCTTCATGCGAGCAAGGTAATCAACAGCAATCCAGGGGAAACTCAGCATCACCACATTCCCCAAACTACCTGGCTCCTGGCTCTCTGGGGACTTGAATTGCAGTTCAAG…	308	ACU17923	Glycine max	unknown [Glycine max]	4.08977e-22	72.1519	XP_002324295	Populus trichocarpa	rna-dependent RNA polymerase [Populus trichocarpa] >gi|222865729|gb|EEF02860.1| rna-dependent RNA polymerase [Populus trichocarpa]	4.84232e-15	57.1429	AAF74208	Arabidopsis thaliana	RNA-dependent RNA polymerase [Arabidopsis thaliana]	1.84008e-14	53.8462
Astenosperma_large_rep_c145	CCATTACGGCCGGGGGATGTKAKSWWMGSRGWGTGGCATTCCTGCAACTCCAATTTGAATCACCATGTCCATAAACTCTCTCATCTTAACCACACACCAAAGTTTCAATCTTTGCCTCAAAATCAGACAACCCACTTTTTCCACTTCGCGCCATATCCTTCTCATCTCAACCAAATTCAGGTCACCGCACTTCTTTGCATGTTCTTCAACAAATAATGGATCCGAACCCATTGTTATTCAGAATGATACCTTTCAATTTCACACCCAAGTGGGTACCCCCAAAGTTCCCTCCTTTTCTTCTCCAGTTCCCAAGTTCAGTTTGAGTGACCAAGCTTTCTTTCTCCTCGCATTCATTGCCTGCACGACCTCTGTGGCATTCACTAGCCTTGTTTTTGCTGC…	159	ACU24270	Glycine max	unknown [Glycine max]	2.04971e-77	66.2879	ACJ84866	Medicago truncatula	unknown [Medicago truncatula]	5.77635e-72	66	CBI28673	Vitis vinifera	unnamed protein product [Vitis vinifera]	2.4325e-62	77.5758
Astenosperma_large_rep_c146	TGCTTTGCCATAGCCGAGAGCAGAAATTCTATGTTGTCCCATGATATGTGCTTTCTCTGTTTTGTTTCAATAACATAGTTGTCTGCTATATGGAATGTTATATATGCGACATTAACTGTCTATATAGTTTGGTGTTTTTCTWGTGATAAAAAAATGGTTGACTAGTAATAATAAATTCACAGTTATTCCCTTGTGTGTACATCCATTTCCGAGTGGTATACCAATAACGTTCTGTTTCCTATTTTGGAGAGGAAGAAGGTAAAGGATGAAAACGAAAATAAAAAGGAGGAAGAACGTACATACAATGATACAAACGAATATGCAAAAGGGAGAATGGACCGCACCCTCACCAGCATCAAATAAGCCTAACTCTCTGTCTCCGCTGTAACAATGAGAACA…	152	CBI40014	Vitis vinifera	unnamed protein product [Vitis vinifera]	2.17822e-65	82.8947	XP_002273602	Vitis vinifera	PREDICTED: similar to SIGB (SIGMA FACTOR B); DNA binding / DNA-directed RNA polymerase/ transcription factor [Vitis vinifera]	2.17822e-65	82.8947	XP_002523972	Ricinus communis	RNA polymerase sigma factor rpoD1, putative [Ricinus communis] >gi|223536699|gb|EEF38340.1| RNA polymerase sigma factor rpoD1, putative [Ricinus communis]	3.25491e-61	77.6316
Astenosperma_large_rep_c148	CCCYATAAAGATGAGTATTTGAGTATTTGTACATGAGTTTTTAGCACATACAATACCTCCAACAAAGCCAATTCAGGCGCAACCAACTGTAGACTTACTAATTGAAATATGTTTTGCTGAGATTTAATAACACAAGAAACAGTATTAACTTCATACTCATCGCACTGCCATTTGCACAATCTAAATGTTAACGCCCCCATCAAGACTAAATTCTAACCAGAGTTTGTCTAAGGCTCCTAACAATGTGGTCCTCAGAAAAATATAACACCATTGATGAGAAGCTGGAGGGGTCTTGTAAGTACACAAGCTGACGAGATGACACATTACATTACAAAGTTCTCAACTCTAACCTTTCTTAAGTTTTAACCACTAAAGTACCTGCCTTAATTTCAATCACTG…	95	XP_002300995	Populus trichocarpa	predicted protein [Populus trichocarpa] >gi|222842721|gb|EEE80268.1| predicted protein [Populus trichocarpa]	8.01887e-28	72.3404	XP_002516334	Ricinus communis	conserved hypothetical protein [Ricinus communis] >gi|223544564|gb|EEF46081.1| conserved hypothetical protein [Ricinus communis]	2.57958e-26	68.0851	XP_002307428	Populus trichocarpa	predicted protein [Populus trichocarpa] >gi|222856877|gb|EEE94424.1| predicted protein [Populus trichocarpa]	1.84865e-24	68.0851
Astenosperma_large_rep_c154	GTGTGCCTTGGCAGTCTCAGAAGCAGTGGTATCAACGCAGAGTGGTTCCACCCAAGCACGTGGGTATCAACGCAGAGTGGTTCCACCCAAGCACGTGGTATCAACGCAGAGTGGTTCCACCCAAGCACGTGGTATCAACGCAGAGTGGTTCCACCCAAGCACGTGGTATCAACGCAGAGTGGTTCCACCCAAGCACGTGGTATCAACGCAGAGTGGTTCCACCCAGGCAGTGGTATCAACGCAGAGTGGTTATTGATAGTAGTGCCTACCGCCACAACCACCATCTGAAGCTGCAACAACACCTTTCCGCACTCTTCTCCGGCTGCAATGGCTGATGAGGAACCTGTTGATCAGAAGAGATATCTTGAAGAGTCTTGCAAACCAAAATGTGTAAAAGCA…	94	ACU14641	Glycine max	unknown [Glycine max]	1.69543e-31	89.8551	XP_002300923	Populus trichocarpa	predicted protein [Populus trichocarpa] >gi|222842649|gb|EEE80196.1| predicted protein [Populus trichocarpa]	1.69543e-31	89.8551	ACU15586	Glycine max	unknown [Glycine max]	3.77701e-31	88.4058
Astenosperma_large_rep_c157	ATCAACGCAGAGTGCTTTAACCTTTGCTTCCCCTATTGTTATGCCATTGGCACCTTCAAAGAGTGTCTCCCAAGTAACCACCTTCCCTACCAAATTAGCTTCCTCACTTTCTTCACCTCATAAAGTTGCAGTCAAAGTTGCAACCGTTAACTATGACACTTCAACAGTAGATTACAGTTCTATGTTCTCTGTGTTTCCGGCGGAAGCTTGCGAAACCGTCGGAGGGGACGCATGTTTGGCAGAGATGTATCCTGAAGCGAGGGTTCAGCCGGAGGCTCGGAACGACAAACCTCAAGTTGCTTCAGAAAGTGTTGATAGAGAGTATCTTGAATACAATGATCCCAAGACGGTCTTTCTTGGAGAAGCTTGTGATGAACTCGGAGGAATGTTCTGTGAGCA…	253	ACU20540	Glycine max	unknown [Glycine max]	2.83581e-68	93.4426	CBI20094	Vitis vinifera	unnamed protein product [Vitis vinifera]	5.8572e-65	93.3884	XP_002285647	Vitis vinifera	PREDICTED: hypothetical protein [Vitis vinifera]	5.8572e-65	93.3884
Astenosperma_large_rep_c159	CCATTACGCCGGGGATCCTCGATTCATCTTCCTCTTACTGTTTGTGTAAGCATGGCTTCCACCACACTGCCCTCTATAGCCCCTTCGCAGCTATGTTCTAGGAGGAGTGTCGCATCGTGCCCCTCATCATCGTGTTCAAGGAAAGAGATGAAGATTGGGAAGGGAAAAGGGATGCGAGTGGTATGCATGGCGACGAGTATTCCAGCTGACAGAGTACCTGACATGGGAAAGAGACAGCTCATGAATCTTCTCCTCCTTGGTGCTGTTGCACTCCCCTCTACTGGAATGCTCATTCCTTATACCTATTTCTTCGTCCCTCCTGGTTCAGGATCTGCTACTGGTGGTACTGTTGCAAAGGATGCACTTGGAAATGATGTGCTTGCAGACCAATGGCTCAAG…	148	ACU14088	Glycine max	unknown [Glycine max]	5.60954e-98	76.2115	CAM57107	Glycine max	Rieske iron-sulphur protein precursor [Glycine max]	3.40319e-95	74.0088	XP_002265183	Vitis vinifera	PREDICTED: hypothetical protein [Vitis vinifera]	1.33826e-91	70.614
Astenosperma_large_rep_c161	CCATTACGGCCGGGATATACACGCACTAAAAAAAAACACTCAGAGCTAGCTTTATGAGAAATTATCATTGAAAAATGGCTAAATATTAAAATATCATTTTTTCATTCATTCTAAAGAGAAGTTAAGCTAATAATATAAGCCTTGTTCAGTTTCAAACTGAAGATGGAAGAAGCTCCACAAAGGTATGCAGTTGTGACTGGAGCAAACAAAGGAATTGGATTGGAGGTAGTAAGGCAATTGGCTTCAAATGGAGTGAAGGTTGTGTTGACTTCAAGAGATGAGAAGAGAGGCCTTCATGCTTTGGAAACCCTTAAAGATCTCTCTGATTTTGTGCTCTTTCACCAGCTTGATGTTGCTGATCCTGCAAGTGTTGCTTCTCTTGCAGATTTCATCAAATCC…	103	ACJ84741	Medicago truncatula	unknown [Medicago truncatula]	1.40015e-108	68.7919	ACJ84918	Medicago truncatula	unknown [Medicago truncatula]	9.07552e-108	66.7785	ACU17980	Glycine max	unknown [Glycine max]	8.79036e-103	64.8829
Astenosperma_large_rep_c164	GGAATATAAACCCAGACAATGCCCATTACTCAGTCAACTTGCCAGGCTATTCAAATCTATCCACAATTCTTCAAACATCTACAATTTGTAAAAGGGAGACCAAGGAATTCTGATGCCAATAATCTCTCTCTCTCTCTCTCTCTCTGAACGGATCCCATCTTCAATTCTATGTCCGAATATTTCAATTGTAAAGAATTTTTTACCACACAAACTCAGTTACCTAGAAGAATCTGTCAACCAAAAAGAGACAGAATCCAGCAGCTAGCAAATAGATGCTCCCAAATTGCAAGTCAGCAAGCTTACCACAATCTAAATACACTAGGTCCCAGAACTTGCTTTCTGAACCCAAACCTGTTTCTCGTGGGAACCATGTGAGCCACTAGTTCTTCTATGATGCTT…	88	no hit
Astenosperma_large_rep_c166	TAAGTAAATAGAAAATGACTTCAAGTTCCATAACAATTGGACCGCTGTATTTTCTTAGTTCCTTCTACTTTTCAGTAATGACTAATCACCTGATGAGATTACAACCTACTGCTCTGAAAAGTGATAATGTCTACATAGWMCAGTCATGTTATTCTTAAATTCTGTATTTGGACAAAAAATTGGTATACATTGAATCAAATTGCCATCATTTGATATACATGACACAAGGTGGAAGTAGTACAAGAGTAATTAATTTATTAAGCAGGTGCAATGGAGACTCTTTCAACTTCAACAATGTAATCAAGTGTTGCAAGTGGAGGTATCTCAGTAGTGCCAAAATCAGCACCACTTTCTCCAAACCCTAGTGAAGGAGGCACGATCACTCTCCTCTTACCACCT…	72	ACU19506	Glycine max	unknown [Glycine max]	5.0394e-39	76.5957	CAN76041	Vitis vinifera	hypothetical protein [Vitis vinifera]	4.11139e-38	78.2609	CBI15556	Vitis vinifera	unnamed protein product [Vitis vinifera]	1.24349e-36	76.087
Astenosperma_large_rep_c174	TTCCACCCAAGCAGTGGTATCAACGCAGAGTGGCGGGTGGCAAGCAATCTGAATCCTCACTAAAGCGGCCAAACAACTTCCTAGACCCATTCAGTTGAGCTCTACACCAACCTTTGCGTTTAAACTCAAAGCTTCCAACTATAATGAACTTTGCAGGACAATTCTTACCACTGACCATCTTCCTTTTACTCTTAATGCCAAAAAGAGCTCTAAGCTGACCATCCGTCTCTAGTAGCCCATATTCAAGTGGGAAAGTAAAGGATAAGGATAGAAATTTTACCCACTTGAATGTTGTGTTGGACAGTAATGGTCTTGGGAGAGATATTTCTAATGAATTTGCAAACTCCACTCTGCGTTGATACCA	78	no hit
Astenosperma_large_rep_c175	TTTTTTTTTCCTTCCTTCAACCACATCGTTAATTAACTCACAAATAGTCAAGTCTTAAGGGGTTATAAGAGTTGAAAATCATATGATAAAAAACGGCTTAGTTAATATATAAAATGCCGTGAAGAACACATCAAACACACAGATAATGAACATTAACACAAATATTAAGATAGCTTAGTATTATAATCTCTCCCTGGCCAAAATGTCTTTGGTTATGATGGATTCTGTTGTTGTTGCCATGTCTAGTTCCTGCTCTTGCTTTTTTCAACATCCCTTGGAGCTGCAAGCAAGGCCAATTGCTTCTGAACTCTTCATGATCCTCAGCCTTCGGCATGTTTCGATAAACATCTCCCATGGAACATCACCCACAAGCATCCAATCATTATCTTTGTCTTCATA…	152	ACU23462	Glycine max	unknown [Glycine max]	2.68984e-130	72.6496	XP_002302351	Populus trichocarpa	predicted protein [Populus trichocarpa] >gi|118486701|gb|ABK95187.1| unknown [Populus trichocarpa] >gi|222844077|gb|EEE81624.1| predicted protein [Populus trichocarpa]	2.06432e-122	66.954	CAC84706	Populus tremula x Populus tremuloides	aux/IAA protein [Populus tremula x Populus tremuloides]	2.28237e-121	66.954
Astenosperma_large_rep_c177	GATTTCAGTATTCGGAAACAAGAAAGAACCTAATTGATGAGTTGAAAATGAATGTGGAAGAGCTTGAAAAAGAGGTGACTATGCAGAAGGTTGTGATCTCAGATAGAGATGAAGAGAAGAGGGAGGCAATCCGGCAGCTATGCATTTCACTTGAGCACTATAGGAATGGATACAAAGAGCTTCTTCAAGCCTTTATAGGGTTCAGGCGTCATCATGCTGTTATAGCTTCCTAAGTAAGATGTGTCTCGTCTATTTAGTTTGGTGTTGTAGATCTTTTGGTATTATCAATTTTGCGTTTCTCTGTTATCAACAAAATATGAACATTATATAGTACGGTCTTTCTTTTGTACTGCTGTTGAATTAGGATCGAACAGCTTAATTGGTAATTGATGCAGTCCT…	71	CBI25338	Vitis vinifera	unnamed protein product [Vitis vinifera]	7.28352e-18	68.1818	XP_002275508	Vitis vinifera	PREDICTED: hypothetical protein [Vitis vinifera]	7.28352e-18	68.1818	CAN78032	Vitis vinifera	hypothetical protein [Vitis vinifera]	7.28352e-18	68.1818
Astenosperma_large_rep_c178	CATTACGGCCGCGTGGAGTGGAGTGCCAACTGCGAAGAGAACACTGAAAGAGAAAAAAAAAATGGCGCCAATCATGCAATCCTCTCAGCCTTGGGTCGAAAAATACCGACCAAAACAAGTGAAAGACGTAGCTCACCAAGACGAAGTTGTTCGTGTCCTCACCAACACTCTTGAAACTGGAAGCTGCCCCCACATGCTCTTCTATGGACCCCCCGGCACCGGAAAAACAACCACTGCTCTTGCAATAGCTCACCAGCTTTTCGGGCCTGAGCTTTACAAGTCTAGGGTGCTGGAGCTCAATGCAAGTGATGACCGTGGGATTAATGTTGTTCGCACCAAGATAAAGGATTTTGCAGCCGTCGCCGTTGGTACTAATCAGCGCAAGGGTGGTTATCCTTG…	154	ACJ85124	Medicago truncatula	unknown [Medicago truncatula]	1.09624e-162	87.9004	ABK23650	Picea sitchensis	unknown [Picea sitchensis] >gi|224286688|gb|ACN41047.1| unknown [Picea sitchensis]	1.64051e-135	77.2242	XP_002285874	Vitis vinifera	PREDICTED: hypothetical protein isoform 1 [Vitis vinifera] >gi|302141781|emb|CBI18984.3| unnamed protein product [Vitis vinifera]	3.92725e-135	81.9398
Astenosperma_large_rep_c179	GTCAGTGGTATCAACGCAGAGTGGACCACTTCCCGGCAAGAAATGGAGAACCATCTTAGAAAGCTAAGAGACTTCAGCATTTCCAATTGGTTCTAGTTAGTGATTAAGTATTGGTATAAGACTTTCTTATGGATATTGATAGTTGTTAGTTGATACACACGGCATGATAGGGGGAGGTTGGGCATGGGCACAAGTATATACAGCAAATAGGCATGGAAATATTATGTAGCATTCCATTTTTGAAATTCTGTACAAGTGTCTTGATCTTATGTATATTCTGTTTGTAACTTGTTAGAAGTGCCAATGTTATGAAGGAAAAAACCACTTGTGCATGTWWMWWAGGGCCGCCTCG	160	no hit
Astenosperma_large_rep_c186	ACTTGAACAATTTWCCAGGATAAACAAGCAGCTTAAATTTCTGTTTAAGATTTAATTTCTTACAAGATACTGGAAGGTTTATTCTATTTACAGCTAAATTTACCCACAATTCAGCGCACAATAAAATCTTGAACATTAATGTGAGCTAAAAATAGAAGGTATGAGTCATCTCAAGATGAATCATGAGCCTTGCAAACAGGTAAATCATCCTTGAAATTCGGGGGCAACTTTAAAATTGGATTTCTCTCAAAGAAATTGACAGGCTTGAGGTCGAAGCTTGATGACACAGTAGGCATGATGGGGTAGTCTTCTTGACATGGTATGTGATGGAACCCAAGTGTGTACCACAGCACAATATCCTTATTCTCAATTGGACGATCCCTGTTGGACCACACTTGA…	54	AAD49420	Canavalia lineata	amine oxidase [Canavalia lineata]	6.26247e-60	91.3043	XP_002329858	Populus trichocarpa	predicted protein [Populus trichocarpa] >gi|222871095|gb|EEF08226.1| predicted protein [Populus trichocarpa]	6.12951e-54	85.3933	XP_002446210	Sorghum bicolor	hypothetical protein SORBIDRAFT_06g004290 [Sorghum bicolor] >gi|241937393|gb|EES10538.1| hypothetical protein SORBIDRAFT_06g004290 [Sorghum bicolor]	5.10185e-53	80.2198
Astenosperma_large_rep_c187	CAAAATTGAAGAACAAAATAGACATTTAAACAAYAGGAAAATCCTAAGACGAAGGGATTTAAAAAAAAATAGAGACCGAGGGTCTCCATATTTTTGTTTCTTTACAGAAATTTAATGATACGGATAATTCTAAGAAATATGTATATGAACAAGAATAAATGTGCACATGCTACTCTAAGTTTCTTACAAAACAGACTTGAGGTAACCTCTAATTGAGGGACATGTACCACTAATAAGGCCTCTTCAAATCTTTGTTGCTTGCATACTGTGAGGGTGTTAAGAGTTGCCAAATACTTAGAAGTACAACAATCCATATACCTTGCCCTTGATTCACCTAATTAATCTCAGAATGGAGCCTCTAGAGATTCTTCCCACACATCCCCACTGGCATTCGACATA…	82	XP_002467085	Sorghum bicolor	hypothetical protein SORBIDRAFT_01g019370 [Sorghum bicolor] >gi|241920939|gb|EER94083.1| hypothetical protein SORBIDRAFT_01g019370 [Sorghum bicolor]	3.20954e-13	89.4737	EEC67163	Oryza sativa Indica Group	hypothetical protein OsI_34023 [Oryza sativa Indica Group]	3.20954e-13	89.4737	NP_001064850	Oryza sativa Japonica Group	Os10g0476600 [Oryza sativa Japonica Group] >gi|110289254|gb|AAP54271.2| EF hand family protein, expressed [Oryza sativa (japonica cultivar-group)] >gi|113639459|dbj|BAF26764.1| Os10g0476600 [Oryza sativa Japonica Group] >gi|215695455|dbj|BAG90614.1| unnamed protein product [Oryza sativa Japonica Group] >gi|215715292|dbj|BAG95043.1| unnamed protein product [Oryza sativa Japonica Group] >gi|2226130…	3.20954e-13	89.4737
Astenosperma_large_rep_c188	GTTCTTTGGTGAGCAAGGGAGGTTCATCCTCCCAAGTCTCATTTCCAAATAACTTGTCATTTAGCTTCATGATTGCTCCAAGGTATTTAGCAACTTGCTCTTCAATGACATACTCATCCTCTTCCASAGGAAGAATACTCATCAGAGCTCATGAATGGCAGAAGTAAGTCCAATGGAATCTCTATGGTCTCATTTTGAGCCTCAGATTCCCATGGTTCCTCATTGGGGAACTCATTGGAGGCCAGTGCACGCCCACTGGGGTCTTTCTCAGTGGCGTCTTCTTCCTCTCTTTCCTCTCCATATTCGGCCATGTTGATGGCCTTGCACTCTCCTTTTGGATTTTCTTTTGTATTACTTGGGAGAGTATTAGGAGGGAGTTCAGTAACTTTCTTGCTCAGC…	112	CAN78079	Vitis vinifera	hypothetical protein [Vitis vinifera]	2.53119e-09	32.7731	CAN67071	Vitis vinifera	hypothetical protein [Vitis vinifera]	7.36464e-09	28.9256
Astenosperma_large_rep_c192	ATGGTAAAAAAAATTGAGATAGGCCCTCCTATATTTCCAGAAATGTCATATTATAGATATTAATGTAACCATAATTTAGAATCCACTGTATTATTATTCTTATTACTCTTTCTTACAAGTTACAACTTACAAGTTACAAATGAAAACAATAGATACAACAATTTTTTCTTCGTGTAATATGTCTAATGATTTTTTCATTTTCTAGATCTAATGAAACATTCTAAAAACAAAGAATGGAGAATGTAAATCAATAATCTTATTCTCAGTTTCCAATGGTTTTATATATATTGTTTCTCTTGGTTCCTCGCTCACTCCAACTCTGCGTTGATACCACTGCTTTRGGTGGAA	573	no hit
Astenosperma_large_rep_c197	CAGTGGTATCAACGCAGAGTGGGTTAGACCTTCCGGATTCTCTTGAATGCCGCCATCAGTTCTTGCCTATACCTCGAAGACTCTGATCTCACAGAATGGTTGGCTCGTTTGTCAGGCGAGCACTCGGTTGTCAATGGCTACATCCCATCCTCTCAGTGAAAAAGGTCCAAATGCTCTGTCACGGCACGGCTAATCATCTGTCGGTTCTTAATCAGGTTGGAATAGAATCCCTTGATTCTTTCGCGTTTGTCATCACGCCCAGCCTTCAGGAGTTTGAAGCTCGTCACAGTCATTCAATCCCAGAATCCTACTCGGAATACCATAGACAAGGTTTAGACTTTCCGGATTCTCAAGAATGCTGCCATCTATTCTAGCTTATACCACGAAGATTCTGTTGGG…	70	no hit
Astenosperma_large_rep_c198	TTCCACCCAGTCAGTGGTATCAACGCAGAATGGCTATTTGGGGTATTACTCTTTTTTATTTTATTTTGGGGTCTTTTACAATATTACACAACACATTCACACACATTACAATACATAGGTTCTTTTTCCATCAGTGAAATTTGAACTCAGATGTGGTTGTTTGGGAAGCATATAAGATGCCCACTTAAATCAAGCCATCCAATCATAGAGTGTGTGTCCTTTCCTTTAGCTATCTTTTCTGGATTTGATTTTTCTTGGAGGATGAGATTAGAATTTGTTTCAGAGGATTGTCCACTCTGCGTTGATACCAC	132	no hit
Astenosperma_large_rep_c199	TTTGGGGTGGTGGTAGCTCTATGTGTGGTTCATATGGCTCATATGGTTGTTGGTAGGATGGATATGGATTAGGGTCATATGAAGGTTGTTGGTGAAAAGAGGCTTGTGAGTATGGTTGAGAGTTATGTTGAGGATATGGTTCATAGGCATATGGTGGTGGTTCTTGAAAGTCACAAGGTGATTCACCATAGCCATTGGATTGATATGCATCATGGAATGGCTCTTCTTCATAGTGCATTGGTGGAGGTTGTTGCCATGAAGATTGATCATATGCATATGGTTCCTCCCACCTTTGAGTGTCCCATCCTTGATACACATTTTCATTATAGTCCTCATTACCTACAACATAATTGTAATCACACTCATAGCCAAAATGAGAATTCATGATAGTAAGAGAAA…	112	AAQ81938	Ipomoea batatas	cysteine proteinase precursor [Ipomoea batatas]	5.20434e-72	84.3537	BAF46302	Ipomoea nil	cysteine proteinase precursor [Ipomoea nil]	6.79708e-72	82.9932	BAA92495	Vigna mungo	cysteine protease [Vigna mungo]	4.40574e-71	82.8767
Astenosperma_large_rep_c200	CTCTGCTTAGAATTCTCTGTCTGTTGCTGAGAAGATGATGGAAAAGGCTTGCCATTGCTAAACCTGTTTCTTCYACCATTATTRTTGTTGAAACCTTGTTGAGGTCTCTGTTGATCCYTCCATGAGAGATTTGGATGATTTCTCCATGAAGAATTATAGGTGTTTCCATAGGGTTCTCCCATGTAATTTACCTCTTCTATTGAAGGGTTCTCAGGATCATAAGCTTCTTCAGAAGCTGCCTCTCTAGTACTGTTGGATGCATGTTGCAATCTATTCAGATTTTGAGAGATCATGTTGACCTGTTGAGTCAACCTGTTGAGTCAACACTTTGTTCTGAGCCAATGGTGCACGAAATTGCAATCACACTTTTGCAATCCCGCACAACTAACCAGCAAGTGC…	81	no hit
Astenosperma_large_rep_c202	GGTATCAACGCAGAGTGGTGGAGCGTGAGGAACGTTGCTGCGGGGGATTTGACGAAGAGAATGGTGGTTAGTGGCGGTGGCGTAAGCTTACAGGAGGTGCAGCGGGCGGTGGTTACGGAGAATCCAAGATTCTGCATGAAGCTAGTGTGAGTTTCTAGTTGTGAAAGAAACTTGAAAAGTTGTGGCTTGTGAGTTGCGCGTGATCTTATCAGAGTGATGTGACTTGCACGTGACCGTAGGTGCAAGAACTCCGAATTCACTCAATTCAGAGTGGTTTGCGTGATTAATAATCTTATCTCTTTGTTGTTGGTGCTTTGGATAGAGTTGGTCAAGTGCTTATCTTCTATCTACATTCTAGCCACTCGCTTATGTATTGCAATTTACTCTTTGAAAGTGATC…	78	no hit
Astenosperma_large_rep_c203	ACAACGGATAATGTCGTCCGGAATCATGTTTGTTATACTTCTGGGGTTATTCCTCATTGTTCGCGATACCTTAAACCTTGATATTATCAAAGATATCTTGTAATTACTTGTGGACCTTCAAAAAGTCATTTCATGATTTTCTTTGGCACATGCCGTTTGGACCAGGTTTGAAGCTAGTGATGTATCCATATAGTGGAAGATTAGATCATTGTAAATGATTTGAGGTAAGTTTATTCCACCAAAGATATCAACGCAGAGTGGGATCTCTTTGTCACTAATTCATTGAGGATTGTATTTGTGATCCTGGAATATAAACTTACAAGTTACAGATACTAGCTTTGTTTATGAACCTCACTGCAGTTCTGGATTTTCATGAGGTTTATCATTAGTAGTATGGTT…	174	ACU14415	Glycine max	unknown [Glycine max]	2.34608e-36	73.4043	XP_002284819	Vitis vinifera	PREDICTED: hypothetical protein [Vitis vinifera] >gi|297737652|emb|CBI26853.3| unnamed protein product [Vitis vinifera]	7.30994e-30	67.9012	CAN82486	Vitis vinifera	hypothetical protein [Vitis vinifera]	7.30994e-30	67.9012
Astenosperma_large_rep_c204	CATTACGGCCGGGGGGTCMACMYAAGCATTGAAAATTGGGAGGTAGACAACGGAAGTTGGTGTTTGCGGTTTCTCCAATGGCGTTCTCTGCAACTACCACGCCCTCTCCCCAATTTATTCGCCTTCTCTCTGTTCCTCAAAGTCATACTCAATCTCAAACTTCACTCTCTTTCCGAATTCCACAGTCAAATCTGAATCGAACAAGGCCGCYTTCAATTCGATCAGTTTCAGCCCCAGTTTCTGCTGCACCTGCATCTGGGGCTGTGGCACCTGCAATATCACTTACCGATAATGCACTGAAGCACTTGAATAAGATGAGGTCTGAGCGAAATGATGATTTATGTTTAAGAATAGGTGTCAAACAGGGTGGGTGCTCCGGTATGTCGTACACTATGGATT…	78	ACU13676	Glycine max	unknown [Glycine max]	2.11665e-60	72.1591	XP_002279428	Vitis vinifera	PREDICTED: hypothetical protein [Vitis vinifera]	1.16144e-58	69.1429	XP_002532181	Ricinus communis	Iron-sulfur assembly protein IscA, chloroplast precursor, putative [Ricinus communis] >gi|223528129|gb|EEF30199.1| Iron-sulfur assembly protein IscA, chloroplast precursor, putative [Ricinus communis]	1.08708e-56	65.3631
Astenosperma_large_rep_c206	CCGAGGCGGTCCTTTTTCTTTTTCTTTTCCTCACTCTTTTGGGGGAATTCAACGTTGTATGATGGTGTAAGATTTGTTTGATCTTTTTGTGGTAAAAAAGAAAACACTTGACTCTTTTTGGGTATTTTGAAGTTTACAAAGGAAAAAGCTGAAAGCTTGCTTTGCTTTGTGATTTTCATGACATAGTGGATCATGGCGCTGTTGCTGAAATTTAAAGTTTTGAGCATGGTTCTTATCTGTAAATAGATTAATGGGGATTCTTAGAAGTTGTTGGTTGTTATTAATTAGGCTCTAGTTTGGTTTTGTTGGGTTTTGTCTTCCGCAGGTTTTTAGAAGGAAATTTTGTTATATCTTTTATATTCTGTCATGGCCTTGTAATTCATGAGCGGATTGATGATT…	353	AAL12248	Phaseolus acutifolius	heat shock transcription factor [Phaseolus acutifolius]	5.53033e-154	67.4938	AAF37579	Medicago sativa	heat shock transcription factor [Medicago sativa] >gi|20162459|gb|AAM14595.1|AF494082_1 heat shock transcription factor [Medicago sativa]	1.28088e-134	61.3861	XP_002522270	Ricinus communis	Heat shock factor protein, putative [Ricinus communis] >gi|223538523|gb|EEF40128.1| Heat shock factor protein, putative [Ricinus communis]	9.17938e-133	60.049
Astenosperma_large_rep_c207	CCCCTAAAACACCTTGCTGAAGCTCCTCTTATTGATTGCATTACAGCATAAGTGTATAATCACACAAGTTAAGGTAGTAAGATAATTGTGCTCGTCAGTCTTGACAAAACCAGATGAAACATCTTGTTATCAGTTATCATATATCATTACTACAACCAAAAGGGGGGCAGCTAGAGCAATTCGCATGCCGTTCAAAACTTTTGTAGCTGCAAACTTATTTCAATTTCCATACAGCAGTCTGATATCAATTTATAAGTTGAGACTCACTATACTTTAACTATCTGAATTGACTCTGCAAGACTGTCCTACAGCCTGATCCATATCAGAGTACCATTTCCCAATCTGTGTGTGCTCTACCATATCTTTACCTGACTTGAGGTGACGGATGGGTCGTAGAAC…	172	ACU17781	Glycine max	unknown [Glycine max]	2.96235e-68	88.7324	CBI19904	Vitis vinifera	unnamed protein product [Vitis vinifera]	2.19692e-63	83.3333	XP_002271788	Vitis vinifera	PREDICTED: hypothetical protein [Vitis vinifera]	2.19692e-63	83.3333
Astenosperma_large_rep_c208	GCATTCCAATCCAATCCTAAATAATCTTTCCATAATACATGAAATTTGTAATACACCAAGAACAAAGAAGAAAAGAATAAATTTTCCAAAACTTTTTAAAAGAACTTATTATATACTAAACACATGATTTGATCGACAAATCAAACCACTTTCATCTTCCACCACCCCCTCCTTTCTTTTTCTTTTACCTTTTTTAGAACACAAACTATTAATTATTAATAATTACAATATCTACTTTGGTATATACTCAACCATGATGCTTCCTATGCTGACCAAACCTTTTCCAACAATAGGGGCTAATGTTACCACAATATTTTCATCTTCTTCAGCTTCCAAAATCTCCAACACCTTTGATATAGCAACCAAATACTTAGTCTTTGATTTATGGCTACCATGTGG…	71	no hit
Astenosperma_large_rep_c212	AAGGCTAAGAAAGCCAGAAGTAAGAAAAATAAGAAGCAGACAGCAGCAAGAGGCAGTGGGGGTGGTGCTTTGCATCAAGGAACTGAAGACCTTGAAGAATAATAGTAACAACATGGATTCACGGTCTCTGGGTATATTTCCACTTTCATAATTGTTGCACAAAGAGTCTTTTTTTGTGCAAACAGCCACAGCTGACTTTCTCATTCTGCATTGGATTGTTTCTCCAAGAATATTCTACTAGAGATTTCTTGGGCAACCAATTGTTTGTTACTAGCTAAGAAAAATGTGCCTTTATTTTTTTATTTCTTCTCAAGTTTGGCGAAGAAAGCTTTTTCTTCTAGAAATTGTTGTATTGTCATGTGAAGTGAAAATTGAAGAGGAAGAGTTTATACTCCTCCT…	62	no hit
Astenosperma_large_rep_c213	GTATCAACGCAGAGTGGTTCCACCCAAGCACGTGGTATCAACGCAGAGTGGTTCCACCCAAGCCAGTGTTGTCAGTCACTTTGTTCCACCCAAGCTAATGGTATCAACGCAGAGTGTTCCACCCAAGCAGTGATATCTTAGACAAAGAACAAGCGGAATTGAATAGAAGAACAATAGTAATTGCATTAATACTCGAGGTACAGCAGAGCTCCACACCTTAATCTATGGTGTGTAGAAACTCCACCGTTGAAAATACATAAGAACAAGATCTAGGCATGGCCGAATGGCCAGCCTCCCAATGATCTAAGATAGCATAAAATGAAGATAGCTACCCCGATATATCAATACAATAGTAAAAGGTCCTACTTATAGAAAACTAGTAGCCACTCTGCGTTGATA…	103	no hit
Astenosperma_large_c214	TCAGGGTAAATACATTCTGATTCTTGCACGCTATAGATAGAGCAGCATCTCGAGCTATATCATGCATACTGAAATGATCGTTGGAAGTACTATCCAACAAGCCTGAATCTTTTAGCATCTGGATTGACTGGGATATGCTCTGACGGGCGCCCCTCAGTKTAAGTAAATAGAAAATGACTTCAAGTTCCATAACAATTGGACCGCTGATTTTCTAGTTCCTTCTACTTTTCAGTAATGACTAATCACCTGATGAGATTACAACCTACTGCTCTGAAAAAGTGATAATGTCTACATAGAAAAGCATTGACTCCAGTGGATTGTAAATTTGACAAGAGCTCAAGCTTTCAGAGGCAGACCTATCCCGGCAAGAATCCATAACTGGAAATGGCAATCTCAAAG…	76	XP_002276553	Vitis vinifera	PREDICTED: hypothetical protein [Vitis vinifera]	5.53311e-49	61.4035	CBI23877	Vitis vinifera	unnamed protein product [Vitis vinifera]	1.23265e-48	61.9048	XP_002522446	Ricinus communis	50S ribosomal protein L18, chloroplast precursor, putative [Ricinus communis] >gi|223538331|gb|EEF39938.1| 50S ribosomal protein L18, chloroplast precursor, putative [Ricinus communis]	1.84195e-44	59.7633
Astenosperma_large_rep_c223	GGTATTTGGAATGTTCCTTGGAAAGTTGTTCATCAAGACTGCTAAACCCTTGTGGCTTGCCAGACTTCTTTGTCGCTATACTTAACAAAACATGCACAGGAGATCAAGGCCATGCAAAGCATCATGCTTTTCCTTCTTTTCTCTGTCATGGGAATTTTCTGTTTATGGAATAAAGTGTGTTAGATATCAAGCTTATGATTTATTCATGCATACATCATTATAGCTTCGTCAAGATGTACCACCACTCTTGCATCGAAATGAATGTCAAGAATGAAATGAATTGAGTTATTTAGTCAAGAAATTCTATTCCTATGTTTTTGTAGCGTGTGTCTGAGAGTGAGAGAAAAATGTATAATGATGCCATATAAGTGGTTTATGTGAGTGATATTGATATTGAAG…	138	no hit
Astenosperma_large_rep_c227	TTATTCTAAAATAAAATGACATTTTGTTGATGATACCATTTATCTATTAATTCTATTGAATTTCTCGATCATTTTGGAGAATAACTTTGGGTCGCCCAGAATCTTCTATAAAAGGAAAAATTATCATGCGAGATATTATGCTTTACAATAATAAAGTACAGTTGTCGATGAATGGGGGTGGAAAAAAGAACGGGAATCCACTCTGCGTTGATACCACTG	229	no hit
Astenosperma_large_rep_c229	AKGMAATTTCCACTGTGTTCCGTAGCAATGTCTAAGCGTTACTTCTGAAGATGGTTTTTAAATGGAATAGCACATGCCATGGTTCTACAGTTACTCAGGTTTTCAGTTTACAACAATAGGGTAATGCAGATGCAACCTTAAACTACTAACTCAATACATAACCTAAGTTGACTACCTTAGACAATATGTAACATTAAAAAACTATAACCAATACTGTTTAAAGTGATGCCCCAATTGACATTGGTAATGAACCATCTCCTACATCTTGGATCAGAACCATACACTGCACCACTC	160	no hit
Astenosperma_large_rep_c230	GGGAGTCGATCTTTTATTTTTTAAGTTAAACAGAGTCTTGAGCTGTACCTAGGAAGAAGCATAATATAATATACTGAAAAAAAAAAATTAAAAGGTAGTAGGAGGGAATGGAAACCGCAGAGGAGCAGAAGCCGAGAGTTGTGGTGATTGATTCTTTGCAATCATGGGAATTCTATGTCAATCAGGCCTCTACCCAGAACTCCCCTATTGTTGTGCACTTCACTGCTTCATGGTGCATGCCATCAGTGGCTATGAATCCTTTCTTTGAAGAATTGGCTTCAACTTATCCAGATGTTCTCTTTCTCACTGTTGATGTTGATGAAGTCATGGAAGTAGCAAAGAGGATGGATGTGAAGGCAATGCCAACATTCGTGGTGGTGAAGGACGGTGCTCCATTGG…	112	ACJ84725	Medicago truncatula	unknown [Medicago truncatula] >gi|217073240|gb|ACJ84979.1| unknown [Medicago truncatula] >gi|269315894|gb|ACZ37073.1| thioredoxin h9 [Medicago truncatula]	1.06324e-48	77.4194	ACU14593	Glycine max	unknown [Glycine max]	3.78162e-46	73.3871	ACU14389	Glycine max	unknown [Glycine max]	4.93895e-46	76.2295
Astenosperma_large_rep_c231	CAGTGGTATCAACGCAGAGTKTATTGCTTTAAGAGAACACCGATCAACAAAAATAGCTGTTATTTCAGGGGTTGGCACCCGCCATTATTACAGGAAACTGGGATATGAGCTTGAAGGGCCTTACATGGTTAAATATCTAGTATAATTTAATCACTAGTAATAGCTATTTGTTAATGTAATTTTGTAGCATAGCATGTGTTATATGCCTATTGTAATGCCCTCACTAGTCCATAAAGGTTCCCTACCTCCCTTGCCCTACTTTTTCATAGCAAATTTTGAAAATTAAGAAACTACTTTTTTTTAGTTCACTATATTTTTTGGAAATTTAATAGATTGTTTGGTTTCTTCAAAAAAAAAAGGCCGCCTCG	77	CBI14868	Vitis vinifera	unnamed protein product [Vitis vinifera]	4.37387e-15	95.3488	XP_002262701	Vitis vinifera	PREDICTED: hypothetical protein [Vitis vinifera]	4.37387e-15	95.3488	XP_001775054	Physcomitrella patens subsp. patens	RNA polymerase II elongator complex, subunit ELP3/histone acetyltransferase [Physcomitrella patens subsp. patens] >gi|162673641|gb|EDQ60161.1| RNA polymerase II elongator complex, subunit ELP3/histone acetyltransferase [Physcomitrella patens subsp. patens]	2.83506e-14	90.4762
Astenosperma_large_rep_c232	CCATTACGGCCGGGGCTCTTCCTCTTTCTCTTTCTCTCTCTTCCTCACAACGCTTTCTCTCTCTTCCTCTCTATTCACTCTCATTCATTCATTCTTTTCTTTTCTTTGTTTTCTGTGCGTGACGAAACGAAACGATGAACGGGTCTCTCGCTCAGCGTGCGGCACAGGGCGTGTTTACCATATTCATCAATGCTTCTTCTTCTCATTCTCAGTCTCCGTTTCCCGCATTCTTCGTTCCTAGGGTTTCTTCCTTCTCTTCAAAGCCTCCTCCTCCTCCTTCCTCTTCTTCTTCATCCGTTTACTATACTTCTTGTTCTTGCTATTGCGCCTCTTCTCTCTACTCTTTCAAGCCTAAGATTAAGGCACAAGACTATCTTGCCTCTCCTCCTAAAATGGCAG…	97	Q43822	Phaseolus vulgaris	RecName: Full=Glycerol-3-phosphate acyltransferase, chloroplastic; Short=GPAT; Flags: Precursor >gi|791098|emb|CAA56159.1| glycerol-3-phosphate O-acyltransferase [Phaseolus vulgaris]	1.44282e-136	74.6753	AAD05164	Vicia faba	putative glycerol-3-phosphate acyltransferase [Vicia faba]	1.49309e-133	72.0126	P30706	Pisum sativum	RecName: Full=Glycerol-3-phosphate acyltransferase, chloroplastic; Short=GPAT; Flags: Precursor >gi|12161|emb|CAA41769.1| glycerol-3-phosphate acyltransferase [Pisum sativum]	4.34423e-133	74.1722
Astenosperma_large_rep_c234	GTGCAATTAGTACATCTTCTACTATGGGCTTACAGAAAAAGCTCAGATTTCTCTAGACCACTCAGCTGGTGGATCTATACATATGAGAAAAACAATTGAAGAAGCTCAAGAGCTTATTGATACAGTTGCCAGAAATCAGCATCTGTACCTAAGCAGTGAATCTTCCATGAAAGAAGAAGCTAAAACAGTAACTGCTGAACTCAGTCCTGTGGATCAAGCTAATGAATTCAATCAGCAATTAGACTTTCTAACTCAGCAGCTAGCCGAATTCAAGGAAATACTACAGGAAACAAGAATGGCTAACAAGAATATGGAAATATAGTTAAAGCAAAACAGAAAAGCAACTGTACAAAACAAATAACAGAAGAATGACCAAGCAGTTCAATTAAGAAGTGGGAA…	72	no hit
Astenosperma_large_rep_c235	GGTATCAACGCAGATGGGATGGACAATGTGAGGAACCCTGTTGGTAACCCTCTTGCTGGCATTGACCCTCGTGAGATTGCTGATACAAGACCTTACACCAACTTGTTGTCACAATTTATTACCAATAATTTTCTTGGCAATCCTGCTGTCTCTAACTTGTAAGTACCAACTATACTAACAAATATTTCACACTTAATGTACTCATTTTGTTCTATTATCAAAAAAAAAAGGCCGMCTCGGCCATTCTGCGTTGATACCAGTGCTTGGTGGAA	88	BAE46577	Solanum lycopersicum	nitrite reductase [Solanum lycopersicum]	4.76553e-17	89.5833	BAD15363	Nicotiana tabacum	nitrite reductase [Nicotiana tabacum]	4.76553e-17	89.5833	CAA46942	Nicotiana tabacum	ferredoxin--nitrite reductase [Nicotiana tabacum]	4.76553e-17	89.5833
Astenosperma_large_c238	TCAACGCAGAGTGGAGTCTGCTTCTAGCCAGATCCCGCATTTTCGGAAAACTTCTGCCGACAGGCCTATCCTTGGTGTGGCTGCAGCTCACTTTGAAAACGAGGATTCGAATATTTGTCCTCCGAAGTGGTGGGATGGAAATGGCATACCAAATTCAACCACTAAATACAAAGAGGATCAGAAAGTGAAGTGGCATGCAACACCATTTGAAAAGAGATTGGAGAAGGCATTGACGGAGGAGACTTTTATCCCTGAAAGGAAGTTTGTTCCTGGAAAGCCAATGGATTTTGATGATATTGAAGAGAGTGATACCGCATTATCCCAGATGCGATCTTCGATTAATCCAGAGTCAGTGGAGTCATTTTGATTTGTCCACTCATTGTATGGGGTGTTACATAC…	63	XP_002283205	Vitis vinifera	PREDICTED: hypothetical protein [Vitis vinifera] >gi|302143518|emb|CBI22079.3| unnamed protein product [Vitis vinifera]	6.96716e-35	62.3853	XP_002530206	Ricinus communis	conserved hypothetical protein [Ricinus communis] >gi|223530282|gb|EEF32180.1| conserved hypothetical protein [Ricinus communis]	1.77585e-30	61.0619	XP_002300865	Populus trichocarpa	predicted protein [Populus trichocarpa] >gi|222842591|gb|EEE80138.1| predicted protein [Populus trichocarpa]	3.02915e-30	60.3774
Astenosperma_large_rep_c240	NTTTTTTTTTCTTCTTTAAGAGACATCATCCCATTGTGTATAATTGTCCTGGTATGTCTGTCTGTCATCCATATCATTTTTTCTCCCTCCATACTTGTTTTTGCTATGATCGGGGTTTGGGTTTGTTATTGTTTAGAGGGTGGGATAGAATACATCCTCCTCGTATTGTGCATTTTTTTGCTCTTTTAATGTCAGTTGGTATTGTTAGGTCATAATTCATCCCGCATTCATGAAATCATCAAACTTTTCAATTTATTTCTTGTGTTAGCTTTTGAAATGCGTATGTAATCATATGTTGGCTATACCTATGATTAGTTTAAAAGATCGTCATGTTTTCTGATGACGACCATAGAGTTGTGGATTCCTTTTTCTTTTATTGGAAGACAGTGGTATGGGTTT…	143	no hit
Astenosperma_large_rep_c241	CCATTACGGCCGGGGAATACTAATAGCACACTTGTGAGTTGTGACTTGATGTCCCAGCCATAGAAAGTTGTAGCATTATTAAAAGGAGGCGCGAGTGGTGTACAAGAACCCTTAGCCCTACCCGTGACTCGTTATTACTGTCAGTTACTGATTCTTTCTTTAATAAATCGCTGCTTTGCCGCAACAACAATGGCTCAGCTGAAGGCATTCTCATATTCCTCTACACTCTCTTCTCCTTCTTTTCAATCATCCAGAACCGAGCAGCTACTGCATCAACCCAGTCATTTCTTGAAGGCTGCAAGGCCATCATCACTTAAAAAGTGGGGGCCAAGAACAAGTGTTGGTGCCAGTAAGCTTCAAGTTATAAAAGCCGTGCTACAAAGTGAGACAAAGACGGGA…	194	ACU18522	Glycine max	unknown [Glycine max]	0	88.7912	XP_002521168	Ricinus communis	argininosuccinate synthase, putative [Ricinus communis] >gi|223539615|gb|EEF41199.1| argininosuccinate synthase, putative [Ricinus communis]	0	89.4366	XP_002528804	Ricinus communis	argininosuccinate synthase, putative [Ricinus communis] >gi|223531757|gb|EEF33577.1| argininosuccinate synthase, putative [Ricinus communis]	0	88.7324
Astenosperma_large_rep_c244	TGGTATCAACGCAGAGTGCTTTGGGCCACAGCCAAGACTCATACACTAGCTATGTTCAAGAATCATTATACTTAACTAGGAGAATCAATAACACTATCTGAGTTCTGAGTTCTTATAGATGCCAATCATTCTGAACCTCAAAGGATAGAGTGAGATGCCAAAACTGTTCGGAGGCAAAAAGCTACTAGTCCCGCTCATTTGATTGGAACTATGTTTCTTTGATATTTTGGAATCTATAGTATATTCTCTTCTTTTTATCCTATTTTGATTTTCAGTTGCTTGGGGACAAGCAACAATTTAAGTTTGGTGTTGTGATGCCACTCTGCGTTGATACCA	61	no hit
Astenosperma_large_rep_c249	GAGTGGAGCCCAGTGGAAGAAGAGTTCTTGGATGCTGGCACCTGTCCTAGGACTTGCGTCGATGGCGGTGATGATGAGTTGTTCATTTGCCGAGATGGTGAGGTGGTGGTCTTAAAGCGTGACACGTGGCAGACGGTGGTAAAGGTGCCGGAGGAAATACGTAATGTTTCGTATATGGAAGCGCGGGAAGGAGCATTGTTGTTAATTGGATCCAGTGGTTTCGGACAACCACATATGGGTTTTTTGTTGGACTTGAAGAGTAGTAATTGGGCCAAATTATCGAGCCCAGAAAACTACACTGGCCATGTCCAATTTGGTTGCCTTTTGGAAATTTAGGGTACTGTATTATAATGTACTTTGTCTATGTAAATATGAAGCAACATTTTTGTTTCCTATGGT…	47	XP_002284872	Vitis vinifera	PREDICTED: hypothetical protein [Vitis vinifera]	3.39889e-30	54.0541	CAN70525	Vitis vinifera	hypothetical protein [Vitis vinifera]	7.57194e-30	54.0541	ACU20166	Glycine max	unknown [Glycine max]	3.75791e-29	55.8559
Astenosperma_large_rep_c250	GCAGTGGTATCAACGCAGAGTGGAAATAAGCCAACCTAGATGCATCATTTTTCCTTGAAATGTACAGTTTTTTTTTCCTCCTTTTTTTATTGTTTTTTCTCCCCTTCTATAAATACATCACAGCTATTACATTCTAGTGTTCTTGTGTGAAGAATGAATAAAGGAAGGAATTGTGTCCACAATGTGGCCATTTGCTTTTGGCAATGAGCCTTCAAGATAATTAGTCATTTATTTTACTAGTTTGAYATTCCATATAGCAGACAACTATGTTATTGAAACAAACAGAGWAAGCACKATATCATGGGACAACATAGAATTTCTRGYTCTCGKYTAGTGGACAAAGCTAGTTTTCC	242	no hit
Astenosperma_large_c251	GAAAGTCCACCTACACCCCCTGCAGCTCCACCTTCTGAGCCTGTGAAAGAGGAAGAACCTCCGGCACATCCAGCGCCAGTACAACCACCACCTGATTTGTTGAGTTTGGATGATCCAGTTCCAGCAGCTGCAGAGCTGGAAGACAAAAATGCTTTGGCCTTAGCCATTGTTCCCGTTGCTGATCAAACAACATCTGCTGTTCCAAATCAAGCAAATGGAACTACAGGATGGGAATTGGCACTTGTTACGACTCCTAGTTCAAACGAAAGTGCTACAGCAACTAGCAAACTGGCTGGAGGATTAGACAAGCTTACACTAGACAGCCTATATGACGATGCACTCCGGAGAAACAATCAGAATGTCAGTTATAACCCATGGGAACAGGCACCGGCAGGAGCC…	77	ABP03857	Medicago truncatula	ANTH [Medicago truncatula]	1.68544e-61	73.2955	XP_002285448	Vitis vinifera	PREDICTED: hypothetical protein [Vitis vinifera]	2.3573e-55	64.9718	XP_002531947	Ricinus communis	clathrin assembly protein, putative [Ricinus communis] >gi|223528393|gb|EEF30429.1| clathrin assembly protein, putative [Ricinus communis]	7.58317e-54	63.6364
Astenosperma_large_rep_c254	GTGGTATCAACGSAGTGGTGGTGAACACTAGAGAGAGAAAGGTTCTCCATTCCATTCTTCTTCTTCCCATCTCACAAGGTTATGGTGAAGCCTGTGGAGGAGTTGGTGAATGAGAAAAACCCTCCAAGGTATAGAGAATACAACTGGGGTCACTTCTATGCTCACAGAAACCGCACTGATTTCAAGAAGCGTGATCTGGAGAATATCCAAATTTATCACTTCAGAATTTTGGATTAGGAGTAGTAATTTCATGTATGTAAATTGTGTTTCCTACTTTTCAAAAATAGTCCATAAATAAATTTAGAATTAAACCTTCCTTTTAAATGTTTTGTTTACCTATTTCCATAGTAAATAATAACTTAATAAGATAACATATGTAATTATG	70	XP_002284892	Vitis vinifera	PREDICTED: hypothetical protein [Vitis vinifera] >gi|297741361|emb|CBI32492.3| unnamed protein product [Vitis vinifera]	1.68912e-22	69.697	CAN83263	Vitis vinifera	hypothetical protein [Vitis vinifera]	1.68912e-22	69.697	XP_002330269	Populus trichocarpa	2-oxoglutarate-dependent dioxygenase [Populus trichocarpa] >gi|222871304|gb|EEF08435.1| 2-oxoglutarate-dependent dioxygenase [Populus trichocarpa]	1.09486e-21	68.5714
Astenosperma_large_rep_c256	CCATTACGGCCGGGGAATCTGGAATAATTGGTGATGCCATCTGTGCTCACAAAATAAAGAAGCTTGACCCGTCCCGTACTTATTAGTTATTAACGTTGTCATTTGAAAAATAAGTAAATATAAAACAGAAGAAGAAGAAAAGAGATAGAAGCAGCAGCACACGGAAATGACATCACTCAAAAAGCTGCACACAGCTTCAATGGAGCTGGAGTTGAAGTGGTAGTTTCTAGTTCCTACAAACACAGAAGACAGAACTAGTATTTATATATTCAATTTGTTTCTCTTGGCTCGGGAGAAGAAGTGATGGCTGAGGCAGTGGTGGTTCCCAACAAGAACAAGGAGAGCAGCCTCCTCCTGGGCCGCTTCGAGATAGGAAAGCTCCTGGGCCACGGAACCTTC…	172	CAN63583	Vitis vinifera	hypothetical protein [Vitis vinifera] >gi|229609803|gb|ACQ83517.1| CBL-interacting protein kinase 01 [Vitis vinifera]	0	80.8126	XP_002271196	Vitis vinifera	PREDICTED: hypothetical protein [Vitis vinifera]	0	78.8671	ACN76470	Populus euphratica	CBL-interacting protein kinase 19 [Populus euphratica]	0	81.0268
Astenosperma_large_rep_c258	AAACCTAAAATGTATAGTGCAATCTTTGTATTGAACTGGGTGTGAATGGAGAACAATGCACAACTTTTCCAGATGCATTCATCCCACAAATAAATGTCTCTGCTTCTAAACCATTTTATACAACTTTCGACTTCTTGCTTTGATGAAGTGTATTGACCGAATTGTTAAACATGTGTACTGCTCTTATGATACAAACAAGAACAAGATTTGTGCTGATTGGTAGGGAAACAAGGTTGGGCCTTAGGCAACATAAAGTTCAGCTTGGCCATCAATGAAGAGGCTCATGAACTCTTCGCCATCGACGGTTTCCTTTTCAATGAGAAGCTGGGCAAGCTTGTGAAGGATGTCGATGTGGGTGGTTATGATTTGCTTAGCCCTCGAATAGGCTGTTTCCACTAG…	67	XP_002301927	Populus trichocarpa	precursor of protein cell division protease ftsh-like protein [Populus trichocarpa] >gi|222843653|gb|EEE81200.1| precursor of protein cell division protease ftsh-like protein [Populus trichocarpa]	7.44359e-84	96.3855	ACR38427	Zea mays	unknown [Zea mays]	1.26968e-83	96.3855	ACN35033	Zea mays	unknown [Zea mays]	1.26968e-83	96.3855
Astenosperma_large_rep_c261	TGGAAGAACGTTGACTGTTAATAAGGCTGCTCCAAGAGGATCGCAGCCGGAGCGGTCACCGCGCACCTTTGATTCCTCATTAAGAGTATATGTTGGTAACTTGCCTTGGGATGTTGATAATATTCGACTAGAGCAAATTTTCAGTGAACATGGTAAGGTTGAGCAAGCTCGGATAGTGTATGACAGAGAGACTGGTAGATCACGTGGTTTTGGCTTTGTCACAATGTCCAGTGAGACTGATATGAATGATGCCATTGCTGCTCTTGATGGCCAGAGCTTGGATGGGCGGTCACTCAGAGTGAGTGTTGCTGAGGAGAGGCCCAGACGCAGCTTCTGAGTCATTATCCGAGTAATTATCCTGTGTGTGTATGTGCTGCTTGTTTATGGCTGAGGACATGT…	129	ACU23305	Glycine max	unknown [Glycine max]	1.13467e-42	83.8095	ACF22879	Glycine max	RNA-binding protein [Glycine max]	1.13467e-42	83.8095	XP_002511286	Ricinus communis	ribonucleoprotein, chloroplast, putative [Ricinus communis] >gi|223550401|gb|EEF51888.1| ribonucleoprotein, chloroplast, putative [Ricinus communis]	1.48192e-42	79.0476
Astenosperma_large_rep_c262	AACAGTGGTATCAACGCAGAGTGGAGCTCCACACCTTAATCTATGGTGTGTAGAAACTCCACCGTTGAAAATACATAAGAACAAGGTCTAGGCATGGCCGTGTGCTTGGTGTGTGCTTGGGCTGAGCAATGAAGAAATTTCGTGTAGAGACTCTTCTTGGAGTTAAACGCCAGCTTTTATGCCAGTTTGGGCGTTTAACTCCCATTTAGGTGCCAGTTCCGGCGTTTAACGCTGGAATTTCCTGAGGGTGACTTTGAACGCCGGTTTGGGCCATCAAATCTTGGGCAAAGTATGGACTATCATATATTGCTGGAAAGCCCAGGATGTCTACTTTCCAACGCCGTTGAGAGCGCGCCAATTGGGCTTCTGTAGCTCCAGAAAATCCACTTCGAGTGCAGG…	57	no hit
Astenosperma_large_rep_c263	CAACGCAGTAGTGGGAAGACTCCTGGTGGCAAGCTCGTTTACCAGACCACCAAGAAGAGAGCCAGCGGCCCTAAGTGCCCCGTCACTGGCAAGAGGATTCAGGGTATTCCACACTTGAGGCCGGCGGAATACAAGAGATCAAGGTTGCCTAGAAATCGCAGGACTGTGAACCGTGCATATGGAGGGTTTTGTCTGGAAGCGCTGTTAGGGAAAGGATTATTCGCGCATTTTTGGTGAAGAGCAAAAGATTGTGAAGAAGGTGTTGAAGGTCCAAAAAGCTAAGGAAAAGCAATCCTTGAAGGGTTAAGTTTGGAAAACAGAATGGAATCATATCTTTTTGGAGGACTCTTAGGTTTGAGTGATTATAGTAAATCACAAATTTTATTAGTGTTATTGTGG…	103	ACU13658	Glycine max	unknown [Glycine max]	8.52842e-30	100	AAT39969	Solanum tuberosum	60S ribosomal protein L34, putative [Solanum demissum] >gi|142942396|gb|ABO92971.1| putative ribosomal protein L34e [Solanum tuberosum]	8.52842e-30	96.4912	ACJ84129	Medicago truncatula	unknown [Medicago truncatula]	2.45344e-29	98.2456
Astenosperma_large_rep_c265	GTTTTGGCAGACTTGCTGCGGAGGATGGCAGCTATGGGAGTGGCGCCACCGCCGCTCAAGGGAATCTTGATGGACAGAGCTGAGCACCGTTGTGAGTTGGGATCTTGTCGATGCTGAACAATGTTTTGGATTGCTTGCGATTTAGAGATGGTTTGTTAACTTAAATTTTATGGGAAGACAATGTGAACCTGTTTAACTTAAATGTACAACGGCAATGATGTTAACAACTTTTTTATGTACAAAAATTTCAAACTGAATATTGATCTTTTTCTGTACAAAAARAAMAAKSYCGCCTYRACTCCCGTCACAAATGAGAATCCAAAGACATATAATCCCTAATATGTCTCCTCAAATTACATTATACCTTTGAT	103	no hit
Astenosperma_large_rep_c271	TGGAGGTGGAGGGTGACTCAGCATCCCAAAACGACGGCGTTTCCTTTGCTTCCATGTGCCAAGACCTCATCTTGCTCCTCTCTTGCTGCTACTGTTGCTTCTGCTGCGGTGCATGCGTTGAAGAGAAATAAGCAGTTACTCCTTGCTGGCCTTCTATTTGTTCAAAGTACAGGGACCAAATTCTTGAAGCGTCTTGTTGGTTTTCTTGTAATATTCAGATTACATCATACCATACACTATACAGTGTACTAGATACATAATTGTGCTGTGACAAATTTGTAAATAATGGGATAAGGTTTTGTCGCCWAAAAAAAAGGCCGCCTCGG	48	no hit
Astenosperma_large_rep_c274	CGGGACTAGCAGCTTTTTGCTTCGGAACAGTTTTGGCATCTCACTTTATTCTTTGAAGTTTAGAATGATTTGCATCCATAGGAACTCATAATTCATATAGTGTTATTGATTCTCCTAGTTTAGTATGTTGATTCTTGAACACAGCTACTTTATGAGTCTTGGCTGTGACCCTAAGCATCTTGTTTTCCAGTATTACCACCGGATACATAAATGCCACAGACACATAACTGGGTGAACCTTTTCAGATTGTGACTCAGCTTTGCTAGAGTCCCCAATTAGAGGTGTCCAGGGTTCTTAAGCACACTCTCTTTGCCTTGGATCACAACTTTATTTCTTTCTTTTTTCGTTCTCTTTTTTCGCTTCTTTCTTCTTTTTTTTTCTTGTTTTTTKKTATTTCAC…	78	no hit
Astenosperma_large_c278	TCACCAATTATGAAAAATAACTTATGAGGCAAGCATTATTTTACAGATACCATGAACTGAAAGCCCTGTGTACACATTAAATAAAAATAACTCCAGTCTTGTGAACACCTCTCTCCCATTTTTTGGTGAAAGCTCAAAACAATTTAGAAGCAAAAAAGAAAAGAAAAGGAAAAAAGAACCTTAAGCCCTTAACACTTAATACTCCCTAATGAGTAGTTTTGGAAAGCAACAAGACCTTTTGAAGGTTTCTGATATAACATTTTTGTTACCAGCTTCTTCAAATGTCTTCACTGGAAAACTAGCAGTAACAAGAATAGGCAAAATGGTTCTTCTTGGATACATATGGAGACAGGAAATTGGAGGCAGAAGCAGATGAATCTTGAATATCAGCTGGAACCA…	72	ACU20870	Glycine max	unknown [Glycine max]	0	82.4096	ACU23517	Glycine max	unknown [Glycine max]	0	80.8153	XP_002528288	Ricinus communis	conserved hypothetical protein [Ricinus communis] >gi|223532288|gb|EEF34090.1| conserved hypothetical protein [Ricinus communis]	3.34251e-163	69.0476
Astenosperma_large_rep_c279	GAAAGGTAACTGTTCTTGGAACCTCTGGACTTGCAGGTTCCTATGTTGAGCAAAGAGAGAATATAAATAAGAAATGGATGTATTTGACTCATTGAGGAAAGAAACTAGGATCATAGGTATCAACGCAGAGTGGCCAAGATGTAGTAAGCAACGATGTGGCCGAGGGATCCCCAAGCCAATACATCAACAAGGTTGAATCCCACAGGATCGTTGGATTTGAGGATGCTGACGTACTCCTTGGCACGCGAGTCACCAGCCTGGAAGTGCGTGATCCCGTTCTGCTCCGGCAATCCTTGCTTGGCCACGTTCTCCCTCTGGAAGTTGAAGAACACGAACCTCCCCAAGAACAGCGACAGCCCAGTGCTCAGGCTTATCACCAGAGCTGGGCTCAGCTCAGCT…	32	ACU13367	Glycine max	unknown [Glycine max]	1.44956e-43	72.6562	XP_002531767	Ricinus communis	Photosystem I reaction center subunit V, chloroplast precursor, putative [Ricinus communis] >gi|223528603|gb|EEF30623.1| Photosystem I reaction center subunit V, chloroplast precursor, putative [Ricinus communis]	1.88915e-43	69.7842	NP_175963	Arabidopsis thaliana	PSAG (PHOTOSYSTEM I SUBUNIT G) [Arabidopsis thaliana] >gi|20143884|sp|Q9S7N7.1|PSAG_ARATH RecName: Full=Photosystem I reaction center subunit V, chloroplastic; AltName: Full=PSI-G; Flags: Precursor >gi|11692916|gb|AAG40061.1|AF324710_1 At1g55670 [Arabidopsis thaliana] >gi|11908046|gb|AAG41452.1|AF326870_1 putative photosystem I subunit V precursor [Arabidopsis thaliana] >gi|12642864|gb|AAK00374.1…	7.19408e-43	64.6259
Astenosperma_large_rep_c280	GCAGTGGTATCAACGCAGAGTGGATGAGTTTCCAATCCGAAATGCTACTATAATACGAGCTAATGAGAAAGCGTCTGAGTGACTTGTACTTTTCTTTTCGTATAGATTATAGACTAGTTAGACATTTCACATAGTCCAACGAATCGTTACACTCATTTGAAACCGAATTCCTTCCTTACTGCAGTAGCCGTAGTAGTAGCAGTAGGAATAGTCGCCAAATAGACGGAATTAGTCTTAGTGCCGTAGTTGGATCACCTTCCTCACCTTCCCTTTGTCCTTTCACTTCTGACAGCCCCCACTCTGCGTTGATACCACTG	44	no hit
Astenosperma_large_c281	AGAGTGGCCATTACGGGGGGGGCATTGCGTCACTTACGAGTCCTCCCTCACCCCCTCACTAACTTCACTCCTAAACTCTCCCCAAACCGTCCCAAACACCGCGTTTGCTTCTCACTCTCCGCTTCCCAAATAATGGCTTCAATCTCTCGAAAGGTATTAGTTCCGATTGCCGATGGCACCGAGCCTATGGAGGCCGTCATCACCGTCGACGTGCTACGGCGCTCCGGGGCAGACGTCACCGTTGCATCCGCCGGAAATCAGCTCACCGTTCAAGCTCTCCACGGCGTTAAGATCGTAGCTGACGCTGTCGTCTCCGATGTTGTTGACACCACCTTCGACCTCGTCGCTCTACCAGGAGGTGTTCCAGGCGTTGATCATCTTAGAGAATGTGGAGTTCTG…	79	XP_002283063	Vitis vinifera	PREDICTED: hypothetical protein [Vitis vinifera]	6.04161e-153	68.1395	XP_002316868	Populus trichocarpa	predicted protein [Populus trichocarpa] >gi|222859933|gb|EEE97480.1| predicted protein [Populus trichocarpa]	7.38537e-151	66.21	CBI20205	Vitis vinifera	unnamed protein product [Vitis vinifera]	7.64266e-148	70.229
Astenosperma_large_rep_c282	TCATTTGACTTTTCTTAGATTAAATGGAAGCATAGCAAATCCCAATATTGTAGCAGGGTAAGATATGACACTTATTTTATAAAAAGACTTCCTWMMACYCTCTAATAAAAGGGCACTAACAACTAACACATTCACAAATTTTGAATTATATCTACAAGAGAAGTGTAAGTGCCTACAATGGCAATAGTAACACCCATGACAATAATTGAATAGTTTATGATCATTTCTGAGCCAAATCTCTTGTAAGCTCCAGAAATCTTCAAGTAACAGACGGATGGGACAAGAATTGATGCAGAGACACTTAGCAATGCTCCAACAAGTGACATTAGGTAGCCAAATAAGGGAATTGCCACTGCTTGGGTGGAACCACTCTGCGTTGATACCACTGC	74	ACU23229	Glycine max	unknown [Glycine max]	3.91307e-19	62.5	XP_002276455	Vitis vinifera	PREDICTED: hypothetical protein [Vitis vinifera] >gi|296083999|emb|CBI24387.3| unnamed protein product [Vitis vinifera]	1.49042e-10	41.3793	CAN62250	Vitis vinifera	hypothetical protein [Vitis vinifera]	1.49042e-10	41.3793
Astenosperma_large_rep_c285	ACCTCAGGTATCTGNGGACCCCACAGGATCCCCACCAACCCACCACTCTCTCTTCYWCYYMAGCYCATTCACCAATCACCTCAAKRCCTCTTCCCCAAAAACCCTTTCACCTATCAAATCCCATCTTTCTCTTCACCACTCACATCCATCCTTCATAAAACCTCACCTACCTCACCATTCAAATTTAAACCACTTTCCCTCCCAAACACACCATCCCATAACCGAACCCTACCCCTCTCTCCACCCCTATATAAACCCATCTTCACCCCTTCATTTCCACACAACCTAAACACTACTTCTTCACCCTTAGCCGAAACACAAAAAGAGTGATCCCTTTCAAACTCAAAAAGAGTGAATCCACTCTGCGTTGAKRSCWCKGAGGGAGTAATAACGAGGGCT…	64	no hit
Astenosperma_large_c286	AGAGAAGATGATGATGATGATTGGTTCAGTTGGAAGAGAAAAGCAAGTTGGATTTGCTCCAACTTGTTCGGAACAAGAAGGGCTTTCAGCTTCGGCGTTCTTCCCGATGCCGTTGATCGCAACTCCCATGTCTTCGCCGCTAACTCAACCTCCATGCAAGACTTGATCTCCGAGCTCCAATCTCACGTCCAAAGGGTAGTTGCCGGTGGAGGACCAGAAGCTGTGAAGAGGAACAGGAGCAGGAACAAGCTTCTCCCCAGAGAGAGAATCGATCGCGTCCTTGATCCTGGTTCTTCGTTCCTTGAGCTCTCACAGCTTGCAGGACATGACTTGTATGGAGAACCCTTGCCTTCTGCTGGGATTGTTACTGGGATAGGTCCGGTTCATGGGCAACTTTGT…	103	XP_002313120	Populus trichocarpa	predicted protein [Populus trichocarpa] >gi|222849528|gb|EEE87075.1| predicted protein [Populus trichocarpa]	0	84.2491	CBI32398	Vitis vinifera	unnamed protein product [Vitis vinifera]	0	84.5588	XP_002282267	Vitis vinifera	PREDICTED: hypothetical protein [Vitis vinifera]	0	84.5588
Astenosperma_large_rep_c288	GAACAGAACAAAGCAGAGGTTCAAGAAGCAGCGGCTTCCCGAATTACAATCTGCTACAGCTCTCCCATTCTTACTATGCTAACAACTAATATTCAATCATGATGAAAAGTTATAAAATCCTCTTCTTTAAGTAGTAGAGCGACCCAATGCATATAGAGGCACTAACATTAAATAAGATGTTCCAAAATGATATAACTTTGATAAAACACAAAATTGTAAAACCCAAAATCTCAATAATCTCCAAACCACTAAACAGGAAGCAATCCATGAACAACAGAAGCATCATTGAAAATAAAATTAAAAAAAAAAGGCTAGTCTTTCACCATCTACTCTTCAACTATTGTTCCCTTCTCGCTGACATAGATACCGTCAAGGAACTTCCTAATATCCTTGTTTTTC…	193	ACU14050	Glycine max	unknown [Glycine max]	2.96391e-90	88.5417	ACU23062	Glycine max	unknown [Glycine max]	1.92115e-89	88.5417	ACU13876	Glycine max	unknown [Glycine max]	5.5897e-89	88.5417
Astenosperma_large_rep_c289	GGTATCAACGCAGAGTGGAACTAATTCAGTTGAATGTTTCTTCTATGCAGGAAGACTTCCAACACCGCCAAGCCGCTGGTGAAATAGAAGAGGAAGCATTTGAGGCCTTAATCGGGAAAGAACAACCAGGTCGGGTAAGGTTGTATGGAAGATCTGTGACAAAAAAATGATTTAAAAAAAACATGCTGAAATTAATGAAATCAAGAATCAGCACAAAAAGGAAGTGTCCGACCTGAAGGATAAACTTGGACACATGGAGGCCAAACCACTCTGCGTTGATACCACTG	60	no hit
Astenosperma_large_c296	AACGTCCCATCTGTATGTAGAGGATGAATATCCTCTTGAATATCAGGCGTTCCTCTTCGTTGCCAACGCCGATTTCCATCATTTCATCGGTAAGACTTTTGAGGGTCTTACCCTGGAATCTTTTATAAATTATTTTGTCAGATTCAGAAAGTTTCTTGTAGTCAACTTTCTCAGGAAATAGATCTCCTGTTGCATTGATGCCAAGCGCATCACCTATTTTTTTCGGGGTTATATGGAAAGAACCATATCCTGTCCTCAGTTTGTTCTCCCCAAGTTTGAAGTTTTTTGCCAACTCTCTCAAGAGTTGGTGATCCACCCTCAGTGGTGGGATGTGCATCAACCCACCGAATCCAAGATCCCTGACAATGGCCTTCTTCTCCTCAGTCATGTTTCTGAACT…	60	no hit
Astenosperma_large_c297	TGAAGTAGTAGTTTACATACGATTTTGATTTGGCCATTGGTAGGAAAAGTAAAAGAAAAAAGGAAAAGGAAAAGATGATAGAAGAAAGGGGTGCACCCCATGGAATGCTTCTAGCAATTGTGGTGGCAATTGTGGTGGTGGTGCCATTCTTCGTTGGAGACCAGGGTGAAGCCATCACAGAAGCCATCTCAGAGCTTCTCAGTCCCCTCGGTCTCCTACTCCTACCAATCATTCTCCTACTCACTATCCAGTTCCTCTCCTCCGATCGCGGCTCCTTCATCTCTTCCATCTTCACTGGCGAGCCTGATACCATCCACCGCGCCACCGGCTCCCCTGCCGGCGTCGCACTCTTCCTCGTCCTCATCCTCTTCCTCTTGTACAACCGCGTCTCCATCTTCG…	54	XP_002516936	Ricinus communis	conserved hypothetical protein [Ricinus communis] >gi|223544024|gb|EEF45550.1| conserved hypothetical protein [Ricinus communis]	2.61809e-22	54.6296	XP_002268447	Vitis vinifera	PREDICTED: hypothetical protein [Vitis vinifera]	9.31174e-20	52.8302	NP_566295	Arabidopsis thaliana	unknown protein [Arabidopsis thaliana] >gi|6728996|gb|AAF26993.1|AC016827_4 hypothetical protein [Arabidopsis thaliana] >gi|21554737|gb|AAM63675.1| unknown [Arabidopsis thaliana] >gi|32815867|gb|AAP88333.1| At3g06890 [Arabidopsis thaliana] >gi|110743865|dbj|BAE99767.1| hypothetical protein [Arabidopsis thaliana]	2.07444e-19	48.1818
Astenosperma_large_rep_c299	GGTATCAACGCAGAGTGGAGTGTGCAGCTTTTAGTTTATAGATTTTGTACCATTTGTAATCAAGAATTGAAATACAGGACTTGTACATGTATTCTGTAATAATAGCTTGATTTATTCTTATAGCTATATTCTTTTTAATTGAAGCTTCTCTATCATTTTACTTTTAAAAAAT	158	no hit
Astenosperma_large_rep_c302	CCTTGAATTCGGCTAGCTGCTGAGGTATCAACGYAGAGTGTTGCTGATTGAATTCAGTAACTTATTTTGTAGGACTGAGTTCAGCAGTTACTGTTTTAGCCTCTTCATTAATGGAAGGTTCACTGCTTAGGTACAGATGCTGATTACTGGCAACTGTATCAATAAGCTCTTGAGCTTCTTCAATTGTCTTTCTTATGTGTATAGATCCACCAGCTGAATGGTCTAGAAAAATTTGAGCTTTCTCTGTAAGCCCATAATAAAAGATGTCTAACTGCACC	46	no hit
Astenosperma_large_rep_c306	GCTAAAAGGTGGGCTTTGAGGAAAGTCAGTATTATTATTTCCTGGTCTAAGAACATTATTTGAGTATTTTCTACTATTGCTTGCTCTTTTCTTTTTCGTTGTTAGATGCCTCTTGTGATGCCCTATCAAATAAAATATACCATATAGGAAGAGCTTCATCCTGTGGAAAAGACAAATAAAGCATGCATTCTCGTTGTTGCAAAATGCACAATGGGATTCTATTTCTAGAATTTGTGTATCCTATACAAACTTTTATTCCTCTATTAATTTATCTAATCATTACATCCTAC	131	no hit
Astenosperma_large_rep_c307	CATGAAACTTTTGAGTGGTTTTGATTAGATCAGAAACCATGGTKGCKAAGTSARATGGGGTTCTGCTTAGAATTCTCTGTCTGTTGCTGAGAAGATGATGGAAAAGGCTTGCCATTGCTAAACCTGTTTCTTCCACCATTATTGTTGTTGAAACCTTGTTGAGGTCTCTCTTGATTCTTCTATGAGAAATTTGGGTGATTTCTCCCTGAAGAATTATAGGTGTTTCCATAGGGTTCTTCTAAGTAATTCACCTCTTCCATTGAAGGGTTCTCAGGATCATAGGCTTCTTCCTTAGATGAAGCATCCTTAGTACTACTTGGTGCATTTTGCATTCCAGACAGACTTTGAGAAATCAAATCGACTTGTTGAGTCAATATTTTATTCTGAGCCAAAATGGCG…	55	ABD63156	Asparagus officinalis	Retrotransposon gag protein [Asparagus officinalis]	3.18442e-13	33.5329
Astenosperma_large_rep_c309	TTCCACCCAGCGAACTGTCCCGTCTGCTGTCCCTTCCACCCTTTTCCTCTCTGGTGGACAGAGTGAGGAGGAGGCAACCCTCAACCTCAATGCCATAAACCAAGTCAAGGGTAAGAAGCCGTGGTCCCTTTCCTTCTCTTTCGGAAGGGCACTTCAACAGAGCACTCTTAAGGCTTGGAGTGGAAAAGAGGAGAATGTGAAGAAGGCTCAAGAAGCATTCCTCACAAGGGCAAAGGCCAATTCTGAAGCAACTCTCGGAACATACAAGGGTAGTGCAAACCTTGGTGAGGGTGCCTCAGAGAGCCTTCATGTTAAGGACTACAAGTACTGAGCAAGGTTTCTGTGCGTTACTATATACATCCCTGGAGGATAGGAATTGGGGTATTTGGGGGTACAAGT…	48	O65735	Cicer arietinum	RecName: Full=Fructose-bisphosphate aldolase, cytoplasmic isozyme >gi|3021338|emb|CAA06308.1| cytosolic fructose-1,6-bisphosphate aldolase [Cicer arietinum]	6.69614e-48	88.785	NP_850759	Arabidopsis thaliana	fructose-bisphosphate aldolase, putative [Arabidopsis thaliana] >gi|7340654|emb|CAB82934.1| fructose-bisphosphate aldolase-like protein [Arabidopsis thaliana]	4.79878e-46	85.9813	AAG21429	Fragaria x ananassa	cytosolic aldolase [Fragaria x ananassa]	4.79878e-46	85.9813
Astenosperma_large_c310	GGTATCAACGCAGAGTGGCAGTGTCTTGAAAAAGAATTTATCACTTCAACCAAGTAGTACCTACATGCAGGCAATTATCTACTTATGCAATTTATCCTATCTAACAAAAAAATTAAAGTATTGGTGTTGAGAGAGCGGGTTGTTACCTTCGGGAGTCAGTTACCAACCTCCCCACACTTAATGCCTGGCACGGCCCTCCGTGCCATCAGTGATCCGCAAGGTGGGTCTGGGATTGCCACTTCCAAGGGCTAAATGATGATGGGATAGGGGCGCCTCCATGTCCATATCTTGATTGCTCGTCTCACCATCAATGGAAGTAGAGTCCGAGGTGTCGGGTTCCTCTATAGGTGGGTTAGAACACCCAATTAACGCCTTCAAGTAATCATAGGGGCACTTGTT…	30	no hit
Astenosperma_large_c312	TTTAAAAGGAAACACACGTTTATTAACATAAGATAGAACGATAAACATTATTTCAACTCATAAGCAAGTTGATGATGAGGGTGGCTAGATCTGGCTAAAACAGAGGAGGAGATTATTAAGTAGTAGGTAAAGTTAAATACCACTTAAAACATGACATAACAGTGCACTCATCATAATCAGCATAAAAAACTAGATAGATTAAGACCACAGACCAAACAAGCAGACTAAAAGCAAAGGACGCTATTTACACATGCAAGACCTTGACCACGGAAGACGCTGATCCACTCCTTAGCGGTGCTTGCTCCTTGTCTCACCACTGTAGAGCCAGTCATAGACAGTAGGAGAATTGGGGAGTGGTTTGTCAAAGTAATCAGAACCGATGGTCTTAGTGGCGGAGTT…	1493	AAZ20292	Arachis hypogaea	auxin-repressed protein [Arachis hypogaea]	1.98636e-51	85.124	ACU23540	Glycine max	unknown [Glycine max]	1.9956e-35	63.9344	XP_002279836	Vitis vinifera	PREDICTED: hypothetical protein [Vitis vinifera] >gi|147774462|emb|CAN59795.1| hypothetical protein [Vitis vinifera] >gi|297740413|emb|CBI30595.3| unnamed protein product [Vitis vinifera]	3.40398e-35	65.2893
Astenosperma_large_rep_c313	TTCCCTTGATGTAAGAACCAAAATTGCTAGCAAAATCTAGTGAAGCATGGCCCTCTTGCAGTTGGTATCAATGCAATATTCATGCAGACATACATCGGGGGAGTCTCATGCCCCTACATCTGCGGCAAGAATCTGGATCATGGCGTGCTCCTAGTGGGTTATGGCGCGGCCGGATATGCTCCCATTCGCTTCAAGGACAAGCCATTCTGGATCATCAAGAATTCATGGGGAGAGAGCTGGGGAGAGGATGGATACTACAAGATCTGCAGGGGTAAGAATGTGTGTGGAGTGGATTCCATGGTCTCAAGTGTAGTAGCTACTACATTTACATCTAGCAACAATTAAATTAAAATGCAACAAGGACTTTATCATTCTGGAGTTTTTATGTAAATAATAACA…	73	AAL05851	Sandersonia aurantiaca	cysteine proteinase precursor [Sandersonia aurantiaca]	2.76499e-44	88.5057	ACI04578	Robinia pseudoacacia	cysteine protease-like protein [Robinia pseudoacacia]	6.15975e-44	89.6552	BAF46302	Ipomoea nil	cysteine proteinase precursor [Ipomoea nil]	2.3407e-43	87.5
Astenosperma_large_rep_c315	CAGTCGGTATCAACGCAGAGTGGAATGACTAGTGGGCGATGTCAAAGCCATCATTCGGGAACTCCGTGTCGAGGTAGATTGGGACTTTGCCATGGTTGTAGAGGAGTTAGACATGTGTCCTAGAAATGTCCTAAGAAGGTCAACCGAAATACTACCAAGAGCCAACAACAAGGTCGTGTGTTCACTACAACAACGGGGAATACCGTTAGATCCGACGGTTTGGCCACTCTGCGTTGATACCACTG	54	no hit
Astenosperma_large_c316	GGAGTCACAACATGCTCATACAAGTCTCATTATATATACAAAATAGATTAATCATTACTAGACACAAGAGTCAAAGCCTTGGATCATGTTTTACAAACTCATTAAAAAAATGGAACAATTCAACTCTACCATGGCATTTGAATGCCTCTCTTGAGTAATAATATCATATTTCTGGCACAGCTCCACAAGAATCAACTCAGATGAAACCAGGCATTGACAGTAATTGGCTTTCTTCTTCTACCAATTAAAAGTGTCATTCATTCGTAGCATAAATAAGAAAACAATACAATGAATTTCATTGCATGAGAACCCCACCAGACATCTAAAGCAGGAACAGAGAGCAAACACCCTAGGGTCAGCAATTAGCAGAATACTACTAACATTGCACTTTGTATGCTT…	58	ACU18809	Glycine max	unknown [Glycine max]	3.31703e-78	71.2264	CBI36687	Vitis vinifera	unnamed protein product [Vitis vinifera]	4.78979e-77	75.1323	XP_002267960	Vitis vinifera	PREDICTED: hypothetical protein [Vitis vinifera]	4.78979e-77	75.1323
Astenosperma_large_rep_c320	AGAGTGGATGTGAGGGTCACGTGAGGAGCATGTGCGTGGATTTGATTAAGGTGCTGAGGAAAATTGGGTTGCCATTAGCACTAAGATTAAGTTATGATACTAAAACTACCCATATTAAACCTTGCTAAATGCTCTAATTACCGTTGTAATTAACGTGAATCCTAATTTAACCATCTTTTTGCATGAAAATCACAATATTTCATGTTGTCTTTCATGTATTTTTTTTGGAATCTTTAAAAAATAAAAACAAGAAAATATGTACATTTGTAGAAAAAACAATGTTGGAATCATATAATTCATTTTAT	61	no hit
Astenosperma_large_rep_c322	AAATCTCGTTGGCAATCACAACTTTCTGAGCTGAAAAGAAGAAGTAAGAGCAAGAGCAAGGATGAAGGGAAGAACTTGTCATGGGCAGCAAGAATGCGCCAACAAAGAAATGAATCATCAGATGAATCATGACTAGGATTTCCATTATTGTTCTCGAATCTGTGTATATGTATATATATCTATATCATTTCCACGTTAGTTTTTAGATCAGATATATAGTATTACTTTCGGTTCACAACATGTAGTTATGACTTTTATGGTATGTTCATAAATTAATGTATCTACTACCATAAACAAACTTTACCCTGATACATTAATTTATAAATGTACCAAAAAAGCTGAAATAACTGTTATTGTGTGCCAGAGTGGTCTGGTGGCTGCATTCACTATGCTAACAAA…	65	ACU16288	Glycine max	unknown [Glycine max]	2.86406e-32	81.1765	ACU13576	Glycine max	unknown [Glycine max]	1.57156e-30	73.4043	ACU24468	Glycine max	unknown [Glycine max]	5.97194e-30	70.9677
Astenosperma_large_rep_c323	CGGAACCCCTGAGGAGAACCAGGCTATTGCCAAAGTAGCAAGGGTGCAACCTCCAGTTCAGGATGTGGACCAACTTGCGAGTGAAGGTCTTTCCTTTGCTAGTAAAATATAGAGCTTTTGTTTAGAATGATACAACTCAAGGGTGATTGCATAGAATAAATTTCTGTACTGACTTCATTTTACTTTGGGTTTATGCGATTGTGTCATAGAGGAACCTTTTTATGTTTTATTTGATTTCTTATGAGATTGCAATGGATATCCCTTATTTCTGTGTAGTTAATATTTATGTTTACAGTACTTGATATATACATCTATGTTAGARAYAAAAAGCTAGTAGAATTTGTAGTGTTATCTACTGCCTCAA	75	no hit
Astenosperma_large_rep_c332	CTTTTTACGTTGCATGCAATGCATGAAACTTTATTATATCATCATATATACTATTTTAATTAATTTGTTGCACTTGCAATATAATTCTGAATTGGTTTTTGTCAAAAGTTTATGCATGAGAAAAATATTTACGCTCTAATAATATTTTGTTATAATATTCATTGATGTACTTCTCCTTGCCGATATTAAAGTTTAATGAAAGAATAGACATTTTCTTACCCC	63	no hit
Astenosperma_large_c335	CACACCCTATTCCTTCTTTTCTTCTCTTCCCAATTCCAATTTCACCGCACCCCAGATTCTCTCCTTCGCTTCTCTCTGCGTCTTCCCTCACCAAACTTCGATTCTCTTTCATCAGATCCGCAACATCCACATCGCCAAAACCCCTCTATCTGCTATATCCATGACGCTTGGCTCAGCAGGATCCAGTGTCGTGGTTCCTAGGAACTTCAGATTGACTGGAGGAACTTGAACGCGGAGAAAAAGGTATTCCATTACGGCCGGGAGCTATGGAATGGATGATGGAGATGACATTTACATGCGCTCTTGGACTGGAACCATCATCGGCCCCCACAATACTGTTCATGAGGGAAGAATTTATCAGTTGAAGCTGTTCTGTGACAAAGACTACCCAGAAAAGCC…	55	ACJ86246	Medicago truncatula	unknown [Medicago truncatula]	1.70078e-70	89.0411	ACV49920	Citrus sinensis	ubiquitin-conjugating enzyme variant [Citrus sinensis]	4.94851e-70	88.3562	CBI30364	Vitis vinifera	unnamed protein product [Vitis vinifera]	2.45592e-69	87.6712
Astenosperma_large_rep_c336	AAGAGGAGGAAGAAGCTGAAGAAGTTGAGGCCGAGAGTGAGGCCAAGGACGGTGCATCTCCTGATGCTGATGCTGATGCGAAGGACGAGTTGTAGATTTTGAGGCAGACATTTCCGTACTGACTTCAGTTCCCCTTTTCTTTGTTACTTGGTCTTTAGCAATTTGAGAAGCCCCTTTCAGAATGATTTTTGCTTCCATAAGAAAGTCTAATAGAGAGAAACATTAGTCGTAAGTTACTGTAGTCACTTTATCCCATGGAATTTCGCTTAGCATTTTAGTACTCGGATGAAGAAAATTACGCTGTATTTTTATGTGGAAAACTGCATCATGTCTTATTTACAGTGACTAGCAAACATCCGTTAATCCCTTTTTATTTATTCCATGGTG	30	no hit
Astenosperma_large_rep_c337	CATATAAAGTGTTCTTTATCTAAATGCTTTAAAAAATTTTGGTCTAATTATATCATGTATACATCAAAATTTTACCACTAAATCGGTCATTCAAATAAAATACATATTGATGACTGATTTTTAGTGTATAAATAATATATTTATTTTTTTTACGGATGCATCAATAATATAGCAAATACCAAAATCAAAAGGATTATTATGAAGTGCTAAGCATCATCATATTCTTAAACTCCTCAAAATCAAGTTGTCCATCCAAATTAGTATCATAGGATAAAATCATTGCCCTGCAATCCTTATTCCCACTCTGCGTTGATACCACTGC	151	no hit
Astenosperma_large_c344	CACTCATCTTGCAGCAGTGTACTGTTCCAAAGGTTTGTGGTAGCACTTTGGAGTTGGAAATGGCTTCCACTGTTGCAAGCTTGCTACCACCGTTGCTGGTTCATGGTCGACAATCACATGCTGTGACCATGCATAGTTTCCCCCTTTCTCCTCTTTTTGAGAGACGAAACCATACTGCTTTTGTTGTGAAGGCCTCTGGAGATAGTTCTGAATCTTCTACTACTCTTACTGTTTTCAAGACGGTTCAGAATGTTTGGGATAAACCTGAGGACCGGTTGGGACTAATTGGTTTAGGCTTTTCAGCTGTAGTAGCAGTTTGGGCATCAGCAAATTTAATCACGGCTGTTGACAAATTACCAATTATCCCTACTGCACTAGAATTAATTGGGATACTATTTA…	270	ACU14691	Glycine max	unknown [Glycine max]	1.15217e-53	72.4138	ACU13635	Glycine max	unknown [Glycine max]	9.75367e-53	71.7241	XP_002298225	Populus trichocarpa	predicted protein [Populus trichocarpa] >gi|222845483|gb|EEE83030.1| predicted protein [Populus trichocarpa]	6.1235e-47	64.3836
Astenosperma_large_rep_c345	AGTGAGCGAGGAACCAAGAGAAACAATATATATACAACCATTGGAAACTGAGAATAAGATTATTGATTTACATTCTCCATTCTTTGTTTTTAGAATGTTTCATTAGATCTAGAAAATCATTAGACATATTACACGAAGAAACATTGTTGTATCTATTGTTTTCATTTGTAACTCGTAAGAAAGAGTAATAAGAATCATAATACAGTGGATTACTAAATTATGGTTACATTAAGTCATTAATGTCTATAGGAGGGCCTATCTCAAATTTTTTAACCATCCTAATCTGATGTCTATAGGAGGGCCTATCTCAAGTTTAGATATGGAAATAATGAACTATAAGATTGGCCATCAGC	59	no hit
Astenosperma_large_c346	ATCAAGGGCCCAGGAGTTGCTGGAGAGGAAGATCAAGCATGCTCCAGCTGGTCAGGGAAGTGTGAGAATGCTGAGCCGCGAGGAGTGGGACAAGGTTCGAGAACTCCGGCCTAGGACCCCGTTTGAGTCCAAGCTTGCCCGCCCTAATGCCAGAATCAGAACCGGAGAACCCTTGCGTCTTGAGGACTTGAAGGATTGGACCATTGATGTTTTCATGGATGGTGTTACCAGAGCTGAAGATTGTGGGAAACGCGGTTCTTTATAAACTTCTCCTGTGTTATAAGCTTGTCTTCTCTAATTGCCCTTTCTTTTGTTCAATCTCCGTTAGTGTGTTGCACCGAGTTGATCCTTGAAATTTTACACTGTATTTCATCCCCCTATGCCAAACATATTTTGGTA…	32	XP_002265767	Vitis vinifera	PREDICTED: hypothetical protein [Vitis vinifera] >gi|296084165|emb|CBI24553.3| unnamed protein product [Vitis vinifera]	2.2031e-29	68.6047	XP_002333862	Populus trichocarpa	predicted protein [Populus trichocarpa] >gi|222838735|gb|EEE77100.1| predicted protein [Populus trichocarpa]	2.87733e-29	70.9302	ABK96041	Populus trichocarpa	unknown [Populus trichocarpa]	2.87733e-29	70.9302
Astenosperma_large_rep_c347	TTATTGAGGATGAAACTAAAATGCAGTTAAAGTTTATGAGATGCTACCAGTTTCAAGAGAATTCAGTGAGAGAAAACTCATTTGTTTTCAGGCAATAATGATGCTTTGGGATAGTGGAACTGTGGAAGCATTACTTGGGTTTCATGGAGTTTCCAAAGTAATGGAGCAATGTGATAATGTTAGTTCAAAATCATGATTGATATCACAATTTAATGGTCTAAAACTATACTGCAGTT	64	no hit
Astenosperma_large_rep_c349	TTGCAGTGGTGTTAGAAGAAGGTGGTGGCTTTGGTGGCTCAGTGGGTGGGTGTGCTTCCAATGGTACAAAGGGTTCATGCAAGATTCTTCTGCTTCTGTTGTTAGAACCAGCATTGCAGAAGAAGAAGAAGAACAACATCAAGAACAAAAGGTTCTGCATTTTGTGTTGTTTTAAGGTTCTAACACTTGTTCTTGTATTTGAGTGAGTGGGGGAGTGTGAGGAAGAAGAGGGAAGAGGATAGTAAATGAGTGAATGTGAAAAGGTCGAAAATGTTGTTAATGATGGGAGGTGTTGAAGAAAAAAAAAGGAGAGTGAGTATAGATGAGGGTTGGGTGGAACACTCTGCGTTGATACCAACTGCTTGGGTGGAACCACTAACTGCGTCT	99	no hit
Astenosperma_large_rep_c350	GGATTCTTTAACCGGGAATCTTCGTGGTATAAGCTAGAAYTGATGGTTCGGTCATTCAAGAGAWTCCGGAAGGTCTAAACCTTRTCTGTGGTATTCTGAGYAGGATTCAATGAKTGAATGACTGTGACGWGCTTCAAAYTCCTGAGGGCTGGGCGTTAGTGACAGACGCAAAAGAATCACTGGATTCTATTCCGACATGATCGAGAACCGACAGCTGGATAGCCGTGCCGTGACATGGTGCGTTGAACATTTCCACTGAGAGGATGGGAGGTAGCCATTGACAACGGTGAAACCCTACATACAGCTTGCCATGGAAGGAGCCTTGTGTGTTTAAGGAAGAAGACAGTTGGAAAGCAGAGATTCAGAAGGCCGAGCATCTCCAAAGCCTCAACCTATTCT…	35	no hit
Astenosperma_large_rep_c357	TGGGTACAGTTAGACATCTTCTACTATGGGCTTACAGAAAAAGCTCAGATGTCTTTAGACCACTCAGCTGGTGGATCTATACACATGAGGAAGACAATTGAAGAAGCTCAAGAGCTTATAGACACTGTTGCTAGAAACCAATACTTATATTCTAGCAATGAGTTCGTACCAAAGGAGGAAGTCATGGCAGTAGTCACTGATCCTAATCCTCAAGAACAGATGAATGAGCTTAATCAACAATTACTCCTGATGACAGAACAGTTAGCAGAATTTAAAGAAATGCTCCATGAAACTAAAGTTGCTAACAAGAGACATAGAACTGCAGTTGAATCAAGCAAAACAGCAAATATCTAAACAGATAACAGAGGAATGTCAAGCAGTTCAACTGAGGAGTGGGAA…	55	no hit
Astenosperma_large_c365	GCCATTACTGCTGGTCACTTAGGTTTGATGATAAACCAGATTACGCTTATTTGAAGAGACTTTTTCGTGACCTTTTCATTCGTGAAGGATTCCAGTTTGATTATGTGTTCGATTGGACCATATTGAAATATCAACAATCTCAAGTTGCCACTCCTCCTGCCCGTGCTGTGGCTCCTGCTGCTGGACCAAGTTCTGGCATGCCATCAGCTGTTTTGAATGCTGACGGCCAGTCAGGTGGAGAAGATGGTAGGCGAATTGGTTGGTCTTCATCAGATCCTACCCGTAGAAGACACTCTGCGTTGATACC	31	ACJ85725	Medicago truncatula	unknown [Medicago truncatula]	9.7399e-31	68.6275	XP_002277513	Vitis vinifera	PREDICTED: hypothetical protein [Vitis vinifera]	1.83686e-29	66.6667	CBI35912	Vitis vinifera	unnamed protein product [Vitis vinifera]	1.83686e-29	66.6667
Astenosperma_large_c374	AACAATCCATTTTTTTATTGACTCTATCTCGAGCTCTTCTCTGCTTCAGCTGTTTTTTCTCAATGGCAAGGAACACTGATTTTAACAAGTTGTCAACCTTTTTTTTTTTGAACTGAACTAGTCAACTAGGACCATATAGACTGGAATATTCTGTTTCATTTACAGTTACAGTGGTAGTATTTCAGATTATTATATATACAAACAAGTTACCTGCTTCCCACAAACTTAGCGTCTCTTCTCTTCCTCAATTTCCTCAAGCAGAGCCTCTAGCTCTGCTTCTGTTAGGGACTCTAACCGTTTCTCCAYCACTTTGCTTTCATA	37	no hit
Astenosperma_large_c380	CCTCAAGATCCATCTCAGAAGGATCAGTTGCTYGCAACTCTRCTTGAATCCCATCGAGTTCCCTCTTGAACCTGTCTTTGGAGCTTGCATAAATCATCTTGCTTCTAACCCTTGATGTGTCAGGAGACCAAGCAATGAAGAAAATCCTGCTCTTGGGGACATTGCCTTCGGTTAAGAACTCGAAATCATATATAGCATAGCGGCACTCATTAGGAGGGAGGCAAGCAGCGAAATCTTCGTAGCCTTGAGCTGGCTCACCAAGCTTCTCCACAATGACTTGCTTCTGATTCTCCTCAATCTTGAAAACTATGAACCTGTGAGTCCTTTTTGTCTTGAGCTCCAAAAACCGCAACTTGCAGTCATCATGGACCGCCATTCCGGAAGCTGCATTTGCCATGG…	497	ABC49719	Arachis hypogaea	actin depolymerizing factor-like protein [Arachis hypogaea]	6.27945e-67	93.1818	ACU13224	Glycine max	unknown [Glycine max]	4.21202e-63	90.1515	ABD66505	Gossypium hirsutum	actin depolymerizing factor 3 [Gossypium hirsutum]	1.14704e-60	85.6061
Astenosperma_large_c381	CGAGGCGTTCTTTTTTTWGTAAAACTATTTTTGTTTGTTCATTTTTCCGTATATTTGAATGAGGATTAACTATACAGTGAAATTGTAGGAATGGGACATGGAATGAGGGGGGAAACTGTGACATGGAGACAGAACCAGAAAAAGACCCTAAAAAACTTGAACCTGATCCATACTATAACAGAGTTATATCTGATGTTATCAGACAAATGCAATATGGGAACTGGAAAGTGCAATTCTTGAACATCACGTATCTTTCAGAGCTGAGGAAAGATGGTCACCCTTCCAAGCACCGGGAGCCGGGCACCCCAGTCGATGCTCCTCAGGATTGTAGCCACTGGTGCTTACCGGGAGTGCCGGACACATGGAATCAACTTCTTTATGCTCAACTAACTCTCTAAG…	62	CBI30341	Vitis vinifera	unnamed protein product [Vitis vinifera]	2.07668e-98	59.5308	XP_002276024	Vitis vinifera	PREDICTED: hypothetical protein [Vitis vinifera]	7.89137e-98	60.3659	XP_002530525	Ricinus communis	conserved hypothetical protein [Ricinus communis] >gi|223529929|gb|EEF31857.1| conserved hypothetical protein [Ricinus communis]	9.98261e-93	62.5387
Astenosperma_large_rep_c383	TGGGCAATGGAGAAATTTCGTGTAAAGACTCTCCTTGGAGTTAAACGCCCAAACTGGCATAAAAGCTGGCGTTTAACTCCAAGAAGAGTCTCTACACGAAAAATGCTTCATTGCTCAGCCCAAGCACACACCAAGTGGTCCCGGAAGTGGATTTTTATGTCATTTACTCATCTTTGTAATCCTTAGGCTACTAGTTCCCTATAAGTAGGACCTTTTACTATTGTATTTTCATCTTGGTTCTTCTGGTTCCCTCTCTGGGGCCGAAACCAATGATCACTCTTGTTCTTATGTATTTTCAACGGTGGAGTTTCTACACACCATAGATTAAGGTGTGGAGCTCTGCTGTACCTCGAGTATTAATGCAATTACTATTGTTCTTCCATTCAATTCCACTTGTTC…	82	no hit
Astenosperma_large_c384	CCATTACGCCGGGGATCTTTCTCTAGTAGTTAACAAAAAAGACGCTGAAGAAACACCAGATTGAGTTCTGAAAATGTCGGGTGGGGTCGGTCCAACGAGTGATATTAGCCTACCAAAGGAAGAAGAAGTTGTCCACAAAGAACAACAAGACCACTCGCTCAAGAACAGCAAGAATGCCTCGAAAAGCGTCACCACGACGCGCAGGGTTGGATTCCTCTCTTTCCGGCAGCTAAATTGTTTGGCAGTGGGGATAGTCCTATCAGCAAGCGGCATGGTTAGCCCCGAAGACTTTGGCTTCGTTGTGTTCTCCATATTCTACATGTACTTCATCGCAAAGGTTGCTTTTCCACCTCTTCATCCATCAAAGGAAGCACAAGTTTTCAGCCCTCAAAACAAGGT…	39	XP_002513682	Ricinus communis	conserved hypothetical protein [Ricinus communis] >gi|223547590|gb|EEF49085.1| conserved hypothetical protein [Ricinus communis]	3.93755e-93	70	XP_002321926	Populus trichocarpa	predicted protein [Populus trichocarpa] >gi|222868922|gb|EEF06053.1| predicted protein [Populus trichocarpa]	8.77195e-93	70.6827	XP_002269597	Vitis vinifera	PREDICTED: hypothetical protein [Vitis vinifera]	1.83331e-82	64.9402
Astenosperma_large_c387	GTAAATGAGTGGAAGAAGCAGCACGAGCAAGAGAAGTTGGAGAGACAGAAGCTCCGGGACGGAGAAGCAAGTGACGAAGAGGAGGAGTATGAGGCAAAGGAAGTTGAAATCGAAGAAGTTATTGATGTCAAGGAGGAGGTTGTTCCTTTGGATCATGAGTGATTCATTCTTTGAAATATATGTATGTAACTCCCCGTCATAGTTGCTGCTTGGTTTCTTTCTTGAGAAAGGAAGGAGAGGAAAAATTTTCCCTGTTTTGATGGATCAAGAGTAGAATAATTTGATACTGTTTAGTGTATTTTCTTTTTGGTCTGGATATTGTTTAGTGTATTAACTCATGGTGAGGAGCTTCACAGACTTTTTGATCATCAAAATTCAATAGGCGACGTAGGCCCTTGT…	33	no hit
Astenosperma_large_c388	GCAGTGGTATCAACGCAGAGTGGTGATGGATCGGTGCTGAACGCACAAATTCTTCCCACGCAGACGCATGGCTTACACGTCCGCATCATTTCCTTCGAATGGCCACTCACGCGAACGCGTAACCCACGCGCTCGTGTTACCCAACATTTGGCAAAAATAAAAATTCGAACAGAGAGTTGTTCGAGCGCGAGGCTGCCCTCGTGCCAGTAGCATAACCTGAGTCACGCGTTCGCGCACTCT	38	no hit
Astenosperma_large_rep_c392	TATCAACGCTAGAGTGCGTGAGCGTAGTTTTCACTGCGAGGATGGGATGTAGCCATCAACCATGGGTGATGCCTCCAGACGATTAGCCATGCGAGTGACAGCCGCAGAGGACCATTTTCCCGAGAGGATTGAAAGTAGCCACCGCTGATGGTGAACCCCTATACACAGCTTGCCATGGAAAGGAGTAAGAAAGATTGAGTTGAAGCAGCAGGAAAGCAGGCGTCCTTGAGCCATGCAGCATCTCCATATGCTTATCTGAAATTCCCACCAATGGATCCCACTCTGCGTTGATACCACTG	39	no hit
Astenosperma_large_c394	AGAGTGGTTCATGACATAGTATTAGAGTTCTAGATTCAAAAGGTGAAGGATTCGATTCTTGGTGAACTCCAAAATTAACTTAAATTTTTGGGATAGTACTACCCTATAAATTTTAGTCCACTCCAAATAATCTTTATTTAAATCCGGAAGTGACATTTTGGCCATTGAGTTCAACATACACTAGTTGCTTTTTTAGTGATACTCTGAAACTGAATGGGTACACCAACAAAATGGTTTGCTTCAGTGTTTTTCTTCTGGGTTCTAATAATTGAAAGCAGTTTGAGCGAAGGGTGCTTGAAGAAAGAAAAAGATGTTCTTTTATATATGAAAGGCCGTTTCAGCGACATGGAACCATACGCGTATCCAGATCTATACCGTTTGCAAAAATGGGAGCCGTAC…	22	no hit
Astenosperma_large_c395	CCATTACGGCCGGGGTTTCCACTGACTCACTGATTCCAACCATCAAAACCCTATCTCGGATCCATACCCTACAACATGGCTTCCGATGCTGATATGGAGGACTATGGATTTGAGTACTCTGATGAGGAGCAAGAGGAGCAAGATGTTGATATTGAGAATCAATATTACAATTCGAAAGGTTTGGTTGAAACTGATCCAGAAGGTGCACTTTCTGGTTTTGCTGAGGTAGTGCGCATGGAACAAGAAAAGGCTGAATGGGGATTTAAAGCTCTAAAACAAACCGTCAAGCTCTACTATCGACTTGGGAGATATAAAGAGATGATGGAAGCCTACAGGGAGATGTTGACTTATATTAAGTCTGCAGTGACTCGGAACTACAGTGAAAAATGCATAAACAGC…	52	XP_002283810	Vitis vinifera	PREDICTED: hypothetical protein [Vitis vinifera]	0	88.1007	XP_002532580	Ricinus communis	cop9 signalosome complex subunit, putative [Ricinus communis] >gi|223527689|gb|EEF29797.1| cop9 signalosome complex subunit, putative [Ricinus communis]	0	87.643	CBI32857	Vitis vinifera	unnamed protein product [Vitis vinifera]	0	88.2488
Astenosperma_large_c400	GTGGTATCAACGCAGAGTGGGGTGAACTCTAAATTACATGCTCATGCAAGGGCTTCAGTGCTTACTAGTCCTTACATATTGGGAGTCGTAGGTCTTAGGATTTTCATCCGAATGGTATCATAGAGATCTCTTTATATGTAATCACCTTGAAGCAGCTTATAATTTCTGCGCTTTGGCCTCGACTCTAAGCGTCATGTCTCAAGGCGGCTCTTTAAATAAGTTTTCAATCAATACTCCTAAACCAGTTGGTTTTAAGGTATTAGGTGTTAAAGCACCCCTAAGGATTTACTTGCTCAAGCCTCGGCCACTCTGCGTTGATACCACTG	28	no hit
Astenosperma_large_c401	TACGGTAACAGTGGCTACGGTGGTGGAGGATATAACTCTACCAACTATGACAACAATTACAGTGGCCAGAGTTACAACAGCAACCAGGGATACAACAGTGGATACGATAAATACCAGTCAAACTCTGGTTATGACAACAGCTACGGGGGCGGCCAAAGTTATGGGGCAGCAACTTCGACAACTATGACAGTAGGGGTGGGTACAGCACGTCCCAGGCAGGCTACAACAATGCGTCAACTAGTGTAGGGGAGAATTGGTGACGAGGCCACCCATAGAATACATTTATCTGACTTCATGGATAATTCCTGAAAACAAGTTGGAAAAATGTCAACACTGACTTGAGAATAAAATAAAACCCA	23	no hit
Astenosperma_large_rep_c404	TTCCACCCAAGCACGTGGTATCAAGCAGAGTGGTTCACCCAAGCACGTGGTATCAACGCAGAGTGGTTACYASCMCTCGCGTGGTATCAACGCAGAGTGGTTCCACCCAAGCTAGTGTATAACCAAGTGGGCCCGGAAGTGGATTTTTATGTCATTTACTCATCTATGTACTAGTTTTCTATAAGTAGGACCTTTTACTATTGTATTTAGAGAGCCTTTTGGGGTAGCTATCTTTGTTTTATGCTATCTTAGATCATTGGGAGGCTGGCCATTCGGCCATGCCTAGACCTTATGCTTATGTATTTTCAACGGTGGAGTTTCTACACACCATAGATTAAGGCGTGGAGCTCTGCTGTACCTCGAGTATTAATGCAATTACTATTGTTCTTCCATTCAATT…	703	no hit
Astenosperma_large_rep_c405	CACGAAGATTYYTGTTGGGGAAYCTAAGAGATACACATTCAAGCCTTGTTGCATGCAGAACGGAAGTGGTTGTCAATCACGCGCGTTCATAGGTGAGAATGATGATGAGTGTCACGGATCATCACATTCATCAAAGTGTTGTGCAACGTATATCTTGGAATAAGAATAAGAGAGAATTGAATAAAAAGTAAYAGTAATTGTATTGAAACTTGAGGTACAGCAGAGCTCCACACCCTTAATCTATGGTGTGCAGAAACTCCACCGTTGAAAATACATAAGTGAAAGGTTCAGGCATGGCCGAATGGCCAGCCCCCATAGTCTAAGGACTAGGTGTCCAGAGATTGTCAAATACACTAGTAAAAAGTCCTATTTATAATAAACTAGCTACTAGGGTTTACA…	45	AAG61120	Gossypium hirsutum	ribulose-1,5-bisphosphate carboxylase/oxygenase activase 1 [Gossypium hirsutum]	1.76985e-68	79.0419	XP_002282236	Vitis vinifera	PREDICTED: hypothetical protein [Vitis vinifera] >gi|297746032|emb|CBI16088.3| unnamed protein product [Vitis vinifera]	2.55566e-67	77.7108	CAN83893	Vitis vinifera	hypothetical protein [Vitis vinifera]	2.55566e-67	77.7108
Astenosperma_large_rep_c408	CCCACTTTGGGTCCGGTTGGCCCGGTTTGGCCCGTTCGGTCCAATCTTGGTCCGAATTCTATAAAATTGGTACAAAATTCTCGTCTCAATCTCCTCTATCACATTTAGCCATAAAAATCATATTTTAGGCTTTCTAGAATAAATTCTCATTTATGGGTTAATTAGCCGTTAATCATATTTTAGGCTTTCTAGAATAAATTCTCTTTTTATCTTTTTACTCTCTTTACTCTGTTCTGGTTATTCTTTTCTCTATATCTCTTTACTTTGCTCTGATTATTCTTTTCTCTTTATCTCTTTACTCTGCTCTGATTACTCTTATCTTTGTGTTTCTCTACTCTGCG	22	no hit
Astenosperma_large_c409	CGATGGCAATGATAGATCTGGAGAAACACTTCGCCTTCTATGGAGCATACCACAGCAACCCCGTTAACATCTTCATTCACATGCTCTTCGTCTGGCCCATCCTATTCACCGCTCAATTACTTTTCTATTTCACACCAACCCTCTTCTCCTTCTCCTTCTTTCCTCCCCCTCTCCTCCTCAACTACGGCTTCCTCTTCACCGCCATCTACGCCCTCTTCTACGCCTCCCTCGACCTCAAAGCTGGCTCTCTCGCCGCCCTCCTCACTTTCCTCTGCTGGCTTGCTTCCTCTTTCCTCGCCAACTACCTCGGATTCTCCCTCGCTTGGAAGATTGTGTTGGCTTCTCAGATATTCTGTTGGACTGGACAGTTTATTGGTCACGGCGTCTTTGAGAAACGTG…	26	CAN69808	Vitis vinifera	hypothetical protein [Vitis vinifera]	7.53684e-65	64.5161	XP_002284835	Vitis vinifera	PREDICTED: hypothetical protein [Vitis vinifera]	1.67903e-64	64.5161	ACU13721	Glycine max	unknown [Glycine max]	1.85639e-63	65.9218
Astenosperma_large_rep_c411	AAAGATCAAAAGTAGAAGAAAATACGGTTGAAGATTAAACGAACACTGTATATACACTATTAAAACATGTATAATGTAATAATTCATTATTCGTTATTCCTTGTTTCTTTTTTCCTTTAAGGTGAAGTCTATGTTGATTATTTTATTAGTTATTTGTAACAACTTCAATTTATATAAAGTGAAAGGTGACACTTTAAAAGGGTGTCTAA	51	no hit
Astenosperma_large_rep_c412	CAGTGGTATCAACGCAGAGTGGGAATTTCAGATAGGCGTATGGAGATGCTGTGCTCCTCTTGAATCTCTACTTTCTCATTGCTTCCATCCAATCCTTCTTACTCCTTTCCATGGCAAGCTGTATGTAGGGCATCACCATTTTCAATGGCTACTTTTAATCCTCTCGAGAAAATGGTCCTATGCGCTGTCACTGCACGGCTAATCGTCTGGAGGCATCACCCTTGCTGATAGCTACATCCCATCCTCTCAGCGAAAACGTTCCAAATGCTCTGTCACAGCACGGCTAATCATCTGTCGGTTCTCAATCAGGTTGGAATAGAATCCATTGATTCTTTTGCGTCTGTCACTAACGCCCAGCCCTCAGGAGTTTGAAGCACGTCACAGTCATTCAGTCCCGGA…	86	no hit
Astenosperma_large_rep_c413	AGTACAGTGTTTGGATTGGAGGCTCCATTTTGGCATCCCTTAGCACATTCCAACAGATGTGGATTGCAAAGGCAGAATACGATGAATCTGGGCCATCAATCGTTCACAGAAAATGTTTCTAAATCATGGAGAGCAAGAGGTGGAGTGGACCAGTGGAACTGCAATATATATACTTTGTACTAAAGAAATATCATCAAGTGGTTGAGGAACTTTTTTATTTTCTATTCTCTACCATTTTCTTTTTATCATCTTCTTTCTTTTGAGTTTCCTTTTCTTTATATGTTGGATAAAGAGCATGATGGCTAGTAAGACATGTAACATTCAATATTTTCCCTCTCCATTTTGTGTAGAAGAGCTGTGTATTGTTACTTGTTTGGTTTGGTTGAATCAACAATTCTT…	55	ADE05541	Liriodendron tulipifera	actin [Liriodendron tulipifera]	2.64235e-15	100	ADK11998	Salvia miltiorrhiza	putative actin protein [Salvia miltiorrhiza]	2.64235e-15	100	XP_002882767	Arabidopsis lyrata subsp. lyrata	actin-11 [Arabidopsis lyrata subsp. lyrata] >gi|297328607|gb|EFH59026.1| actin-11 [Arabidopsis lyrata subsp. lyrata]	2.64235e-15	100
Astenosperma_large_c416	TCAACGCAGAGTGTTTGGTTTAGTGTGGGAAGAGAGGTTAGTGTTGGATTGAATTTGGTTATTGTGGAGAGAATGAAATGGGAGCAAGAAAGAGGTGGTTGGTTGGGTAGGAATAAGAGGCAAGAGAGGATAATTAGAGATGAGAAATTTGAAGGGGGAATTCAATGGGAAAATTTTGGGTGTTATGTGCTTGTGGAAAGCTTTGTTTTGAAGAGAATGGATGGAAGCTTTGTCTTAACTTATGGTTTCAGACACACTCATCAAATTATGTGTAAATGGGAGTGATGACCACCTTGTCATTCGTTTCTTATGCACGTACTAGTTTGAAAACTATTTGGATATAAAATTCAAGAAAACAAAAGAAAAATAAAATAAAAATAAAGAATAGATGCCGCATAC…	21	CBI27123	Vitis vinifera	unnamed protein product [Vitis vinifera]	5.63736e-26	58.8889	XP_002312349	Populus trichocarpa	predicted protein [Populus trichocarpa] >gi|222852169|gb|EEE89716.1| predicted protein [Populus trichocarpa]	1.38853e-24	61.2903	XP_002514527	Ricinus communis	conserved hypothetical protein [Ricinus communis] >gi|223546131|gb|EEF47633.1| conserved hypothetical protein [Ricinus communis]	2.36848e-24	57.8947
Astenosperma_large_c417	AATAGAACAACAGATAAGAGTTAGAAGAGAAAAGGAAATGTCAGGAGTCGAAAATCCTTGAACTACAAACCAGCTAACAAAGCCTCTGTCTCAGGCCAAATACTTCACATATATATACATGACAAACAGGCTGAAAAGGAATAAGAGGCCATATTGTACCATAGCATATAGTAGATCTACCTGATAGTGACAAACTTATTGGTACCATGTTTTGCCCAGTAAGTCCTCAAATCAATTGGATTAGAAAAGTTATAACCCTCAGCTGCAAGTTTCTCTAAAACTTTCTTAAATGCTCCTATACTCATTTTCCTTCCAGCTATCCTAGCACCACGCCGCTTTGTACTCATAGGCAAAGGATATGTAGACATTCCCGTTGTGCAACATGCAGACTGCCACCCA…	48	ACU23664	Glycine max	unknown [Glycine max]	1.2702e-123	78.5211	AAM27201	Glycine max	GAGA-binding protein [Glycine max] >gi|255634795|gb|ACU17758.1| unknown [Glycine max]	4.08611e-122	78.169	XP_002283243	Vitis vinifera	PREDICTED: hypothetical protein [Vitis vinifera]	8.29071e-99	63.6364
Astenosperma_large_rep_c421	CAAGCACGTGGTATCAACGCAGAGTGGTTCCACCCAAGCACTGGTATCAACGCAGAGTGGTTCACCCAAGCACGTGGTATCAACGCAGAGTGGTTCCACCCAAGCACGTGGTATCAACGCAGAGTGGTTCCACCCAAGCACGTGGTATCAACGCAGAGTGGTTCCACCC	39	no hit
Astenosperma_large_rep_c423	TACAAGACATAAGTTCAAGCAGATGAAGTCAAAAACAAGCACTTAAACCAGAACACTTGGCAGACATCAAAGATTTGCACTAATTTAACTAATCAGCAGGGTACATGGTGCGCGAAATTGTGAACAATACTTTTTCACAACTCAAATAATCCCCGGTAATGGCTCCAAGAACTTGGTGGCTCAATACCATGGCATTACACAACTTCGCACAACTAACCAGCAAGTGCACTGGGTCGTCCAAGTAATAAACCTTACGTGAGTAAGGGTCGATCCCACGGAGATTGTTAGTATTGAAGCAAGCTATGGTCATCTTGTAAATCTTAGTCAGGCAAACTCAGATGTATATGGTGATGAACGAAATAACATAAAGGATAAGGATAGAGATACTTATGTAATTCA…	60	no hit
Astenosperma_large_rep_c428	TATCAACGYAGAGTGGCCGAGGCGGCCTTTTTTTTTTGCCTCTGAATAGTTTTGGCATCCCACTCTATCCTTTGAAATTCAGAATGATTGGGTTCTTTAGGAACTCAGAATCCAGATAGTGTTATTGATTCTCCTAGTTAAGTATGATGATTCTTGAACACAGTTATTTATTGAGTCTTGGCCGTTCCACCCAAGCACTCTTATTTTCTAGTATTACCACCGGATACATAAATGCCACAAACACATAACTGGGTGAACCTTTTTAGATTGTGACTCAGCTTTGCTAGAGTCCCCAGTTAGAGGTGCCCAGTGTTCTTAAGCACACTCTTTTGCTTTGGATCATGAATTTAACCACTCAGTCTCAAGCTTTTCACTTGGACCTTCATGACACAAGCACAT…	36	no hit
Astenosperma_large_rep_c429	AACGCAGAGTGGAGGATGACTTTTTTATTTTTGTTAGAAAATGAAGGCATACCATTTGATGTATGATAGATTTGGATGACTTTCTCTTTGCTTACGATTTTGTATCATTTATAATATCAGCTAGACTTTGTAACTGAAAAGAGCAATCGCGTTGTGTGTCAAAAGGTAATTATTGCAAAAATATAAAATTCTTTTACCCCCTAA	104	no hit
Astenosperma_large_rep_c432	CTAGCAATTGAAGGAATAGCACCACCAAACAGCAAGGACACACCGACCTAGAAATCACACTGAAACTCTACATCTCGCTTATGGGGGGACACCACACAGCAATGGCAGAAACCAAATTAGATGAGTGGAATACGTGAATATGGACGTCGTTTCAATAATTCACGACTAAAATAATTAATTTTCTATTTGATCAGATGATAACACGCCCCAACTAATTTATTGTTACCACTCACAAAAAGTCCCAATCAGATTCGAAACAGCTGCATTTTATTTACAATTTTCTTTCTTGCAAATGCCTATACAAAAGCGCTGAAGTAGGTTAAGGCCGACGCTTCATATTGATTCATATGGGGGTGGCCTCAATGCAAATATGTTGAGAATGAAATGCAGCCACTTGGT…	476	no hit
Astenosperma_large_rep_c433	GGCTGGCACTAATTCTTACAACTTGCTGACACAGTGCGTGATAAAGAGGTGGATCAGGATGTCTACAGACTATTACTGCTTCCATTTGCTGTAAAAGATCAAGCTAAGCAGTGGTGGTTRAATAACCAACCTACAGCAAGCATAAAGACATGGAAACAGTTGTCAGACAAATTCCTGAATCAATTTTACCCTCCAAAAAGGATGACACAGCTAAGGCTGGACATCCAAGGCTTTAAACAAGAGGATAATGAATCCCTTTATAACGCCTGGGAGAGGTATAGGGGTATGCTAAGAAAATGCCCCTCTGAAATGTTTTCAGAGTGGGTACAGTTAGACATCTTTTACTATGGGCTTACAGAAAAAGCTCAGATGTCTCTAGACCACTCTA	42	AAB18645	Hordeum vulgare	unknown [Hordeum vulgare]	2.17835e-22	39.8374	ABD63156	Asparagus officinalis	Retrotransposon gag protein [Asparagus officinalis]	1.0811e-21	43.2432	CAN78493	Vitis vinifera	hypothetical protein [Vitis vinifera]	1.01188e-19	39.6694
Astenosperma_large_c434	AAGCAGCTAGAGTCTTCATCTTCTGGTGCAAATGAAAATGGGAACCCTCCTCCAAAGGAGACCCTAATGGAAGAAAGCATTCGTGTTACACGGGGCAGACTAAGAAAAACCCGATCAACAACTCGTTAGTGTGCTAATAATGTCAACTTTAGCTTCATATAGTGGTAGGTGAACGATGGCAGCCATTTAATTGTTGTAGAACTTTATGTAAATCTATTCCAAGTTTTCATTCCATTTGTTGCTCCAAAAAAAAAAACCCTCTGCGTTGATACCACTGAGGTGGAA	26	no hit
Astenosperma_large_rep_c435	ATCAACGCAGAGTGGCACTTGTTCTTCAACTTAATGAATGTGATGATCCGTGACACTCATCACCATTCTCACTCATGAACAAAGTGACTGACAACCACTCTTGTTCTACAAGCATACGAGGCCCTAGTGTTTATCTCTTGGATTCTTTAACCGGAATCTTCGTGGTATAGGCGAGAACTGATGGCGGCATTCAAGAGAATCCGGAAGGTCTAACCTTGTCTGTGGTATTCTGAGTAGGATTCCGGGACTGAATGACTGTGACGTGCTTCAAACTCCTGAGGGCTGGGCGTTAGTGACAGACGCAAAAGAATCAATGGATTCTATTCCAACCTGATTCCACTCTGCGTTGATACCACTGKGSTGTGAMGGAGCATATGCAATCGCTTTCACTGCCACTCT…	53	no hit
Astenosperma_large_rep_c437	GTTTCTCATAGTCAGTCATATGGCATGAGAGTTGTAAATTACAGCATTGTTGAAGGCTTTGATCGCCCATTAGCCACAGATATCGGTGTAACCATAGCGAAACTGGCATTGCAGTGTGGCCTAATGTGGAAAGGAGGCTAACTATTTAGTGTTACTTCCTTGGGAAGGGATGGATATGGATGTGGATGACACCACTTTTTCTTTCTTTTTCATTTCTTTCCTTTCCTTTCCTTCCATTTTGGGCTATCCAGATTTTCTAATTACATGAAAAATTTTGGGGGAATCGTATAAGCTCATCATGTCATTGTTGATCTTTGTAAAACTTGATAATTGTTTAGTTGGAAATATAACGTTACACGTTGCTGTCCGTCAAAAAAAAAAGGACCGCCTCGG	50	no hit
Astenosperma_large_rep_c442	GGGTTGAACGCCCAAAACACGTTACAACTTGGCGTTCAACTCCAAGAGAAGTCTCAGCTCGTGGATAGATCAAGCTCAGCCCAAGCACACACCACAACAGCCTAAAGGGGTATACTTCCAACAAGAATAACTTGAGCTACAGAGCTCCAAATGAGGTGATTCAAAAAGCAATGGAAAGTAGGAATCGAGAGCTTTCCAAGCATATATGGCACTGCATGGGTGGAACTAAAATTGAGGGAGAAAACTGCCCCGCAATGTGCATAAACGAACATGGTGGCAACCTGCAGTGAGGCCAACTGACCTCTGCACCTTCGACGGAGTATAACTCGAGCTGTAGAGCTCCAAAATGATGCGCTTCTAACTGCATTGGAAAGTAGACATTCAGGGCTTTTCAACAAT…	39	no hit
Astenosperma_large_rep_c444	AGAACGGTAGGTTAGCCATGTTCCCGATGTTTGGATTCTTTGTTCAGGCTATTGTCACTGGAAAGGGCCCATTGGAGAACCTCGCTGACCATCTTGCTGACCCAGTCAACAACAACGCCTGGGCCTATGCCACCAACTTTGTCCMGGAAAGAATAGTACAATGAGCAAATGCAGCAGTGTAGCCACACAAAAGGGAAAAAAAAGTATCATATTGGTTACATTACATATTTAAAAAGCATGTAGTTTTTCCAAATAAAAACTTCAAATGAGTACTCTCAAAAATATGAGAAAGGCATGTTCTAAAAGACACATAAGAAGACATATGCTCTTAGTTGAAATGATGATAGAGGAGCAAGGGTTTAATTAATGTGTTCATAATCTTGGTGTGTAGCGCGGCTG…	221	XP_002317470	Populus trichocarpa	predicted protein [Populus trichocarpa] >gi|118489504|gb|ABK96554.1| unknown [Populus trichocarpa x Populus deltoides] >gi|222860535|gb|EEE98082.1| predicted protein [Populus trichocarpa]	6.15739e-41	97.7273	ABK95049	Populus trichocarpa	unknown [Populus trichocarpa]	6.15739e-41	97.7273	XP_002519658	Ricinus communis	(S)-2-hydroxy-acid oxidase, putative [Ricinus communis] >gi|223541075|gb|EEF42631.1| (S)-2-hydroxy-acid oxidase, putative [Ricinus communis]	3.99111e-40	94.3182
Astenosperma_large_rep_c445	TAGAAGGGGTAGAAGGCTTTAAGCTCGCTTTGGCTTGCAGGAGCCTCTTTTTTGTCATTTTATTTTGTTCGTATTGGAAAACAGTATTGTGGCATCTTAAAATTTAGATGAAGTTGAATTTCAATTTTCTCATATTGTACTTTTTGGCATGTCATGTCCGACTGTTTTAATTGAGTTAATTTAGAATTATCGTGTCCAAAAAAAAAN	42	no hit
Astenosperma_large_rep_c447	AATAATGCTGGCGTTGAACGCCAGGAATGAGCATGGTCTGGGCGTTCAGCGCCAGCATTATTCCTCTCTGGGCTCTGATTGTCCTTAGAGGGATTTTGAGTAGCCATTTGTTCATTTCTTGGCTTCCTGCTGCTTTGAAGTGAGGTATTTAATGTTTTCCCACTTCTTAATTGAACTGCTTGGCATTCTTCTGTTATTTGTTTTGACAGTTGCTTTTCTGTTTGCTTTAACTATATTTCCATATTCTTGTTAGCCATTCTTGTTTCCTGTAGTATTTCCTTGAATTCGGCTAGCTGCTGAGTTAGAAAGTCTAATTGCTGATTGAATTCATTAGCTTGATCCACAGGACTGAGTTCAGCAGTTACTGTTTTAGCTTCTTCTTTCATGGAAGATTCACTG…	29	no hit
Astenosperma_large_rep_c448	CGCCAAAAACTTGGTGCGCGAAATTGTGAACAATACTTTTCACAACTCTCATAATCCTTGGTCATGAACTCCAAAAACTTGGTGGTTCAATTCCATGGCATTACACAACTTCGCACAACTAACCAGCAAGTGCACTGGGTCGTCCAAGTAATACCTTACGTGAGTAAGGGTCGATCCCACGGAGATTGTTGCTATGAAGCAAGCTATGGTCATCTTGCAAATCTTAGTCAGGCAGATTCAAATGGTTATGGAGGATTAATCCACTGCTTGGGTGGAACCACTCTRCGTTGATACCAACT	23	no hit
Astenosperma_large_c454	TGAGGAATAAACTATAAAACTAGATGCAATAACCCAAATTTTCTTTATCTCTTTTTTTTTGGGAATTATGCAAACCCAATTTCTATTTATCTATTTCCACTTCCCCCCATTGTATACAATTGTTAATTCTTTTGAAAAACAAGTCTATAATTTTATAGCTATGGAGAGCTACATATTTTGATGTTCAATATATACCAAGAGAAACTCCCTTGC	37	no hit
Astenosperma_large_rep_c455	AAGATGAGTAAATATATCAGATCATATCGGGAGTATTATGAAAAGGATACTTTATATACATCTTAAAGTTGAACCTACCTAGTCAGATCTTTTAACCTTTTTAAGTACATGTTACCTCTTATCCTACAAAAAACCTCAACTTTCTCACTTGGTTTTAGTATTTGTTCTGAG	44	no hit
Astenosperma_large_rep_c456	GGAAAATGCTGCTTTTTTTTATCATTTAAGGAGTTGGTGTTTTTCTTGGGTGAAACAAGAAATATTGGATTGAATTCTAATGTTTAGGTCAAACTCTTACAAATGATGTATCTTCTTTTTTTGGTGTCCACAAATTTTGTATCTTGAAATGCTAAAAAGGAGAGAAGAAAATACGATGAACCTTTTTATTGTGC	47	no hit
Astenosperma_large_c459	GCAGGGTGAGGAACTTGAGAAAACTTATCGGTGCTCCAGTTTACATCGAATGTAGTTCAAAAACACAGCAGAATGTGAAGGCTGTTTTTGATGCGGCCATCAAAGTAGTTCTCCAGCCTCCAAAGCAGAAGAAAAAGAAGAGAAAGGGTCAAAAAACCTGTTCCATATTGTGATCTTCTCAGTTCTAAATTGGTAGTTGGCAGAGGATGACATGACTGTAGCCATTTCTTGGTAGTCTTTGCCATTCTATATCTTATATACTATTTCCAACCTAGAGGAAGAAATCGCCCGGCTCAACTGACCACATTTACGGTTCGCTAATAAGCATCAATCTATTTGTCTCTCTGGCTGTAGGATCTGTGTACACAGTCATAATCTCAATATGTTTGGCATGAACAA…	23	ACU13435	Glycine max	unknown [Glycine max]	4.22445e-10	69.2308	ACU23184	Glycine max	unknown [Glycine max]	7.20583e-10	69.0909	O04369	Lotus japonicus	RecName: Full=Rac-like GTP-binding protein RAC1; Flags: Precursor >gi|2117168|emb|CAA98189.1| RAC1 [Lotus japonicus]	7.20583e-10	69.2308
Astenosperma_large_c461	TATCCAACTAACCGTAAGAATACATAACCAAAAGCATGTGTGGTTTTTACACAACAAAATGCAGAAAAATTAACATCAAACTTAAGAAAGAGGGAAAATTAAAAAGGAAAAAACACCTTATGGAACTTCAAATGTTCAATACAATCGAAGAACGCTTCTAGCAATTGAATGTGCCTGGCTTGATCTACTTTTCACAGACCCCATTTCTTCTGCTACCTCTCATGGGGGTCAAGTAGAACCTCAAAAGGCCATTGTTGTCAGCATGGTTAGGAGAATACCTTGCACTTCTATTCCTTTCCAACACAAATTCATCTTTACCCTTCTTTCCATTACCATTACCTTGAACAACACCATTCCTTCTCACAGAGCCAAACGATCCACCACCTATGCTTTGTGCAT…	23	XP_002308207	Populus trichocarpa	predicted protein [Populus trichocarpa] >gi|222854183|gb|EEE91730.1| predicted protein [Populus trichocarpa]	1.34061e-37	57.554	XP_002322958	Populus trichocarpa	predicted protein [Populus trichocarpa] >gi|222867588|gb|EEF04719.1| predicted protein [Populus trichocarpa]	1.342e-37	55.3957	XP_002534570	Ricinus communis	conserved hypothetical protein [Ricinus communis] >gi|223525005|gb|EEF27813.1| conserved hypothetical protein [Ricinus communis]	6.33443e-34	54.6763
Astenosperma_large_c463	TGCGATGTTAAATTCCCACAGGAGCAAGTGTTTGATTGATCATATTGAAATGTTCTTATGCTCTTTTCGAAAGATACGTGTTTCCGGGGAGATGTCTGAATTTCTGAGGGCTCTTTGTTCTTTTACTTACGGTATTTTCTATTGCTATGCAGGTGCATTACCAAAAGGAAAAAAAAATGTTATATACATATGCATCTTATTGTTGAATTCGTAGTCAAATAACGAGAATTTTAGGTAGCTTGTGTAGAATGAATCCCCTTGATTATTTGCTACGCCTGTGTGGTTATATTGATCTACCAATTCCAAATTTGTTTGAAAAAGTGATTTACATATAAAATGGACGAAAGTGGATAATGTTTCCTTGTTACT	22	no hit
Astenosperma_large_c465	TGGAGCAAAATGAAACAAATGATGTTCCTTCAACCGATGCAGTGGATGGCAAGAAAGACCAGTCACTACCTAAGCCAGAAGCCCCTGTTGGATTAGGCAAGGGGTTGTCATCATTGGATGCCAAGAAACAAAAGCCAAAACCAAAGGCTGGCGCTTGAAATTTTGTAACATATATAAGATTTCCCTTGTTTCGAGCTTAGAAATTCTTTTTGAGCTGCTTGGGTTGACTAGTAACCTTTTTTTCCTGTGTTTTCACTCCCTTTTTCATATGGGCTCCGTATAAGGCATCCATGGTGATAGGTGAATGAAGGTGAGGTGCTTGTGATATCAGCACAATTTTTTTTCCTCCTTTTTCATCTGATTATTTAATGAGAATTTTCTAGTAAACTAAACGATTAG…	24	no hit
Astenosperma_large_rep_c469	AAGAGGATTCACATTTCACCTATATTGCATAGTGTTTGTTTTGTTATATTGGTGTGATTGTGAAACTTGGCCTTGTTTTATTGCTGTAATTTATTTTCAAAAAGCATTGGTTTCCTCTAACATTTCAAGAAACACAATGAGAGGAGATCAATTTTAACTATAGGACAATTGAAGTTGATAAATTTTCTTGATTTATTTAAAAACTCTTTTTTTGGAAAAAAAAAAAGGCCGCCTCGG	29	no hit
Astenosperma_large_rep_c470	CAAATGACTCCTCTTGCTTCTGTGTGTTCAGTTATTCATCTGATTTCTGTCACGTGGAACTTGGATGCTTTTCTTTTCTTTTTCTATGTTGATAAACATTTCAGGATGACTCGAGTGGAACATAGTTATTTGTACTCTTAGTACCTAGTAGTGTCTGTTTTTCTCTGCTGTTATTGACTTGTGTTGTAAATAGATTGTTCAACTGCAATCTAGTTTTTTCTGAACTGTAATCATTGCTTGTCCCATAACTGTTAAGAT	41	no hit
Astenosperma_large_c475	CGAATGCTACAAGGGAGGAGGAGGACGAAAATCCTAGTGAGAAAGACCTCCTGGGACGTCCCTCAAGCAAGAAGGAGTTTCCTATTAAGGATCCTGAGGAATCTGAGGCTCATCTGGATACCATAGAGATTCCTTTAAATCTCCTTCTGCCATTCATGAGCTCTGAAGAATATTCATCCTCTGAAGAGAATGAAGATATGACTGGAGAGCAAGTTGCTCAATACTTAGGAGCTATCATGAAGCTGAATGCCAAGCTGTTTGGTAATGAGACTTGGGAAAGTGAACCTCCCTTGCTCATTAGTGAACTAGATACTTGGATTCAGAGAACTCTACCTCAAAAGAAACAAGATCCTGGCAAGTTCTTAATACCTTGCACCATTGGCACCATGAGCTTTGAAA…	33	CAN78493	Vitis vinifera	hypothetical protein [Vitis vinifera]	4.70536e-09	45.7143
Astenosperma_large_rep_c481	GGTATCAACGCAGAGTGGTTCTGCTTAGAATTCTCTGTCTGTTGCTGAGAAGATGATGGAAAAGGCTTGCCATTGCTAAACCTGTTTCTCCCACCATTATTGTTGTTGAAACCTTGTTGAGGTCTCTGTTGATCCTTCCATGAGAAATTTGGATGATTTCTCCATGAAGAATTATAGGTGTTTCCATAGGGTTCTCCCATGTAATTCACCTCTTCCATTGAAGGGTTCTCAGGATCATAAGCTTCTTCTTCAGATGAAGCATCCTTAGTACTACTTGGTGCATTTTGCATTCCAGACAGACTTTGAGAAATCAAATTGACTTGTTGAGTCAATATCTTGTTCTGAGCCAATATGGCATTCAGAGTATCAATCTCAAGAACTCCTTTCTTCTGATTCGTC…	23	ABD63156	Asparagus officinalis	Retrotransposon gag protein [Asparagus officinalis]	5.07518e-16	34.3558	CAN78493	Vitis vinifera	hypothetical protein [Vitis vinifera]	6.85931e-13	31.7073	CAN70598	Vitis vinifera	hypothetical protein [Vitis vinifera]	2.60654e-12	29.4118
Astenosperma_large_rep_c484	TCAACGCAGAGTGGTCTCTCTGAATTTTCGAAAATGTCATTGGATCATTCTGCAGGTGGATCTATTCACCTGAAGAAAACGCCTGAAGAGGCTCAAGAACTCATTGACATGGTTGCAAACAACCAGTTTATGTACACCTCTGAGAGGAATTCCGTGAACAATGGGGTACCTCAGAAGAAAGGAGTTCTTGAAATTGATGCTCTGAATGCCATATTGGCTCAGAACAAAGTGTTGACTCGACAGGTCAACATGATCTCTCAAAATCTGAATGGATTGCAACATGCATCCAAAAACAGTACTAGCCACTCTGCGTTGATACCACTGKCTT	26	no hit
Astenosperma_large_rep_c485	CAGTGGTATCAACGCAGAGTGGTGAATGTGATGATCAGTGACAATCATCATCATTCTCAACTATGAACATGTGCCTGACAACCACCTCTGTTCTACCTTAGATTAAGTAGTTATCTCTTGGATTCTTTTATCGGAATCTTCGTGGTATAAGCTAGACTGATGGCGGCATTCAAGAGAATCCGGAAGGTCTAAACCTTGTCTGTGGTATTCTGAGTAGGATTCAATGACTGAATGACTGTGACGTGCTTCAATCTCCTGAAGGCAGGGCGTTAGTGACAGACGCCAAAAGAATCACTGGATTCTACTCCGGTCTGATTGAGAACCGACATATGGAATGCCGTGCCGTGACAGGGCATTAGGAATCGTTCCAATGAGAGGATGGGAGGTAGCCACTGCTTG…	26	no hit
Astenosperma_large_rep_c490	GTTTAAAACGCCAGTTTTTTTCTTCTTCACTGGGCGTTTTGAACGCCCAGCTTTTTCTGTATAATTCCTCTGTTGCATGTACTGAATCTTCAGTTCCCTGTATTATTGACTTGAAAATAGAACCAAGATCACATAAACAATGCATGCAWGACACCAAACTTAAAATTAGACACTAGACTCAAACAAGAAACATAAAATATTTTTGGTTTTTTATGATTTTGTAATTTTTTTTTGCGATTTTTCGAAAATTAAGTGGAAGAAGAAAATAAAGGTATCAAAATTCTTAATGAGAATTCCAGGAATCATGCAATGTTAGTCTAAAGCTTCAGTCTAAAGGAATTAGACATGAATAGCCAAGCTTCAGCAGGACATTGCATTCAAGAGCTAAATTGATGAGAA…	46	no hit
Astenosperma_large_c493	AACGCAGAGTGTTGCATGCATGATAGTGTAAGCATAATTCATAAGAATATTTTCAACTTTCTATTATTGATTCCATAGTCAATTTACAAATGGTAATGTATCAGTTATAATGTAAACCTTGTATTTGATTATTTCCAATGTCCAATGTAATATTAGTTCTTAGTCATGCTTTACTTATACCTAAAAAAAGGAAA	27	no hit
Astenosperma_large_rep_c496	CGTCCAGTGGTATCAACGCAGAGTGGGAGTAAGGGTCGATCCCACGGAGATTGGTGGTATGAAGCAAGCTATGGTCATCTTGTAAATCTCAGTCAGGCAGACTCAAATGGGTATAGTGATGAACGAAAATAACATAAAAGATAAAGATAGAGATACTTATGCATATCATTGGTGTAAGAGCTTCAGACAAGCGTATGAAGATGCCTTCCCTTCCGTCTCTCTGCTTTCCTACTGCCTTCATCCAATCCTTCTTACTCCTTTCCATGGCAAGCTCGTGTAGGGTTTCACCGTTGTCAATGGCTACAGTCCCGTCCTCTCAGTGAAAATGTTCAACGCACCCTGTCACGGCACGGCTAATCATCTGTCGGTTCTCAATCAGGTTGGAATAGAATCCATTGA…	76	no hit
Astenosperma_large_rep_c497	GGAGAATCTGAGAGGGTGTTTTGGTGTTCTGAGATCTGGTGCTGATAACATTGTTGGACAGCTTGATGATTTCTTTGATGAGATTGTTGAAGGAAGGAAGAAGCTTTTGGACTTTTGCAGCCATAGGTAAAAAAACAGAAAAAGAAGAAAAGAAAAAAGAAAAGAAATAGAAACAACAGTGTGTTGA	41	XP_002285822	Vitis vinifera	PREDICTED: hypothetical protein [Vitis vinifera] >gi|302141891|emb|CBI19094.3| unnamed protein product [Vitis vinifera]	6.97155e-16	95.122	XP_002306599	Populus trichocarpa	predicted protein [Populus trichocarpa] >gi|222856048|gb|EEE93595.1| predicted protein [Populus trichocarpa]	1.18917e-15	95.122	XP_002302266	Populus trichocarpa	predicted protein [Populus trichocarpa] >gi|222843992|gb|EEE81539.1| predicted protein [Populus trichocarpa]	1.5531e-15	92.6829
Astenosperma_large_c499	ATGACACTAGCAGGACAGGTGAGAAATGTGTGAGATGAGGAGACAAGAAGTAAAATGGAAGTGGGTGAATGATTCAATGGTCCAGCATCTTTTTTCACCAAAATTGGAGAACGAGAGAGACGAACAAGGGGAGCGGTGCTACACCAGTAACGTAGGTTGCGTTTGCTTCTTGCCCGACCCGATCTGTTGTTTGGTTTGGCATTGGGCCAAAGGC	25	no hit
Astenosperma_large_rep_c511	TTTAACTCCCGTTTTGGTGCCAGCTTGGGCGTTTAACTCCCATTCTTGTGCCAGTTTGGGCGTTTAACGCTGGGAATTCTGAGGGAGACTTTGAACGCCAGTTTGGGCCATCAAATCTTGGGCAAAGTATAGACTATCATATATTGCTGGAAAGCCCAGGATGTCTACTTTCCAACTCCGTTGAGAGCGCGCCAATTGGGCT	21	no hit
Astenosperma_large_rep_c513	GTGGTATCAACGCAGAGTGGAAGTGAAACTGCTAGAAATCTTCACATAGTATTGAATACATTAAACGTTCTCCTCTTTGTGTGGCAGATTCCCACTGGAATTGAAATTGTATTCAAAGTGTTTGAGTTCACCAAATGGCCTTGATTATTTCCTCTCATAAATCATAATGCCAAAAAATGTAAATTATTTTGCAATTCCCATTCTCGTTACTATTTCTTACCATAATAATTTGTGTGCTGAACAACAATTTCATAATTGTATTACACTGTTGTCCTCAAAAAAAAAGGAACCGCCTCGG	44	ACU19357	Glycine max	unknown [Glycine max]	4.38517e-15	81.25	XP_002533330	Ricinus communis	conserved hypothetical protein [Ricinus communis] >gi|223526835|gb|EEF29051.1| conserved hypothetical protein [Ricinus communis]	7.47997e-15	79.1667	XP_002262754	Vitis vinifera	PREDICTED: hypothetical protein [Vitis vinifera] >gi|296088978|emb|CBI38681.3| unnamed protein product [Vitis vinifera]	7.47997e-15	79.1667
Astenosperma_large_c525	CAGCAGACTCAAGAACTTTGAACAAAGCCTTTCACATAAGGCTCCCTAAAAATTATTTGACTTTCAACGAGGTGGTTTCATTGTGGGAGAAAAAGATTGGCAAGACCCTTGAGAGGATTTACGTTCCTGAGGAAAAAGTTATTGAGCAAATCAAGGTGTCATCTTTCCCAAATAACTACCTGTTGGCGTTGTACCATTCACAGCAGATAAGAGGTGATGCAGTGTATGAGATTGACCCTGCTAAAGATGTAGAAGCTTATGAACTTTACCCTGATGTGAAATACACCACTGTTGATGAATATTTGAATCAATTTGTCTAAACTATAAAGTCTGAGAATAATGTTTGTCAAACACTAGAGAGTACTCAGAGAAGGCTCAATAAGAGTGGAGGGACTTGGG…	40	Q00016	Cicer arietinum	RecName: Full=Isoflavone reductase; Short=IFR; AltName: Full=2'-hydroxyisoflavone reductase; AltName: Full=NADPH:isoflavone oxidoreductase >gi|17949|emb|CAA43167.1| NADPH:isoflavone oxidoreductase [Cicer arietinum]	2.86155e-43	81.7308	BAF34847	Lotus japonicus	isoflavone reductase homolog [Lotus japonicus]	4.88107e-43	79.8077	ACU24568	Glycine max	unknown [Glycine max]	1.08739e-42	78.8462
Astenosperma_large_rep_c535	CATTACGGCCGGGGTACACACGGCACGCAAATACAGTGCTTGTTGGTGATGAAGAAGTACTGAAGAAACTGTACAGAAAAAGAAAAAGAGAGAAACAATTACAACAACAGCAGCAGCAGCAGAAGAAGAAGAAGAAGAAAAA	30	no hit
Astenosperma_large_rep_c538	CTATCATCAATGGCTACTTTCAATCCTCTCGGGAAAATGGTCCTATGCGCTGTCACTGCACGGCTAATCGTCTGGAGGCATCACCCTTGGTTGATAGCTACATCCCATCCTCTCAGTGAAAATGGTCCAAATGCTCTGTCACAGCACGGCTAATCATCTGTCGGTTCTCAATCAGGTTGGAGTAGAATCCCTTAATTCTTTTGCGTCTGTCACTAACGCCCAGCCTTCAGGAGTTTGAAGCTCGTCACAGTCATTCAATACCAGGATCCTACTCGGAATACCATAGACAATGTTTAGACTTTCCGGATCCTCATGAATGCCGCCATCAATTCTAGCTTATACCACGAAGATTCTGTTGGAGAATCTAAGAGATATGCGCCCGGCCGTAATGGCCACTCTA	24	no hit
Astenosperma_large_c557	AGTAGTGCCATAGAAAATGTAACGCAATATTAGTCAATTTCATTATTTTAGTTTGTACTTTGTAGTGTATATTATGAGAATTGTAGGTTTTCACTAGCAACTACTCACCAAATTATGAGCAACTAATCATACATTTTCTTTTTGGCAA	21	no hit
Astenosperma_large_c567	TGTTCAGTAGTTTTTGTTTTTGTTAGTATTGGTTCAATTACTTTACTGCTTTTCTCTTTGATAAACAGGGATCTTCTATTATTATAAGCAATGAAGAAAGCATTTGTATCTTCATCATAACATGAAATTCCGGTTTTCTTTTTATACTAAGATCACACTACCTTGTACGAAAAAAAAGGACCGCCTCGG	23	no hit
Astenosperma_large_rep_c572	AGTGGTATCAACGCAGAGTGGTGAAAGGCGCCCCTTCGGGGGAACCGGCAACGATAGCGCCCGAGTAATGCAGGAACTGCGCCACAGGGTGCAGAACCTGGAGCGTCAACTGGCGGAGCAGGAACATACCCAGCGAACCTCTGACCCAAACTATTCCCCCTCTCCCGGCCGTAATGGCACTCTGCGTTGAT	24	no hit
Astenosperma_large_c580	TCATTTGGCAATTTATTTTCATTTTTCCAACTAGGGATTTCTTATCCAATGAATAACTTCTCATACCACTATAACAGATGTGTACTCATTTATCTCTAGAAATTAAGAGACTGTAATATTTGTGTCTGTGATCTTTGAAGTCAAACAAATCTTATCATGTAACAAGATCAATAAAATATACATGCTCTGAGATTTATAAAAATGATAACAATTAATATTTTGTTAGTCGCCTCGG	155	no hit
Astenosperma_large_rep_c584	AAATCGAAAATTAAAAGTAAGAGCGAAAGCATGCAATCGACACCAAACTTAAAATATGAAACTAGACTCAACTAAAAAGACTCTAAACCAATAAAAACAAAACAGTCCTAATCTAAGCAACAAGATAAACCGTCAGTTGTCCAAACTCGAACAATCCCCGGCAACGGCGCCAAAAACTTGGTGCACGAAATTGCAACCACACTTTTGCAACCTCGCACAACTAACCAGCAAGTGCACTGGGTCGTCCAAGTAATACCTTGCGTGAGCAAGGGTCGATCCCACGGAGATTGTCGGCTTGAAGCAAGCTATGGTTATCTTGTAAATCTTAGTCAGGATATTAGAAATTATCAGGATTGATTGTGAAAAGCAAAAGAACATGTAATGGTTACTTGTATTGCA…	21	no hit
Astenosperma_large_c587	AGTTCATAATATGGAGTAATTTTCTGAATCTTTGGTGTGAGCATAAGTTAGCTAAGTTGGTTCAACCATAAGGTGGGAAGACAACTATCTGTCCTGAATACTATGCTTTGAACACACCCCATGAGACCAGCTAAGTAAGAAGATCCTAATAAGAGAAAGGAAAAGAACAATGA	22	no hit
Astenosperma_large_rep_c588	CAACGCAGAGTGGGTTTCCTTGTAAATCGTAACCGGGCTGGTTCGAATTACATAAAAAATAGTTCCAACCAGACCGGTATGAATTATTGTGAGACTGACTGAGCTGTGTATCTATGGACGAGGCAGATCCGAATCGGCCAAAGAGGTGCGGCCTATGTCGCCAACCCGGCCGTAATGGCCACTC	24	no hit
Astenosperma_large_rep_c589	ATTCAGTCTTTTATTGGCTTTTTTAGATCAAGGTTTATTGAAAGCTTGGAAGTAATACATTTCTGACACTGATAAAATCTTTGTTCAAGGTTTATTTTGTTTTTCATTTTACAAAACAGAGTTTGTTGAGTTGTCCTTTAGACATTGAGTATTATCCGTTTATAGTGTTTTTTTTAGTCCCTCGTTTAGTATTACGATAAATATGTGATTTTCATATTGCACTAGCTTTAATTAATTGTTTTCTAATAAAAAARGCYRCCTMRATTACATATATAAAAGTCCTATACTGCATATTATAGCCACAAGATACTCAATTCCACACACTTGAGCCGGTTGCTTCTTCCAACTTCATCACCAACTCAAACTATCATATATTCCTGTCGCCTTATTTACATAAAA…	77	no hit
Astenosperma_large_rep_c593	GGATTCAGTCTTTTATTGGCTTTTTTAGATCAAGGTTTATTGAAAGTTTGGAAGTAATACATTTCTGACACTGATAAAATCTTTGTTCAAGGTTTATTTTGTTTTTCATTTTACAAAACAGAGTTTGTTGAGTTGTCCTTTATACATTGAGTATTATCCGTTTATAGTGTTTTTTTTGATGGAACAAAAAGTTTCATAAAGTGGGGAATTTTATGTGTGAGGAAAGGTATACATAGCTTCAAAAAGTGTCATCGGATCCATTTTATTTGATAGAGGAAACATTGAATTCAAAGCCAAGGGGAGTTGTAAATTGGAGTTACAACAGATTTCTGTTGCAGGTACTGGTGGAGTGCTTGCATTCCATATTACTCTTCCAAA	21	no hit
Astenosperma_large_rep_c616	CAGTGGTATCAACGCAGAGTGGCAAGTCAATATGATTTCCCAGAATCTGACTGGATTGCAAGCTACATCCGGCAGTGCTAAAGAAGCCTCCTCTGAAGGAGAAGCTTATGACCTTGAGAATCCTGCAATGGAAGAGGTGAATTACATGGGAGAATCCTATAGAAACAACTATAATCCTTCATGGAGGAATCATCTAAATTTCTCATGGAAGGATCAACAGAAGCCTCAACAAGGCCTCAACAACAATAATGGTGGGATAAATAAGTTTGGCAATAGCAAACCTCTTCCATCATCTTCTCAGCAACAGACAGAGAATTCTGAGCAGAGCCTCTCTGGCTTAGCAAACATAGTCTCTGATCTATCTAAGACCACTCTGCGTTGATACCACTKACTT	29	no hit
Astenosperma_large_rep_c622	TTTAGTAGTGGAGCCAGAACCCCTTTATGTAAGCTGATCATTTGTAGAATAGTGTTGAGAAAAAGAAGAAAAAMMMCCCTAAGGTTTCCTTGCTGTTGTCAAATCGGTGTAATAACGACAACACCGTTGGGTTGCTATTGAGTAGATTCCTCGGTCTCTGGATAATCAGAATAAACTTTTATGCCTCWMWRMWWGATAGATTGCATTCTAGAATTTAAATATGATGCACGGTAAT	49	no hit
Astenosperma_large_rep_c631	TCAACGCAGAGTGCGTACATTAGCTTTCACTGCTCGGATGGGAGGTAGCTGCTGACAACAGTGAGACCCTACACGAGCTTGCCATGGAAAGGAGTAAGAAGGATTGGATGAAGGCAGTAGGAAAGCAGAGAGACGGAAGGGAAGGCATCTTCATACGCTTGTCTGAAGCTCTTACACCAATGATATACATAAGTATCACTATCCTTATCTTTATATTATTTTCGTTCATCATCACATACAATTGAGTTTGCCTGACTAAGATTTACAAGAAGACCATAGCTTGCTTCAATGCTAACAATCTCCGTGGGATCGACCCTTACTCACGTAAGGTATTACTTGGACGACCCAGTGCACTTGCTGGTTAGTTGTGCGAAGTTGTGTAATGCCATGGAATTGAAC…	34	no hit
Astenosperma_large_rep_c635	CAATCAGGAATCCAAGAGATATTCACCAAGCCTCAGATGCTTGTAGAACAAGAATGGTTGTCAGTCACCTTGTTCATGGGTGAGAATGGTGATGGGTGTCAATCATCACCTTCATCATGTTGAAGAACAAGTGATATCTTGGACAAAGAACATGCGGAATTGAATGGAAGAACAATAGTAATTGCATTAATACTCGAGGTACAGCAGAGCTCCACACCTTAATCTATGGTGTGTAGAAACTCCACCGTTGAAAATACATAAGCATTAGGTCTAGGCATGGCCGAATGGCCASYCTCSCRWTGATCTAAGAACTAAAATGTTCAAAGATGATCTAGAGATCTAAAAGTGATCAAAAGATTTCTAAGTGATCAAAAGATTTCTATACAATAGTAAAAGGTC…	24	no hit
Astenosperma_large_rep_c655	GGCAACACTTTTTGTCTTCTGAATGAATGCTCGAATAGTGCACAATTCTGATAGTGAAGTTTATGAATGTTAAAAATGTTGGCTCTTGAAAGAATAATGAAAAAGAGAAATGTTATTGATGATCTGAAAAATCATAAAATTGATTCTTGAAGCAAGAAAAAGCAGTGAAAAACACAAGCTTGCAAAAAAAAATGGC	26	no hit
Astenosperma_large_rep_c704	TTTGGAAGAGATTTTTGGAATGGAGGGTCTACATAAGTACCTACAAGTTAAATCTGTTGTCACTCCCATATACAATTCTCCTTGGCTTTGAATTAGAGATGTAGTTTTGTGTGTGTCTGTGTGTGAAACTATAGTGTGAGCAATACAGCAGTTTATGCATGTATAGTTCATCAAACCAATAAAATTTGAGCCACTTATTATTGTGGYAAAAAAAAAAGCGCC	130	no hit
Astenosperma_large_rep_c778	TATGCAATTGAATTCCAAAACTTCCACCCAGATCAGTATTAATTAGATAGAGKGGACTAGTAGCTTTTTGCCTCCGAACAGTTTCGGCATCTCACTTTATCCTTTGAAATTCAGAATGATTGGCTTCTGTAGGAACTCAGAATCCAGATAGTGTTATTGATTCTCCTAGTTAAGTATGATGATTCTTGAACACAGCTACTTATTGAGTCTTGGCTGTGGCCCAAAGCACTCTGTCTTCCAGTMTTACCACCGGATACATAAATGCCACAGACACATAACTGGGTGAACCTTTTCAGATTGTGACTCAGCTTTGCTAGAGTCCCCAATTAGAGGTGT	28	no hit
Astenosperma_large_rep_c1004	CCATTACGGCCGGGGGTGGTGAGAACAGAGAAGAGAACCTGTGGCTGAATGGCGGTGAGTTTCAACCTTGCAACAGCATTCAAAGGCCTTTCTTTGTCGTCGTCTTCCTCTTCCTATGCCTCTGCTTCGCCGCTTCCCTCCTATGTATCTCTCCCTCGCACACACATTCAGATTCGGCCTCCTCTCCCTCTCACCATCCAGAACGCCCACAAGAAGGGAGCTGGCAGCACCAAGAACGGCCGTGA	279	no hit
Astenosperma_large_rep_c1968	GAAGACTCCTTGGTGGCAAGCTCGTTTACCAGACCACCAAGAAGAGAGCCAGCGGCCCTAAGTGCCCCGTCACTGGCAAGAGGATTCAGGGTATTCCACACTTGAGGCCGGCGGAATACAAGAGATCAAGGTTGCCTAGAAATCGCAGGACTGTGAACCGTGCATATGGAGGGTTTTGCTGGAAGCGCTGTTGGGGAAAGGATTATTCGCGCATTTTTTGGTGAAGAGCAAAAAGATTGTGAAGAAGGTGTTGAAGTTCCAAAAAGCTAAGGAAAAGCAAATCCTTGAAGGGTTAAGTTTGGAAAACAGAATGGAATCATATCTTTTTGGAGGACTCTTAGGTTTGAGTGATTATAGTAAATCACAAATTTTATTAGTGTTATTGTGGTGTTCATTGTT…	23	ACU13658	Glycine max	unknown [Glycine max]	1.90852e-27	100	AAT39969	Solanum tuberosum	60S ribosomal protein L34, putative [Solanum demissum] >gi|142942396|gb|ABO92971.1| putative ribosomal protein L34e [Solanum tuberosum]	1.90852e-27	96.2963	ABK93580	Populus trichocarpa	unknown [Populus trichocarpa] >gi|118485116|gb|ABK94421.1| unknown [Populus trichocarpa]	3.23598e-27	96.2963
Astenosperma_large_rep_c2089	CCTGTGAACAATGGAACGAATCAGAAGAAAGGAGTTCTTGAGATTGATACTCTGAATGCCATATTGGCTCAGAACAAAATATTGACTCAGCAAGTCAATTTGATTTCTCAAAGTCTGTCTGGAATGCAAAATGCACCAAGCAGTACTAAGAATGCTTCATCTGAAGAAGAAGCTTATGATCCTGAGAACCTTTCAATGGAAGAGGTGAATTACATGGGAGAACCCTATAGAAACACCTATAATTCTTCATGGAGAAATCATCCAAATTTCTCATGGAAGGATCAACAAAGACCTCAACAAGGTTTCAATAACAATAATGGTGGAAGAAACAGGTTTAGCAATGGCAAGCCTTTACCATCATCTTCTCAGCAACAGACAGAGAATTCTAAGCAGAACCAC…	23	no hit
Astenosperma_small_rep_c1	TATTGATATGATGAATTTCTACACCATATATCCAAGCATGTAAATTCATAAAATTCATTGCAATTGTCTAATTCTCCCTCAAGCTCCTGGCTTATTTGAAAGAAAATAAAAGGGATGTTTACATGAGAAGAACTGTTCTTTCTCGTACATATATATACACACACCACCCGCTGGTATCTACAAAATTTACAAAATAAATCCCTCCCTCGAGAAAATTTCTCAGTTGTCTGCATCTTCGTTATTGTCCAGAACTTCACTTTCTAACGAGGTAGGTTTCTCAAGAGTTTCTGCAACAAGAACTGGAGTTGATGTCTCCTCTACCACACCGAAATTGGGATCTTTATCTTCTATGGATGCAGATTCACCAGTAACTTTGCCAACATCTTCTGCAGCCAGTCT…	346	no hit
Astenosperma_small_rep_c11	TTTTTTTTTTGGTAGWGATGAGGTACAGCAATTTACATATACTACCGAGTTTTGGTTCCTCGGACATGCTAATACATACAAAATGGCACTGCAGTAGTTTTGGCTGCAGCAACAATTGATACAATTCTAAACACAAATATTTGCCGTTACAAGATTTCATATAATCTTTTTCCTTTTCTTTTTTAATCTTTCTTCTCTTTGGCTCTTATTGTTCTCTTGTTCCATTTAATAACTTTATACTCACATAAGTAAACTACGAAGATAGCCTAGTTATTGACACTTGAGAAAGTGAGACATTTCAGGGGGTGGAATTTACAGAAATCTCCTGCGGCAAAGGTGATGCTACCTGGTCTTGATGAGATGGGATAACTAGACGCTGAAGGGATTTTAGTGCCACTG…	188	ACQ57002	Glycine max	EDR1 [Glycine max]	1.99006e-149	96.6165	ACY36006	Glycine max	EDR1 [Glycine max]	5.79019e-149	96.2406	ABE02729	Medicago sativa	mitogen-activated protein kinase [Medicago sativa]	3.17718e-147	96.6038
Astenosperma_small_rep_c12	GRAGAAGCGGATTCAATGAGATTGTCAACAGGCTAAACAAAACAAAAGTGGAAAGGAAACCTGATTTGAGAGCTGAGCGTGAAGCAGTTAATGCAGCTGAAAGAGCTGAGAGAAAGCAACAAATGAGAGACAAGAAACGCCGTGAGGAATTGGAAAGACTTGAAAAGGAGAGACAAGCCGAACTGAGGAGCTACAAGGGTTTGATGGTTGCAGAGAATATGACATCCAATAAGAACATTGCATCAGGAAGCAAAACACTGCAAGAAATGGAGGATGATTTCATGTAAGCTTTAGCTATTGGATTATATGCAAGATGGTTGGTGGCCAACAATGCTACCTGGTGAATTAAATTGACTAAATAACCCAAGTCCTGGAATTTGAAATTTCAGTGTCTTCATT…	197	ACU23064	Glycine max	unknown [Glycine max] >gi|255645143|gb|ACU23070.1| unknown [Glycine max] >gi|255645156|gb|ACU23076.1| unknown [Glycine max]	1.45417e-15	54.4444	ACU19032	Glycine max	unknown [Glycine max]	1.45417e-15	54.4444	ACJ85021	Medicago truncatula	unknown [Medicago truncatula]	3.58175e-14	51.1111
Astenosperma_small_rep_c14	GAGAATATGCTGCTTGTTGATTGTAAAATTTACAAAAGGAACCTCGTGTTTTTGGGACTAAAAAATCAGTGTAGAATCATTCGGACAAGTGAACTAGCTGCTGCACAAGAGAAACTAAAGGAGCTTGAGAAACAGAAAGAAGAAATGTTGAAGTTGAGTTCCCTACCATTCCTTCTTCATAGGATTCAAGGGGCTATGAACAAGGCTGAAGAAGAATCAGAAAATCTGCACCAACAATTACTTGATAAAGAGATTGATCTTGGAGCTTTTCTGCAGAAATACAAGAAGCTACGTATTGCTTATCACAGTAAAAATCTGATACATCTTGCAGCTAGAACATCAAATATTTGAGAACCAAATTATGAAATATAGAACTTGAGAATGTAACTCCTTGTTTGT…	160	ACU13242	Glycine max	unknown [Glycine max]	9.50239e-70	88.5057	NP_568123	Arabidopsis thaliana	nucleobase:cation symporter [Arabidopsis thaliana] >gi|14326525|gb|AAK60307.1|AF385716_1 AT5g03560/F12E4 [Arabidopsis thaliana] >gi|19548041|gb|AAL87384.1| AT5g03560/F12E4 [Arabidopsis thaliana]	1.90793e-64	84.5238	CAB83319	Arabidopsis thaliana	putative protein [Arabidopsis thaliana]	3.08583e-52	69.7674
Astenosperma_small_rep_c17	TGGAGAAGTTATTGCATAAGGACAATAAAATTCTATAGGTATTGGATTTCTCTTTTCTGGGGCTGTTTCATGCTCCATCTCTAGAAGTGAAAGAAAAGAACGGGGACGACCCTGTTATGCTTCCGGGTTCCAATAATCTGCCTTGCATTTGTGTTATAGGCATATTGCAATCTTGAAGAGGCAGCTTTATGGAGTGGTTATCCAGATAGTAATGTATTTATGGTAGTAGTTTCTGGGCCATATAAAATTCTTTAGGAAGCTGTAGGATGCTCTGCTGTTCTATACTTTATTTACATTTTATTATGAAAAGAAATTCTAAACTAACTGATGTGTAATATTATCAATCAGTAATCCTTTTTGTTTCCTTC	150	no hit
Astenosperma_small_rep_c19	AAAGGCAAATGTACACTTTCTATGTCACAGATGTGACTGGAAACCCGGTTGATCCCAAGATTATCGATTCCATTCGCAGAGAGATCGGCGACACAGTCCTGCAGGTCAAACACGACTCGTATCTCTCACCAAAGTCCCCTCGAACAACAACAATCGGATTTCTGTTTGGAAATTTTTTCAAAGCTCGATCTCTTCAGAATTTTAAGCTGATCAGATCTTATTCTTGAGTAGTCTATTGTATACTCCCAGCACATATACCATGTTTCACAGTTTAATATGGTAGTGTTGTATAGATGCAAAAACACATCTACCTTTGCGCCCCCTAAACTAAGGGGCATGGAAATTACTGTACAGGAGAAAGCTTAAACAACTTTGTATATATAGTGTAAATGGTTATGT…	139	ABQ53997	Cicer arietinum	unknown protein [Cicer arietinum]	8.58929e-26	84.2857	XP_002272024	Vitis vinifera	PREDICTED: hypothetical protein [Vitis vinifera] >gi|296082319|emb|CBI21324.3| unnamed protein product [Vitis vinifera]	2.18932e-21	74.2857	XP_002512902	Ricinus communis	amino acid binding protein, putative [Ricinus communis] >gi|223547913|gb|EEF49405.1| amino acid binding protein, putative [Ricinus communis]	1.20132e-19	70
Astenosperma_small_rep_c54	AAAGAAAAGAGAAGAAAGGCGAACCGTCAGAGTGGTTGGATGATTCCACGCTTTAGACACCGACTAATCAGCAAACTTGGATTATATTTTTCCTCTGATTAGCGAACTTGAAATCTTCCTTTCTTACGCGTGAGGGCCATTGGAACCAACACCATTCACTGAAATCTTATAAATACCTCAACGCCCTCTTTATACAAACCATTTTCGAGTTATTCCAAGCATTCATCTGAGGTACATAAATTAAAGGTATGGAAGATTCCGTCAAAGTAAGTCTAAATGAAGCAAAAGAAGAGAAGAATATGATTGAATTGGACGTGAAGAATGAATCAAAGGAAGAAGAGAAAGAAAAGGATTTAGAAGATAAATGTGGGGAAGGCGAGGAGAAGAAGAAAAAGAAGG…	63	no hit
Astenosperma_small_rep_c55	AGCAAATGTACCTTTTCTTATCTTGGGAAACAAGATTGACATACCTTATGCAGCATCGGAGGAAGAATTGCGATATAATATGGGGCCTGAGTAACTTCACTACTGGCAAGGGCAATGTGAATCTGGACAGTACACTGGAGTCAGACCTCTTGAGGTGTTCATGTGCAGTATCGTCCGCAAGATGGGGTATGGTGAAGGCTTCAAGTGGCTCTCTCAGTACATTAAGTAGAGGGAAGACAAATAGACCACAAGTGTGCAGTGTGCTCCTGGTTTGGTTCTCAACTTCTCATGGTGCTGATGCAATCTCAACATTAGCAGTTGTAGGTTTTAGACGTCTCATGTAAATTGGATATACTATAATGTTTTCTATTTTTATTTGTACTTAGTTATGAGACTCGC…	73	NP_001146167	Sorghum bicolor	hypothetical protein LOC100279736 [Zea mays] >gi|242052887|ref|XP_002455589.1| hypothetical protein SORBIDRAFT_03g013550 [Sorghum bicolor] >gi|219886033|gb|ACL53391.1| unknown [Zea mays] >gi|238014488|gb|ACR38279.1| unknown [Zea mays] >gi|241927564|gb|EES00709.1| hypothetical protein SORBIDRAFT_03g013550 [Sorghum bicolor]	1.41338e-22	72	NP_001149615	Zea mays	GTP-binding protein SAR1A [Zea mays] >gi|195628522|gb|ACG36091.1| GTP-binding protein SAR1A [Zea mays]	1.41338e-22	72	EAZ20864	Oryza sativa Japonica Group	hypothetical protein OsJ_36503 [Oryza sativa Japonica Group]	1.41338e-22	73.3333
Astenosperma_small_rep_c63	TGTTGGGCTGTTGGCATTTGTTGGGGAGAATAGAGCACTGTAAGGTTACTCATATGCACTGAGGATTGCTCAGCAGCGGCTCCGAAAAGAGCATGGTTGTGTCCCTCATAGAGAGATTCTATCAAGCAAACTTAAATGTTACAATTTTTTTCTCAATTTGAGTGATGGCTTAAGTAAAGTTGCATTCTTGTTTAGTATGTAGTTTATTTGCTACTGCAGCTTCTGCAAATGGAGATATTGGGGTTGAATTACCTGGTGATCAGGCAGAGATTATATTCATGGGGACTGGAACTAGTGAAGGGATACCTAGAGTTAGCTGCTTGACTAATCCTCTGAAAAAATGTTTGGTGCAATGAAGAAAAAAAACAATCTTTATGGAAAAAACTAATTAAGATTTTA…	81	XP_002527395	Ricinus communis	catalytic, putative [Ricinus communis] >gi|223533205|gb|EEF34961.1| catalytic, putative [Ricinus communis]	7.75593e-12	79.5455	XP_002280465	Vitis vinifera	PREDICTED: hypothetical protein [Vitis vinifera] >gi|297743093|emb|CBI35960.3| unnamed protein product [Vitis vinifera]	5.02725e-11	76.7442	CAN79104	Vitis vinifera	hypothetical protein [Vitis vinifera]	5.02725e-11	76.7442
Astenosperma_small_rep_c71	TATTCAACCTTAACTTCTATTTAAAAATAGCATCTACTCAACTGGAGTTATCACTTATCAATACCAAATTACAACGGGTGTAATGTTAATTGAATATAGCCATTATTCCATTCCGACATACCACTTATCCACAACGGAATGAGATATGAACTACATTTACATTGAGATCAAATGATGGATGGATGGTATATTGCCCGGAGTACAATTACAACTATATTAAAGAAACATTTCTATGAAATTCTTATAAATCTAAATTGGGTTCATCAAAACTTGTAAGGTTATCAAGATATAACAATGGTTGATGGGCAAATGAGCCAACACCAACGTGTGAATTCAAATTTGCTGAAGGTTGCTCCTCAAGTGGCTTTTCTCTTCTGCAGTCGTTGTAGCTTCTGCCAC…	52	no hit
Astenosperma_small_rep_c92	CCACTGGAAACCAAAGCTGCATCATAGAGAAGGTCAATAGCTCTGAGGGCATCTTGATCATCAGGGTTTGTTTTGAATGCAGCATCTAAGTTCCTGATAATAGGGTGGTCAGGATTGATCTCAAACACCCTTCTGCTTCTCATGAAATCCAAGCTAGAGGCATCGCCCATAGATTGTGCCTTCATTAGCCTTTCCATGTTTGCAGACCAACCAAATTTTCCTGACACCAGAACACAGGGTGAAGAGCTTAGTCTGTTTGAAATTTGCACACTTGCAACTTTATCCCCCAAATGTTTCTTAATCCAGTCACAAGTTTGGCCAAATTCCTGTTTCATCTCCTTTTCCCTTTCTTCATTCTTATCACCTAGATCCAAGTCTTCCTTGCTAATATCAACAAAA…	66	XP_002531697	Ricinus communis	heat shock protein, putative [Ricinus communis] >gi|223528673|gb|EEF30688.1| heat shock protein, putative [Ricinus communis]	0	84.4607	CBI28422	Vitis vinifera	unnamed protein product [Vitis vinifera]	0	83.9122	XP_002270014	Vitis vinifera	PREDICTED: hypothetical protein [Vitis vinifera]	0	83.9122
Astenosperma_small_rep_c95	AAATTTATGCAGAAATACTATCACAAGGGTGCTTTCTTCCAGTCTAATCCTGATGATCGATCTGCCACTAGTGCGAGTGATAATATTTATACTCGTGATTTCTCTGCCCCGACTGGGGGAAGATAAAATGGACAAGACAATATTACCCAAGGTTATGCAAGTCAAGCACTTTGGTCGTAGTGGAAGAACTAAATGGACTCATCTTGTCAATGAGGACACCACTGATTGGAACAATCCGTGGACTTACAATGATCCACTGCGTGCAAAGTACAACGACAAAATGGCAGCCATGAACGCTCCAATAGCAAAACCTAAAGGAAGCAAGAAGTTGAAGGATTGGGAGTCTCGTTGAGTTTGAAATTTCAGAATCATTTGCTCTTGTCCTTGCAATTATTTGAC…	57	XP_002325861	Populus trichocarpa	predicted protein [Populus trichocarpa] >gi|222862736|gb|EEF00243.1| predicted protein [Populus trichocarpa]	9.28725e-53	94.8718	XP_002275399	Vitis vinifera	PREDICTED: hypothetical protein [Vitis vinifera]	2.68191e-52	93.5897	CBI17794	Vitis vinifera	unnamed protein product [Vitis vinifera]	2.68861e-52	93.5897
Astenosperma_small_rep_c96	AGGTGGAATCTGTTCTTTACATGCACCCGGAGGTGAAAGAGGCAGCGGTGGTGGCGAGGCCGGACGAGTACTGTGGTCAGACGCCGTGCGCCTTCGTGAGTTTGAAAGAGGGGTTGGTGGTGACAGAGGAGGAGATAATTGAGCATTGCAGGAAGAACATGGCAACTTATATGGTCCCCAAAACGGTGGCGTTTAGGGAGGAGCTTCCAAAGAGTTCCACTGGGAAGATTAAAAAGACTGTGCTGAGACAAATTGCGCAAGAAATGGGATCCATCCCATATCAAAATGTCAATAATAATTACTCCATTTTGTCTTAGACTGGAATCTTTGTATTTTGTAATAATACATATGGAAAGTGGAAAAATGAATGAGGGGTATTTTTAC	47	XP_002521743	Ricinus communis	AMP dependent ligase, putative [Ricinus communis] >gi|223538956|gb|EEF40553.1| AMP dependent ligase, putative [Ricinus communis]	2.26725e-27	68.4783	XP_002521742	Ricinus communis	AMP dependent ligase, putative [Ricinus communis] >gi|223538955|gb|EEF40552.1| AMP dependent ligase, putative [Ricinus communis]	5.0509e-27	66.3043	EEC78243	Oryza sativa Indica Group	hypothetical protein OsI_17900 [Oryza sativa Indica Group]	8.61554e-27	64
Astenosperma_small_rep_c97	GCACTCATCAGTCATGTGAAGCCATGATCAGTTCTAATAGCTTGAAGTAAATAAGGTGCATCAACTAACCAGGGCAGGGTCCGAAACACTGCATCAAAGAGATAAGCTCTTAGCATAATCATGATTCATTTAGTAAGCTACTTTTTGTCTCGCTGCAAATTAGTTTGTTATAGAAATTCTAAAAACTTCAGGAAGAAAACAAGAAGAATATATATGTCTACTTCCTTGAATTTTATTTTTATTATTTTTATTTTCTGTTAATGATTTCCTCTCGTCTCCAATGATTATGTATAAGATTCACTTGCACCTTCTCAAGCATGGTTAGCACCTTCTCTTGAATATTTGTCAACAGGTATGGGATTTTCTGTCAAAAGGATCTCTGGAATATCACCACTACCT…	74	XP_002315589	Populus trichocarpa	predicted protein [Populus trichocarpa] >gi|222864629|gb|EEF01760.1| predicted protein [Populus trichocarpa]	2.66142e-25	45.8647	XP_002282135	Vitis vinifera	PREDICTED: hypothetical protein [Vitis vinifera] >gi|296083733|emb|CBI23722.3| unnamed protein product [Vitis vinifera]	1.46037e-23	47.2868	CAN83109	Vitis vinifera	hypothetical protein [Vitis vinifera]	1.46037e-23	47.2868
Astenosperma_small_rep_c101	GAAAACAGCAATCCAAATTAGTGAAATTACCATTTTGTGAAAGGATTTGCTATAGGAAACAAATGACGACAACATTTCCTTAGTTAGGGAAGGGAAATGTAGAGCAAAAATCACTGTATACTATGTACAGATTAATTAGTAAACACTAAACAACAATATTTGGACTTCTTGTCACTAAGGTTATACATACTTTGCCTATGGAAATATAGGAGCAAGCAGAATTTAATTTAAGACAAAATGGTACCTCGAGTCCACATAGCTTTCAACATCCCAGAGAAAAGAACCAAAAGTCACAGCCTCTAGAACAAGTCTCTTTAAACCACCGAAGCTAATTTTGATGTTTTCATCCTTTGAAGAATCAATTGCCCCATCGGGTGTTATAACAATTTCAGGTCTTCC…	63	ACU24516	Glycine max	unknown [Glycine max]	1.93538e-155	67.8063	XP_002533448	Ricinus communis	conserved hypothetical protein [Ricinus communis] >gi|223526697|gb|EEF28932.1| conserved hypothetical protein [Ricinus communis]	1.03113e-139	63.2312	ACJ84884	Medicago truncatula	unknown [Medicago truncatula]	3.9018e-139	62.6016
Astenosperma_small_rep_c102	GAAAGGAAAAACACAAGTAAATAAATGTCTCCTCAAACGATCTTTCTTTGCAGCCTCAACAGCTGTTTTTCTTTCGTTTCAATATTAGCCACAGTGGCTTTAATTTTTGCTTCACTAAAGTAGGGCCAACACCTAGTAAGAACATTGATCGCATGATACAAAACAAAAGAAACAGAAAATTCATGTCTCCTTAGGAGGAGCTTTCTTTGCGGCCTCAGCTGCTGCTTTCTCGGCTTCAATCTCGGCCACAATAGCATCGATTTCGGCTTCCTCAAGTTGACGCAAGCCTTGCTCTTTCGTCATCACAGCAACTTCAATGTTCTTGCCTCCGCTCTCAACGACCTCAAGCAATGCTCGGATAGCTAATTTTATGGTTTCCTGGCCAGAAACTTCCTTGTA…	44	XP_002278162	Vitis vinifera	PREDICTED: hypothetical protein [Vitis vinifera] >gi|297744621|emb|CBI37883.3| unnamed protein product [Vitis vinifera]	2.06232e-45	74.6032	ABB18117	Nicotiana benthamiana	26S proteasome subunit alpha 4 [Nicotiana benthamiana]	2.69347e-45	75.3968	Q9SXU1	Cicer arietinum	RecName: Full=Proteasome subunit alpha type-7; AltName: Full=20S proteasome alpha subunit D; AltName: Full=20S proteasome subunit alpha-4 >gi|4586592|dbj|BAA76428.1| multicatalytic endopeptidase complex [Cicer arietinum]	2.69347e-45	76.1905
Astenosperma_small_rep_c103	TGGGGCGATCGGATTTGGTGCCTGGTGCCGACCATGTTCTAAGCAGCATTCACAATATCAAAGAAGCAATACCTGAAATATGGGAGGTTGAAGTAGACAACATAAAGGGAAGGATCCAGTCTCAAGGACTTGAAGCCATGGTCCTTGCATAAATGTTTTGCTTGGATCAAATGTTTTAGTAAAGTTGGTCAAGCAAATCAAGGGTTTCTAGCTTAGCTCAGAGTTCTGTCCACCTACATTTACTACAACTTCACCACTGTAATTGTATCCACAGAATGGTGATCCTTAAATAGGTTAATCTTGCAATTAGCAACTATGAAATGGATATTGGAAACTAGTAAATGTAAACCATGTAAGCAAAAGATAGGTAATTACTATAAAGGTTTGGTACAAGCTTAG…	46	ACU23378	Glycine max	unknown [Glycine max]	8.54595e-11	67.3469
Astenosperma_small_rep_c105	AGCAATGAGCTAGATATGCAGCTGTTTGATACCTTTGATTTTCAGCTCAACAACTATGATAATAACCTCCCAATGAATGATGATGACCTTTTTGGAAATCAGTTCCAAATGAATCAGCTCATGTCTTTCCAAGACACATTCTTGTTCCCACAAAAGCCATTTTGATTCTTTTGACCATTAAGAATTATTGGGAATTGGAAGAAGAGGGGGAGAAAAAAATTGAACCTTTTTTTCTGGGAAAATGTGGTGGAGGACTAGTGCCTAATGAGATCATGGGACCAAAGCATATGTTCATTTTTTGTAGTGAAAACTCAGCATTTACACAATTCACACCTACCTAACAATTTCACTTTTGGACCATTGGGTTTTTGGTGGCTATTCTTTGTTCTTGGGAGATTA…	44	no hit
Astenosperma_small_rep_c109	CCATKWSGAAACATACCCAACATCACCACCAACCTCGGAGTTTGTTCCTCCCTCTCTCTCTCCAAATCCCCATTTCTTTGTTTCTGATTATTAACCAATAATTCCCTCAAAGCTCTAAACTTTAAGGCCAAAACTCTGTTGGGCTCCAATAACATCAACAAGTGGCTTTTTCATTTTTCTGTTTTCAAACTTGAAAGCCATGGACGTGGGTCAGATGCAGAGACAGTGGCTCGACTACACCAGATCCTTGTTCATCGAGGGTTTCTTGGATAATCAGTTTCTGCAACTTCAGCAGCTCCAAGATGAGAACAACCCTGAATTTGTTGTTGAAGTTGTGTCTCTCTTCTTTGATGATTCTGAGAGGCTTCTCAAAGATCTTAATTTTGCTCTGGATCAGCA…	253	ACU14841	Glycine max	unknown [Glycine max]	1.54228e-65	81.4103	ACU14728	Glycine max	unknown [Glycine max]	2.01428e-65	81.4103	ACJ83975	Medicago truncatula	unknown [Medicago truncatula] >gi|217071432|gb|ACJ84076.1| unknown [Medicago truncatula]	1.03451e-61	76.3158
Astenosperma_small_rep_c121	TGGAGAGGTGTTGCTGCTTATGGATGAGACAGGAAAGGGAAACCTGTACTCGCTGGATATCGAGAGGAAAAGATTTACAGAGCTCGGAATTGGAGGGGAGGGATACACATGGTATCTATATTCTGGTTATTATGCAGAAAGCTTGGTTTTGCTGAACAATGTAAGTGGTTTGGTGTCTTACTGAAGAGGTAATTATTCCTTTATACTTCTGCAACACATGCAGTAGGATACTAAATTTCGTATATTTATTATCTTTTGTACATTTTGTCAGAATGATAGTTGTTAGTTGTATAGGTAATGTAAACAAAGTGGTGTATCTGTCTATTTGTTGCATGTAATAATATTGTTCACTAGTAGAAAGCTCCAAGTAGTTATCTCCTATTAGAGTAGATATGTTAT…	42	no hit
Astenosperma_small_rep_c142	YCATTACGGCCGGGGGACTCCAATCTCYTTGCGTTCTCTGCAAACTCTTCGTATCTTCTCTCCTTTGTCTTTGATTGGAATCCATGGCTCGTACGAAGCAGACCGCTCGTAAGTCTACCGGTGGCAAGGCCCCAAGGAAGCAGCTCGCTACCAAGGCCGCGAGAAAGTCCGCTCCCACAACTGGTGGAGTGAAGAAGCCCCATCGTTATCGCCCTGGAACTGTTGCTCTCCGTGAGATCCGAAAATACCAAAAGAGTACCGAGCTTCTGATCCGTAAGTTACCCTTCCAGCGTCTTGTTCGTGAAATTGCTCAGGACTTTAAGACTGATTTGAGATTTCAGAGCCAACGCAGTCCTTGCACTTCAGGAAGCTGCAGAGGCTTACTTGGTTGGATTGTTC…	43	NP_001078516	Arabidopsis thaliana	histone H3.2 [Arabidopsis thaliana]	3.27187e-64	100	CBI23573	Vitis vinifera	unnamed protein product [Vitis vinifera]	3.28873e-64	100	CAN70652	Vitis vinifera	hypothetical protein [Vitis vinifera]	3.32296e-64	100
Astenosperma_small_rep_c143	GGACAACATTGGGCATGCCGTAAGAAAGGGCCAGTGTATGTAGCCATGTTCAATCCTTTAGCAATGGTCGTTGCTATTGCTATGGGTATAACATTTCTTGGTGACACTCTTTATCTTGGAAGCGTGATTGGTGCTGTTGCAATAGCTATAGGATTCTATTCTGTGATGTGGGCAATGGCTCAAGAGGAAAATATGGTAAAAAACAATGAATTTGTTCCATCTTCAACAGCACCTCTGTTGCCCAAAAAGAGCACGGATTGTACATAAATATTCTTCAATTTATATTTGTAATAAGGAAAAGTCTAGGAGGCCAGCAATTTTATTGAATTTTGGCCAGCATGTAACCAGCAGAGGAAGGTGAGCCATTGGATGAAATCTCACACCAATCTCACACCATCA…	42	XP_002531390	Ricinus communis	Auxin-induced protein 5NG4, putative [Ricinus communis] >gi|223528983|gb|EEF30974.1| Auxin-induced protein 5NG4, putative [Ricinus communis]	5.11587e-24	66.2791	XP_002531388	Ricinus communis	Auxin-induced protein 5NG4, putative [Ricinus communis] >gi|223528981|gb|EEF30972.1| Auxin-induced protein 5NG4, putative [Ricinus communis]	6.47159e-19	57.5	CBI32117	Vitis vinifera	unnamed protein product [Vitis vinifera]	1.88294e-18	57.1429
Astenosperma_small_rep_c147	CCATTACGGCCGGGGGATGGAGTGAGAGAAGAGAGATGTTGTGCATACCCAGCTGCAGCCGATTCATTTCCTGCTCCCAACACAACCACAGCCTTCGTTTTGGTCTTCACCTTCACAAACACCCACTAACGTTGAGCTTCATCCACTGTGGGTCCCACCACCATCAAATGTCAACGTCGTCCTTCGACTTCGACTTCCTCGCCAAGAAGCCTTACACTCCTCCTTCTTGGGCCTCCCACCTCAACCCTTTACCCTCTCATGTCTTCTCTCTTGCCCATCGTCCTACGCCAATTCACAGATGGAACCTCCCCAATTTGCCACCAAATACCGAACTCTGGCTCAAGCGGGACGACCTTTCAGGAATGCAACTGAGTGGAAACAAGGTCAGGAAATTGGAAT…	63	XP_002318328	Populus trichocarpa	predicted protein [Populus trichocarpa] >gi|222859001|gb|EEE96548.1| predicted protein [Populus trichocarpa]	1.36025e-164	76.4075	XP_002263358	Vitis vinifera	PREDICTED: hypothetical protein [Vitis vinifera] >gi|296088811|emb|CBI38261.3| unnamed protein product [Vitis vinifera]	1.77654e-164	72.5594	ABK95965	Populus trichocarpa	unknown [Populus trichocarpa]	3.95772e-164	76.1394
Astenosperma_small_rep_c148	CATTACGGCCGGGGGGTGAGAGTATTCCTGTTATATTTAACGTAGTGGAAGAAAACATAAGAGAGTGTTATTTGCGAGAAAGAAAGAAAAGAGAAGCACAAAAATGGGGTCTGAAGCTGCCATACACGTCTTGCTGATTTCGTTTCCAGCACAGGGACACATAAACCCTCTCCTGAGGCTAGGAAAGTGCCTCGCCGCCAGGGGCTCATTCGTCACTTTCTCCACCACCGAGGACGCCGGCAGGGACATCAGAAACGCCAACAACAATCGCCGAGWAGTTCGTTGCTCCGGTCGGCGATGGTTTCCTCAAGTTCGAGTTCTTCGACGATGGCTTACAGGACGACGATCCCATCAGGAAGAATCTGGGCGATCACACGAAGCATCTGGAAGTTGTTGGCA…	59	BAF99685	Clitoria ternatea	putative glycosyltransferase [Clitoria ternatea]	0	68.8249	XP_002518668	Ricinus communis	UDP-glucosyltransferase, putative [Ricinus communis] >gi|223542049|gb|EEF43593.1| UDP-glucosyltransferase, putative [Ricinus communis]	1.62002e-155	56.1905	ABI94023	Medicago truncatula	(iso)flavonoid glycosyltransferase [Medicago truncatula]	8.01118e-155	59.6659
Astenosperma_small_rep_c156	CGAGGCGGCCTTTTTTTTNTTTTTACACATAATAAATCATCAATTATCATTCATTCAAGCACACAATAATTCATCAGTCTATAACGAACCATCATTCATCACAATACAACTAGCAGCAATTATGACCATATCATCATCAATAACAGAATCTCAATTTACAAATACACATATAACTCATCTAATCACCCAATTCCTTACAGTACCATCAATCCTACCAAAACTCAGCAATATACTCAAATATACTCATATTTACTAACTGTTTCCAACTTCATCAATTCTCATTAATTGGTCATGCATAGCATTTACAAATCATTTGTAATTATTCAGTAAGCTTTTTGGCATTCCTAATTTAAAAACTCTTAATTTCAAAATGAACCCCCTACCTTGGTTAATCAAATT…	37	no hit
Astenosperma_small_rep_c162	TGKAACATGGAAGTCCAATGGAACTGGCATTTTCACCATGTATGGGTAGTTGGTAGTTGCTTCTCATCAGACAAGCTCCCTGTTAGGATGTTAGGATTATATGTAATTAAATTTAGGTTTTGTGAATTCTAGTTATTTGTAGAAAGTTTATGTTAATATTTCAGGTTGAAACTTGTTCATTTGCCTGATAGGAATATAGGATGTAGGATTTGCCATGCTTGGATGTAAAATCATGTTTTTTCTTTTACAACTATTATCCACTGAAAGAGTATATTAAGCTTTCTTAATATTGCCCCCCACCCTCCCAATCTGGCAGGTTAATATTAATTCGTTGCGGATTAGAGCTTCATTTAAGAGTTTGTTGTTGGCCATTGGATTGTTGCATGGATAAGGCAGGAT…	32	no hit
Astenosperma_small_rep_c163	TAGGATAGGTAAAATTTCTTTATTAATTTATTTATGATAGTGTACTGGTATAAAATAGGTTGTTTCAACATAACACTGGATACATAGTATATAGCAGATACTTGCCTATACATTATGAGATAGTACATAGTGAAGCTGTCAACACTAATCAAAGTTACGCCTGTTCTTGCAGTTGGTCCTCTGTCACAAAGAAGGCGTGGAAACCATAAGGAACTCTATGCGGCAGCTCAACAACAGCAACAGGATCTGCTGACATTGTTTTAGCATCGATGACATGCACGAACGATTTTCCAGTATTCTCATCATGTACAAAACAGATCAAGTATCCATCATCTTCTTCAGAGGTTGTCCCAGGAATACGTGGGACAAAAATAGCCTCGGAACCAAACCTCCCGGGTC…	87	CAR57918	Medicago truncatula	carotenoid cleavage dioxygenase 1 [Medicago truncatula]	0	89.6617	Q8LP17	Pisum sativum	RecName: Full=Carotenoid 9,10(9',10')-cleavage dioxygenase 1; AltName: Full=PsCCD1; AltName: Full=PsNCED1 >gi|22335695|dbj|BAC10549.1| nine-cis-epoxycarotenoid dioxygenase1 [Pisum sativum]	0	88.743	Q94IR2	Phaseolus vulgaris	RecName: Full=Carotenoid 9,10(9',10')-cleavage dioxygenase 1; AltName: Full=PvCCD1; AltName: Full=Neoxanthin cleavage enzyme NC2; AltName: Full=PvNCED2 >gi|13876587|gb|AAK38744.1| carotenoid 9,10-9',10' cleavage dioxygenase [Phaseolus vulgaris]	0	87.1269
Astenosperma_small_rep_c173	TGGTGTGGAGAACCTTATATGTTATCTTCACTGCTTTGATAGCTATGATGTTCCCATTCTTCAATGACTTCCTTGGCCTAATTGGTTCACTATCATTTTGGCCATTAACGGTTTACTTCCCCATTGAGATGTACATAAAGCAATCAAATATGCAAAGATTCTCATTTACATGGACATGGCTCAAGATATTGAGCTGGGTATGCTTGATTGTTTCTATTATTTCAGCAGCTGGATCCATCCAAGGCCTTGCTCAAGATCTCAAGAAATATCAGCCTTTCAAGCCTCAGCAATAATACCTTGTTCCATGTGTTATTATATTATATTATATTGTTTTTCTTTGTTTAGTTGTCTATTTTTGTGTGTTTCTTGTTTTAATAAGTTATCAGTAAGTTCATGGAT…	35	ACU21356	Glycine max	unknown [Glycine max]	6.81684e-47	94.7917	CAD92450	Brassica napus	amino acid permease 6 [Brassica napus]	6.39518e-37	72.043	NP_199774	Arabidopsis thaliana	AAP6 (AMINO ACID PERMEASE 6); acidic amino acid transmembrane transporter/ amino acid transmembrane transporter/ neutral amino acid transmembrane transporter [Arabidopsis thaliana] >gi|75220393|sp|P92934.1|AAP6_ARATH RecName: Full=Amino acid permease 6; AltName: Full=Amino acid transporter AAP6 >gi|1769887|emb|CAA65051.1| amino acid permease 6 [Arabidopsis thaliana] >gi|8809686|dbj|BAA97227.1| am…	9.23462e-36	70.9677
Astenosperma_small_rep_c186	TCAACGCAGAGTGGTGGAAATTTGGCGACAAGAAATCATATTTTCGTCATGCATCAGGAGAGATGTATGTCATATCACGAGCCTTGGCTAAATTTGTATCAATAAACAGATTTGTTCTCCGCACCTATGCCCACGACGATGTTAGTGCTGGATCCTGGTTTATTGGTCTTGATGTGAAGCATGTTGATGAATCAAAGTTTTGTTGCTCATCTTGGTCAACAGGTGCTATCTGTGCGGGTGTTTGAGGAGATTCCAGTGCATTGTGTGTGAAGATTACCAATGTAATACAGAGCCACCAATTGTTTAAAGGTTTGATTTTCAGAGATATTTTATCTCTACCGTGAGTTGAGTGATTATGGTAGACATGTTTGTTGCAAAGTTGCTTCTAGATTTGGAGTT…	37	XP_002513605	Ricinus communis	Beta-1,3-galactosyltransferase sqv-2, putative [Ricinus communis] >gi|223547513|gb|EEF49008.1| Beta-1,3-galactosyltransferase sqv-2, putative [Ricinus communis]	1.11247e-35	89.7436	XP_002303622	Populus trichocarpa	predicted protein [Populus trichocarpa] >gi|222841054|gb|EEE78601.1| predicted protein [Populus trichocarpa]	1.22997e-34	83.3333	XP_002509913	Ricinus communis	Beta-1,3-galactosyltransferase sqv-2, putative [Ricinus communis] >gi|223549812|gb|EEF51300.1| Beta-1,3-galactosyltransferase sqv-2, putative [Ricinus communis]	1.6064e-34	83.3333
Astenosperma_small_rep_c192	CCATTACGGCCGGGGGTCGAGTGTGAGAGAGAAAGGAGGGGACGATTAGCATTTTCAATTTCACCTTTGCAGTTTGCAGCCGCGAGAGAGAGAATAGAAAGCGAAGCGTAAAAAGAAAAAACCGAAAGAAGAAGAAAGAAAAATGGGTAAGGATCTGAGCGACGAGCAGGTAGCTTCGATGAAGGAAGCTTTCACTCTCTTCGATACGAGCGGCAGCGGGCGGATCGCTCCGTCGGAGCTTGGGATCCTTATGAGGTCACTGGGCGGCAACCCCACCCAGGCACAACTCAAAGCCATCATCGCCGAAGAGAACCTCACCGCACCCTTCGATTTTCCTCGATTTCTAGATCTGATGGCCAAGCACATGAAGGCTGAGCCCTTTGATCGCCAGCTCCGCGA…	55	ACU18431	Glycine max	unknown [Glycine max]	2.18182e-119	81.25	AAD17805	Lotus japonicus	protein phosphatase type 2C [Lotus japonicus]	2.84698e-119	80.1471	XP_002329078	Populus trichocarpa	predicted protein [Populus trichocarpa] >gi|118484386|gb|ABK94070.1| unknown [Populus trichocarpa] >gi|222869747|gb|EEF06878.1| predicted protein [Populus trichocarpa]	4.50602e-111	78.7149
Astenosperma_small_rep_c197	GGGACTAACAATTAGGGGGATACTATTTGCTCATAAGCAGAGTATTTTACATTAAATGACACACACATAATTGCACATCACAATAAACCTATGAATCACCATAGTTTGGGCCATTGGCCACTCCAACATTGTCAAGGAAATGGGTTTATTGTTGCACAAGAAACAACTCATGAGTCTAAACATAGGGAAATACTATCTATTTCACAAAAGGGTAAGTCACATATGAAGGACTTAACTCTTGAATGAAAAGCATTCTTCACAGTGATGAATTACTTGTTCTCAGGAGGAGGACCACCAAAGAGGTAATTCAAGGAAGACCCTCCACCTGGAGCCGCATGAACCTTGGTAGATGGTCGATCCGTGAGGAAGTTGCCACAGTTTTGTCCATCAGCACGATGG…	39	ACF74272	Arachis hypogaea	putative nitrilase-associated protein [Arachis hypogaea]	1.58734e-30	59.1667	ACU14620	Glycine max	unknown [Glycine max]	4.61845e-30	53.6765	ACU14043	Glycine max	unknown [Glycine max]	9.01346e-26	88.5246
Astenosperma_small_rep_c200	CCATTACGGCCGGGGGTAGAGGAAGAGGATTCATTCGAGGGTGGCCACGTTATTTAGCGACCCTGAAACCCAACCCCCCTTTTTCTCCGTTACCCTTCTCCTCTAGGGTTTTTGGTTTTACCTCCTCCTTCTTCTTTTCTTATTCACTTCTTCTTCTTCTTCTTCGTCACAATGAGCAACGACAAAGATGCCTTCAACGTTTCGGATCTCACTACTGCTCTCATCCAAGAGAACAGAGCTGACCTTGTTAACGCTCTCAAGAACAAGATACAGAGTCTCGCGGGGCAGCACTCCGATGTTCTAGAGTCTCTGACACCTAGTGTGCGGAAGAGGGTTGAGGTCCTCAGAGAGATCCAGGGTCAACATGATGAGCTAGAGGCAAAATTTTTTGAGGAGAGG…	56	NP_001056816	Oryza sativa Japonica Group	Os06g0149400 [Oryza sativa Japonica Group] >gi|55297061|dbj|BAD68630.1| putative nucleosome assembly protein 1 [Oryza sativa Japonica Group] >gi|55297254|dbj|BAD69039.1| putative nucleosome assembly protein 1 [Oryza sativa Japonica Group] >gi|113594856|dbj|BAF18730.1| Os06g0149400 [Oryza sativa Japonica Group] >gi|215678699|dbj|BAG92354.1| unnamed protein product [Oryza sativa Japonica Group] >gi…	2.686e-110	64.4809	EEC80015	Oryza sativa Indica Group	hypothetical protein OsI_21684 [Oryza sativa Indica Group]	2.68608e-110	64.4809	CAD27458	Oryza sativa	nucleosome assembly protein 1-like protein 1 [Oryza sativa]	2.68608e-110	64.4809
Astenosperma_small_rep_c203	AGTATGAGCTATGGACTAACAGCAACGACGAGTGCGGCGCTCGCTGCGAAGAGCAGATGAATTTCGTCAAGAATTTCAAAGGACATGCTCAGATTCTTGAGAGGGGAGGCTACACATTGTTCACTCCTCACTACATAACCTGGTTTTGTCCCAAGCCGTTTGTAGAGAGCAGACAGTGCAAATCTCAGTGTATAAATCATGGAAGGTATTGTGCGCCGGATCCGGAGAAGGATTTTGGAGAAGGATATGAAGGGAAGGATGTGGTGTATGAAAACTTGAGGCAGTTGTGCGTTCATAGAGTTGCCAATGAGAGTAACCGTTCTTGGGTTTGGTGGGATTATGTAACAGATTTCCATATCAGGTGTTCTATGAAGGAGAAAAAATACACCAAACAATGTG…	38	XP_002890913	Arabidopsis lyrata subsp. lyrata	hypothetical protein ARALYDRAFT_313733 [Arabidopsis lyrata subsp. lyrata] >gi|297336755|gb|EFH67172.1| hypothetical protein ARALYDRAFT_313733 [Arabidopsis lyrata subsp. lyrata]	0	66.805	NP_174375	Arabidopsis thaliana	vacuolar sorting receptor, putative [Arabidopsis thaliana]	0	67.2199	Q9FYH7		RecName: Full=Vacuolar-sorting receptor 6; Short=AtVSR6; AltName: Full=Epidermal growth factor receptor-like protein 6; Short=AtELP6; AltName: Full=BP80-like protein d; Short=AtBP80d; Flags: Precursor	0	64.7303
Astenosperma_small_rep_c205	GGGTTAAACCTCTAAACATTGGTTACTTTTTTTTCACATTTTGATGAATTATAAATTTATTAGTTTCTTTACAACAAACTGTGGTGTGTACAAACATGGTTAATGAATTCCTTGTATCAGGAAACTCTGGAGAGGAAGTACAGGAGCTTCCCTTTCCATTTAATTTCGATTGTTGTTCTTTTTCGCTTATCATCTGTTTCGCAAAACAATGCCCATGATGAAGCAACATCAAAACTTCATTTGGATCAAAACTTCATTTGGATGTTGATGCTCCTTGCACAACATCGTAGCCGGTGCGGAACTTAAGTCCAGAACCTATATGGCCTGCCGTAGGCCATAGCCAGCTAAGGATATTTGGACCCAAAACAGAAGTCAAATTCTCATATGGGCCAAGGTCAT…	43	XP_002531563	Ricinus communis	zinc finger protein, putative [Ricinus communis] >gi|223528824|gb|EEF30829.1| zinc finger protein, putative [Ricinus communis]	2.07891e-88	75.5208	XP_002309068	Populus trichocarpa	predicted protein [Populus trichocarpa] >gi|222855044|gb|EEE92591.1| predicted protein [Populus trichocarpa]	4.63134e-88	78.3069	XP_002323512	Populus trichocarpa	predicted protein [Populus trichocarpa] >gi|222868142|gb|EEF05273.1| predicted protein [Populus trichocarpa]	1.64722e-85	76.7196
Astenosperma_small_rep_c206	GAAGAAAGAAACAAAGATAAAGGTCTTATAATTCGAGGTTGGGCTCCTCAGGTACYAATACTATCACACCCTGCTAGTTTGGAGGATTTCGTAACACATTGTGGTTGGAATTCTACCTTAGAAGCGATAACGGCTGGCATGCCAATGATTACATGGCCACTGTTTGCAGATCAATTCTTGAATGAGAAGCTTGTTACTCAAGTTTTAAAGGTTGGTGTGAGCCTTGGTGTGGAGGTTGCAATGAAGTTTGGGGAGGAAGAGAAGATAGGTGTTTTGGTGAAGAAGGAAGATATTAAAAATGGAATATGCATGGTGATGGATGAAGAAGAAGAAGAGAGCAGAAAGAGAAGAGCAAGGGTCATTGAACTGAGTAAGATGGCAAAGAGAGCAGTTGAGAAA…	32	BAB86927	Vigna angularis	glucosyltransferase-9 [Vigna angularis]	1.63305e-50	63.9241	XP_002519420	Ricinus communis	UDP-glucosyltransferase, putative [Ricinus communis] >gi|223541283|gb|EEF42834.1| UDP-glucosyltransferase, putative [Ricinus communis]	4.44723e-48	59.2357	XP_002531930	Ricinus communis	UDP-glucosyltransferase, putative [Ricinus communis] >gi|223528409|gb|EEF30444.1| UDP-glucosyltransferase, putative [Ricinus communis]	1.29394e-47	63.3987
Astenosperma_small_rep_c221	AATTTTGGTTTCTTTTGTGGTATTAATTCATTCTTGCAATCTGAACTCTGGTTTGTCTAAACAAAATGGAAATTCTGAGAAATGGGATATGAACAAATAATTCAATGTTTATTGTAGATACATTTCATAGAAGAAAAGCAAAAAGAGCTTGGAAGATGGACTTTGGAGTCTGCCACTTTACTGAAGGACGATCTCTTTCTATTAGCCCTTGGAACTCATCCACTTGCTTTCCCTCTATAGCATCCTTTAGAGGTCCCCAACATTCCATTCTGTTGTATTTTTTGGAGCTAGAATGAAAATACACGCGAACTATAGAATCCAGCAATTCAGGATGTTCATCGAAAAGCGCAGAATCTCCATATTGAATTGCTTTGAGTACCAAAGGCATTTCCTTGGAGA…	38	ACU23337	Glycine max	unknown [Glycine max]	3.76175e-97	81.3008	XP_002520272	Ricinus communis	conserved hypothetical protein [Ricinus communis] >gi|223540491|gb|EEF42058.1| conserved hypothetical protein [Ricinus communis]	1.44901e-78	65.3543	XP_002284727	Vitis vinifera	PREDICTED: hypothetical protein [Vitis vinifera]	2.06468e-77	68.5484
Astenosperma_small_rep_c224	AGAGTCCAATTCCAAATGGAAAAATCCACTTTGGCTTAATGATGTGGTCAGATTGGAAATGAATTTTTCTAACGTGACACCAACTCAAACTAAATCTACTGGAATACAGGTGCTAGCAGTTTCTGGGATCAGAAAGGAAACAAAAATGGTACTAAACTCAACTCAGCAGTGAAATGAAACTCTATATAGAGAAATAAAGTCCCTCCTTTCTTTCTCTACTCTCCCCATCCTTTGTCGACGAGCAACCGCCAATCAAAAGCGAGGATCAACAAACAAACAGCCACCACATCAAGCAATTGGAAGCTCACCAGAGTCACTGATGGTAACCTTCTTTCTTGGACGATCTCCCCGATCYGTCTCCTGCGACTCAATCAGCCTAACAATGTCCATGCCTTCCAA…	26	XP_002265030	Vitis vinifera	PREDICTED: hypothetical protein [Vitis vinifera]	4.0451e-50	62.5	CBI38153	Vitis vinifera	unnamed protein product [Vitis vinifera]	4.04828e-50	62.5	CAN82436	Vitis vinifera	hypothetical protein [Vitis vinifera]	1.06621e-47	52.0325
Astenosperma_small_rep_c228	AGGAAACTGAAACAGAAGTTGATAGAAGCAGCAGCCGGGCTAGAGTGTTTTCAAGAAATGTGCTGATGCAGAGGTTGCTTTCAGTAGCGTTAAGAAGTTCAACATATTTGGATCAGTTCCTGTAAATTACCAGCTTAACTATACTCCAAGTGCATTGTTCAAAGCTTCATCTTTTCCCGCAACACATGACCAGGAGATGCATCTTGATCTGTCAAGTTTTGAACTAAACATGGTATAAGCCATTTGAGGAAAAATGTTATGAAGGAAGCATGTCATTGGAGCAGCAATATGGAACAAGATGATCATGTGTAGGGTTTTCAGAAACACAAGATGTTTTTTCACCTTGCAAATCCAAGAGGTTACTACAGAGAGCGCTTTGCAAGAAATCAATGGTGTTGC…	33	CAN75603	Vitis vinifera	hypothetical protein [Vitis vinifera]	7.87446e-10	56.8627	XP_002275466	Vitis vinifera	PREDICTED: hypothetical protein [Vitis vinifera]	7.87524e-10	56.8627
Astenosperma_small_rep_c230	TTGTTTACAACCACTTTTTAGAAAGAGCAGGAGGTGAGACAGGTGTTAGCAGTTCTAATGCTTGTGGAGAAGTTTTGAACACTGAGATGTTTACTGCATTAGCTAGGGATGGGCCTAGCTTTGGTATTAGTGGAGGAAGTGTTGGCATGGGTACATGTCATGAAACTGAAATTCATGGAACTGATATCTCAGTTCATAGAGGTGATAGTTTAGGTGATGTTGAACCAATTGCTGAAGTAGTTGAAAATCAGGGCCAGGATGCTGAATTTGCACGTTCAAATGGCCTTATTGTCGATTTTGTGCCTGAGGAAGCTAGTAAAGGAGATCCTCAAAGAGATAGTCAAGCTGTGGTGTCTCAATCTACCCCAAGGACTGATAGTGGCTCAAAAATATTAGTTT…	36	XP_002892939	Arabidopsis lyrata subsp. lyrata	zinc ion binding protein [Arabidopsis lyrata subsp. lyrata] >gi|297338781|gb|EFH69198.1| zinc ion binding protein [Arabidopsis lyrata subsp. lyrata]	2.59599e-76	56.5	NP_173164	Arabidopsis thaliana	zinc ion binding [Arabidopsis thaliana] >gi|5734747|gb|AAD50012.1|AC007651_7 Hypothetical protein [Arabidopsis thaliana] >gi|110738070|dbj|BAF00969.1| hypothetical protein [Arabidopsis thaliana]	1.27784e-75	61.1429	XP_002532977	Ricinus communis	conserved hypothetical protein [Ricinus communis] >gi|223527241|gb|EEF29401.1| conserved hypothetical protein [Ricinus communis]	7.49934e-73	52.9703
Astenosperma_small_rep_c232	TGGGCAACCGAATTCCGAAAGTAGGGGGAATCGGAATTTTGAGTCAGAGACCAGACAGGAAGATCTTGATTGAGAGCAACTTGTGTTTCATAATGTATGAAGAGTGTTTCAAATCTGCAGCCTTGTTTAATAGAAATGATCTTAAATGTCAATCAGTGAATGGTGACAGTTGCAAATGTTATGTTCCATGATACTAATAAACACACGTAACTGTCAAATGCCCATTACCATTTTCACACTTAGAATTTTATACAGATTCAAAATTTTATGTGCATTTTCAATATTTGTGAAGTTTTGATTGTCTATGTGTGGCTCCTTTTGACTGGTTCATCTCTTAATATACTGCCATTGGAGAGCTTCTAAAG	26	no hit
Astenosperma_small_rep_c237	CCAGCAGAATACTAATTTTTATGCTAATAAGGAGAGTTATATGGAGGAGGCTGAGATGTCTCTTGTACAACATTACATAAATTCTGCTACACCATTTTGCAGCCCTCAATTAACATTTCTAGACTGACTGAACAAAATCTGGAAGCAATCAAGAAAATGACCAAATAAAAAGAGTCAACCAACTATACCCTGTATACACTCACTAATCCAAAAATCTTATGTACTGATACAGTGCAGTGATGATGATCAATGACCTCAACTTGAAGAACCTCCATACAAAAATGGAAGTTGTAAAAACGCTCAAGGGGCTGTGGTCGGCAGATACAAAGTGCTGAGAGCAATGTCACTCCGTCGACATAAAGAATTACATAACCACAATTCTAATTTAAAACCTGCAGA…	42	BAF98601	Lotus japonicus	CM0545.290.nc [Lotus japonicus]	7.87729e-75	93.662	XP_002267555	Vitis vinifera	PREDICTED: hypothetical protein [Vitis vinifera]	1.94024e-73	90.1408	CBI24991	Vitis vinifera	unnamed protein product [Vitis vinifera]	1.25763e-72	90.1408
Astenosperma_small_rep_c241	GCTCATGTCAATTCCTACAACACCTCAAAGTCAATATGCATCAGCTTCTTACCTTGATCAGCTTCCTGTCTCAGGACCACAGGTTCGGCTGCAGCAACCTCATTATTATGGTAACCCGTTATGTGGAACTCATTATGGTTCTTCAACGGTATCAAATAAACAACAGTACCAACAAAACTTTTGGGCAGTGCAATTAGCAGCACAAGGTGGGTCGGCGGCAAATAGCAACATTATGAGGACTCAATATCCTAATTCGCAAAGTGGAAGACATGAATATGCATTGAGTCAATGTGCACAAGCCATTCTTCCTCGTTCCCCTGCATCACTTGAAGCACTTGGATCCAAGATTACTTCAATCTCTGCCCAACAACAACAGCTCATTGCTTCTATACAGGAAAA…	37	XP_002510528	Ricinus communis	hypothetical protein RCOM_1597820 [Ricinus communis] >gi|223551229|gb|EEF52715.1| hypothetical protein RCOM_1597820 [Ricinus communis]	5.97593e-11	39.8148	XP_002307717	Populus trichocarpa	predicted protein [Populus trichocarpa] >gi|222857166|gb|EEE94713.1| predicted protein [Populus trichocarpa]	4.28264e-09	37.8151
Astenosperma_small_rep_c250	TGAGGGCTGTAGATGTTTGGGCAATTGACCAGTGGCCTTGAGGCTGCGTGGAGCAAAACTCAAAGGGGGAAGAGGTTTTAACAAAAGAGAATATTGTGGAGCCTATGCGTGATATCAGGAGAGCTCTTTTGGAAGCAGATGTTAGTCTTCCTGTTGTAAGAAGGTTTGTGCAAGCTGTCACAGATCAGGCTGTGGGTGTTGGCCTCATTCGAGGAGTGAGACCAGATCAGCAATTGGTTAAGATTGTACACGATGAACTAGTAAAACTGATGGGTGGAGAGGTCTGTGAACTGGTTTTTTCCAAATCAGGGCCCACTGTCATTTTGTTGGCTGGACTCCAGGGAGTTGGGAAAACAACTGTTTGTGCGAAGTTGGCCAACTATCTCAAGAAACAGGGGA…	31	XP_002530328	Ricinus communis	signal recognition particle protein, putative [Ricinus communis] >gi|223530132|gb|EEF32044.1| signal recognition particle protein, putative [Ricinus communis]	1.73864e-115	87.7698	AAC64139	Arabidopsis thaliana	signal recognition particle 54 kDa subunit precursor [Arabidopsis thaliana]	1.73896e-115	87.7698	NP_196014	Arabidopsis thaliana	CPSRP54 (CHLOROPLAST SIGNAL RECOGNITION PARTICLE 54 KDA SUBUNIT); 7S RNA binding / GTP binding / mRNA binding / signal sequence binding [Arabidopsis thaliana] >gi|586038|sp|P37107.1|SR54C_ARATH RecName: Full=Signal recognition particle 54 kDa protein, chloroplastic; Short=SRP54; Short=54 chloroplast protein; Short=54CP; AltName: Full=FFC; Flags: Precursor >gi|396701|emb|CAA79981.1| 54CP [Arabidop…	1.73896e-115	87.7698
Astenosperma_small_rep_c253	CGCAGAGTGGGTGTTTTAAATATTCATTTTGATGAGAAGAAGCAAAGAGTGCTTTTGCGTGGAAAGGCTGTTATAGTGATGGAAGGCTGTATTCTGGTGTAACATAATTGCATGCATTTGGAGGAAGAATGATGTTATTTGAAACTTAATATTTATGTTGCATCTTAAAAGATCTTAAGGGAAAAAAATAAGTGGAGTTAGCCTGAAAGGCAGAGACCACATCAAAATTTAAATAAAGGTGATAAAATGGATGTTGACATGATGTTCCAAAAAAATGTACACCTCTTTTAATTGTTTTTTTGGAATAATGATTTTTAATGATATCTAGAACTTCTGAATTGCT	37	no hit
Astenosperma_small_rep_c254	TACATATCATCATCATCTTAGGACAAAATACTGATTCCAAAGTCGATCTTTCGAGAATGCTGAGAGTACTTCTATATTTGGTCAAAGTGGACAAACACTTCAACCAACTTTCATTATCATGGGTGATTAATAACGTTACAATTTAGTGGAAACTGGGAAACTGTTGGGTCAAGAACACAAGCACAGAAAGCACTACATCAGGCCAAGGAGATGCCTATAAATATAGTCCTTACATTTGTTGAAAATATCTGTCAATTTAGACAAAGTGGTTAGATAGAAAAACTCAATGTATCTACACTACTACATTCAATTTTCCAATGTACCACTTTATCCAGATTGATGGATATTTTGAAATGGAAGCAGTGATCATGAACTTTGGGAATCAGACAGCCAGCTCCG…	32	ACJ83935	Medicago truncatula	unknown [Medicago truncatula]	1.49648e-82	98.2456	XP_002325470	Populus trichocarpa	predicted protein [Populus trichocarpa] >gi|118486747|gb|ABK95209.1| unknown [Populus trichocarpa] >gi|222862345|gb|EEE99851.1| predicted protein [Populus trichocarpa]	3.32132e-82	94.7368	ACU15838	Glycine max	unknown [Glycine max]	4.33234e-82	97.3684
Astenosperma_small_rep_c259	CCATTACGCCGGGGGAAAGGAGAGCGTGCATCATCAAAGCAGATTGKTGTCGTTGCTAAGTCTCTTCGTTTAGCTGCTTCAAAATTTCTAAGCTTGCGTGCAGAAAACACACCAATCAAACCAAACGCTGCTGTTACTGCTGCCACGACGTCGTTTTCTGTATTCCATCTGACTAATGGGATTCTTCAAAAAGGTAGCTGGATTGTTAGGGTTTTCGAAGGACGAACCCCATGACCACGATCCCAGGCACGATGCCGACGCCGAACCCGATGCTCAACCTCGTGCTACACCGCTTCGCGTCCAGGAAACTGGGCTTCCGAGAAGGGGCTTTAGCGTTCCCGCCCAAGTCGTCGTCGATCGCCCCCAACCTGGTCCCGTTATCACGCCTTGTACCTCCGG…	25	XP_002326716	Populus trichocarpa	predicted protein [Populus trichocarpa] >gi|222834038|gb|EEE72515.1| predicted protein [Populus trichocarpa]	5.08433e-34	47.205	XP_002329519	Populus trichocarpa	predicted protein [Populus trichocarpa] >gi|222870228|gb|EEF07359.1| predicted protein [Populus trichocarpa]	1.63557e-32	48.4472	XP_002281252	Vitis vinifera	PREDICTED: hypothetical protein [Vitis vinifera] >gi|297742127|emb|CBI33914.3| unnamed protein product [Vitis vinifera]	2.13612e-32	46.8354
Astenosperma_small_rep_c261	GCAGCAAAGCAGTCAAATTAGACACTGAAGCTTTAATTTTCCTTTCACATTCCTTTTGTTAATTCCATGATAAAATACCGAATTAAAGACTACTTCGGCAAAAGGAGACACTAGCTATGAGAAAACCTCAATCAAAGACTTTATACATAACCCAAAATACTAATATATTTAACTAGCTAGGAACGTCACAAATTAAATTAACTGAATGAACAAATTAGCCAAAGCTTAGCGAGATACATGCATGGATCATCATCTTCATCATATGAATATATATTTAGTAAGATTACTAGTTACTAGACCAAAGGGTTCGTTGCGGAAGATCCATAGCTGTTAATCATTCCTGTAGTAGTCCATGACCCAAATGTCTCTTTTCCATCAAGGGGCAACAATTGCCTAGGG…	32	XP_002511395	Ricinus communis	zinc finger protein, putative [Ricinus communis] >gi|223550510|gb|EEF51997.1| zinc finger protein, putative [Ricinus communis]	2.13635e-10	37.3418
Astenosperma_small_rep_c269	CCATTACGGCCGGGTGGTTCAAAATCTAAGGAAAGATGGGAAGAAGCCAAGTGCTTACATTGCTGACACCACCACAGCCAATGCGCAGGTGCGGACCCTTGCTGAGACGGTTCGACTTGACGCAAGAACCAAGCTGCTGAACCCCAAATGGTACGAAGGCATGCTGTCAACCGGGTATGAAGGTGTCCGTGAGATCGAGAAGAGGCTGACCAACACGGTCGGGTGGAGTGCAACTTCAGGCCAAGTTGACAACTGGGTATACGAAGAAGCCAACACAACATTCATTCAAGACGAGGAAATGCTGAAGAAGCTCATGAACACCAACCCCAACTCCTTCAGGAAGCTGGTGCAGACATTCTTGGAAGCCAATGGGCGCGGCTATTGGGAGACTTCAGAAGA…	24	CAA04526	Glycine max	magnesium chelatase subunit [Glycine max]	1.33029e-78	96.6667	ADE05291	Vitis vinifera	magnesium chelatase H subunit [Vitis vinifera]	1.47081e-77	94.6667	CBI29840	Vitis vinifera	unnamed protein product [Vitis vinifera]	1.47081e-77	94.6667
Astenosperma_small_rep_c271	CAAACTAAGAAGCTCGTTCATTTTATTTAATTTTGCTCATTTATAGGAGCACATACATAACGGGATTCAGTTGCAGTGGATTTCATGTGAAGTCATTTAACAACTCTTAATTATCAACTTCACATAAAGTCGACTGCATCTGAATTTTCACCTAATACAAGCAAAGGGTTTACATATATATGATCACATCTCATTATACCCCGAAGCTGCACAAACTGTATTTGTGAAAGAAACCTTATTGTTCTCAAGATCAAAGCCAATGTTCAAGTTCATCATTTGAATATTCCCAAGGAACGACACGTCATCTTTGGAATCAGATCTAAGAATGGCAAGGCACCAAAGAGGGTCAACATATTCAATATAAACAACGTCATTAATCAGCTGAAGATCAACACCACC…	41	XP_002267773	Vitis vinifera	PREDICTED: hypothetical protein [Vitis vinifera]	1.12645e-48	33.7931	XP_002267675	Vitis vinifera	PREDICTED: hypothetical protein [Vitis vinifera]	5.5905e-48	33.2574	NP_001062010	Oryza sativa Japonica Group	Os08g0469000 [Oryza sativa Japonica Group] >gi|42407407|dbj|BAD09565.1| putative nucleoid DNA-binding protein [Oryza sativa Japonica Group] >gi|113623979|dbj|BAF23924.1| Os08g0469000 [Oryza sativa Japonica Group] >gi|125603713|gb|EAZ43038.1| hypothetical protein OsJ_27627 [Oryza sativa Japonica Group]	1.29181e-36	32.3607
Astenosperma_small_rep_c278	CGAGGAGAACTAAAGAATGGCAAATCAAATTGCCAACTTGAATAACACCCAAATCGAAAACAACAACAATCGACAAGAAAGGACAGAAGAGGTCGAGCATCAGTCAGGGCCCACACACGTCTCTGAAACTGCTCGGCACAAAGAGGAGCAACCTGAGTATAATGAGGAAGCTCGGCTAGACGACGAGGATGGCAATCAAGAAAGCTCCCCCGAGCCATTCACGGCCGAGGTGATGAATTTCGTGTTACCCAGGAGGTTCACTCTGCCGAGCACCCTAACTCCCTATGATGGGTTAAGCGATCCGAAAAAATACATCAAAAAGTTCACCTCCATAATGATAGTAAACAGTGTATCTGATAAAGTTTTATGTCGTTGCTTTCCATCTTACTTAGATGGTCC…	93	AAR13317	Phaseolus vulgaris	gag-pol polyprotein [Phaseolus vulgaris]	8.03749e-20	30	CAN83046	Vitis vinifera	hypothetical protein [Vitis vinifera]	2.33855e-19	36.3014	CAN67948	Vitis vinifera	hypothetical protein [Vitis vinifera]	3.98896e-19	35.6164
Astenosperma_small_rep_c282	ACACATCATTYCTTTTTACATTAGATACAGAAATGCTTATATAGGCAACCTCATACCAAGCCACACAATATACACGCTCAAGATTCTAAACCCAAATTACCACTAACAGAATTATAATGGCCACTTTATCCATTATCACTTAAGGACTTTTTTTTAACTTATCTTTATCATTTACACATTGTTGCCCAAGTATTTTCTTTCTCTCTTGTCATAACTTATTGAATTCAATTCAATTCATTCATAATAAGGGGTTGCTATAGCCAAGAGAGGTGATTTCAAATGCAGGGCTAGTCCATGAGTTTCAGACATGTCCACTTCCTTAGAAGCAGCAGACAAATCCCAATCAAAGTGATGAACAAGGGTAGCCAGCACAATCTCATCAACAGCAGTGGCAAACTG…	23	XP_002276812	Vitis vinifera	PREDICTED: hypothetical protein [Vitis vinifera] >gi|297733678|emb|CBI14925.3| unnamed protein product [Vitis vinifera]	1.79881e-34	58.9286	CAN67678	Vitis vinifera	hypothetical protein [Vitis vinifera]	3.0683e-34	58.9286	XP_002511293	Ricinus communis	cytochrome P450, putative [Ricinus communis] >gi|223550408|gb|EEF51895.1| cytochrome P450, putative [Ricinus communis]	3.3924e-33	57.6577
Astenosperma_small_rep_c284	GGCACAGAAAAAAATWCACCTATTAACTTGAACAAGGATACTACACTTGAGAGAGTTTAAATATCCATGAGAACATCACCATCCATTTTATGTTTACATCTAATACAAAGAAACCAAGTGCTGTGTTAACATCAATTAAATTTCCAATCCTTGCCCTCAACTCAAGAAAATGATAAGGGAGGTATACAAGTTAAGAAAATCCAATTGGCCGTCACACCTCCAACATTTTGGGAAATGTGACTGCATGAACCGATCATTAAATCAGCACCATAGCTCATCAGTCAGTTGAAAACCCCATTTGCTTAACCCTTCAGATCCGTCATCTCTCTCACCAAATCATTCACAGCATGATCCTGTTCAACTTTCACATTATCTTCATCAACTGGCTGGGAACTGATA…	57	CBI33562	Vitis vinifera	unnamed protein product [Vitis vinifera]	3.31667e-92	74.6606	CBI37705	Vitis vinifera	unnamed protein product [Vitis vinifera]	1.26033e-91	72.973	XP_002283371	Vitis vinifera	PREDICTED: hypothetical protein [Vitis vinifera]	1.26033e-91	72.973
Astenosperma_small_rep_c311	GGTGTGTTAATGAGAATTGATGATGCTTTGCATATCATATCATCTAGGGTTTAAGTTTTCTGAATAGTAGATGGCACCAACGCAAAATTAAGTATTGAACAGCCCAATTTTCTTAGATTTTCATATTTGTTTTTCTTTATATTTATTGTTGTTTTAGTTTGGAATTTTGATCGCTAAGGTTTTGATTTAAATTAATACTTTATTTTCTAGTCATTTTGAAGGATATCGGACCAGTCTTGATTGATACTTGCCCYYMTRA	30	no hit
Astenosperma_small_rep_c317	TATCAACGCAGAGTGGCCATTACGGCCGGGAAGAGTCCTTAAATAATCTGCAAAGCGGGCAAATTGCTTATCCTGCTCCGCTTGGCGGAGTTTCTGAGGATAAGACATCTTGGCTTTATATTCTTCAACCTTAGATGCTGCAGGTTTATTCCTTACAGAAGTGGTTGAAGAAGCCTTGTTAGAGGGATTACTGTCAGCACTCTCAGGTGTCTGATCTCCCTTTGGCGTCTGAACGCCAGGATTGGGTGGAAAATGGGCGTTTAACGCCAACTTTTCCCCCTTTTCTGGCGTTTGAACGCCAGAACTGGGCAGGGAATGGGCGTTTAACGCCAGCTTTCCCCCTTTTCTGGCGTTTGAACGCCAATAGTATTCCTCTCTGGGCTCTTACTGTCCTCAGAG…	42	no hit
Astenosperma_small_rep_c320	GCTATTCATGTCATCAGTTGTGGTTATGAGGATAACACAGAATGGGGAACTGAGATTAGGATGGATCTATGGTTCTGTCACAGAAGATATTCTTACTGGATTTAAGATGCACGCCCGTGGTTGGCGGTCCATATATTGCATGCCCAAGCTCGCAGCATTTAAAGGTTCTGCTCCTATCAATCTTTCAGATCGTCTGAACCAAGTGCTTCGATGGGCTTTAGGTTCGGTGGAAATTCTTCTAAGCCGACACTGTCCCATCTGGTATGGTTATAGTGGAAGACTAAAGTGGCTGGAGAGGTTTGCATATATTAACACCACAATCTATCCAATCACTTCCATTCCCCTTCTCATGTATTGTACCTTGCCTGCTGTCTGTCTCCTCACTAACAAATTCATTAT…	21	ACC59195	Betula platyphylla	cellulose synthase [Betula platyphylla]	4.06935e-121	96.9388	XP_002532166	Ricinus communis	Cellulose synthase A catalytic subunit 6 [UDP-forming], putative [Ricinus communis] >gi|223528153|gb|EEF30219.1| Cellulose synthase A catalytic subunit 6 [UDP-forming], putative [Ricinus communis]	5.30542e-121	95.4082	XP_002308955	Populus trichocarpa	predicted protein [Populus trichocarpa] >gi|222854931|gb|EEE92478.1| predicted protein [Populus trichocarpa]	9.01976e-121	96.9388
Astenosperma_small_rep_c323	AGGAAGCTAGTTAAATTGTTTGGGAGAATGCTGCAACATGGTTTAAAACCGAAATTGGTTGTTTACAATTCTATCATATCCATGCTGTGTAAGTTGGGTAATTTGAATGATGCTACAAGGGTCTATGAAATCATGAACAAGAAAAGATGCCTTCCTGATAATTCGACCTATGCAGCTTTAATCCATGCTAATGGTGAGAGGAAGAACTGGAAAGTTACATATGACTTGTTAACCGAAATGCTGGGATTTGGATGGATTCCACATTTTCACACTTACAATTTAGTAGACAGTCTTTTGAGAGAACATGATCAGTTGGATCTGTGTTGTAAATTGGAAAGAAAATTAGAGAACAAAAAGCTGCAGAAGCTGTGTAAGATTGGTCAACTTGATGCAGCTTAT…	26	ACU18704	Glycine max	unknown [Glycine max]	1.06208e-72	77.7778	XP_002327958	Populus trichocarpa	predicted protein [Populus trichocarpa] >gi|222837367|gb|EEE75746.1| predicted protein [Populus trichocarpa]	7.89487e-60	66.2791	EFJ31353	Selaginella moellendorffii	hypothetical protein SELMODRAFT_88008 [Selaginella moellendorffii]	2.03579e-15	31.2849
Astenosperma_small_rep_c325	TTGAGGCAAGTACTAGCAGCAGCTTCTGACAAAGTAGTGTCAATTTTTGATGTTGAAACCGACAGACAAATTTATTCACTTCAGGGACACTCTGAAGCGGTGAACTATATTTGCTGGGATGCAACTGGAGATTTCTTGGCAACTGTGAGTCAAAATTTGGTGAAGATTTGGACACTGGCCTCTGGAGAATGCATTCAGGAGCTTAGCTCAAATGCAAACCAGTTCCATTCTTGTGTCTTTCATCCAAGCTATTCAACTTTGTTGGTGATTGGAGGGTTTTCGTCCTTGGAGCTGTGGAACATGGCTGAGAACAAAAGCATGACAATTTCTGCACACGAGAATATAATTTCCGCTTTGGCTCAATCTCCTGTAACCGGTATGGTCGCCTCTGCAAGTCAT…	28	XP_002301780	Populus trichocarpa	predicted protein [Populus trichocarpa] >gi|222843506|gb|EEE81053.1| predicted protein [Populus trichocarpa]	7.88654e-64	86.2319	CAF18246	Antirrhinum majus	STY-L protein [Antirrhinum majus]	1.70173e-58	78.2609	XP_002266172	Vitis vinifera	PREDICTED: hypothetical protein [Vitis vinifera] >gi|297744346|emb|CBI37316.3| unnamed protein product [Vitis vinifera]	3.79107e-58	78.2609
Astenosperma_small_rep_c326	CATTATCCCTCGGAAGCCTTGCAGAATTGTTAACTGCGGTGAGCTTCCTTTAGATGGTTGATTCTTGTGAGGAATTCCGGCACATTTTCTCCGACTTACGGTAGTCAGTACAAATTATTTTCTTCCTAATCTTATGAATCATGTTTGTGTGTTTGAATTATCATTATCACTACTGAATCGGATGCCATTAAGACCAGAGAGACAACACTCTTGTTTTGTATTAGTAGATCAGAGCCAAATTCCTATAGAGGAGATAGTGTTGTCTTTTTCTTGAGAAATCATTTTTCTCTATGTTTTAACCAATGCCAAGGATTGAAACATGACTAACAACATGAAAAGACAATAGCATGAGAAGATCCAAATCCAGACGGGGGGAAAAAAAGAAAAAAGAAAAGAAAG…	22	no hit
Astenosperma_small_rep_c335	TCATCAGCATGCAATAGCGTATGTTGAAGGGGACAAGTACTATGGAGCAAAAAGCCACTATTAATGTGTGGGAACCTAAGATTCAGCAGGCGAATGAGTTCAGCTTGTCGCAGCTCTGGATATTAGGAGGCTCGTTCGGACAAGATCTTAACAGCATTGAAGCTGGCTGGCAGGTTAGCCCTGATTTATACGGCGATAACAACACTCGGTTATTCACCTACTGGACAAGTGATGCATATCAAGCTACAGGTTGCTACAATCTTCTTTGCTCGGGATTTATTCAGGTCAACAGCGAAATATCGATGGGTGCAAGCATATCTCCGGTTTCTGCTTACAGAAACTCCCAGTATGATATCAGCATCCTTATCTGGAAGGATCCAAAAGAGGGACACTGGTGGA…	29	ACU24472	Glycine max	unknown [Glycine max]	4.09597e-137	93.361	XP_002285731	Vitis vinifera	PREDICTED: hypothetical protein isoform 2 [Vitis vinifera]	2.10363e-133	90.0415	XP_002285729	Vitis vinifera	PREDICTED: hypothetical protein isoform 1 [Vitis vinifera]	2.10363e-133	90.0415
Astenosperma_small_rep_c339	TGGAAATTTGGCGACAAGAAATCATATTTTCGTCATGCATCAGGAGAGATGTATGTCATATCACGAGCCTTGGCTAAATTTGTATCAATAAACAGATTTGTTCTCCGCACCTATGCCCACGACGATGTTAGTGCTGGATCCTGGTTTATTGGTCTTGATGTGAAGCACGTTGATGAATCAAAGTTTTGTTGCTCATCTTGGTCAACAGGTGCTATCTGTGCGGGTGTTTGAGGAGATTCCAGTGCATTGTGTGTGAAGATTACCAATGTAATACAGAGCCACCAATTGTTTAAAGGTTTGATTTTCAGAGATATTTTATCTCTACCGTGAGTTGAGTGGTTATTTGCTTTCATCTAAAGAAAATGAAGATACAAACAGCAACAGTTGCAGTGTAAATTA…	22	XP_002513605	Ricinus communis	Beta-1,3-galactosyltransferase sqv-2, putative [Ricinus communis] >gi|223547513|gb|EEF49008.1| Beta-1,3-galactosyltransferase sqv-2, putative [Ricinus communis]	4.08408e-34	90.7895	XP_002303622	Populus trichocarpa	predicted protein [Populus trichocarpa] >gi|222841054|gb|EEE78601.1| predicted protein [Populus trichocarpa]	4.51547e-33	84.2105	XP_002509913	Ricinus communis	Beta-1,3-galactosyltransferase sqv-2, putative [Ricinus communis] >gi|223549812|gb|EEF51300.1| Beta-1,3-galactosyltransferase sqv-2, putative [Ricinus communis]	5.89739e-33	84.2105
Astenosperma_small_rep_c340	AACTGATYATTTGATAATATTCTGCCCATTCATTATGGATATACCTATACACATTATGCAAAAAAATTACAGGAATTCAATACAGATGATTGCTTCTGCTTTTGCTTGCAATCCCTAATTACAAAGTACAAACTAGTATAAGTATACAGTGATGTTGGTAAATACACACTATGTTGTGAATATTATGATACAAGTTATTTGAGCAGCAAAGCTTAGTTTTGCTGTTCCAGAATCAAATAGCAAGTGAATGTGAATGTAGCTGAGGCAATTCTTATTGGTAATCATGAGGAAAAAAAGATTGGTAACCATTCATGGTTCTGATTGTAAGAGAGATGAAGATACCTTCTCGGTGTTCCTTCCCAAGGTTAAGGTGGAGACACTGCTTGTCTGAAATGACGA…	29	no hit
Astenosperma_small_rep_c345	AAAAGGAGGATCAAATTACATCATTAACAATCTCAAAATGAAGTATGTGTATGATTACATGTTGCATCTACTAAAAGAATATGCTAAGCTCCAAAGGTTCAAACCCAGAATACCGGAAGGAGCGAAAGAGATGTGTTCTGAGAGAATGGCATGTTCTTTACGCAATGGACCAAGAAAGAGATACATGTATGAATCTCTTGTTAAGTCACCAAGTTCCACACTTCCATGTTCCATGCCTCCTCCTTATGAACCTCAAGCTCTTCAACATTTACTTCATCAAAAGGATAATTTAATTGACAAAGTCAGGTTAAGGTCTCTTAATGATGCTGCTAAAAAGCAATGAATTGGATTATTATATACCATGTCATGTTATGCTAAAAATTCGAAAGGAGTTTCCCTT	21	XP_002511835	Ricinus communis	KDEL motif-containing protein 1 precursor, putative [Ricinus communis] >gi|223549015|gb|EEF50504.1| KDEL motif-containing protein 1 precursor, putative [Ricinus communis]	8.39807e-30	60.396	CBI34690	Vitis vinifera	unnamed protein product [Vitis vinifera]	1.4824e-26	60.396	XP_002269577	Vitis vinifera	PREDICTED: hypothetical protein [Vitis vinifera]	1.4824e-26	60.396
Astenosperma_small_rep_c347	CAGCTAAACCTTTTCATTTTTAACYWYWTGTWTYTYWTAAAAATAATGAGCTCCATCTTGCATATCATGCTCCTTGTTGGTCACAACATTTCCATATTCTATGATATAATCACCAGCCAACAGCAAAGCAAGATTTGTGTTCTACAGCGAGCAATGATGTTTCCACTAACTTGTCTGTTATAATCTCATCATGCTGAAATGCAAAAAACGTGCGGAAACCACACGTCTATACACATAGCAAGCAACCAAAATTTGACCAGCATTCAAGCAATTTGTTCACTTCCAGAGGAATCATTATCAGCATCACTAGTCAAGGATAGTAGTTCCATCAACTCCATTCGGTACTCAAGGCCTCTAAGGTAGTGTCCCAAAAGCATGCACCAAAAGAGCAAGCGGGCA…	64	ACU21008	Glycine max	unknown [Glycine max]	1.54106e-145	76.6571	AAF21309	Glycine max	seed maturation protein PM23 [Glycine max]	1.54106e-145	75.766	XP_002271502	Vitis vinifera	PREDICTED: hypothetical protein [Vitis vinifera] >gi|296083095|emb|CBI22499.3| unnamed protein product [Vitis vinifera]	2.09734e-118	65.5462
Astenosperma_small_rep_c348	GGTGTTGGTGGCTGGGCAGACGTTGGTGTTAATGCGGGGCTCTTTGCCCAGGAGCTTATATCCAATTCAGTGAGAGCAATTCAAGAGGAGCCTAAAGGTTCTTTTGATCCAAAAAGGGTGTTAGAGAAGGCTCATTCATGTACCAAGTCTAAGGGTTCATCTACAGCTTGTATCATTGCCCTTACTGATAAGGGATTACATGCTATCAATTTAGGTGACAGTGGATTCATTGTGGTTAGAGATGGTAGCACCATTTTCAGGTCCCCTGTTCAACAGCATGACTTCAATTTCACATATCAATTGGAGAGTGGCAATGGTGGTGACCTACCTAGCTCTGCTGAGGTTTTTGTAATACCTGTGGCCCCAGGAGATGTCATAGTTGCTGGAACAGATGGGTTA…	24	XP_002326888	Populus trichocarpa	predicted protein [Populus trichocarpa] >gi|222835203|gb|EEE73638.1| predicted protein [Populus trichocarpa]	9.23707e-91	82.3232	XP_002868114	Arabidopsis lyrata subsp. lyrata	hypothetical protein ARALYDRAFT_493218 [Arabidopsis lyrata subsp. lyrata] >gi|297313950|gb|EFH44373.1| hypothetical protein ARALYDRAFT_493218 [Arabidopsis lyrata subsp. lyrata]	2.97146e-89	78.7879	CBI17553	Vitis vinifera	unnamed protein product [Vitis vinifera]	5.06855e-89	82.3232
Astenosperma_small_rep_c349	CATTACGGCCGGGGGAGCATAGATGCATATAGAAAAGAAGAAAGCACAAAGAGTGTCGACATAATGGTGTGCCAAGAAGAAGTGTTGATCTCAAAAGTATGCGAGCTGTATTCAGAAATAGCGAGTCTAGAGAGTCTAAAACCGTGCAAGAATGTGGACACCCTATTCACAGAGCTTGTCCTGACATGCATACCACCAAGCCCCATCGATGTCACAAAGCTCTCAAAGAACCTTCAAGAGATACGATCCAACCTCATCAGGCTCTGTAGCATAGCCGAGGGTCATTTGGAGCACCACTACTCCGCCATCCTTGGCTCCTACGATAACCCTCTCCACCATCTCCACATCTTCCCTTACTATAAAAACTACCTCAAACTCGGTCTTCTTGAATTCACAATC…	25	ACU21546	Glycine max	unknown [Glycine max]	3.86381e-136	79.1667	BAH22562	Lotus japonicus	nicotianamine synthase [Lotus japonicus]	8.33721e-131	79.288	XP_002512510	Ricinus communis	Nicotianamine synthase, putative [Ricinus communis] >gi|223548471|gb|EEF49962.1| Nicotianamine synthase, putative [Ricinus communis]	5.78711e-124	74.5981
Astenosperma_small_rep_c351	TTCACACTTGTACAGTATAGTGAAGAGTAGATCATAGCTTTTCGCCTTTTCCATGATGATCAAACACTATTGTATTATTTATAGAGAGAAAAAGTAACAAGCAGTGATAMAAGTGAGAAGAGAAGGCAAGGCTCATGATTGGAAAAATTGAAGATGAAGACTAGTACATTGAAAGTATGTAATCAAAAGCATATATATGTACTGAATGGCCAAAAAAGAAGAAGAGAAAGGGAGAATGAAGGAATGAGTTTGTTATGTGGCGTATTTGGAGGCAGATGCTAGTGCTACAGCCTGCGCCCACACTTTGAGCCTTGCCTTCACTTCTCGTGGATCATCACCGGGGCTAGAGATGCGCCAATTGGCGATGGGGGAGTTGGCACCGCTGCTGCTGGTTTCCAG…	35	ACU14008	Glycine max	unknown [Glycine max]	3.82043e-28	46.7836	XP_002302701	Populus trichocarpa	predicted protein [Populus trichocarpa] >gi|222844427|gb|EEE81974.1| predicted protein [Populus trichocarpa]	1.96212e-24	52.2727	XP_002280909	Vitis vinifera	PREDICTED: hypothetical protein [Vitis vinifera]	3.34686e-24	41.3978
Astenosperma_small_rep_c360	AACAATAATGTTTCTTGTTTCAGCCATTTAACAATCTCGATTAAGAAGCTGAATGTTCYGAATGTACATATTTGCAAAATCTTTTGACTAAAAAAAGCTCAAATTACATAAACCAACATTAGCATAGCTATCTTGGAACTTATTTAATTAATTTCTTTCATATCACTCCAACTTCAAGTCATAGCCATCTTGAAATTATTTAATTAAATAAGTTTCAATCATCACAAAAGTCACAAGTAACCCTTGTTCTTGCAGCATTGAATTGCATCATCAACCATTTCTTCAAGTCCATATTTGTACACGAATCCAGCATCAATGAGCTTCTTTGATGATAAATTCGGCATCCTGGTACCTTCAATTTGTTTGAACCAGTCTAGAGATGGTATCCGGACACGAAAC…	27	AAF17576	Glycine max	2'-hydroxy isoflavone/dihydroflavonol reductase homolog [Glycine max]	4.40826e-127	70.122	ABN08333	Medicago truncatula	NAD-dependent epimerase/dehydratase [Medicago truncatula]	3.74048e-118	63.4441	ACU18118	Glycine max	unknown [Glycine max]	2.50898e-114	60.7251
Astenosperma_small_rep_c362	GCAGTGGTATCAACGCAGAGTGGACATGAGTTGGATCGGAGTTCTGTGTTAGCGAGAGATAGAGGGCTAGTTGGAACAGATTGGGGGCAGCAGTAGCGATCAGACAGCGACGGCGGCTTTAGGGTTGCGAAAGGCGACGAAAATAGAAGGCAACGGTGGTCCTAAGCTCGTGGAGGTGAGGCGAGGGGAAGAAGAAGAAAGAGAGAAGGAAAGGATGGAGGAGGAAAGAAAGGGGGAAAGGACGCGGTGGCAGCGAGTGGAAGTTGGGTGGGACTTGACGGCGCCAGTGACTATTGAGTGCCGCGGTGGTGGTTACATAGAGGAGCAGAGAAGGGAACAGGGGTGAGAAGGGGCGAGAGAAAGGAAGAACAGAGGAAATCGGGTGAGGGGGCGACAACT…	25	no hit
Astenosperma_small_rep_c369	TATCAGTTCCGAAGAAATGGCCCTGGATAAATCAGCACTAGAAGATGTTGGAGACATTGCTACTGACGACGTGGGTGCTGATAAGTCAGGGAAACCAGCAGAACTTGAAGGTAAGAATCACAGAGACACCATTGCTGACAGGGAAACCAGCAGAGATGATAACACTCAAGCCATCAACAACGACGACACTGGATTAGACGCCACAAAATCAACAGAAATTAGTAGCTGTTTTGGAGCAGAGATCATCCCGGTAATGGTCTCGGACAAGTCTGATAAATTGTGCGGCGGAGACAGCATGCTCGAACTGAGAACGAGCAGCGAAATCCAAACGGCGTGTAAGTTGGGACAGCAATCAAGTGAGGACTGTAATGTAAAGAAAGATGGTGCTGAATCAGGTGT…	30	ACU23818	Glycine max	unknown [Glycine max]	3.27251e-34	47.644
Astenosperma_small_rep_c370	TAAAGTTAACTGAAAGTTCTATTGCTAGGCGAGATAGTAGTATTTCTGCATGCATAGTAATTGCATGGCTGAATTCAAGTTCATATAATACATATACAGATCAATAATCTTTTATTTATAGTAATTCATCTTGTTAACATTTGGTTCATCAAGATAGTTCAAATCAAACTTGAATCGATTACTTCCCCTCTTTTTTTTTTTTGAGGTTTAATAACACACATTGGCAGTTGAAGTTGAACCAGTGTCCTTACCGGGAAGTGTCTTCAGGACCATCCCCTCCGGACCACAGCAACCAACCCTAATATCACCAATCTGCATGGGATTATAGTTGGCCACGCTGCTTGCTYGTCTCTGCTGCCACTTTTCCGGTCTCAGCTACTGCTGCTGCTTTCAGCCGGA…	21	XP_002264517	Vitis vinifera	PREDICTED: hypothetical protein isoform 1 [Vitis vinifera]	5.53219e-83	57.6159	XP_002264555	Vitis vinifera	PREDICTED: hypothetical protein isoform 2 [Vitis vinifera]	9.43648e-83	57.2368	XP_002519885	Ricinus communis	conserved hypothetical protein [Ricinus communis] >gi|223540931|gb|EEF42489.1| conserved hypothetical protein [Ricinus communis]	2.30637e-81	58.6093
Astenosperma_small_rep_c373	GCAAATAATCGCTAGTTTATTTGTTTTTTGGGATGTAGCATTCATCTACAAGACTATCCTCACCAAAATATTTTGTCATAGAAATACAAAATAAGAGAGGGGGATAATGGAAGATTTTCCTCATGATCGACAACCAAGCTCAGCTCTCCCTTCATCACTTATGGTTTTATTTGTGCATAGCTTCTGAAGATCAATGTAACCTATGATAGTGTCCTCAAACACTGCATCTTCCAGCTTAGCATTATCAAAAGTAGACCCTGACAACACTGTGTTCTTAAACACAGCTCCTTGAAGATTCGCATTCCCAAAGTTAACACGGTCCAACACTGCATTTGAGAAGTCCACACCTTTGAAGCTGGCACCAACAGCATAAGCCTTTGACATTACAACTTCTGTCAT…	36	ACU24042	Glycine max	unknown [Glycine max]	1.75991e-87	71.9665	ACJ84164	Medicago truncatula	unknown [Medicago truncatula]	5.66143e-86	71.25	XP_002318440	Populus trichocarpa	predicted protein [Populus trichocarpa] >gi|222859113|gb|EEE96660.1| predicted protein [Populus trichocarpa]	9.3535e-81	67.2269
Astenosperma_small_rep_c380	ATGGCAAAATATATTTATATATGACAATCATTTCAGGAATTGATATATGACCTTCACAATAAAATGTTTTAGAGACTTGAACTTTTACAGTATAAACCTTTGGACCAATTTCCTTTTACAGGGATGAGAAGAAGATTATCACAGTTTCTTTTCTWTTTTTCTATGCAAATAGATAACCACAAACATGCACCAAACATGACTGACCGACTGGAACTACATATATAAAACTTAAAAGGGCAAACCAAACCGGTTTTCTTCAAAATTGTTTCACTTTTGTTTTAATGACAAGTTTATAATGGCTGTGAAGTTCTTATCTGTTGCTTCATGTTGTCCGAGGGTTGCTGAGTGGAACCGTCCGGCATTACCATGGCAGCGGCTGTCATGGTCTGGTACTGAGAA…	38	XP_002283405	Vitis vinifera	PREDICTED: hypothetical protein [Vitis vinifera]	3.6692e-178	65.3968	CAN82042	Vitis vinifera	hypothetical protein [Vitis vinifera]	1.18732e-97	65.3968	XP_002314835	Populus trichocarpa	predicted protein [Populus trichocarpa] >gi|222863875|gb|EEF01006.1| predicted protein [Populus trichocarpa]	1.31273e-96	63.3028
Astenosperma_small_rep_c382	GGTGCAAAATATGGTTCTCAGGCTTAGAAATGTGGAGTGTGGTGAAGTGGAACTTCAACTTCATTGGATTGACATTCCTGGTTCCAAGGGCCTCTAGAAAACACTTTCAGCTTTCAGCCTCAAGGAATGTTAATCTTCTAATGTAATCACTTTTGCAATGTTTTAGAAAGTAGAAACAGAGTTGCACCGGTTTAATTAATATTTATTAAGACGTTTTAAGAAACCACTAAAAGCTTTTCTGCCCACCTGTAAGTTATCGAAATCAAAGAGTTGTTAGTTTGTTACTGCCAGAATTATCCAAGGGTAATTTGGGAGTTCTGATTTGTGGTGTGTGTTGAACGTTGATTGAATGATTGTTGAAGTTTCGTGCATAGAAGAT	21	no hit
Astenosperma_small_rep_c383	ATAATGGGGATTGGTCAACCTTTGCAGCGACATGTTAACCGAATTGTTGTTGTTGAAGGAAAGAAACAAAATTGATGGAAAATGAGCTGAAAGAGATTCAAGAAAGATACTCCGAAATGAGTCTAAAGTTTGCAGAGGTAGAAGGTGAAAGACAGAAGCTTGTTATGACTGTACGGTATCTCAAGAATTCACGCAAGGGTGGTCAGTGACCTATTGTTCCTATCCAGCTATCTTGGGGGCCTCCACTGTATAGTTACAACATATCACAGCAAAAGAGAAAACAAAAAACAGTTACAAATAAATAAGTTAATGTGTATATTGGCAACATAATATGTATCCCTTT	22	XP_002509773	Ricinus communis	ATP binding protein, putative [Ricinus communis] >gi|223549672|gb|EEF51160.1| ATP binding protein, putative [Ricinus communis]	7.95823e-13	77.0833	XP_002303574	Populus trichocarpa	predicted protein [Populus trichocarpa] >gi|222841006|gb|EEE78553.1| predicted protein [Populus trichocarpa]	7.96234e-13	76.5957	NP_198930	Arabidopsis thaliana	unknown protein [Arabidopsis thaliana] >gi|9759160|dbj|BAB09716.1| unnamed protein product [Arabidopsis thaliana]	1.55626e-12	76.5957
Astenosperma_small_rep_c397	CCAAAGGTGCTGATATTGAGAATATAGGTGCCTGAGAAGTGAGAAGGCAGTGAAAACCTTGCTCCTTCTGTGACTTCCAAATTCCAATCAACCCGATAGTAAACCAACATTTTGTCTCGTACAATGTGGGAGAAAAGGTTGCATCCCCAAATCAAGAGAACATGGAGCTTGGGAATTTTGTAAACATAGATTAGGTACAGTTGGATTTGAATGCCAATTTTAAAGTTCAGTTTTAGTTTTAACTTTTAAGAATTGACACTAAGTTGGATGCATTTTAATCTAATGTTCAGGAATCATGAGGGCATGCACAAGGAAAAGCATTCAGCTTC	20	no hit
Astenosperma_small_rep_c401	ATTCATGCAAATGAAGTGGTCAGGCTTCAATCAAACATTGACTTTAGAAAATTCCGCGGGTGATATTCCAGCTAATGAACCTTACCTGAGAATTTCTGGTGCTCCTTCTGTGCTAGTCACATGAAAGTAATTGAGTTAGGTGAAGGTTGAATCCCAATGGTGGCTTTTGCAGAAGGATTTTGAAGTGAGACCTTGTAGTTGTAGTAGGATTTGATCCCCCAGCGGAGCTACTTATACAACCCTAGAAGTAGCATAATTTAATGTACCAAGTTATGTAGTAGAAACTCAGTTTTGTGTTGTAAATGGTTTGGTCTAATTTGACCAAGGTCAATTTACGTGTATGAGGCATAAGCTTTGCACTATTATCATGAGTGCCAACAGATACCAGAAAAAAAATTA…	20	no hit
Astenosperma_small_rep_c403	TGGAGTTAGACTCGACATATGATGTTTGGTTCTATTGAGCTACATGCCCACATTAGCTCAAAACTTTAAAGTTGTGTACTTTCTATGAGGGTTTCGTGTAATTTCTTCATCTGGGTCGTTCTAATTCCCTTCGATTTCTGAGATTTTTCCACCCGTCAAGTACTGTATTGAAAATTKGGGATTTTTTTTTTTTGGATGAGATATGGGGGAGCATGTAGCAGCAATTCACACTGCTACCAATGCTTTGCAAGCATTAGGAAGAGGTTTTGATGTGAACTTTGATACGAGGTTGCTTTATTGTAAAGGGGGTTTCAGGGTCTAGGGTAGTTGAGGTTGATGAGGAACACCCAAGGGACATGTGCTTGTACGATGATGTTGTTGTTGAGAATGTTTCCAGGG…	52	CBI18046	Vitis vinifera	unnamed protein product [Vitis vinifera]	0	74.3636	XP_002308249	Populus trichocarpa	predicted protein [Populus trichocarpa] >gi|222854225|gb|EEE91772.1| predicted protein [Populus trichocarpa]	0	75	XP_002323068	Populus trichocarpa	predicted protein [Populus trichocarpa] >gi|222867698|gb|EEF04829.1| predicted protein [Populus trichocarpa]	0	74.3636
Astenosperma_small_rep_c410	TCAACGCAGAGTGGTCCATTACCGTCTCTGCAAATAGATCTTGTCCACACTACATCGGTATCAGATCCAAAAGCATTCAATTCATCTGAGGGAAACTCCAAAAGCCTCTTTCTTATAGGCTTCCGAGAAAATATTAAAGAAGGTGAAATTTGGAGGCTCGTCATTCAGGACTATTCGGCATGTTCAGGTCATCTCAGAGGAGCCCGAGATCCAAGGGCTTCAAGGTGAAGCATGCTGTACAAATATGTGTTGTGCTAGCCCTTTGCATCTGGCTGGTTTATCAATTCGGACCCAGCCACCACAAGGAAGCATCTATTAGCACTGAGGTTGTCAAGTTAGGGAGGAAGGACCTCACCCCTAATGTGGAGCAACCTTCTGTTGTAGATGCAAGGCAWAGAG…	26	XP_002310875	Populus trichocarpa	predicted protein [Populus trichocarpa] >gi|222853778|gb|EEE91325.1| predicted protein [Populus trichocarpa]	1.84038e-19	52.6316	XP_002263304	Vitis vinifera	PREDICTED: hypothetical protein [Vitis vinifera]	4.2694e-18	47.6744	CBI41024	Vitis vinifera	unnamed protein product [Vitis vinifera]	5.59112e-18	48.7805
Astenosperma_small_rep_c433	CAACTGGCATTTACACTAGTGACAGCTCTCCTGCAGGAATGGATCTCTTCACAAGTTTACTCCAAGATTCATTGGTTTCTGTTATGACCTTAAGTGCATAATCCTTATTTGCTGCCTGGTTGCCAAGCCCAAATCTATTAGCAGGCTTTCCATCAGGTATCTTGTAGTCTCTGAACCAGTCCCTGATTGCAGTTAGTGTTCCCGGAAAATGCTCCTCAACATCATTGACATCATTCACCAATGAAGCTCTTGGATCGTCTAACGAAATTGCAACTATTTTCCAATCAAGTTCCCCTTCATCAATCATGGCCAATGCAGCCAAGGGTTTGACCCTGAGAACCTCGCCTATTTTCCTCCGGCTATCACCGATCTCAACGACATCAACTGGATCATTATCTC…	21	ACU20436	Glycine max	unknown [Glycine max]	6.81914e-129	87.9668	ACJ84606	Medicago truncatula	unknown [Medicago truncatula]	2.58032e-128	90.4564	XP_002518302	Ricinus communis	inorganic pyrophosphatase, putative [Ricinus communis] >gi|223542522|gb|EEF44062.1| inorganic pyrophosphatase, putative [Ricinus communis]	1.35423e-125	89.6266
Astenosperma_small_rep_c448	AAGCAAGTGGTATCAACGCAGAGTGGCCATTACGGCCGGGGGAAGCAATTCGTTAATAACTTTGGATGAAGAGTGAGTGATTTAGTTGAGTAGTTGACAGTTGACACCGTCTGATATTCATGGCTTGGTTTCTGACAGTATGGATCTTTCTTCTTCTTCTTCTTCTTGAGGAGGCTGCAGGTGGGTCCATTTCAAGCAGCAGTTCAAGCCGGCGGTGTTACAAAAGAGTGTACAGCTTCGGAGATTCCCTTGCGGACACCGGAAACACCTTATACGGATCTTCCACTCTCCCTCAGGCGTCAGAGATAATTCCGTCATTAAATCTTCCATACGGAGAAACCTATTTTCATCAGCCAACTGGAAGATGGTCGGATGGCCGTCTCATCATTGATTTCATTG…	24	CBI30663	Vitis vinifera	unnamed protein product [Vitis vinifera]	3.84766e-70	44.7368	XP_002267261	Vitis vinifera	PREDICTED: hypothetical protein [Vitis vinifera]	3.93464e-70	44.7368	XP_002455947	Sorghum bicolor	hypothetical protein SORBIDRAFT_03g027770 [Sorghum bicolor] >gi|241927922|gb|EES01067.1| hypothetical protein SORBIDRAFT_03g027770 [Sorghum bicolor]	1.8977e-69	45.5782
Astenosperma_small_rep_c453	ATGCTTGATATTATTAAATCGTAAATAGAAGTATATATGAATAAACTATTGTCTTGTTTGACAGGCCAGAAATGTAACACATTTAAACGAGTAAATCAGCAAAAATATAAGGAGATACAGAATTGCATATGGCAGTAGATATACGATGAGCGGTAAAGCTGTGTATTGATTTAGGTGGCTACAATGGAGACATCTCTTAGGTAGCAAACATTCTTGATTCTACTCGTTATAAGCCTCTTCACCATCATCTTCATAGAGCTCCTCCTCCTCATCCTCGGCTGTTGCATCCTGGTATTGCTGGTACTCCGCAACTAGATCATTCATGTTACTCTCTGCTTCGGTGAACTCCATCTCGTCCATTCCTTCCCCAGTGTACCAGTGCAAGAAAGCCTTGCGCCT…	20	Q39445	Cicer arietinum	RecName: Full=Tubulin beta chain; AltName: Full=Beta-tubulin >gi|1403143|emb|CAA67056.1| beta-tubulin [Cicer arietinum]	1.29917e-104	99.4652	ABY86659	Gossypium hirsutum	beta-tubulin 13 [Gossypium hirsutum]	3.78001e-104	97.861	ABY86656	Gossypium hirsutum	beta-tubulin 8 [Gossypium hirsutum]	1.4364e-103	97.861
Astenosperma_small_rep_c461	TAATACATCGAGGTTTTGAATTTCCACTTTATATTTACAAATTTCAGATAATGCTGCAACTTACGTTACATGTATACGTGATCATATCACCTCCTTTTCCAATTTCAAGACCGCCATGAAAGCTTCTTGAGGCACATCAACTTTACCAATGGACTTCATCCTTTTCTTTCCTTCAGCCTGTTTCTTAAGTAACTTCTTTTTCCTCGAAATGTCGCCACCATAACATTTGGCTAAGACATCCTTCCTTATTGCAGATAAAGCTTCACTAGCAATCACTTTTGATCCTATGCATGCTTGGATTGGTACTTTAAACATTTGACGTGGTATGAGCTCCTTCAGCTTTTGAGTCAAAGCCCTTCCCACAGAATAAGCCTTATCTCTGTGGACAATCGTAGCCAA…	26	XP_002272359	Vitis vinifera	PREDICTED: hypothetical protein [Vitis vinifera] >gi|296082645|emb|CBI21650.3| unnamed protein product [Vitis vinifera]	4.95571e-178	85.2055	CAN60938	Vitis vinifera	hypothetical protein [Vitis vinifera]	4.95571e-178	85.2055	XP_002513274	Ricinus communis	GTP-binding protein lepa, putative [Ricinus communis] >gi|223547648|gb|EEF49142.1| GTP-binding protein lepa, putative [Ricinus communis]	3.1981e-177	86.5014
Astenosperma_small_rep_c463	GGTACCATTATCGAGATTTAACAGAAAAAGAAGAGGCAATTAGACCCAAATGGTACTTTTGAATACCGCATATGATACATGAGTTTTGTACCCGTACCCACCCCCATGTTTCATGTGTTACTGTTATCATTATGAAATTATTATTCAAAGTTGCACAAAAACTACAAATAATCAAATCATTCCAAAAGGAGGTAAATTTAAAGACTGCGACGAAATTGCAACATTTTCCTCATTCACGTGGAGAATCTGAAATGTTAAGATTATTTTCYAAAAAAAAAAAA	55	no hit
Astenosperma_small_rep_c464	TAAAGCCAGCACTGCCAGATGGGTATTGGGGAAACGGTTGCGTTCCAATGTATGTTGAGGTGAGTGTGAAGGATTTAATAGAGAGGCCCATTTGGGAAACAGCGGAGCTAATCAAGAAGAGCAAGAGCAACGTGAGTGATGAGTATGTTCGGTCATTCATCGATTTTCAGGCAGTGCATTATGGGGATGGGATCACGGCAGGGAACAGGGTTACTGGGTTCACCGATTGGAGACATTTGGGCCACTCGTCTGTGGACTTTGGATCCGGAGGCCCAGTTACTGTTTTGCCACTTGGCAGGAACCTCCTTGGAAGTGTTCACCCTTGCTTTTTCTTGCCTTATTCAACTGCCACTAAGAAGGAGGGTTTCAAGGTTTTGGTCACTCTGCCTCAACCTGCTT…	31	XP_002305089	Populus trichocarpa	predicted protein [Populus trichocarpa] >gi|222848053|gb|EEE85600.1| predicted protein [Populus trichocarpa]	6.03428e-60	73.9726	XP_002522535	Ricinus communis	3'-N-debenzoyl-2'-deoxytaxol N-benzoyltransferase, putative [Ricinus communis] >gi|223538226|gb|EEF39835.1| 3'-N-debenzoyl-2'-deoxytaxol N-benzoyltransferase, putative [Ricinus communis]	8.71348e-59	72.6027	XP_002271913	Vitis vinifera	PREDICTED: hypothetical protein [Vitis vinifera] >gi|297740475|emb|CBI30657.3| unnamed protein product [Vitis vinifera]	9.63388e-58	73.2877
Astenosperma_small_rep_c471	TATAAACAAAAATAAGTTCATATGAACAGACACATCTAACATGAAAAGTAATTGTCTATTTGTCTCATAATCTCAGAGAATATATGGTATAACAGCAAACCGACTACTTGGATAATCTTCAAATTTCTGATGATACCACCTATGTGTTTCCACTGCTGCAAATGACAAATTTGCCAGCACAAAAACAAGAAGTAACCTATATTGGTTAGATTGGACCATCCAGTAGCAACTACAAAAACTGTCCGTATATAAACCATTTCAGAGAGATAATGTGGAGAGGAAACAATTTCAAACCAATCACCGTGAGGAATTGCATATTCCTCTGCTTGTCTTGAATTTCGAAGCGAACCAAGAATCTTATGGCATCTTTGTTGATGAATCCAACCCCAAAAAA	23	CAN70612	Vitis vinifera	hypothetical protein [Vitis vinifera]	3.0393e-26	58.5714	XP_002270436	Vitis vinifera	PREDICTED: hypothetical protein [Vitis vinifera] >gi|297735038|emb|CBI17400.3| unnamed protein product [Vitis vinifera]	3.96705e-26	58.5714	XP_002513007	Ricinus communis	dfg10 protein, putative [Ricinus communis] >gi|223548018|gb|EEF49510.1| dfg10 protein, putative [Ricinus communis]	8.74854e-26	59.1549
Astenosperma_small_rep_c473	GTTGGATGGGGTATGGACTCGGAGTAAGAGTGAGCAAGGAGCTCTTCAGCCGAGTCGGTTGARGAGCTCCTTGCTCACTCTTACTCCGAGTCCATCCCCATCCAACTCCACTCCATACTTGATCCACTGCCAGTTCTGCACCCTGCTAATCTCAGCAGTGGCAGCATCTTCCATGAGGTTGTAAAGAGGAACTGAACCAGATCCAGTGAGCCATGCCGCCACATACTGAATACCGACACGTGTATTCAAGCGGAGACCATCCATTGTACGTACACCTCTAGGTATTTGCAAGAGGTCTTCTTCAGTTATGCTTGCAGCATCATCGCGCTTCGCGTCCTTGATCTGATTAGGAGCATTGCCCATTGTTGTTGTTAAAAACCTCCACGCAGGCTGGTATCA…	28	ACJ85740	Medicago truncatula	unknown [Medicago truncatula]	0	84.9624	P45458	Glycine max	RecName: Full=Malate synthase, glyoxysomal; Short=MS >gi|170026|gb|AAC37465.1| malate synthase [Glycine max]	0	84.9624	P08216	Cucumis sativus	RecName: Full=Malate synthase, glyoxysomal >gi|18271|emb|CAA33465.1| malate synthase [Cucumis sativus]	0	81.5789
Astenosperma_small_rep_c523	CGAGGCGGCCTTTTTTTTTTGCCATAAATTTGTAAAATAATGCTAGCATTGCTTTCATGCTAAACACAATTGATACTTCAAGCATGAAACAATATTTTTATCTGAGAAATAGACCCAAAAAAAACAGAAAAAGAATAAAACAGCGAGTCCCAATCCAAAACTTCTGTCCTACATCTCGTTTAGACAAATTATGTCAAGCCCTAGCTTGAGCTCGAGTCAGCAGCACAAACATAAGGACCATGATAGAAAGGATAAATGAATTTCTCAGCTTGTCATTGAAAGCATCCAGGCTTTCTGCATTTGCATGTGTCCTCCCGTTAAATATAAGTTGAAACAGCTTATTCACTAAATTAGTAATTTTCTCAATAATCTCCTTGAATATGGCTCTTGCACTCTCAA…	23	XP_002510978	Ricinus communis	conserved hypothetical protein [Ricinus communis] >gi|223550093|gb|EEF51580.1| conserved hypothetical protein [Ricinus communis]	1.17227e-30	40.873	XP_002326789	Populus trichocarpa	predicted protein [Populus trichocarpa] >gi|222834111|gb|EEE72588.1| predicted protein [Populus trichocarpa]	3.1924e-28	39.3574	XP_002304403	Populus trichocarpa	predicted protein [Populus trichocarpa] >gi|222841835|gb|EEE79382.1| predicted protein [Populus trichocarpa]	7.35969e-25	38.4921
Astenosperma_small_rep_c531	CCATTACGGCCGGGCTATATTCCAAGTTGGCAACGTGCTACCTCCATTCTTCACCATCCAAAGCTTCCTGGCGTTGTTGCCAAACACGCCAATGTTTTCTTGAGTTGGCAACGTGCCCGATGCTTCTTCAAGGCTCTAAACATTGCTTCCCAAGTTGCCATTGAACACGCCTATAGAAGCTGGCGTTGGCAACGTGGTTGGCAAGGCTTCCTGGCATTGGCAACGTGGTTGGCAAGGCTTCCTGGCGTTGGCAACGTGGTTGGCACCAAGGCTTGGCGTTGGCAACTTGATTGGCACCAAGACTTGGTGCCTAGCCAAGCAACCATTCCTGGCGTTGGCAACGTGGTTGGCGCCCAAGATTGACGTTGGCAACGCCCTCGTGTGCCATACTCCTAGCTT…	28	no hit
Astenosperma_small_rep_c536	GTGGTATCAACGCAGAGTGGAAGATGGAGGATGTGATGGAAGAAGAAATTAAGGTGATTAAGGAGACTGTTGGCCCTGATGAGCATGTCATATGTGCCTTGTCTGGTGGTGTGGATTCCACGGTTGCTGCTACTCTTGTGCATAAAGCCATTGGCGATCGCCTTCATTGTGTCTTTGTGGATAATGGATTGCTTAGGTATAAGGAGAGGGAACGTGTGATGGGGACATTCGAAAAGGATCTCCATTTACCAGTTGTATGTGTTGATGCTGTAGACCAATTTCTTTCGAAGTTGAAGGGTGTCACTGATCCTGAGATGAAGAGGAAAATTATTGGGAAAGAGTTTATTTGCATCTTTGATGCTTTTGCTCATGAGTTAGAGCAGAAACTGGGAAAGAAAC…	31	XP_002527733	Ricinus communis	GMP synthase, putative [Ricinus communis] >gi|223532874|gb|EEF34646.1| GMP synthase, putative [Ricinus communis]	9.61284e-178	91.2913	XP_002304500	Populus trichocarpa	predicted protein [Populus trichocarpa] >gi|222841932|gb|EEE79479.1| predicted protein [Populus trichocarpa]	8.13776e-177	90.3904	CBI34663	Vitis vinifera	unnamed protein product [Vitis vinifera]	4.6209e-172	89.1566
Astenosperma_small_rep_c538	TATTTAACTCATGCAATAAATCTCCATCTACGATATAAACCACAGATTGATGAACTGCATCAGTTTTTGGAGTTCCAGCTTCCAAGGCAATGGGCTCCTGTATTTGGTGAACTAGCCCTTGGTCCTGAAAGAAAGCCACGGAATAGTGCATCACTGCAGTTCAGTTTCATGGGTCCGAAGCTTTATGTTAACACAACACCGGTTGATGTGGGAAAGAAGCCTGTGACAGGCCTTCGGTTGTATTTGGAAGGAAAGAGAAGCAACTGTTTGGCAATCCATCTACAGCATCTCTCATCGATGCCCAAGACCTTCCAACTTGAAGATGAGCCTAACGGGAATGTATCTGATGTGTCCTTGGAAGAACGCAAATACTATGAGAAGGTCCAGTGGAAGAGTTTC…	24	XP_002329453	Populus trichocarpa	predicted protein [Populus trichocarpa] >gi|222870133|gb|EEF07264.1| predicted protein [Populus trichocarpa]	4.25118e-124	74.1497	XP_002300219	Populus trichocarpa	predicted protein [Populus trichocarpa] >gi|222847477|gb|EEE85024.1| predicted protein [Populus trichocarpa]	3.36841e-121	73.1293	XP_002269713	Vitis vinifera	PREDICTED: hypothetical protein isoform 1 [Vitis vinifera]	1.67172e-120	72.3549
Astenosperma_small_rep_c541	TTGGAACTGAAGCTGAACCTGTGTTTCCCAGCATCATCATCATCAACGACAACGGATGAATCATCATTGGAATCTTCGAACGCGTCATCAGAGATGTCGTGCGTGTCTTCATCAGAAGAAGCAAAGCCAATGGTGCTGGTAGGTTGTCTTGGGTGCTTGATGTATGTTCTTCTTTCAGGTGCTGATCCCAACCCTAAGTGCCCCAACTGCAACAGTAGGGTCCTTCTTGATATCCTCAAGAACGAGAAGATCAACAACCCAATTCCATAGCTACCTACCAACTTCAAAAATAAAGTGCATGCATGTATCTCTTTCAGATTATTTTATTTTTCATTTGTTACTGCTTGTTCATTAATAATAGTACTTAGATTATATTTATTTATATTACTTTTTTCGTTG…	21	ACU14704	Glycine max	unknown [Glycine max]	2.11117e-09	66.6667
Astenosperma_small_rep_c547	CCATTACGGCCGGGGGTAGCATAAACTCTATAAAACAAAGTGAGGAAACACAAATAAGTAATAAGGAGATCCATGGAGGTTTCTTACACTGATCAAGAAGTTGTAGTAGGAACGGTGAAGCTCAGTTCTAACAGACTCAACGACCTCAAATCATTCGATGAAACAAAAACTGGCGTCAAGGGTCTTGTTGACAAAGGCCTTACAAAGATTCCATCACTCTTCCATCACCAACATGATAATACGAAATCTCACAACTCAGAACATACAATTCCAGTTATAGATCTTGAAGATGTTGTTGTTACCAAAGATCCAAGCAAACGCGAAGGAGTTGTTTCAAGAATAAGGGAAGCTTGTAAGACATGGGGTTTCTTTCAAGTGGTGAATCATGGCATCCCTAAG…	29	XP_002284642	Vitis vinifera	PREDICTED: hypothetical protein [Vitis vinifera] >gi|147807864|emb|CAN66433.1| hypothetical protein [Vitis vinifera]	1.77932e-131	69.8276	XP_002280875	Vitis vinifera	PREDICTED: hypothetical protein [Vitis vinifera]	5.73333e-127	67.6724	XP_002284638	Vitis vinifera	PREDICTED: hypothetical protein [Vitis vinifera]	8.20882e-126	64.4628
Astenosperma_small_rep_c548	CAAGTCTGAGGATGATAAAAAAAGATTACGAAGAGTTGGCTGCAACTGTTATGAACGTTGTGGATCGCGTGGTTCATAAGACCAAGGAGAAGATAGAGTCTGCCACTGATGTCCTGAAGGGTGTGCTAAAACCTGTGGTTGACAATGAAGGAGAGATTTCATGGCCTCCAAGAGATCCTCAGGGACTCACATTGATGGAAATGGAGATACGTCAAAGGGAACAAGAAGGACAGCTAGATGAAGGCTTCCTTGCTGAAGTTAATGCACAACTACGACAAGCAAAGGAAGATGGCGATAAGCCTGGTCTTGAGGCTATGTTGCAAAAGGTTTTGCAACTTTATGCTTCAACTGTTCTCTCGAGACGAAGTTACGCTATGAAAGGGACTGAAGTTTTGAAGG…	20	XP_002306131	Populus trichocarpa	predicted protein [Populus trichocarpa] >gi|222849095|gb|EEE86642.1| predicted protein [Populus trichocarpa]	4.27988e-89	78.5714	CBI38016	Vitis vinifera	unnamed protein product [Vitis vinifera]	6.18014e-88	79.7101	XP_002274614	Vitis vinifera	PREDICTED: hypothetical protein [Vitis vinifera]	6.18014e-88	79.7101
Astenosperma_small_rep_c565	GCAGTGGTAWSAAMGSCCATTACGGCCGGGGGTGGAAATAGAGTTAATTGTTTAACATGACAACATCTCAAGTCCAGAAGATAGAAACAGAGTTTCCTATTAAGGCAGATGCTAAGGAATTCTATGATGTTTTCTGCAACAAGACACACCAAGTTGCCAAGGCTTGGCCTGATATTGTAAAGAGTGTTGTAATTCATGAAGGTGAATGGGGAACTGAGAGATCCATCATTTCATGGAACTATGTTTATGATGGCAAGGCTTGTGTTGCTAAGGAGATTATTGAAGACATTGACAAAGAAGACAATAAAATGAGCTTTAGAGTGTTGGAAGCAGACCTGCTGAACCACTACAAGAGCTTCAAGTTCTTGCTCCATGCTGTTCCCAAGAAAGAGGGAGGAA…	21	ACU19047	Glycine max	unknown [Glycine max]	4.90795e-48	59.3548	ACU15467	Glycine max	unknown [Glycine max]	7.33396e-44	56.9536	ACU13827	Glycine max	unknown [Glycine max]	1.99723e-41	53.6424
Astenosperma_small_rep_c575	CCTGCAGTTAAAATTTCTAATATAAGTAATGGCTTTTACTACAAGAATACAACAATACAACATCTCAATGGAAGAAGGAAGAGACAAAGACTRTCATGATGTGTGGTTTTCATATTCCTATTGCATCAAGCAACTGGGAATGTTGGGACACTGAAACTAGCGAATTTGCTACAATTGCGCCACTGGCAGCAACGGCTGGGACCCCAATGCCAGGAAAGGTGGAGTCTCCGCAACAGAAGAGGTGTGGGATCGGGTGTTGAATGGCCAGGAAAGGTTTCTTTGCCAGCTTGCAGTGCTGGTCCATATGTTCCTCTGTTCCTTCTAAGAAACCTTTCATGTGTCAGTGGACTTCCAACTAATTTCACTTCACATTTCTCCCTCTTGAAGCCTTCGCCAAGC…	25	XP_002526437	Ricinus communis	All-trans-retinol 13,14-reductase precursor, putative [Ricinus communis] >gi|223534217|gb|EEF35932.1| All-trans-retinol 13,14-reductase precursor, putative [Ricinus communis]	0	74.6667	NP_176088	Arabidopsis thaliana	amine oxidase family [Arabidopsis thaliana] >gi|11079523|gb|AAG29233.1|AC079732_4 hypothetical protein [Arabidopsis thaliana] >gi|17529088|gb|AAL38754.1| unknown protein [Arabidopsis thaliana] >gi|22136842|gb|AAM91765.1| unknown protein [Arabidopsis thaliana]	0	73.2804	AAG50743	Arabidopsis thaliana	hypothetical protein [Arabidopsis thaliana]	0	72.5131
Astenosperma_small_rep_c577	TCATGAAACCATAATAATAATAATTTACAATCTAGCCGAACATCCATGGATGCTCCTTAAATCATCTGTAAATTGCACATACCATTCTGACATGTACTACTACAGAGATAGGGAACAAAGTAGACGCATTACAGTGTTACTAAGTACTAACACCACCAACACCCACCAAAACCAGCAGACATTTAAAGWACTTAAAAACACTCGGGCATATATTTTCGCCAATCACATGAAATAGAGTCCTTCAAACTGCAGAGATGTCCTATAACTCCAAGTCCCCCCTCACATAACAATATAATAAGAACACCACTAAAAATATGCAGGAAACTCGGAACATCTCATCATGAAATTCAGCATAACAGCATCGCAGGGCATGAAACTTCAACACACCAAACCTAGATC…	33	ACJ83925	Medicago truncatula	unknown [Medicago truncatula]	5.49023e-30	86.9565	ACU14820	Glycine max	unknown [Glycine max]	3.55866e-29	95.1613	ACU13932	Glycine max	unknown [Glycine max]	3.55866e-29	88.0597
Astenosperma_small_c703	GGACACTCCAGCAGGCCTTCCAGCGCCCAATCCAACCGCTCTGAAAGTCTCGGGCCTGCTGAAGCTGTGGCAAAGCCCAAACCCAAGGTGAATCCTTTTGGGGACGCCAAACCCAGGGAGCTTTTGCTGAGGGAGCGAGGTATTGATTGGCGGAAGGTTGATCTTGATTTGGAGCATCGCGCTGTTGACAGGCCTGAGACAGAGGAAGAAAAATTATTAAAAGAAGAAATTGATCGTTTGAGGAAGGAAGCTGAGAAAGAGTCTACTATAAATTCGAATAAAGAATCTTCAAATGAGACTGATGCAGAACAAAGCAGTACACAAGAAATATTATTGCAGAAAGAGAGGGAGCTTGAACATCTTATACGTGATTTGGATGACAAAGTTCGTTTTGGGCAG…	25	CBI16799	Vitis vinifera	unnamed protein product [Vitis vinifera]	5.08867e-42	47.449	XP_002285504	Vitis vinifera	PREDICTED: hypothetical protein [Vitis vinifera]	5.08867e-42	47.449	XP_002530045	Ricinus communis	translation initiation factor, putative [Ricinus communis] >gi|223530461|gb|EEF32345.1| translation initiation factor, putative [Ricinus communis]	2.00106e-38	46.114
Astenosperma_small_rep_c716	TATCAACGCAGAGTGGAATCAAGGGCTTTATAATGTTCCATTGGTGTCTATTGAAGATTGGGACAAAAGCTAAAAGCTCTAGCAATTTGCCATAATAATACTAGGCATTGGGCTAGTGATAATCCTGCTTTTATGCAACTAAATGTTAAGCCTGGAACTGTTCCCGTTTGTCATTTTACCTTGCCACCGATA	84	no hit
Astenosperma_small_rep_c794	TTAAATCTAAAATTTATGRCTAAAATAATTGGAACATGGTATTCCTGAAATAATTGAAAGTTTTCATATACTGAAACTTTAAAGTCTCGAGTCATAAAAATGAAACTTAAATTGTGAAGCCTCCATCTGCATTTATAGTTTGTCCAGTGATAAATGAAGCAGCCGAAAGACAAAGAAAAACAACTAATGATGATATTCTTTTGGTTCTCCCATGCGTTGCAGTGGAGTTTGAGACGTCATAGCACTCGCAATCTTTTCACCTTCGCCAATATTTTCCAGGATATCATTCAAAAGTTTGGTCTGAACAGTTCCTGGTGCTACAGAATTTACACGAATATTATCCTTTGCCCATTCCAGTGCTAAGTTTTTGGTGAGTTGATTCACGGCTCCTTTTGTTGA…	24	ACU14130	Glycine max	unknown [Glycine max]	4.77041e-104	73.4177	ACJ84726	Medicago truncatula	unknown [Medicago truncatula]	9.92258e-93	65.678	ACU17728	Glycine max	unknown [Glycine max]	3.15843e-82	64.557
Astenosperma_small_rep_c798	AATAGTGCTAATTACAGAAWTTAAAAGCTGATATTCACAAATCATCAAAGACCTATGGTTTGAAATTTTCTAGAGACCAAATTCATGTTCTATCACAACAGCCTAATGTAATGGTTACCCTGCCAAGAGTTGCAAGCTTCTCTTCATGTTCTATTACAACATCCTAATGTAATGGTACACTACCAAGAGTTGCAAACGTCTCCTATGCACACCACAAACTCCTATTCAATATGTCATGCTTCACCTCACTATGCCTTCAGTCTTCCCCTTGGGCAGCTTGTGCGGACTCTACCTTTTGTTCATCAGCTCCATCTTCAGGGATGTCAGAGGTCCACAAGGTAAGGTTGTCCCTTAGAAGCTGCATAATTAGTGTGCTGTCTTTGTAAGACTCTTCGCTTA…	22	ACU19187	Glycine max	unknown [Glycine max]	3.34624e-128	91.5058	ACU23548	Glycine max	unknown [Glycine max]	1.83614e-126	91.8919	Q96452	Glycine max	RecName: Full=14-3-3-like protein C; AltName: Full=SGF14C >gi|1575729|gb|AAB09582.1| SGF14C [Glycine max]	3.46282e-125	91.1197
Astenosperma_small_rep_c836	GCTAATGGAGGAACGTTCTCATCAAACTCTAATTTTTATCATCACTCCATTATTTTAACAGTACCTTAACCAACTTATATATAGAAAATAATTAATACATACAGGACCATAGCTATAAATACCAGCCAGATAACATATATATCCTACATTGATCCCCATACATCAAACCTTATTATACCTTGCTCGATCTACTAGCCAGATATGACATTCTTGCATTCCACAAATTCAACATCTCTTATTTAGATAAGTAGTTGTTTCTTGAATGCAAGAATTTGTATTGTTGGTCTAGCTAGTAAGATCCGGACCAGAGAAGGTATCGGTGGCAAGAAATGA	54	no hit
Astenosperma_small_rep_c902	TGTGCTGCTAAAGGTGAAGAGATTTGCAGAGGCAATGCAGTGGGATGCGAGAATCGCCGACCACGAAAAGGGGGCCTCACCAGAGAGAAAAGATACTAGTAGCAGTGAAGCAGTACTGGACAGCACCACAACCTGATGAAGATCAACAAAGAAAGCTTTAGTTTGATAATATACCCTTCTGGACTCTATAACTTTGTGTATTTTTCTTTTTTCTCTTCTTCTTTTTAGCCACTTTTCAAAAGAATTTTACTGAGAAATTCAATTCTTTTACAACCCCAGTTGCTGTGGCCTGTGGGTGGTGCAAATTGGAAAAATATGTTTACAGCAACTATTCTCCACTCAACCATTCATATTTTTTAGTGTTTTTAAAGTTTAGGCAGCATTGATGATGTAA	20	ABN08826	Medicago truncatula	Generic methyltransferase [Medicago truncatula]	2.93964e-17	80.6452	NP_182099	Arabidopsis thaliana	dehydration-responsive family protein [Arabidopsis thaliana] >gi|75223237|sp|O80844.1|PMTG_ARATH RecName: Full=Probable methyltransferase PMT16 >gi|3386620|gb|AAC28550.1| hypothetical protein [Arabidopsis thaliana]	7.16724e-10	70.3704	XP_002511797	Ricinus communis	ATP binding protein, putative [Ricinus communis] >gi|223548977|gb|EEF50466.1| ATP binding protein, putative [Ricinus communis]	1.20722e-09	63.3333
Astenosperma_small_rep_c935	TCTTCCCCCTCCTCTTGTTATTCAGAACAATAAAACCCTAAGGAAGAACCGAAAAATAAACCCTAGCTAGACTGAGCTAAACGGTAGATTTGAAGAACAATAACCACAGCCTTCGGAAAAATTTTAGGTTTTTTTCTAAAAATTTTCTATTTTTTGGTTTTTTATGGAGAAAAGCGAGGAGAGGGAAGGGTGAGATATGGAGGTAGATGCGAAAAAAGGATAAGTGGTGGCCGCCGGTAAGAAGCGCGGCGGCGCGTGAGAAAGGAAAAAAATGGTGTAATAATAAAAAGTGAAATAGAGAGAGCACAGGAAGAGAGTACCGAAGAGGAAAAAAGGG	28	no hit
Astenosperma_small_rep_c958	AAAAAAAATAAGACCATGCCATTTGAAACTCATAAGGACTAGTAGCAGCATCATGATGAAAATGAAAAAAGACACTTGGAATCTAAAGATACTAGAACTTTAGCATATATGGGGTTGCATCTATTATGGCTACACACCACAAAAGAAGCAATACCCTTCTTTCTATTCCTTCTTTTGTGAATCTTTCTGTTGTCCCCTCTTTCGGATTCCGAGGCAAAACCGCAGGCGCCAAGCATCAACAATGGACTCAGGCAATGAGTATGCTAAGGCCCAGAGAATGGTGTGAGGCCAGTATGGTGTGCAGCGAGGTTCATAGCCTATCCATCTCACACCAGCTTTGGCATATCCATCAGTTGACGGGACGAAGAATGAAGATCTTCTAATTGATGCCATCTTTGT…	20	AAY23354	Gossypium hirsutum	3-ketoacyl-CoA reductase 1 [Gossypium hirsutum]	1.89271e-42	89.6552	ACU24083	Glycine max	unknown [Glycine max]	3.5695e-41	87.2093	XP_002515031	Ricinus communis	steroid dehydrogenase, putative [Ricinus communis] >gi|223546082|gb|EEF47585.1| steroid dehydrogenase, putative [Ricinus communis]	3.45734e-36	78.1609
Astenosperma_small_c1072	CATTACGGCCGGGGGTCGGTGCGCGAGGGTAAACAGAAAACTGAAAAAAAAAGAAAAAAATAGAAGAAATCGTCAGGAAGCGCTGCAGAGAAGAAGAGAGTGCGACGTTCCTCCGCCGCACCAGATCCCAGCTCCGACGCCCCTCTTAGGAAACAAGCTGCCAAGAAAGATGTGTTTCAAGTGTTTGCTGAGAAGGTTAGGGACCATAAGGATTTGGTTTCTAGGTGGGCCATTCTACAGGAGACACGTGTTGAATATTTTAGAGGGAAGGATTTTGTGAGCTTCATGAAAAAATCATCCAGAACTCAAAGATGTTCTCGAATCGGACAAGAACTTAGAAACAGAAGATATTGCTAACACTCTACTTGCCCAAAAATCTTCTAGTGCGCTGTGATCGCG…	22	XP_002513498	Ricinus communis	Translocation protein sec62, putative [Ricinus communis] >gi|223547406|gb|EEF48901.1| Translocation protein sec62, putative [Ricinus communis]	1.37672e-134	75.9843	ABK96555	Populus trichocarpa x Populus deltoides	unknown [Populus trichocarpa x Populus deltoides]	1.49932e-133	72.4138	XP_002314075	Populus trichocarpa	predicted protein [Populus trichocarpa] >gi|222850483|gb|EEE88030.1| predicted protein [Populus trichocarpa]	1.4994e-133	72.4138
Astenosperma_small_rep_c1329	ACTTACCTGGGAGAACTTACGACCGCCAAATGCATCGTGCAAATCCTAATCCTGGTTTCAGCCCCGTGATGGCTGWCYTGGATCATTTAATAAGTAGTAGACTGGATCCCTTAAGAGCACTTGGCGGCTCAGGTATATCTTGTTTGTGACTGTGACGATAACATGTGAATTACCAAACTGTTTACATGTTTCGCGGTATATGTAGCTGGATGATATAAGAATCTATGCGCCACTCTGTAAATTCCATTCAGGATTCATATTTACTATGCCTTTCGAAGAATWGAGTTCCGTCGTTTTTAG	26	no hit
Astenosperma_small_rep_c1354	TAAACAGGACAGCTAATGTAGTATTAAAACAGTAAATCAATCCCTCCTTGCCGAGCAAACAATACACTTCAAATTTGAGGAAGGTTTCTTCCTAAAACTAGTATACATAGATACCGATTAGTCAATTACCAAGGCCATGAGAACATTCGTTTTGCTACCAAARACTACAGTTCCCACTTTCACTCTTCCACCGTATTGCCCAAAATCTGTGAATAAATTATTGACGGTATGGTTTN	20	no hit
Astenosperma_small_rep_c1375	GGAATCAGTTCAGTACTCCAAGCATGAGGGGGACTGTGTGTTATATTGCTCCTGAATATGGTGGTGGTGGCCAATTATCTGAGAAATGTGATGTGTATAGTTTTGGTGTTCTTCTTTTGGTTTTGGTTGCTGGGAGGACGACCCCCTTCAAGTGACAGCATCGCCGATCTCGGAATTCGAGAGGGCTAATTTGATTTCATGGGCTAGGCAACTTGCTCACGAACGGCAGGCTCTTGGATCTTGTTGACACTAACATTCTTTCATTGGACAAGGAACAAGCTTTGACTACTGCACCACAA	21	NP_182083	Arabidopsis thaliana	protein kinase family protein [Arabidopsis thaliana] >gi|2979551|gb|AAC06160.1| putative protein kinase [Arabidopsis thaliana] >gi|27754326|gb|AAO22616.1| putative protein kinase [Arabidopsis thaliana] >gi|28827626|gb|AAO50657.1| putative protein kinase [Arabidopsis thaliana]	3.43879e-23	92.8571	XP_002880185	Arabidopsis lyrata subsp. lyrata	kinase family protein [Arabidopsis lyrata subsp. lyrata] >gi|297326024|gb|EFH56444.1| kinase family protein [Arabidopsis lyrata subsp. lyrata]	3.43894e-23	92.8571	NP_001049573	Oryza sativa Japonica Group	Os03g0251700 [Oryza sativa Japonica Group] >gi|255674373|dbj|BAF11487.2| Os03g0251700 [Oryza sativa Japonica Group]	7.57663e-23	88.0952
Astenosperma_small_c1690	ATTAATCCACAGTCTCCTTTTGTTTCAGCTTGTTCCCACAAGGCCTTCTTCGCCACATGCAACCTCCAATAATGTCGCTTCTCCTCAGTCAATCTGCTTCCCTGCGGAGAAGAATTCCATCTGCAGGCTGCAAGAGTTCCCAATAGCACGCAGGCATTCACTGCAAAGGTTTCTTGAGAAGCGTCGAGACAGGTTGGGGAGCAAAGCCCCGTATCCTACCTTGTCAACAACAAAAAATGGCTGACAACATAGAGAACAACTTCAGTGCCGACAATGCACCGGATTTGGTTAAGCGATCAGAAGAGGAGTTGCAGCCAACTGTAGCTGCCTCTTGAGCATAACCATAGCTGGTATGACTATATATGGTTACATTATTGTTATTATCTGTTGTTGTAGCAT…	26	ABN08340	Medicago truncatula	ZIM [Medicago truncatula]	1.74633e-21	75	ACU14032	Glycine max	unknown [Glycine max]	1.2515e-19	67.0886	ACU14733	Glycine max	unknown [Glycine max]	1.52986e-17	67.1233
Astenosperma_small_rep_c2114	TGCTTGTTCTCATTCTTTTAATTTCTAAACCTGACATACCGATTTTGATAGATTTGACGTCTCGTTTTTATTAATTCTAAAGCCAATTTGTTAGATTGGTCAAAGTAATTAGTTATAGGAAGATAAGAAAGCAGAATAATTATTATGAGACAAAGAACAACGAGGTAATCCTCTCGGATTTTTGTCTATTATAGATTTTGTCACTTTCTAACATACTCGAATTTCTCCATTCTCGTCATGCCATGCTTTTTCATTCACTTCTTTTCTTCGTCGCTTCTTCTAGGGAAGTTCATCTAACATACTCGAATTTTCTCCATTCTCGTCATGCCATGCTTTTTCATTCACTTCTTTTCTTCGTCGCTTCTTCGTAGGGAAGTTCATCTAACATCTCGAATTTTC…	26	no hit
Astenosperma_small_c2122	ATATGCTAAACAATCTCTAGTTAAGAAGANATCATAATTGCTGATTCCAATGCTACGAACCAAGCCCATCGAAACAAGATCTTCCATAGCACGCCAGGTAGTTTTCCAGGGATATAGTGGTATCTATGTCCAACACCCCATCCTCACCCAAAGCACTATCAGTTGTACCAACACCAGTGTGCCTTGTAGCAACAGGGAAGTGAACCAGATACAAATCCAGATAATCCAATTGAAGCTTCTTGAGACTGTCCTTGCAGGCCTCAATAACATGCCCATGATCAGAATTCCAAAGCTTGGTGGTAATGAAAAGGTCCTCCCTCTTAACAAGACCACTAGTAAAGGCCTCTTTAAGCGCCACTCCAACCTCTGCTTCGTTCTTGTAATCAGCAGCACAATCAA…	20	NP_001045735	Oryza sativa Indica Group	Os02g0123500 [Oryza sativa Japonica Group] >gi|113535266|dbj|BAF07649.1| Os02g0123500 [Oryza sativa Japonica Group] >gi|218189956|gb|EEC72383.1| hypothetical protein OsI_05655 [Oryza sativa Indica Group]	1.64301e-56	70.7317	BAD07953	Oryza sativa Japonica Group	putative NADPH-dependent mannose 6-phosphate reductase [Oryza sativa Japonica Group]	1.64583e-56	70.7317	XP_002880370	Arabidopsis lyrata subsp. lyrata	hypothetical protein ARALYDRAFT_480985 [Arabidopsis lyrata subsp. lyrata] >gi|297326209|gb|EFH56629.1| hypothetical protein ARALYDRAFT_480985 [Arabidopsis lyrata subsp. lyrata]	3.64847e-56	73.1707
Astenosperma_small_rep_c2396	TATAATGTGAAGAAAAAAGAAAACTCGTCATGTAACATAAAAATAGCTTATAAATTTTCGGACATATGGATACATTTCAGTAAACAATATTAATAAGGAGGCAGGCATGCATGCATGTCGGAGATTATGAATCTTTAATTTATGCATTTTGAGTGAGTCCTACACTCACTTATTACAAACATCAATATCTAAAAACAACAAAAGTTCATTTCTCACGCAAGATCAGATCAGAATAGATAACAGATTCATTGTTGCTTAATGAAAGTAGCAATCCTTGGCACGACCGAGACGAGAGTYTTCGTCATATGGCTTATAAACTTGATCGGAATGTCCAATACCCTTATTCAGTTCCAGCTCAACGCGCCCACCCCAACTACTATTCTTCAGATCCCTAAAGTA…	28	XP_002285054	Vitis vinifera	PREDICTED: hypothetical protein [Vitis vinifera]	6.75348e-09	54.2857	CAN61113	Vitis vinifera	hypothetical protein [Vitis vinifera]	6.75348e-09	54.2857
Astenosperma_small_rep_c2545	TCCATCAATCTATTTTTATTTACCGAGTAATGGAGGAAAGACTTTTAAAAGTACAATAAGCAACAAGATACTTTTGTCCTTTATTGATACTAGTAAGAGTAATACACTAATACGGTAATACCACTACAATTTATTTCCCAAGTGACCTCATTATTCTCCTACACCCCTTATCTTCTTACAAGACTACAATTGTAACAAGAGGCAAATATCTAACTTCATATSSCTAACACATATACTTGAACATTCAGAAATATTTCATAGTCACCTTTTCTGTGATACATAATTGTGTCCAATTATTTCTCTGCTTCCCATACATGTATTCAAAAGGCCTTCATATAGCTCCAAAGGAAGACGAGGGTTTGAGAACAATATCAAGGGCATGTTTCTTAGGCAAGGCCA…	22	no hit
Astenosperma_small_c3317	AACCAAGTCTGAATTGGAAGTCGATGCCAATCGAATTCGCAGAAGATTCGACCTATAGATCCAATCGCGCCAGACGGAAAGACAACTATAAATATCTCTGGTTCTCCTTTCCGTGGAGATTTCGGAATGGGACTAGATATCTTGATCTTTTATGGCATTTCTTAGAATCTTTATGCAGCATTCCAAAAATTTAAAGCCTTTCGTGCTTTGGCTTGAAGATACAAGATTTCATATGTTTCTTTATGTTCAATAATGAAGAGGAAATAAATTTTTTTTGTTTTGGTAGAAGACTACAAGTGACTAAT	20	no hit
Astenosperma_large_rep_c4	TCCTAGCGCAAGTCGAGATCACCCMASMMAARAAAACACACCAGATTCATTATCCAATTGCAAACACCAAAAGTATAAAAAAGATGAGAACCAGCGATGAGAAAATATAGGAATATAGGATGGTGTGAAAATCATCCACTATAGCGATGAATAAAAAGCCGAGTAAAGTACATTGATGTGCAAGTCTATATGAACCAAAATCCATAATTCACGAGAGGCAATCATAAAAGTCAAAAAAGAAAGAGCTAACACTCCTCAACGGGTAACATATCACGGGTTCGGAAAACATTTATTCAGACTTTGCAGCTGGACATAATAAACACAGTACTCAACGGTAGTCCTACTTTGCAGCAGCACCGCCTTACTGTTTTGCAATGTGAACAATAAGATCAACCACGC…	2209	ABC75834	Glycine max	glyceraldehyde-3-phosphate dehydrogenase [Glycine max]	4.4021e-169	89.4895	ABA07956	Glycine max	glyceraldehyde-3-dehydrogenase C subunit [Glycine max]	2.85336e-168	89.4895	XP_002892749	Arabidopsis lyrata subsp. lyrata	GAPC-2 [Arabidopsis lyrata subsp. lyrata] >gi|297338591|gb|EFH69008.1| GAPC-2 [Arabidopsis lyrata subsp. lyrata]	1.84949e-167	89.1239
Astenosperma_large_rep_c8	CATTACGGCCGGGGGKTCACACTCTATCACTCTATCTTGGCACTCCAACAACAATGGCAACTATCACACCGTTGAGCTCCTCCGTCCTCAAGCAACATGCTTTCTTCCGTCTGATGACCCCTATGCCACCTCGGGAAACAAACCTTTCATTCACCTACAGCCCTAAGATTCATCAATCTCTCTCTCTAAGCACTGCAACAAACAACAAAAAACTCATAACGTCAACAGTGGCAGCTACCCCGCCGACAAAGGAGATATTTCACCAATTCGAGTTCTTTGTTGTCTACACAGACGAAACCGTGGAGGTCCTCCGTCCTCCACCAGCATTCGTTCCTCCCTTCGAACTCCACATAAAGGATGTTGAAATCACCACCACCAACCTCGGCCTCACCGCTCGCC…	4491	XP_002282006	Vitis vinifera	PREDICTED: hypothetical protein [Vitis vinifera]	1.33367e-41	38.0682	XP_002313101	Populus trichocarpa	predicted protein [Populus trichocarpa] >gi|118487127|gb|ABK95392.1| unknown [Populus trichocarpa] >gi|222849509|gb|EEE87056.1| predicted protein [Populus trichocarpa]	4.68454e-40	51.3514	CAN61114	Vitis vinifera	hypothetical protein [Vitis vinifera]	9.20949e-40	38.0682
Astenosperma_large_rep_c11	TCAACAAGACGAAGTAGGCATTAGTTAGCAAATGAAACTGTTGATTTCATTAATATACACAGTAACACGTATTATGTATAAGAAACAAACGTTTGAACGCTCAGATATTTTCTAAGGCATTGTATCATGCATGTGACCATAATTAAGTTATTAAATCCATTCCATGCAAAGTTTAAAGTATAATATACATGTATCCATCCCATCCATTCAGCAAAGAGAGAAAAAGAGAGACTGGCGGATGCCATCAGCAAAAAGCACAACCTTTCTCCGACCGGGGCGACGTCATGCGCTAAGAGTCAGAGAGATCACTGATGAGAGCTTAAACTTTCGGACTTTCGAAGAATTTTCGAGCTGGAAGATGATCTCAGTGCTTGATCTTACAGTCACTTCTTTCCACTC…	840	XP_002319251	Populus trichocarpa	predicted protein [Populus trichocarpa] >gi|222857627|gb|EEE95174.1| predicted protein [Populus trichocarpa]	3.66469e-09	76.9231
Astenosperma_large_rep_c12	CATTACGGCCGGGGGTTTATTTTAGTTATGCATTTAATTTCTATAAATTGTTGGTTATTGTATGTCCATTACGGCCGGGGGTAGCCTGGAAGTAAATGGAGTCTGGTCACTGTGGCCTCATCTCGGCACTTTTCTGTGTTGCATTCTTATTAGGTAGCCATGTCCAAGCAAATGAGATGTTATGGGGAAACCCTGATCACATGCCTAAAGCATTAAGGGATCTCACGAAGCCTGGAATTGGCGATCGAGGACTTAAGATAAGCAACAACAAAATAGATGTTGACGTCTATGGCAAACTGAGGGACCCTAATGGACTCAAAGATACAGTGCTGAATGTCACATTTTTCCTTGAACAAGACCTTCATCCTGGCAAGAAACTCAAACTTGAGTTCCCTAAGC…	2402	XP_002284439	Vitis vinifera	PREDICTED: hypothetical protein isoform 2 [Vitis vinifera]	4.00659e-53	52.3585	XP_002284434	Vitis vinifera	PREDICTED: hypothetical protein isoform 1 [Vitis vinifera]	4.00659e-53	52.3585	CAN75710	Vitis vinifera	hypothetical protein [Vitis vinifera]	6.83421e-53	45.6349
Astenosperma_large_rep_c15	TCAGAACTTGGAGTAAAACCATAAGAAAAAGAATCAAGCAGAGCCTTTTACCGCTAAAACAATATTGGAAATGGGGGTTTACAAAATTCAGATATAAAGTAAAGATTCATCTAAAAGAATTGGTGACTTATGTGGGATAACATAGCAACATAGCAGAAAGAGAGAGATGTAGAGTGCAATGCAATACAACAGAATAACCATAATTTTAAGAGGGGAACATTCTATTGACACTAAAAACATTAAACAAGAAGAATGAAAAATAAGAAAAAGGTTTGGTTTGCATCCACAAATATTGTACAGTGAAGCTTATGCGAGGTTGCCACCACTCTGCGTTGATACCACTGCYTGGGTGGAACCACTCTGCGTTGATAC	1336	no hit
Astenosperma_large_rep_c18	TTAGCATGTGATACTTCTGTCATCTTTAATAGATGTAACTATCCTTTGAATTTTACAAGAGTAATAGAGTATGATGTGGATCTTTAGACTGGAAGCATGTTTTTCATCCATTGGTAATTATATTGGAAGATAGAACAATGGAAATCAATATAACATTTTTTACTACTGAAAGAATTTCTAATACAGAACTGAAAGCCATGTACTTACTACTTGGTTACAGTATGAGACACCAACCCACTTCACAAGGGGTTTGATGATGAGTTCCGACCCCTAAACCCGACAACACTGAGTTTAGAATTTGTCGATTTGGTGGCACTGGTCCTTTTACTTGTTTGCTTATACCCTGAAGAAGCTTTTCTTGAGCCATTTGCACTGGAGGATTTTACAGAATTTGAAACC…	5773	no hit
Astenosperma_large_rep_c20	CTATAATGTCAGAAAAAAAGAAAACTTGTCATGTAACATAAAAATAGCTTATAAATTTTCGGACATATGGATACATTTCAGTAAACAATATTAATAAGGAGGCAGGCATGCATGCATGTCGGAGATTATGAATCTTTAATTTATGCATTTTGAGTGAGTCCTACACTCACTTATTACAAACATCAATATCTAAAACAACAAAAGTTCATTTCTCACGCAAGATCAGATCAGAATAGATAACAGATTCATTGTTGCTTAATGAAAGTAGCAATCCTTGGCACGACGAGACGAGAGTTTTCGTCATATGGCTTATAAACTTGATCGGAATGTCCAATACCCTTATTCAGTTCCAGCTCAACACGCCCACCCCAACTACTATTCTTCAGATCCCTAAAGTAG…	3131	XP_002285042	Vitis vinifera	PREDICTED: hypothetical protein [Vitis vinifera]	2.6371e-27	47.2441	XP_002518791	Ricinus communis	catalytic, putative [Ricinus communis] >gi|223542172|gb|EEF43716.1| catalytic, putative [Ricinus communis]	7.67278e-27	47.8992	XP_002285054	Vitis vinifera	PREDICTED: hypothetical protein [Vitis vinifera]	3.80796e-26	48.7395
Astenosperma_large_rep_c27	TCAAAGTTCATGTTGGGCGATCTTATTGAAAATTCCACGTACCCAAATTTCGGTGGAAATTAAGATGGTGAATATATATATGTGTATAAAGACCAAAAGTATTCAGATAAAAATGAAAACCTTATTAGGGAACTAATTACTTATTTTATATATGCATTCAATCAATAGCCATAGCCATAACAATAACAATAACCAATAATCATATCCATAACCATACATGGTTAATTACTAAGAACGAAAACCCACAATCATAATAAAAATTGAAAATTACATGACATTAGTATAGATAATAACAAGGTAACTATTCATATAAAAACAATATTTTCATGTAAAAATATAGATAAGAATTGCATTAAATAATTTGACATACATACATATGTCAATATCTTATCTATTATT…	552	no hit
Astenosperma_large_rep_c28	GAGAAAGCATTAGACATATAAAAATAATAACAATAGTCATAACACCTTTAGGTTTGTCATTTTGTGCTGTCCAAATACGAAGAGTGGTTAGAAAAGAAGATACTAAGAATCCTAATTAAAGAAGATAATCTCTTAATTAATGCAAAAGCTTCAAATGGAATGATTGAGGTATATGCAAAAAGGGTGATAGTGCAGTACAGCAAGCAAGAATTATTGATGTTGAATAGTTTTAATGGCAAGGGTCCAAGCAATACATAACAAGACAAATGAAAACAAGAAAATGGTCACATCCATTAAAAACATTTAGGTAGAGTGGACCCTATGCTCTATGGGGACCCTCTACCACATTTGAAAGATAAGGCTGCAAAAATATCAAACTAACTTCACTGCTTCAATACA…	1243	no hit
Astenosperma_large_rep_c30	TAGGTTAAAGTCATCATGATATTACTTGAGTGCACTTACATGTAACGTCTTTCGATAATTAGTTCCTAAATCTTAACCATCCCCCTTGGCATGACTGACCACCTCTTATCAAGAGTAGTAATTTCTCATTATCAGAATGGAAGGTTGAAACTTGAGAAGGCGCGAACATAATATAAATCCTTATTATCATAAGTCATAACCATTTCAGAAACTACAACTTACACATTTTCTTGCCAACAATCAAATGCAAATTGACACAGTATTTTTTATATTACAATAACTGACATGCACAATGCAAAAACTACAATCAATTAAAGATGGAGCTAGCATTCAAAACAGCAAGGAATAAGACTTGGAATTTGTAAAGTTTGCACAATGGGTCTTGTAGATAGCAATGCA…	7762	no hit
Astenosperma_large_rep_c36	CGAGGCGGCCTTTTTTTTTTGGTGGCTAACTGCTGACAYGATCCTGCCATGTCTAAGCTGTGTATTTCTTCGTTTCCTTTTCCTTGTTCTTTCAACCTTTAAGCGTCTATCAACCCAAAAAAAGAAAATGCAAACACATTCAAGTTTCAGTAATGGGAATAGCTACTTTTGCGGCATTGTTTTGCTGAGAAGTTACATGAGTACATGAACAAACCACTTTCGATATTATTACATTACATATATGATACATTTATTCATTGTCACATATAAATTACATATATGCTAATGTTGGAATCACTCTTTCCTTATAGCAAGCACCATGCTTATTCTTTGGTTCCACCTTTCGAATTGTGTTAAGATATGCTTGTGTGCAGGTTCCGGGTGCATTCTTGCCTTTAT…	2854	ACU19503	Glycine max	unknown [Glycine max]	2.73237e-36	69.3069	XP_002275261	Vitis vinifera	PREDICTED: hypothetical protein isoform 1 [Vitis vinifera]	4.3623e-34	64.2202	XP_002275283	Vitis vinifera	PREDICTED: hypothetical protein isoform 2 [Vitis vinifera] >gi|297745847|emb|CBI15903.3| unnamed protein product [Vitis vinifera]	4.3623e-34	64.2202
Astenosperma_large_rep_c44	CAGTGGTATCAACGCAGAGTGGTTGGGTGGAGTCTGGAGTGTATTCAATGAAATCGAGGTTGTAATATGGTGGTGGTTGTACGGTTATCGAAGAAGTCCCAGTGCCTTCTCGGACCCAAGAACTTCGATTATGGCTTCCTCCTTTTCCTCCTCTTCTTCAATCTCTTCCTACCTTACTCTTCCGGTAAACCCAGTGGAGTATGTGTTTCTCAAGGTGGTCGATTTCCTGCCTTTAAATCAGAGGGTTACCCTCCCAGAAAGGGTCCCAAAGATCTGACTCTTTGTCGGGTTTTTCGCAAAAACACTTGTTGTGACATAAGCCACACACATCCTGCACTGCTAGCTGTAAGAAAACTTGCTTCTACTGGGGAAGCTGGGCATGAGTGCTTGTACTTATGG…	3644	ACU17760	Glycine max	unknown [Glycine max]	2.61492e-113	77.7778	CBI39549	Vitis vinifera	unnamed protein product [Vitis vinifera]	1.25699e-107	68.0147	XP_002278737	Vitis vinifera	PREDICTED: hypothetical protein [Vitis vinifera]	2.37058e-106	68.0297
Astenosperma_large_rep_c47	CAAAAGAGGAAGGAGTGTATTAATCATTTCGAAAAGTAAATGACTATATTACATTTCTGTGAAGCTAAAGCTCTTTATTCAAAAGACTGGCCAATACAAAGACGTGTTCACGCAACTATTCCACGTAGAATCTGGGGACAATTCTTCGATGTGGAAGAAAGTACGAGATAAAGAAAAAAATGGCTTGATTTCTTCCATGCGGTTCCATGATAACTAGAAGCAACATCGTCCATCGGTTTCCCAACATCATGTGCTATATTAATAATATCATCACAGTGAAAACAGTACATGCAACACATAGGACCCGCACCTCGACCCAGAGCCAATGATAACACCACCCGTTTATTTGATGCAGTGTCTACAAGTCTGTAATGCATAATTATGAGAAGACGAAACTAC…	518	CBI28107	Vitis vinifera	unnamed protein product [Vitis vinifera]	3.69044e-102	75.9259	XP_002284721	Vitis vinifera	PREDICTED: hypothetical protein [Vitis vinifera]	3.69379e-102	75.9259	XP_002515579	Ricinus communis	3-hydroxybutyryl-CoA dehydratase, putative [Ricinus communis] >gi|223545523|gb|EEF47028.1| 3-hydroxybutyryl-CoA dehydratase, putative [Ricinus communis]	4.71678e-99	71.1656
Astenosperma_large_rep_c50	GTCTAGGGTAATTAATTAATTTGATTTTTTTCCCCTAATCCTATTTTGTTATTAGTTATCATCTATTGAGTTGCAAGTTTATAACTTTCAATTTATGCCAAAAAGTTCTAWYACTGTATGAAGATGCATATATATTCAAGGACACAACTTCTAACTCATAGCAAAAGGTTTATTAAGTTGTAGAGGTGAAAGTGTTCCATAAACAAAAATAGTCTCCAAGACTACATAAAAACATTACACAATTTTACACAAATTAGCCTTCCATTCCATCTTGGTTTTGTTGCCTAACATGTATCATATCCATATCCACTATCAAACATCTTAGTAGGAGTAGCCCTTCACAAACAACTCCTTCTTGGCCTCCTCGGATTCGCCCTCGCCGGTGTACTTTCCAAGCTG…	1673	ACP40514	Medicago sativa	fructose bisphosphate aldolase [Medicago sativa]	0	91.5816	XP_002310291	Populus trichocarpa	predicted protein [Populus trichocarpa] >gi|222853194|gb|EEE90741.1| predicted protein [Populus trichocarpa]	0	89.7959	XP_002271661	Vitis vinifera	PREDICTED: hypothetical protein [Vitis vinifera]	0	90.3061
Astenosperma_large_rep_c53	TAATAATMATADGTBDTHTTTTTGTCTTTACAAAAAAAACGTTTTAACATCTTTACAGGAAAGGATTAGCATAACTAACCAAGCAATCAAGAAGCCTCATCCTAGCATGCATTATCGAATATTTCAATGATCTTACATACATTTAATAACGAAACATACTTAATTAAGGAGTTAGGAAGATCCATGACTCCCACAACACTTGATGATACACACGCAAACATTACAACGAAATAAAAACACGATATGATGGCTGGGTACATGCATAAGTTTATTACATGAAACACCTAATTATTTTTAATTATTTGTTTGCAAATCACAACATGTATATAGTTAAATCGTTCATGATTAATTATATTTACTTTCCGTTACCACCACCATATGATCGTGAGCCAGCATGGG…	682	no hit
Astenosperma_large_rep_c61	GTAACTAAAAGCTGAAAGTGCCAATAATTCCATGCTGAATCTTCTCTAGTTAAAACTGGAATGTGACAATTGGAAACATGAAAAATGGCAATGTGTTTAGGAACTAGAGTTTACAATATGGCATACATTAGCCAGATATGAATTTAAACAGCTCCTCTAAGTACAAGCAAAATCAACTATAACAAAATGATAGCTTTATGAGTAAAAGATTCAAGAAGATACAAATATTGGCACAGTACAAGAGATGCTCATGAATCCTTATCCTCCTTGTCCTTGATATCGTCCATAGTAACTTTTGGGTAGTTCTCATAGCCCATAATGCTATTTATCCTTATGCGTGTATTTGGCTGTCTGTGTCCGATGGTTCTGCGGTACTTCTTCTTCTTTTTATATTTGAAG…	600	ACU20732	Glycine max	unknown [Glycine max]	3.00309e-11	80	ACU16393	Glycine max	unknown [Glycine max]	3.00309e-11	80
Astenosperma_large_rep_c66	CTCCATCAATCTATTTTTATTACCGAGTAATGGAGGAAAGCTTTTAAAAGCAATAAGCAACAAGATACTTTTGTCCTTTATTGATACTAGTAAGAGTAATACACTAATACGGTAATACCACTACAATTTATTTCCCAAGTGACCTCATTATTCTCCTACACCCCTTATCTTCTTACAAGACTACAATTGTAACAAGAGGCAAATATCTAACTTCATATGCCTAACACATATACTTGAACATTCAGAAATATTCATAGTCACCTTTTCTGTGATACATAATTGTGTCCAATTATTTCTCTGCTTCCCATACATGTATTCAAAGGCCTTCATATAGCTCCAAAGGAAGACGAGGTTTGAGAACAATATCAAGGGCATGTTTCTTAGGCAAGGCCACACCTA…	452	no hit
Astenosperma_large_rep_c71	CGTTCTTCATTGTTTATTCGTGTCTCCTTGTGAAGTTAGTGTAGTGTTCTCTCATTTCTCAGAAAAATAGTTTGATTCTCATTCCACGCTCACCATTCATGGAGCTAGAGTGTTTTGTGATACACTTGATATTGTTGCAGGTTGCATCAAAATGACAAATTGCTTTTGCAACATTGTGTTGAGTGAACTTTTATTGAAACCATTTCTAAGTGTAGAAACATATTCTGGCTATTCATATACATTTACACACTTGATGCATGCCATCAAATAGGATTCGAATTTCAAATACTTGAAGCTATTTGCAGACCAGCAGCATATTGTCGTGCCCACTGGTCATAGTGAAGGATTTCCTCAAGTGAAGGAGATGCCACCAATTCTTTCTGATGCGCTTCGCATGTT…	3151	AAQ84168	Pueraria montana var. lobata	1-deoxy-D-xylulose 5-phosphate reductoisomerase [Pueraria montana var. lobata]	0	86.9565	XP_002282761	Vitis vinifera	PREDICTED: hypothetical protein [Vitis vinifera] >gi|297733784|emb|CBI15031.3| unnamed protein product [Vitis vinifera]	0	75.6522	ABO38177	Croton stellatopilosus	1-deoxy-D-xylulose 5-phosphate reductoisomerase [Croton stellatopilosus]	0	76.1905
Astenosperma_large_rep_c73	CCTTACTTTATTGTTAGACAGGCTTTTATTTATTCATTTCATAWTATTAATTTCTAGTTGAGGCACAGTTAAACCATTAACTTGGGCAGCACAATATCTAACTACAGTACTAAGTTTGTGTGTATGAAATCCAAGAAAAGAAAAAGAATGGAATTATCAGCAGTCAGGACCCAAGAAGGGCACACAGTAGAAATACAAATCAGTAACTTATTGGGAGTACATCATGACATGCCTAGGTTCATTACCAACACTAACAACAAAAGTAGGTCACAATAAGAGATGTGCTCATGATAATTGTAATTACAGAGCTTAATGATGGAAGTATACTAATTTAAGTTTCATGGCTGAGAGCCCTCATTTCTTTCCACTCTGCGTTG	2024	no hit
Astenosperma_large_rep_c76	AATCATGAATGGTTGAAAATGCATTCATTGTTTTTCCCCCTTTGTTAAATCAAGATTTTAGTTCATACAGGACAAGAACATTCTGGAGAAAAAGTCAATAGCATCATGTATTTCATTGGCACCCAAAGACTAGCATTTTGACAAACAAATTGGATTCTCTTAACAGCAGCACTAAATTACAAGGTTTGTCTTAACATAAGGAAAACTAGAATGAAGCTCTTCCACCTTGATTTGCCAAACACTTTGACAAATCGAAAGGGTTTGATTAAAACTACTGAACTACTGCACATACAAAGTAATACAAAAAACAAATTAATAACCTTTAACAAAAACGAAAGTTAACTAACAAATAGGAAGAGGAGCACCGTTCCACTCTCCAAGGCATTCAAGTAGAGGATC…	291	ACF94717	Robinia pseudoacacia	phenylalanine ammonia lyase [Robinia pseudoacacia]	1.01304e-135	90.8745	ACF94716	Robinia pseudoacacia	phenylalanine ammonia lyase [Robinia pseudoacacia]	3.25884e-134	90.4943	ACT32033	Glycine soja	phenylalanine ammonia-lyase [Glycine soja]	2.11232e-133	90.458
Astenosperma_large_rep_c81	TAATAATAATTAGTTGACCTTATGAGTTTAGTTGCTTTTAATAACCAATCATTTTCCTCTTAATGTTACAATATCTACTATAAATAACCGTAAGGAGATCAAACCCAAAATCTCATAATTCACTCATACCCTAATATATAACCTCTAATAAGCTAATACCTCTTGCAACTCACTGAATAGTAACTAACTGGTAAACACTAACATTTCATACATACATTAGTTAAACCGCACACATATGGTATACATTCTTAACATACAGTGATAACACGACCATTGCATTAGTGAAACAGAGACAATATAGTAATAGGGTAAGCAAGCAAACAGGGAATCAATCAGAGCCTTCAATCTCAACGACCCTAATGTTGGAGGCTTGTTGATACTTGGGAACAGTGATAAGCA…	1317	ACU13605	Glycine max	unknown [Glycine max]	2.60549e-34	71.5686	AAD15628	Corylus avellana	low molecular weight heat-shock protein [Corylus avellana]	2.69626e-31	72.6316	XP_002324683	Populus trichocarpa	predicted protein [Populus trichocarpa] >gi|222866117|gb|EEF03248.1| predicted protein [Populus trichocarpa]	1.58026e-24	56.383
Astenosperma_large_rep_c85	CATTACGGCCGGGGACATAMATWAMGCAGTGGTATCAACGCAGAGTGGGAAGAAAGAAGAAGATGGCGGAAGCGATGATGGTGGAGAACGGCAACGGCAACGGCAACGGCAAGGGCAAGGAGGACTACGGTGAGTGCTTGATCGGATACTTCGAGGAAGGTAGCCATGAGTCCCACAGGTACTACCTCTCCCGAAGAACCACCCTAGAGATGCTCAAGGACAGAGGCTACTCCATCCCTGCTTCTGAAATCGACCTCTCTCTCTCCCAATTCAGAGCCATTCACGGTGATTCCCCTGACGTCGACCGCCTCCGCTTCTCCGCCACTCACCTCTCTGATCCTTCCAAGAGGATTTTAGTTATCTTCTGTGGCCAACACATTGTGAAAGTTACTTCCATCC…	602	ACU14012	Glycine max	unknown [Glycine max]	4.85983e-78	71.9807	XP_002529165	Ricinus communis	DNA-directed RNA polymerase II, putative [Ricinus communis] >gi|223531389|gb|EEF33224.1| DNA-directed RNA polymerase II, putative [Ricinus communis]	1.41399e-77	66.0377	ABN07995	Medicago truncatula	RNA polymerase subunit, RPB5; RNA polymerase Rpb5, N-terminal [Medicago truncatula]	5.94074e-76	68.8679
Astenosperma_large_rep_c91	CTAGTATAGTAACACTTTTTTTTTATTGACTGGTACTAGTATAGTAATACATGGCTATAAGTGAAACTAGTATTAGACCATTTTGGTTTGGCATGAGCTCAGGTAAACTCGCAAAATCTTACCACCAAGAGAGGAAACAGGACAGCTAATGTGGATATAAAACAGTAAATCAATCCCTCCTTGCCGAGCAAACAATACACTTCAAATTTGAGGAAGGTTTCTTCCTAAAACTAGTATACATAGATACCGATTAGTCAATTACCAAGGCCATGAGAACATTCGTTTTGCTACCAAAACTACAGTTCCCACTTTCACTCTTCCACCGTATTGCCAAAATCTGTGAATAAATTTATTGACGGTATGGTTTGACGGATCATGAATCGAGCAATATACTCATTT…	1290	ABK94761	Populus trichocarpa	unknown [Populus trichocarpa]	1.13147e-44	88.7755	AAL66290	Glycine max	adenosine 5'-phosphosulfate reductase [Glycine max]	1.47774e-44	82.0755	XP_002518469	Ricinus communis	5'-adenylylsulfate reductase 1, chloroplast precursor, putative [Ricinus communis] >gi|223542314|gb|EEF43856.1| 5'-adenylylsulfate reductase 1, chloroplast precursor, putative [Ricinus communis]	1.92999e-44	80.1887
Astenosperma_large_rep_c93	TAATATCAACAAAAATATATTAAAGGATAACAAAACCTCGATTGATAAGAAACTCAGATCTCGTCCAAAAAACGAAACTGAAAGATTAACAAGTAACAGGCTACATAATGATAACTGACTTAATTAAGACATAACTTGTGTGTAACATCTGCTTTATTAGATCTACTACACTCGGTTTATTGTAATACTCAAAATTTTTAATTTACTTGTTATTTTCGCCACGTCATGGACATCACTTGCATTGAAATTCATAGAGGCGAAAATTACAAATTTCGAAAATTTATTAAAATTCCACCATTTATTTAGACTTAAAGCACATGCTATTTTAAAATTTATAATGCCTTAATAGCACCTTATGCACCACAATTTTGCCTTAACAGACTACACTGAACAATAGGA…	237	no hit
Astenosperma_large_rep_c95	CAGTGGTATCAACGCAGAGTGGTCATTACGGCCGGGAATAACTAAGCAAACAGAGAGATCAGAGCTATGGCAAGTTGCTGCGCAAAGAAGGTTCCAGAAAGAGAGAAGCAGGTGATGGTGGTTGGTGTGGATGACAGTGAATACAGCACCTACGCTCTTGAATGGACCCTCGACCACTTGATCACACCCTCTCCCACTCCCATCTTCAAGCTCGTTGTTGTCTTTGCCAAGCCTTCTGTTACCTCCGCTGTTGGCATCATAGGCCCTGGAGCCCCTGAGGTGTTTCCGATGGTGGAAGCCGATATTAAAAGGACTGCTGCCAGAGTCACCGAACAAGCTAAACAACTCTGCATCAACAAATCTGTGAATGATGCAATTGTGGAAGTGGTAGAAGGCGAT…	562	ACU14034	Glycine max	unknown [Glycine max]	2.71843e-65	74.8387	ACJ83833	Medicago truncatula	unknown [Medicago truncatula]	1.033e-64	75.7962	ACF74293	Arachis hypogaea	universal stress protein [Arachis hypogaea]	2.54437e-63	73.5849
Astenosperma_large_rep_c96	TGGATGGAAGGAGGTGCTTCTCAATGGGGTCATTTGCTTATGTTATGGATGAGAGTTCTTCACTACAGGTACCAATAAGAACCCCAATGAAGAAGAAACAGTCAAATAGTAAAAAGAAGAGTTCTTTGCCTTTGACACCAGGGCACAGGCCTGCAATGTCAGAATATGACTCTGAGTCCAGAAGGGATTTCAGATTTGCATGCTTTGATGCCACTAAAATTGAGGATCTTGGTGGTGCTGAAAGTAGTAACACTAATTGTAATGGGGCTGCAATTGGAAGGAGCAGAATAGAGAGCTTCTCTATATCAAAGATTTGGCTGAGAGGGAAGAAGGAGGAGAAGCAAAATGCAGCTGGAGATTCGTCCAGAAGAGCTGTTTCATTCCGGTTTCCGGCGCCAC…	188	XP_002269611	Vitis vinifera	PREDICTED: hypothetical protein [Vitis vinifera]	1.18029e-59	61.5741	CAN71824	Vitis vinifera	hypothetical protein [Vitis vinifera]	1.18029e-59	61.1111	XP_002533989	Ricinus communis	ring finger protein, putative [Ricinus communis] >gi|223526024|gb|EEF28396.1| ring finger protein, putative [Ricinus communis]	9.37372e-49	55.1402
Astenosperma_large_rep_c97	TTAACAATAGAGCTAATGGGTTTTTCTGAAACAAACACTAGAAGATTTTAGTACATTTTAGTGTTGTCTCCTAGTACATTTGATGGAAGTAACCACCWSAGTGKMMRAVGVTTTCCDTTTTTAAAGAGAAACTAACAAGGACTCCGAATTCATTAAAAGGGCAACATAAAATTACAACTAGTTAGTTTAGTTATAGACAGAACTACAGAAGATACAATGTCTTTGTCATTGTCATGATACCAAAGGACCCAAAGTACAAGTACTTGGCATGTTTGACACACAAATAACTTTATTCTTCTATACATTATGATGTGTCTTTCACTAACAAACCAAGCCTGATGCATATATATGAGTTTCTTCTTCTTCAAGCCAAGAACTTTTCAAACAAGTTACCAAAGA…	308	ACU23526	Glycine max	unknown [Glycine max]	1.04358e-38	89.3617	XP_002520259	Ricinus communis	amino acid binding protein, putative [Ricinus communis] >gi|223540478|gb|EEF42045.1| amino acid binding protein, putative [Ricinus communis]	2.10762e-31	72.6316	XP_002306671	Populus trichocarpa	predicted protein [Populus trichocarpa] >gi|222856120|gb|EEE93667.1| predicted protein [Populus trichocarpa]	1.78421e-30	73.6842
Astenosperma_large_rep_c101	AATATCATATCCCGAATTAACTGTAGATGCAGGCACGTGCAGTCTTCCTAAGCTGCTTGTTTCAGTGAGTAACCATGGTCATTAAAGTCCTTCCTGAGATAATGGTTCCACTTATTGGTACACCTCAGGAATTAAGGCATCAAGTGAGTTTAATAAGGAATGTTGCTGAGAAAGTTTTCTCTGAGATGGGTTCCTCTTTAAGCTACAAGGTTGGAACAATGATTGAAGTTCCCAGAGCTGCACTAGTTGCAGATGAGATTGCTGATGAAGCCGAGTTCTTTTCATTTGGAACCAATGACCTTACCCAAATGACATTTGGGTACAGTAGAGATGATGTTGGAAAATTTCTTCCGATTTACCTATCAAGCGGCATTCTGCAGAGTGATCCATTTGAGGTAC…	407	XP_001756628	Physcomitrella patens subsp. patens	predicted protein [Physcomitrella patens subsp. patens] >gi|162692224|gb|EDQ78582.1| predicted protein [Physcomitrella patens subsp. patens]	1.27174e-70	70.229	AAV58858	Echinochloa frumentacea	pyruvate orthophosphate dikinase [Echinochloa frumentacea]	1.06337e-69	67.1642	YP_002573280	Anaerocellum thermophilum DSM 6725	pyruvate, phosphate dikinase [Anaerocellum thermophilum DSM 6725] >gi|222456245|gb|ACM60507.1| pyruvate, phosphate dikinase [Anaerocellum thermophilum DSM 6725]	1.03254e-57	64.6018
Astenosperma_large_rep_c111	AGTGGTATCAACGCAGAGTGGAGAGGATATAAAGTTGTATACAAAAGGTATGCTAGTCTGTATTTTTGCATGTGTATTGATGAAGATGACAATGAATTAGAAGTTCTTGAAATAATTCATCATTACGTGGAGATTCTTGATCGGTATTTTGGCAGTGTCTGTGAACTAGACTTGATATTCAACTTCCACAAGGCCTATTATATACTCGATGAACTTCTAATTGCCGGCGAACTTCAAGAGTCAAGCAAGAAAACCGTTGCCCGATTGATAGCTGCACAGGATTCATTGGTGGAGACTGCAAAGGAGGAAGCTAGTTCAATAAGCAACATAATTGCACAAGCCACCAAATGAGAGAGATCTAATGTTACACTTTCTTCATGCTCGTATGTCTATCTCTAT…	286	CBI22701	Vitis vinifera	unnamed protein product [Vitis vinifera]	6.06179e-56	99.0991	XP_002269251	Vitis vinifera	PREDICTED: hypothetical protein [Vitis vinifera] >gi|147853756|emb|CAN79566.1| hypothetical protein [Vitis vinifera]	6.06179e-56	99.0991	CBI28516	Vitis vinifera	unnamed protein product [Vitis vinifera]	2.30348e-55	97.2973
Astenosperma_large_rep_c113	CCGAGGCGGTCCTTTTTTTTGTGCTTAACAACTTCGTATGTTATATATAAAATTGTGTGGGCTGGAGAGATTTCTATAGTTTCAGTTGCCAATCGAGATACAAGTGAATAAATAAGCCTTCAGGGTGAGAACAATCTGGTGAAGAAGTTTCCTGACTTGGACTTCTCTAGGCATGCGACATGAACATATCTTCCAAACTTGTCTATTTGCCTTGCCTCCCCTTTTGTGTCCTTCTTGCACACCTTGCAACTTTTGTCTACCCAACCCTCTTCCACATATGCACCGTCCACTTCAACATAGGATTTGAAGAAATCCTTGTATGTCCCACCAATTTTCCTTCTAAGAGCTCCATACTGTTCCCTGCTCATTCTTTCTCCGGACCTTGTGGCCTGCCTGGCA…	5396	ACU15674	Glycine max	unknown [Glycine max]	3.12027e-62	72.9412	XP_002279538	Vitis vinifera	PREDICTED: hypothetical protein [Vitis vinifera] >gi|297736510|emb|CBI25381.3| unnamed protein product [Vitis vinifera]	3.12752e-54	67.052	CAN75527	Vitis vinifera	hypothetical protein [Vitis vinifera]	3.12752e-54	67.052
Astenosperma_large_rep_c122	GGTGATATGAATGGATAACATGTTTAGTTTAAAAATAATACTCTACGCAAATCACAGCTTTAAAACATTTTGCATGAGAGTTTTTGCTTGTGCCATAATTAAGGATTAGGAACAGCTAAAGGTCTGAGCAACAGAAAGTAGCAGCTGCGACCCACACGATGATGAATAATGTTTGTAGTTGTTTAACATGTCATTTCTTACAAGGCTACACCATGGAATGTCCAAATGAGGCCACAGTCACGAAAGAGTGAAAAGAGATACAAAAGGTTATTGCTGATAGTGATTTTTGCTAATGGCAACAACTGGACAACAACCACCACCAAGAGTAACAAAAGATTTCTTGTAAAATATACAATACATTTTAGTGGAACTTAAGACTGGTCAATACGTTGTTGTGCA…	208	ACU20374	Glycine max	unknown [Glycine max]	6.85612e-126	82.2464	2WSC_3		Chain 3, Improved Model Of Plant Photosystem I >gi|268612178|pdb|2WSE|3 Chain 3, Improved Model Of Plant Photosystem I >gi|268612196|pdb|2WSF|3 Chain 3, Improved Model Of Plant Photosystem I	8.95437e-126	82.2464	ACU23907	Glycine max	unknown [Glycine max]	9.90021e-125	81.5217
Astenosperma_large_rep_c126	TTCAGTCTTTTATTGGCTTTTTTAGATCAAGGTTTATTGAAAGTTTGGAAGTAATACATAACGAAAACTGGGGGAAAATTTTTGAACAAATTTCAACTTGATGCATACAAAACACAACCCCCATCGCGAAACAAAAGTAAACTTAAAACATAGAGGATGTTGATTAAAACACAATACTGACTTAAAGAGTCGATACAATTAAAGTTTAAAGCACAAGATATAGACTCGATGTTCAAAATCCAAATTAGCAGTGTAGGACAAGTCCTAAAATTCACTGCAGTTTACAAAACTTAAAAAAGTATTCCCAGACACATCAAAACTAAAAGCAGGCAGAAAATAAAATCATGGTAAAACCAAAAAGCCTTGCCACCGTCGATCTAGAACCCAGTTCTGGGAACA…	1204	no hit
Astenosperma_large_rep_c131	CGCAGAGTGGGTTGAAGGAGTGGGTCACTGCGGTTGTGAAGTTGGAGGTGAATGAGGATAGTATGGGCGCTGATGTGCACTTTGAGGCGTTTCAGATGAGCGACATGTGTGTTAGGTTGTTTAAGGAAGGGTGGTTTGAGACGGAGATCAAGGACGACGATGATCCTAAGTTGTCTAAGATGAAGAAAGAAGTGGTTGTTGGTGTTAAGGATACTAAAGAAGTTGACAATGATTTCTTCCTTGTGGTTGTTAAAATCTTTGATCATCAGGGTCCTCTTACATCAACATTTCCCATTGAGAACCGAAATAATCTGGTGACAATGAAGGCGCTGAAGAGTCATCTTGATCGGTCAAAAAACCTTCCTTTTGTGAAGCGAATTTCGGATTTTCATCTCCTTC…	136	XP_002270748	Vitis vinifera	PREDICTED: hypothetical protein [Vitis vinifera]	3.36051e-66	74.4186	XP_002302817	Populus trichocarpa	predicted protein [Populus trichocarpa] >gi|118484264|gb|ABK94012.1| unknown [Populus trichocarpa] >gi|222844543|gb|EEE82090.1| predicted protein [Populus trichocarpa]	3.14534e-64	74.269	NP_191859	synthetic construct	NPL41 (NPL4-LIKE PROTEIN 1) [Arabidopsis thaliana] >gi|75181052|sp|Q9LYC2.1|NPL41_ARATH RecName: Full=NPL4-like protein 1 >gi|7573429|emb|CAB87745.1| putative protein [Arabidopsis thaliana] >gi|14334782|gb|AAK59569.1| unknown protein [Arabidopsis thaliana] >gi|15810647|gb|AAL07248.1| unknown protein [Arabidopsis thaliana] >gi|110735118|gb|ABG89129.1| NPL4a [synthetic construct]	2.2541e-62	68.7861
Astenosperma_large_rep_c134	TACTTGTTTCCACCCAAGCAGTGGAAGCAGAAGAAGGAGAGAGAAAAGGAATGGCTTCAACTTCAGCAGTTTCGATGGCCATGCCACTAACTTACGCAGGCCAGAAGAGGGTGGTGCCATGCTCCGAGACATTCTTCAAGCCACTCCCACTGCGTAATTCAAAGGCCGTGGCAGTATCAAAACCCAGTGGAAGGGTTCAGGTGAGGGCATCCATGAAGGAGAAGGTCGTGACGGGGCTGACGGCGGCTGCATTGACGGCGTCGATGATGGTTCCTGATGTGGCTGAAGCTGCTGTCACTCCTTCTCTCAAGAACTTCTTGCTCAGCATCGCGGCTGGTGGAGTTGTGGCTGTAGCAATCGTTGGTGCCGTCATCGGTGTTGCGAATTTCGATCCTGTTA…	326	ACU14405	Glycine max	unknown [Glycine max]	4.03421e-33	67.2269	ACO24551	Vigna radiata	chloroplast photosystem II subunit X [Vigna radiata]	2.99183e-28	60.8333	ACU13675	Glycine max	unknown [Glycine max]	3.30785e-27	62.9032
Astenosperma_large_rep_c136	TAACGTTCTTAGAGTGGTCTGTGGCTCAGTTTCGCCTGCAGGAAGGTTTGCAGCATATTGTTGCCTTTGGCCATCAAAAGAATACTATTGTTATACTAGGCATGGATGGCAGCTTTTATCGATGCCAGTTTGATTCTGCAAATGGAGGAGAGATGACACAACTTGAATATTACAATTTCCTCAAGACAGATGAGACATTCTAATAAAAATGCATCTTGTATATATCTTCAGTGGCCCTTGCTGTGAATACTCTTATTTTCTGTTTACCTTGTTACCCCCTCCCTTTTTCTTTTATTTCTAAGTTGTGTAAGTACGAGTATATTGCTAATGTCCCAATGTCAATCGCTTTGCGTTGTATATATTACATTGTGAATCAAAATCAAGTTATGAACTCTCAGA…	462	XP_002283990	Vitis vinifera	PREDICTED: hypothetical protein isoform 2 [Vitis vinifera]	4.76409e-25	85.7143	XP_002283982	Vitis vinifera	PREDICTED: hypothetical protein isoform 1 [Vitis vinifera]	4.76409e-25	85.7143	CBI39499	Vitis vinifera	unnamed protein product [Vitis vinifera]	4.76409e-25	85.7143
Astenosperma_large_rep_c147	TATCAACGCAGAGTGGGATCCAAAAACAATGTTAAGAAGAACAAGAGCAAGAAGAAGAAGGACAACAGCGAGAAGCACAATTCCAACAACGATTTTGATGAGAAGAACAATAACAACAACGATGGAAGCAATAATGTCATCAGCGACCCTAGATTCTCGTCGCTTCACACCGATCCTCGGTTCCGCGAGGACGCGCCAAAACACAAAACCAAGGTGGCTATCGATTCGCGATTCGACCGAATGTTTACAGATAAGAGCTTCCGGCCCAGTGAAGCCCCCGTTGACAAGAGGGGCAGGCCCAAGAAGGGCCCACCTTCCACTCACGCTTCTCTGAGACACTACTATAAAGAAGAAGAAGAAGAAGAAGA	103	CBI41120	Vitis vinifera	unnamed protein product [Vitis vinifera]	1.50328e-15	65.1515	CBI25928	Vitis vinifera	unnamed protein product [Vitis vinifera]	1.50328e-15	65.1515	CBI25839	Vitis vinifera	unnamed protein product [Vitis vinifera]	1.50328e-15	65.1515
Astenosperma_large_rep_c150	GCCCATTAAAATGCACCTAGTTATGTAACAAAGTTGTTATTGAAATAATCAACTGTCCAACCACAAGTTGATTAGTGAAAGAGAAAGTATACATGGAACCGTACACGCAGTCACGCACAGACAGAGTCGATACTGATACACACATATGGTCTGTTTCTTTATTTAAAAGTACTAGTTAGCGTAGACCAAATCATGCGGTTGCAATATCCATTGTTTTTCCATTGCTGCTGATGCTTGTTGTTGTCTTCAAGGTTGAAATGAAAGACCATGAACGGATGAGATGAATCTGACGACCGCCAACCGACGAAGCAGATGAAAACCCGAACTTGACCTTTTCCGGAAGCTTCGCCTTCAAATCAACACCTTCAGTAGCGATGGTATTAATATCGCCACTCTCAT…	451	AAA74573	Arachis hypogaea	galactose-binding lectin precursor [Arachis hypogaea]	7.31602e-96	89.1626	CAC85156	Arachis hypogaea	galactose binding lectin [Arachis hypogaea]	4.706e-95	87.1921	AAA74571	Arachis hypogaea	galactose-binding lectin precursor [Arachis hypogaea]	3.3316e-69	72.2222
Astenosperma_large_rep_c153	GAATTTAACAAAGTTCTATTTGCTTCATTTATTCAACATTTCTTTCACAAACAAACACCAATGTTGAGAGACTATTACACAATATGTAAGCATTATGTATTCAGGACAAGCAATAACATTCTTTTACAACAAGAATAATCATTTTTAAGTGGTTATGTTGGGTATCACCACGGAAAAGCCTGAAGAAGAGTCCACTATACTACATACTCTTGAGTAAATCAATTCATTTTCCAACACAGAACATAATGGGGGATCCTTAAAATACTAACTAAAGCAGTCGTGAAAACGATAATAGCTCCATGTGTAGAAAATGGGGAGGAGGTGCTCATTAGACTTAACACCTTCAGTATACCATTTGCTTTCTTTTTTCTTTTTCTTTTCTTTTTTCTTTTCTGGGAG…	430	no hit
Astenosperma_large_rep_c160	GDCCATTACGGCCGGGGGAGAGAAAGAGAGATAAGAGAAACCAAAACCCTTCACCTTTCTCAGCACAGCAGAGAGTGTAAGTAACAGAGCCAAAATGAAGTACAATCCTAGGGTTTCAAGCAGCCGTAGGAAGAGCCGCAAGGCTCACTTCACTGCTCCGTCGAGCGTCCGCCGCGTTCTTATGAGCGCCCCGCTCACCACCGATCTCCGATCGAAGTACAACGTGCGGTCCATGCCGATCCGTAAAGACGATGAGGTGCAGGTGGTTAGGGGAACCTACAAGGGCCGCGAAGGGAAGGTGGTTCAGGTTTACCGTCGCAAATGGGTGATCCACATCGAGCGCATCACACGCGAGAAGGTTAACGGATCCACCGTGAACGTCGGAATCCACCCATCGAA…	132	ACF74333	Arachis hypogaea	putative L24 ribosomal protein [Arachis hypogaea]	2.04978e-50	73.9726	ACU20590	Glycine max	unknown [Glycine max]	1.12475e-48	69.863	ACU24044	Glycine max	unknown [Glycine max]	3.27252e-48	69.863
Astenosperma_large_rep_c163	GTGGAAACACTGGTCTCCATCCAGATGAAGAGTATGATCCAAGTGCACTTCCTGTTGTTGATGGCATTACTTTTAAGAACATGATTGGTTCAAATATCACTGTTGCTGGAAACTTTTCAGGATTAATTGATTCACCATTCACAACAATTTGTCTTTCAAACTTGAATTTCTCTGTCAGTTCTTCATGGTCTTGTTCTAATGTGATCGGTTTCTCCAGCGAGGTGTTTCCTGAGCCATGTCCTGAGCTTCATAACTCAGATTCAAAGTCTTCCTCTTGCTTTTCTTCTCTATACTCACCCTCTAGTTATATCTCGACCTTATTCAATCAACATCCACAAGAATCATAGTCATTCATTTTCATTCAATCTGTACATGAGATACACAGTTCAAGTTCCTATC…	100	XP_002314352	Populus trichocarpa	predicted protein [Populus trichocarpa] >gi|222863392|gb|EEF00523.1| predicted protein [Populus trichocarpa]	1.24192e-14	47.1264	XP_002516982	Ricinus communis	Polygalacturonase, putative [Ricinus communis] >gi|223544070|gb|EEF45596.1| Polygalacturonase, putative [Ricinus communis]	1.622e-14	47.619	XP_002328589	Populus trichocarpa	predicted protein [Populus trichocarpa] >gi|222838571|gb|EEE76936.1| predicted protein [Populus trichocarpa]	1.622e-14	45.977
Astenosperma_large_rep_c165	ATCAAGGGCTTATAATGTTCCATTGGTGTCTATTGAAGATGGGACAAAAAGCTWAAAGCTCTAGCAATTTGCCATAATAATACTAGGCATTGGGCTAGTGATAATCCTGCTTTTATGCAACTAAATGTTAAGCCTGGAACTGTTCCCGTTTGTCATTTTCTTGCCACCGATACCCTTCTCTGGGTTCCCGGATCTTACTAGCTAGACCAACCAAATACAAATTCTTGCATTCAAGAAAACAACTACTTATCTAAATAAGAGATGTTGAATTTGTGGAATGCAAGAATGTCATATCTGGCTAGTAGATCGAGCAAGGTATAATAAGGTTTGATGTATGGGGATCAATGTAGGATATATATGTTATCTGGCTGGTATTTATAGCTATGGTCCTGTATGTAT…	907	BAB60849	Bruguiera gymnorhiza	BURP domain-containing protein [Bruguiera gymnorhiza]	4.7358e-09	57.4468	XP_002516581	Ricinus communis	Dehydration-responsive protein RD22 precursor, putative [Ricinus communis] >gi|223544401|gb|EEF45922.1| Dehydration-responsive protein RD22 precursor, putative [Ricinus communis]	8.07805e-09	57.4468
Astenosperma_large_rep_c167	AAATACGCAAAGTGGAAGGAAGATTAAGCGACGGAAAGACAAAATAAGCTGCAACAATTTTTGAAGAATCACCAAGGAGGCAACCCTCAAAAAGTTGTTAGAAAAATGTTTTAATGGTTATTTTGATCTTTTCATTTTTTAATCCTAGCAACAACTTTCAGTAGCAGCTCATGAGAAGGAATAGCTATATTGAACTTGAGCTATCATGATCCTTGTTGGCCCCTTATATATAAATTTGTATTTGTATCTACCATTTCACTAACAGTTCATCCTAAGAATGAAATTAATGTCAACTCTCAAAAGTTATCACTGGCGGTTTCATTTCTCATATTCTATTATTGTTTA	299	no hit
Astenosperma_large_rep_c169	ATTACACTAACGCTAAGCTAGGGTGAATATCTGCTTAAGGCGTATAATGTAGTCTTGTCTTTGTAGGTTTTGCAAATTGAGCAACGAATCTGCTTGAACGATATGGAGACACAAACGCACACGTGCATGAATGATTGATGGTGCGTGGAATAGTAGTTATACATGGGAAAGCAAGGTAAATAAGCTAGCAGTTGATAATGAAGAAGTAGAAAGATATACATAGATGAGTAGGAGATGAGAGAGAATATAAATAAGAAATGGATGTATTTGACTCATTGAGGAAAGAAACTAGGATCATAGCCATTGCTGGAGGTGGCCAAGATGTAGTAAGCAACGATGTGGCCGAGGGATCCCCAAGCCAATACATCAACAAGGTTGAATCCCACAGGATCGTTGGAT…	291	XP_002531767	Ricinus communis	Photosystem I reaction center subunit V, chloroplast precursor, putative [Ricinus communis] >gi|223528603|gb|EEF30623.1| Photosystem I reaction center subunit V, chloroplast precursor, putative [Ricinus communis]	1.22047e-50	71.5232	ACU13367	Glycine max	unknown [Glycine max]	1.76235e-49	73.913	NP_175963	Arabidopsis thaliana	PSAG (PHOTOSYSTEM I SUBUNIT G) [Arabidopsis thaliana] >gi|20143884|sp|Q9S7N7.1|PSAG_ARATH RecName: Full=Photosystem I reaction center subunit V, chloroplastic; AltName: Full=PSI-G; Flags: Precursor >gi|11692916|gb|AAG40061.1|AF324710_1 At1g55670 [Arabidopsis thaliana] >gi|11908046|gb|AAG41452.1|AF326870_1 putative photosystem I subunit V precursor [Arabidopsis thaliana] >gi|12642864|gb|AAK00374.1…	1.76235e-49	67.5159
Astenosperma_large_rep_c173	CGAGGCGGCCTTTTTTTTTTMCAAGCTATAGACAAATAATATTTAATTTCTTAGTAAAGTGGCTCGTTACAAAGCAAAATCTTGGTTTATGAAATGCTAAATACAATTCCAAGGAGAAAAAGAAAAGGGGAATTGAACAAAAACCATTAGACTGAAGTGCAGAGTACAATGTTAAACCCATTTCTTATAAACAAGAGAGATTTTTTACCAGAATTTGTAGCTCATAATGGTAAATCCAACCCACTAGGATAAAGAATGATGCAATTTGAAAAGCTAACTATACATGTCAATTCTAGTGGGGGACAAGAAAACCCAAAAAGTAAAGACTAGTGAGAAGTTGCAGGAGCAATCAAATTTTAGATTAGGCTAGAAAATGAAGCCGTCAATTCGTATGGAAAG…	587	ACJ85792	Medicago truncatula	unknown [Medicago truncatula]	8.35523e-19	79.3103	XP_002324614	Populus trichocarpa	predicted protein [Populus trichocarpa] >gi|222866048|gb|EEF03179.1| predicted protein [Populus trichocarpa]	2.27535e-16	75.8621	CAN81686	Vitis vinifera	hypothetical protein [Vitis vinifera]	2.9717e-16	74.5763
Astenosperma_large_rep_c176	AACAAAAATGGCGCAGTGCATAACCAACACATTCCTCCACCCAAAACCCTTCCATCCTCTCCCATCCAAAACAAAACCCGTGGAAAATTGSAGRGTGGGGGTGACGTGCAGGAAGAAGGATATACACCCGCAGTACCACGAGGATGCTAAAGTGTACTGCAACGGGGAACTCGTGATGACTACCGGTGGGACCCAGAAGGAGTACGTGGTTGACGTTTGGTCAGGTAACCACCCCTTTTACCTGGGTAGCCGGTCAGCGGTTATGGTTGACGATGACCAAGTTGAGAAGTTTAGGAAGAAGTTCAGTGAGCTCACTGAAATTATGGAGATTCCGGTACTCAAGGGTGAAATCGTAATTCCCTCCAGGCGCAGGGGTATTCAGAAAGGTGGCAAGAAGAA…	83	ACJ84026	Medicago truncatula	unknown [Medicago truncatula]	1.2378e-49	75.969	ACU14354	Glycine max	unknown [Glycine max]	2.11136e-49	76.7442	ACU14346	Glycine max	unknown [Glycine max]	8.02318e-49	75
Astenosperma_large_rep_c180	TCAACGCAGAGTGGAATACTGCATGCTGAGGAGAAGGATTATAAAACTGCATATAGTTATTTCTTTGAAGCCTTTGAATCCTTCAATGCACTTGAAGATCCAAAGGCTGTTTTCAGCCTGAAATACATGTTGTTATGTAAGATCATGGTGAATCAAGCTGATGACGTTGGTGGAATCATATCCTCTAAAGCAGGTTTGCAATATGTCGGCCCTGACTTGGATGCAATGAAAGCTGTTGCAGATGCTCATTCTAAGCGCTCCCTGAAGTTATTCGAGATTACTCTGCGAGACTACAAGGTGCAGTTGGAGGAAGACCCAATCGTGCATAGGCACTTGCAATCCCTGTATGATACCCTTCTCGAGCAGAATCTTTGCAGGTTGATTGAGCCATTCTCAAGA…	128	ACU20905	Glycine max	unknown [Glycine max]	3.66096e-111	90.4348	ACU24389	Glycine max	unknown [Glycine max]	9.01726e-110	95.6938	XP_002311105	Populus trichocarpa	predicted protein [Populus trichocarpa] >gi|222850925|gb|EEE88472.1| predicted protein [Populus trichocarpa]	9.3314e-107	92.823
Astenosperma_large_rep_c181	WWWWTWWRCCACAGGCCAAGCATGATTTTCGATTAATTACTTATCTAATAATAAGGACAAAACAAATAGAAAAATAAAATCTTAGTTTGAATAATATATAGCAGTATATTACATGATTGAACAAGCATTTGGGTTTTCATCACTAAACATTTGGATGTAGCCGTCGTCAACGGTGGTTTCCGTTATGTTGGCGGTGTCAGCAACCTTTCTAACCATATTGGGAGGTGCCTTCTTATCATAGGCAGCAGAGACATAAGGATGAGCCACCATTGTGTACGGAACATATGGCCACAACTCAACCTTCTTCTTTGTTGACTGAGCAGCCTTCAAAACTTTCTTTGGCTCAACGTATCCGGTCACCGTTGCCTTCTGCTGCTTTAAATCTATGTCGACCGACTT…	59	ACU17253	Glycine max	unknown [Glycine max]	1.14424e-55	89.7436	NP_192597	Arabidopsis thaliana	heavy-metal-associated domain-containing protein / copper chaperone (CCH)-related [Arabidopsis thaliana] >gi|3377812|gb|AAC28185.1| contains similarity to heavy-metal-associated domain containing proteins (Pfam: HMA.hm, score: 12.02) [Arabidopsis thaliana] >gi|7267499|emb|CAB77982.1| putative metal-binding isoprenylated protein [Arabidopsis thaliana] >gi|17979353|gb|AAL49902.1| putative metal-bin…	2.23313e-51	79.4872	XP_002872408	Arabidopsis lyrata subsp. lyrata	predicted protein [Arabidopsis lyrata subsp. lyrata] >gi|297318245|gb|EFH48667.1| predicted protein [Arabidopsis lyrata subsp. lyrata]	8.48587e-51	78.6325
Astenosperma_large_rep_c183	CCGAGGCGGCCTTTTTTTTTATGCCACAAAAAGTACCATTAGATAAATTACCTTACAGAAACGTGCGACACAGCCATACACCAAAATGGGCAATAATCGGTTTCTAATTTCAAGTGCCTTACACTTTGGATATCCAAACGACTGACAATCTAAATAAACTTACTAGGCCCATTAAAAAAGGGTTTCAAAGGAAATACCGAACGAGGAAAAAAAGAGGGGTTGGGGAAGGGGGAGAAGAAACATTACATAACACAACCAAACATAAACTAGCTTTTCTCAGACATGTTGGAAGACAATCTCATCAGAGGAGTTCAGCAACATTTGCAGGCAGCTCCTCGATTTGCACATTATAAAACTTCTGGATGTCGAACAGCATTCTTTCATCATCCTTCGTGACAA…	2240	ACU18275	Glycine max	unknown [Glycine max]	0	95.6416	AAN74635	Pisum sativum	DEAD box RNA helicase [Pisum sativum] >gi|40950574|gb|AAR97917.1| DEAD box RNA helicase [Pisum sativum]	0	95.1574	ABN09109	Medicago truncatula	Helicase, C-terminal [Medicago truncatula]	0	95.3995
Astenosperma_large_rep_c193	CCAAGCCTACCATGGAGGCCGCTCGCGGCGAGGCCGAGCTTGTCATCTTCTCAGCCATGGACTCTTTGTTTCAGAAAACCGGCCTCAAGCCTAAGGATATCGACATTCTCATAGTGAATTGCAGCCTCTTCTCTCCAACTCCTTCCTTGTCCGCCATGGTTATCAACAAGTACAAGCTCAGGAGCAACATCAAGAGCTTCAACCTTTCGGGGATGGGTTGCAGTGCGGGTCTCATCTCCATAGACCTAGCACGCGATCTTCTTCAGGTTCATCCCAATTCCAACGCCGTGGTTGTCAGCACCGAGATTATCACGCCTAACTACTACCAAGGCAACGAGAGAGCCATGCTTCTTCCGAACTGCTTGTTCAGGATGGGCGGCGCCGCCATCCTCTTGTCGA…	114	XP_002315942	Populus trichocarpa	predicted protein [Populus trichocarpa] >gi|118485755|gb|ABK94727.1| unknown [Populus trichocarpa] >gi|222864982|gb|EEF02113.1| predicted protein [Populus trichocarpa]	0	94.7826	ABA01490	Gossypium hirsutum	3-ketoacyl-CoA synthase [Gossypium hirsutum]	0	94.7674	XP_002311457	Populus trichocarpa	predicted protein [Populus trichocarpa] >gi|222851277|gb|EEE88824.1| predicted protein [Populus trichocarpa]	0	92.7536
Astenosperma_large_rep_c201	GATGTCTTCGTGTGGTGGTGGGGTTCTGCAAAGTTCGAACCTTTTGATGTCTCAGCATGACGAGTCGCCATCATCCATGAGCTGCTTTCAGTTCCAGAAGGCGTACCAGGCGACACAGTACGTGAAGATGGAGGAGCACAACTTCTTCAGTGCAGATGAGACGTGCAATTTCYTCTCCGATGAACAAGCACCAACCCTTCAGTGGTACTGTTCGGAAGAGTGGAGTTGAAGGGGAAGGTAACTGAGAGAAATAAGAGATGTAAGATGATGTATGTATAAAGAAAAGATGAAAATGGTGGAAGATGGTGGCGGCACGAATGAGAGAGAAGGGTAATATGGTAATAATGAGGAATGAGTCTCACTGTCTCAGCCGTGCGGGAAAGCTAGGGAGGTAGAAAA…	125	AAF01764	Glycine max	homeodomain-leucine zipper protein 56 [Glycine max]	7.96141e-22	72.7273	XP_002535237	Ricinus communis	transcription factor, putative [Ricinus communis] >gi|223523685|gb|EEF27146.1| transcription factor, putative [Ricinus communis]	1.27106e-19	61.9718	AAK84885	Phaseolus vulgaris	homeodomain leucine zipper protein HDZ1 [Phaseolus vulgaris]	2.1681e-19	66.6667
Astenosperma_large_rep_c211	TAGTGATATACTATATATTTAAAAAGAAAAAYTAAATTGCTGACGTGGAAAATAAATTCCACATGGCTTATTGTTATTTGTCCATATCTTAAACGTATCGGTACGTATTAATTTATCATCGTACCGTAGCAATCACCTTACATATTTTATTCCACAAACAGAAAAACTAACATCATTACAGAAAAATATTAAAAGAAAAAAGCAAAACATATGAAGCTAACAACAGTAGTCTTCTACAGTTTACATGGCCTCTCCTGTGCTTGTTTGTTAAGTATAACCACAAAGAAGTCTGGCAAGCCATAAGGGTTTCGCAGTTTTGATAAACAACCTTCCAAGGAACATCCCAAATACCACTCYGCATCCATAT	133	no hit
Astenosperma_large_rep_c217	GGACAGAGCTAAAGCTATCTACGAAGAATTGAGAAGCAATTTAATTAGAAATATAGTACGCAATTATCGACAGAGTGGATATCTGTTGGGTAACAGTATGATCAGGTTAAGGGTAAGGGAAAAGGGGTACACCCATTTACGGGTTGGACATCACTTGTGACATTAATCATGGCAGAAGCTTATGAAAAGATTTAGGCAAGCAGCAGAGATTACATGCAGCAACACAGATCAAATGTGCTCGGTTTTCTTACTGGCCGCCTTCTCTCACCGCAAGATTGTTAGTCACCAAAGGCTCCAAGAGATGTGGCGCACGCTGTTGTATTTGAATATTGACCTTCGTAGATTCTAGAAAATGTTTTTTAAGTTTTTAATACCTAGGTCCGAATGTGATTGGTGAAA…	132	XP_002279616	Vitis vinifera	PREDICTED: hypothetical protein isoform 1 [Vitis vinifera] >gi|297738422|emb|CBI27623.3| unnamed protein product [Vitis vinifera]	5.91205e-14	83.3333	XP_002315613	Populus trichocarpa	predicted protein [Populus trichocarpa] >gi|222864653|gb|EEF01784.1| predicted protein [Populus trichocarpa]	5.91285e-14	83.3333	XP_002279653	Vitis vinifera	PREDICTED: hypothetical protein isoform 2 [Vitis vinifera]	5.92627e-14	83.3333
Astenosperma_large_rep_c221	CCATTACGGCCGGGGGAAGCAGAACCACAGAAATGGGTGAAGAGAAGAAGAAGGAGGAGGAGGAGGAAAAGAAAGAAGAGAGCAAAAAAGAGGAAGAGGAGAAGAAGAATGAAGAAAWTACGGCCGGGGTCTCCAGCAGAAGAAATAATACTTAAGGTTGATATGCATTGTGAAGCTTGTGCAAGGAAAGTTGCTAAAGCATTGAAAGGCTTTCAAGGAGTGGAGGAGGTGAGTGCAGATAGCAAGGGGAGCAAAGTGGTGGTGAAAGGAAAGGAAGCAGACCCCATGAAAGTGGTTGAGAGGCTTCAAAAAGAAAAGTGGTAAAAAAGTGGAGCTCATTTCACCTTTGCCTAAACCTCAACAAGAAGAACAGGGCAAAAAGGAAGAACCACCCAAAAA…	224	XP_002308765	Populus trichocarpa	predicted protein [Populus trichocarpa] >gi|222854741|gb|EEE92288.1| predicted protein [Populus trichocarpa]	1.17578e-37	48.8722	ACU17683	Glycine max	unknown [Glycine max]	4.41421e-37	46.5409	XP_002323124	Populus trichocarpa	predicted protein [Populus trichocarpa] >gi|222867754|gb|EEF04885.1| predicted protein [Populus trichocarpa]	1.78833e-35	48.1203
Astenosperma_large_rep_c222	GGTATCAACGCAGARTGGTAGTACAAGCATTAGTAAGATCGATTTGCGGAAGCGACTTAGTGCTGCAGAAGAAGAGGAGGAATTGAGTTGGGACATTGAAGAAGAAGATGAGGAGCCTGCTGCTAGTGCTAAGGCTTGAAATATTTAATTCTTTCTGTTCGTTTCTCAAGAGAAATATCAAATATGTATATGTAAGTTTCCTTATATTTGCTCTCTTTTTTTTTGTATTCTATATTTGTATGCTGAGTATTTCTATTGAACAAAGCCTGTTATTCATGTATATAATAAAATATAACAAACTCAGGATTGGACATAATGATTCAAAGTAAGAAATTCACTGGGAGTATTAGTAATGTTAGAAAACGT	155	no hit
Astenosperma_large_rep_c225	CCATTACGGCCGGGGACGAAGCAACTATTACACCCGGCACTTATCATTACGGCCGGGGGCTTCCAAAATTGTAAGAGCCACCGAACACTAGAATCGTCACATAGCTATGGCTGCGCGATCCCTATTGACCCGAAAAACCCTAGCCACAGTGCTCCGCCGTGACTCCACGGCACTGGGCGCACAAGCAGCAGCACATTCGCGCGGACTTCACACTTTCACGCTGCCGGATCTGAATTACGACTACGGCGCACTGGAGCCGGCTATAAGCGGGGAGATCATGGAGATTCACCACAAGAAGCACCATCAGACTTACGTCACTAATTACAACAAGGCCCTCGAGCAGCTCCACGATGCTCTCCCTAAGGGCGATGCTTCTACCATCGTTAAGCTCCAGAGTGC…	137	ACU16940	Glycine max	unknown [Glycine max]	1.1454e-110	83.3333	ABQ52658	Glycine max	MnSOD [Glycine max]	5.68455e-110	82.9694	AAQ20004	Lotus japonicus	Mn-superoxide dismutase [Lotus japonicus]	6.50396e-106	78.97
Astenosperma_large_c236	AAATGTTTTCTGGATTCATAGCCATAAGAAGAATTTATATATTTGATAACTTTATCTGATTAGATTGTAGCATAGCAAAAGGCAACAACTTCAAAATGAAAATTGAAAAAGAGTAATTAATTATACACTAACAAGAGTCTTGCCGAGAATGATGTCATCTGTCGAAAAATCGGCCTCTTTTCGATAGGTTCCTCGGCCGAAGTCAAGGTTGTAAGAGTCTGCAAGGCCTCCTACAAGATCAAACTCATTCTCAAACCCAAGCACACTCTTTGACTTCTCTGTTGATGCAAAGAAATGCTGGTCACGGAATGGGAATGCTTTCTTCTTCCCAAAATCATAGTCTTTAGGGTTGTAGTGAATCAACTCTGGCTCAGGAAAACCACCAGCCTTCGCACATGC…	113	ACU24022	Glycine max	unknown [Glycine max]	0	87.7604	ABK96584	Populus trichocarpa x Populus deltoides	unknown [Populus trichocarpa x Populus deltoides]	0	83.7696	XP_002319474	Populus trichocarpa	predicted protein [Populus trichocarpa] >gi|222857850|gb|EEE95397.1| predicted protein [Populus trichocarpa]	0	83.2461
Astenosperma_large_rep_c237	TGGTAGGAATTTGTTTGCATACTGTGCTTCGGAAGAGATGTTCTTTAAGAATTATCTTAATCGTGATAAGGATCATGCTCGCCACTTATTGAAGGTGTATCATGAGAAAATGAATCTTCCAGTAATGGATAGTAAATTGATGTCTTGAGCTTTGTGAATACCTTTTTGAATTTCAGTCTAGTTTTCTGAGGTTTCATTTGATAATTTGCATTAATTTTGCCATGAATCAGGCAGTAATATCTGTCAGCATAAGAGGCTTAGTAGTTAGTTTTAGTGAACTGGAGTTCAGTGTGTGTGAGATGTGATGCTTTCAGGGTATTCTCTGGGAATGCTTCTAGCATGCTGAGCTGCCATCTTTTTAATATTTTTTGCAACTGCACAATGTCTAAGAACCTTGTG…	83	no hit
Astenosperma_large_rep_c243	TGCCTTTCAGAGGTTTTTTACGAGTTTGTTTGGTTGCTTCAGTGGTAGGGGGAGCTCGTCGCGTTCTCGAACCGTGGATCACTCTCCACACTCGAGAAGGACATGGTCTATGGATGTAAACAGTGGAATGAGGTCATGGTGAAAGGATTCTATCTTGAAGATTTCAGATGTTGTGTTCTTTTCCCGATGTACATATATAATGGAATTTGAATCCGGGTCCCAGATGCAATGCAATCACACTGAAACTCTACATCTCGCTTATGGGGGGACACCACACAGCAATGGCAGAAACCAAATTAGATGAGTGGAATAGACGAAGGAGAACCTTTGCGGGTATTTGTGTAATAATATTTTGGAGAGGGGGACAATCAAGTAGATAAGTATCTTTGATCTAGTTTG…	113	no hit
Astenosperma_large_rep_c245	CAGTTGGTATCAACGCAGAGTGGCCATTACGGCGGGGACATAAGAAAAGGAAGAGGAAGAGAAGATTACGGCCGAGAARAGAGAAGAGAAGGGAGAAGAAATGGAAGCGAAGGAGCAGGATGTGTCGTTGGGAGCTAACAAGTTCCCGGAAAGGCAGCCGATCGGCACGGCGGCGCAGAGCCAAGACGAACCGAAGGACTACCAGGAGCCACCGCCAGCTCCACTGTTCGAGCCATCTGAGCTGACGTCATGGTCATTCTACAGAGCCGGAATCGCGGAGTTCGTTGCCACTTTCCTTTTTCTCTACATCACCATCTTGACCGTCATGGGGGTCAACAGAGCACCCAACAAGTGCGCTTCCGTCGGTATCCAAGGTATCGCTTGGGCCTTCGGTGGTAT…	106	BAD90696	Mimosa pudica	plasma membrane intrinsic protein 1;1 [Mimosa pudica]	2.81001e-151	92.6056	AAC17528	Samanea saman	aquaporin 1 [Samanea saman]	1.8214e-150	92.6056	AAV41024	Glycyrrhiza uralensis	plasma membrane intrinsic protein [Glycyrrhiza uralensis]	1.54191e-149	91.5493
Astenosperma_large_rep_c246	TCAAACCAATGGAAATATATTTATAAGCAACCATTAACATCAGCATCTCTGATTCCCTGTTTCTGCTTCCTAGAACACTGCACAGGATTCACATTATTGAAGATCAACATCACAAGTACTTCTATGAACTATTTCAATCACCAGTAGCAATTGTTACACTAAGGAGTAAGGATGACTATGTTACAAGGAGCGAGCTATGTTTTGTCCTAATTTTTTATTAGACAACAAACCAACTCAATGGAATGTCCTAATGTTTTTGTCCACACATTTTTAGGTGTTCAAAGAGGCCTTGGCACCAGGAATGTCAATCCAATTGAGTTGTAGCTCCACTTCACCAGACTCCACATTTCTTAGCCTAAGAACCATGTTCTGAACCACTTTGCCATCTCTCCACACAAT…	78	ACJ83963	Medicago truncatula	unknown [Medicago truncatula]	8.0625e-65	71.1656	ACU14285	Glycine max	unknown [Glycine max]	2.59362e-63	71.1656	XP_002275235	Vitis vinifera	PREDICTED: hypothetical protein [Vitis vinifera] >gi|296087148|emb|CBI33522.3| unnamed protein product [Vitis vinifera]	2.42755e-61	69.3252
Astenosperma_large_rep_c247	CCTCTTGATCCCCAGGTATGTACACACACGAAATGAATCAATAGAAGTCAATAATGGGCTCTCCGACAGTCACATTTCTTTCTACCGTCCATGGCAAATTAAACAGCTTAGCCATGATGAATTTGAAGATTTTGTTGACATTTATATTGTGTGTTGCACTTGAAAAGAATAGGGTTGCCTTCATTGCCCTTGCATAAGCCCTGGCCTGTGTGACAATTGTCCATTGTAAATCTGGGGGGAGCCTAACAAAATCATCAAATTTTGTTCCAATTAGAATGGGAATTGCAGTCTGATTCCACTTTCTTGCTTCGCTATACCATCCAAAAACACCATTGAGTGTACAACGACTAGTAAGATCAAACATTATCAAAACTGCATCTGCGTCTTTGCAAGCCATGG…	70	ACU24471	Glycine max	unknown [Glycine max]	1.42482e-94	87.0466	XP_002317584	Populus trichocarpa	predicted protein [Populus trichocarpa] >gi|222860649|gb|EEE98196.1| predicted protein [Populus trichocarpa]	3.88016e-92	83.6735	XP_002319823	Populus trichocarpa	predicted protein [Populus trichocarpa] >gi|222858199|gb|EEE95746.1| predicted protein [Populus trichocarpa]	5.06765e-92	84.1026
Astenosperma_large_rep_c253	GCCCTCCCTTCACTCACATATATAGGTAATTGTAATAAACTAATTATGAGTTTTTTTTGGTTCACACAAGAATGAAAGTGTAAAACCGAGCCCCTCACAAGTCACAACTATGACCCCATGCACCTTGACATAGAAGAAAGGTGCAGCAAGCAGTAATGGCGGAGAAGATCTAATCACTGTCGCTGCTGCTGCTGCTGTCATGGCCATGGTCGTGGCCATGTTCGCCCTTCTTCTTATCCTTCTTCTTCTTCTTCTCACCCTCGGCACCGTCGCCGCCGTGGATCTTATCCTTGATCTTGTCTACAAGACCCTCCTTGTGCTGCTGCTCACCTGGGTGGTGCTCTTGCACATGGCCATGTTCTCCTCCGTACACTCCTCCACTACCATGGTGCTCTCCAC…	60	no hit
Astenosperma_large_rep_c260	TCTTGAGCAGCCTTGACATTCTCCGGACGGCCTCCCCATGTCTTCAAGCAAGTGTTTTGGAGGGCTCTGGCATATGAGAAGGACACATGCCATGGGTTTGGAGATTGGTTCATTGCATTCAAGTTGAGAGTTGCTTCCACCTCAGATTGTCCACCAGACAAGAACATAATTCCGGGGACAGCCGGAGGAATTCTGCTGTGAAGAAGCTTGAGTGTGTAGTCAGCAACTTTCTGAGGAGAGGCCCTGTCCTTGGACTCGGCTCCAGGAGTAACCATGCTAGGCTTAAGAAGGATACCCTCAAACTGGACATTGTTCTCAGCAAGGTAGAAGAAAACCTCAGCCCAAACCTTTTTCGCTACCTCAAAAGTCCTGTCAATGCCATGTTCACCATCAAGCAAG…	107	XP_002271661	Vitis vinifera	PREDICTED: hypothetical protein [Vitis vinifera]	0	90.5028	XP_002310291	Populus trichocarpa	predicted protein [Populus trichocarpa] >gi|222853194|gb|EEE90741.1| predicted protein [Populus trichocarpa]	0	89.6648	XP_002313760	Populus trichocarpa	predicted protein [Populus trichocarpa] >gi|222850168|gb|EEE87715.1| predicted protein [Populus trichocarpa]	0	89.6648
Astenosperma_large_c264	GAATCCATCCGGGGCTCCGAGTTTCGAGCGGGTTTSCATTACGGCCGGSGGAGGGAAGCTGGTGGAGCTGGTGGTGGATCATTCGGCGAGGGATTTGAAGAAAAGGAGAGGCCTTTCAGCTCCCGAGGGTGAAGCTCTCAAGAATCGACATCGAATGGGTCCACGTGCTCAGCGAAGGTTGGGCGAGCCCACTTCGAGGGTTCATGAGAGAGAACGAGTTCCTCCAAACGCTTCATTTTAACTCGCTCCGACTCGATGACGGGTCGGCGGTGAACATGTCCGTGCCGATCGTGCTTGCCATTGATGATGAGCAGAAGCAACGAATCGGGGATTCAAAAAGAGTCGCGCTTTTTGATTCCAGTGGCAACCCTGTCGCCATTCTCAATGATATTGAAATTT…	90	AAL74418	Glycine max	ATP sulfurylase [Glycine max]	0	86.6667	ACJ84353	Medicago truncatula	unknown [Medicago truncatula]	0	86.8106	XP_002883383	Arabidopsis lyrata subsp. lyrata	hypothetical protein ARALYDRAFT_479799 [Arabidopsis lyrata subsp. lyrata] >gi|297329223|gb|EFH59642.1| hypothetical protein ARALYDRAFT_479799 [Arabidopsis lyrata subsp. lyrata]	0	89.433
Astenosperma_large_rep_c266	TAGAGAGGAAAAAACCAGGAAGGCCAAAGCAAGAAAAAAGCTTCCAATGGGTCAAGCGTTAATACTTTCAACATCTTACCCTCTATATGGGTATTTTTTGTGAGGATAATTGGTGTTCCCTCAATAAATTCTTAAAGTTGGTTCAATCTTGTAATGCATCACCTGTGATGTAATCTAGGATTTGATGGCCAATGATGATACTGTAATTGTAGAAAATTTTGTTTACCCGGAATTATCATATCATATTGTTATGATTCATTCACTTTTTGGAGAGAACTCCTGGTTGTTTATTTCTTATCTTTGCAAAAATGTTATCTTTTAACCTAGAAATTGTGGTGGAGC	65	no hit
Astenosperma_large_rep_c267	TCTGAGTGGTTAAATGAACAAAAGAAGTTGGCAGGTGTATCATCCGAATCTCCAGTGTACCTATCTCTACGCCTAGATGGTCGTGTTCGCGGCAGTGGCGTGGGTTATCCTCCTTGGAATGCTTTGGTTGCGCAATTACCACCAGTGAAGGGTATCTGGACTGGCTTACTAGATGGCATGGATGGTAGAGTTCTTTAGAAGTTACTTTTTCTTATTCTGTTTCTCCCCCTCTACAGGGGATGTTCAGTTAAAATTTTATGGTTTGATCTCCATAGATATATGCATATTATATTTTAGCTTTATCTTATTAATTGTTTCTTACGCAAATGTTAACACCTACACAGAACACGTGGACATACAAATTTGATTTCCATGACTTTTTA	47	CBI37231	Vitis vinifera	unnamed protein product [Vitis vinifera]	1.01772e-27	89.0625	XP_002267644	Vitis vinifera	PREDICTED: hypothetical protein [Vitis vinifera]	1.01772e-27	89.0625	XP_002869476	Arabidopsis lyrata subsp. lyrata	hypothetical protein ARALYDRAFT_913640 [Arabidopsis lyrata subsp. lyrata] >gi|297315312|gb|EFH45735.1| hypothetical protein ARALYDRAFT_913640 [Arabidopsis lyrata subsp. lyrata]	1.12522e-26	90.4762
Astenosperma_large_rep_c268	TATCAAACGCAGAGTGGGGAAACTCCAAGAAGAGCTAGATTCTGTGCAAGGAGACATTTCATCATTTAGATTGTTCCTTGAGAGCTTAACAAAAACCGATACTGCTGATTACACCGATGATTATGACACCAAGCCTTGTGATTTAAATTACGTTTCCAGTATTGATGATTTGGATGAGGTGGAATTGCAGAAAATGGAAGATGCAAGAAAAGCTTACATTGCTGCACTTGCCATTGCCAAGGAAAAACGAGATGAAGAATCAGTTGCTGCTGCCGCTAAAGCTAGGTTACATCTACAGTCATTTGTTTTCAAATCCAAAAATTTCACTATGTAGTTTCATTTTAATTGCTTACACGCTAGGCCCTGTAGTCACATAGATTAATGCACTTTCGTCTGTAT…	71	XP_002305296	Populus trichocarpa	predicted protein [Populus trichocarpa] >gi|222848260|gb|EEE85807.1| predicted protein [Populus trichocarpa]	6.52796e-16	47.5248	XP_002273093	Vitis vinifera	PREDICTED: hypothetical protein [Vitis vinifera] >gi|297734104|emb|CBI15351.3| unnamed protein product [Vitis vinifera]	1.1135e-15	45.7143	XP_002514605	Ricinus communis	conserved hypothetical protein [Ricinus communis] >gi|223546209|gb|EEF47711.1| conserved hypothetical protein [Ricinus communis]	4.2313e-15	48.0392
Astenosperma_large_rep_c270	TTGAGCAAGAACTTGAGACTAGCAAAGAGCAGTTCTTCAGTGGAGAAAAACCATTACGGCCGGGGATGGACAAGTTATCACAATTGGAGCCGAGAGGTTCCGTTGTCCAGAAGTCCTTTTCCAGCCATCTATGATTGGAATGGAAGCTGCTGGTATTCATGAAACCACCTACAACTCTATCATGAAGTGTGATGTTGATATCAGGAAGGATCTGTATGGCAACATTGTTCTTAGTGGTGGGTCTACGATGTTCCCTGGTATTGCTGACCGTATGAGCAAAGAGATCACTGCGCTTGCTCCTAGCAGCATGAAGATTAAGGTTGTGGCTCCACCAGAGAGGAAGTACAGTGTCTGGATCGGAGGATCCATCCTTGCATCACTCAGCACCTTCCAACAAAT…	76	ABW71681	Glycyrrhiza uralensis	actin [Glycyrrhiza uralensis]	1.17394e-70	100	AAQ74875	Trifolium pratense	actin [Trifolium pratense]	1.17394e-70	100	CBI37599	Vitis vinifera	unnamed protein product [Vitis vinifera]	1.99531e-70	99.2424
Astenosperma_large_rep_c272	GAAGGTAACTGTTCTTTTKRTCAACGCAGAGTGGYCATTACGGCCGGGGGAGGCAAAGGGTAACAAGCTAAGAAAATGGCCATGGCAACAACTGTGCTCTCTGCTCATCAGAACATCACGGGAGCCACGGTGACATCAACCACCACAACCGCCAAGACCAACAAGAGAATGAGCAAAGTAGTGCACATAAGAGGCCTAAACTCATTTGGGGGTCTGAAGGCCACAAATGGAGTTGTCTCTATGGGTCTTCCTTTGAGCACTGAGAATTGTTTTGCTAAGATGGTGAGTTCAGTGAAGGCCAACAAGGCCTCAAATGGAAAAAAAGGAGGAGCTCTCTCATCCACTTGCAATGCCGCAGCTGAGATATTCACCATTGCTGCCATCATGAACGGTCTTGTT…	58	ACU14729	Glycine max	unknown [Glycine max]	5.51413e-16	55.8442	ACU15354	Glycine max	unknown [Glycine max]	1.35818e-14	60.274	ACU15263	Glycine max	unknown [Glycine max]	1.27122e-12	55.8442
Astenosperma_large_rep_c273	TTGTGAGTTCGATTTCAAGGGATTAGGGAGGGATCAGATCGCGAAGGCGAATCCCGTCATCAAGGCTGAGAAGCTTGACAAGATCTGAAGGAAGAAGGAACAGAATGAAAGGGTAGTATGGTCATTTCGTATTTGCGATTGTTACCTTTAAAACCGGGATTATTTCGGATCCGGGTCCGAGTATCGGACTGTTAGGTTGCTTACGGATCGGCCGCCATAATGGGCGGTTAGAGGGTGGGTCAATGGTCGTTGTTAAGTGGTTGCGTTCCTGTGTAAATTAAATTTGGGAAGGAAAAAAAACACTATTTCATAGTCGTTGACATTTATTTGCGGTTGAATTTATTTCTCCTTTATCTC	53	no hit
Astenosperma_large_rep_c277	ATATTTGGAATGTTCCTTGGAAAGTTGTTCATCAAGACTGCGAAACCCTTGTGGCTTGCCAGACTTATTTGTGGCTATACTTAACAAAACAAAACTTGCACAGGAGATCAGAGGCCATGCAAAGTATCATGTTTTTCCTTCTTTCCTCTGTCATGGGAATTTTTCTGTTTGTGGAATAAAGTGTGTTAGATATCAAGCTTGTGATTTATCCATGCATACATCATTACAGCTTCATCAAGATGTACTACCACTCTTGCAATGAAATGAATGCCAAGAATGAAATGAATTGAGTTATTTAGTAAAGAAACTCTATTCCTCTGTTTTTGTAGCGTGTGTCCGAGAGTGAGAGAAAAATGTATAATTAAAGATAATTGAGTGGTTTATGTGAGTGATATTGAT…	138	no hit
Astenosperma_large_rep_c283	TGGGTTTGGGATGTTTCTTGGAAGATTGTTCATCAAGACTGCGAAACCATTGTGGCTTGCCAGACTTATTTGTGGATATAATTAACAAAACAAAACATGCACAGGAGATCAGAGGCCATGCAAAGCATCATGTTTTTCCTTCTTTTCTCTGTCATGGGAATTTTTCTGTTTGTGGAATAAAGTGTGTTAGATATCAAGCTTGTGATTTATCCATGCATACATCATTACAGCTTCATCAAGATGTACCACCACTCTTGCAATGAAATGAATGCCAAGAATGAAATGAATTGAGTTATTTAGTAAAGAAACTCTCCTCCTCTGTTTTTTAGCGTGTGTTCGAGAGTGAGAGAAAAATGTAATAATTATGTTATATGAGTGGTTTATGTGAGTGATATTGAT…	94	no hit
Astenosperma_large_rep_c284	TAGAGTGGAGGGTGGTAGAACTAAGTGCGCCAGTAAATATACTGAAGCCACGGTGTAGCAACCCTTTTTCTCCCTTGGCCAGGTAACTGAATCATCCCCTTCCCCAATTTCAGTTTGTAAAATATTCTGTGCAATATCTGTACTGAATTGTTCTGCAATGAGCTGTTGGTTCCATTGCTTGTTTTCGTTTAGGAGTTGATTAACCCAAATTAGTTGTTAGTTAGTAGGAATTAACATCTGAGTAGATAATGCTTGTTGACTTTTGATCCAAGAGTCCTCCATTTACATATGGGTAAATACCAATCTACCATGTTATATGTATAAATTTAACTGGCTACACGTTAACAAGTTGCGATTCTACCTTGGTCTA	63	no hit
Astenosperma_large_rep_c291	ATCATTAGAAAATTAACATAATACTTAATCATCATAAATGAGGCTGTTATATTAGTTTAGTCAGCAACTTTTTCAAACTTCTCAAACTCATGCCGTTATAGGGTTGATATTTTAACTAGCTTTGATTAAGCATGTCAGATTTGGATCCGAGTTATTATCAGTTATATATTCTTGTTCTTTTTGGATTCCAAGTCACTAAAAACGTGAGAATTTTCTTTCAATTAGATGTGCAGTTTTCT	208	no hit
Astenosperma_large_rep_c292	GTTCAAAAGACTACATTTATTTACGGTGATTCATAAATCAGCATCAACACTGCAAACTACACGGAACACATTTTTTCATCATGTGTTACATAGATGGTTGCAAATTCGGATAAAAGAGGAAAGATTGTGTTGGACCTTTGAGCAATAAACTACGTCAAATCTTTATGACATGAATCAAATACAATACAACTAAGATACATGATAATAAAAACATATGGGGGGAAATAGTATTATCTGGTTTACAGATCCAATCCATTTTAGCATTTCGTACGGCGATGATTAAATATAGAAACAGTTTGCTGGCATCTATTTTAGCATTTCGTACGGCGATGATACCAATGAAACTGCTCTCTCCTACTCCTAGTATGGTCTATACCTCCAATCTGCTCTTGATGGCCT…	42	CBI21423	Vitis vinifera	unnamed protein product [Vitis vinifera]	1.43429e-13	94.2857	XP_002282572	Vitis vinifera	PREDICTED: hypothetical protein [Vitis vinifera]	1.43429e-13	94.2857	ACU20926	Glycine max	unknown [Glycine max] >gi|255642525|gb|ACU21526.1| unknown [Glycine max]	2.28988e-11	88.5714
Astenosperma_large_rep_c293	ATGCAAATGTAACACTGACTACAGCTTTGGATAACACCGCTTATAAATTTCACATTGGATTATTATTCTTGCAAGTTGCAACTCTACGGGATAGTGGGATAGAAGATCCTCAATACTATCAAATCTTGATAACAGTAGAACAACAAAGCCGAAGACTATATATTACATTGACGACCGTAGAACTAGTTTTGAACTCGAGAGAAATGAATCTCGATCCACATTTTAATAAAAGGGATCACAAGCAAATAAAGTAAATCCAGTACAGCAGAAATAGTTCTTGATCATTACAGTGCACTAAGAGCTTTGGCATGATGCTGGATGTGATCATCTATGAAGGTCGAAATGAAAAAATATGAGTGATCATAGCCAGCTTGAAGCCGCAACTTGAGTTGAACATTA…	63	ACJ11734	Gossypium hirsutum	S-formylglutathione hydrolase [Gossypium hirsutum]	3.73891e-141	84.4523	XP_002284489	Vitis vinifera	PREDICTED: hypothetical protein isoform 1 [Vitis vinifera] >gi|297739618|emb|CBI29800.3| unnamed protein product [Vitis vinifera]	8.32943e-141	84.507	XP_002308013	Populus trichocarpa	esterase d, s-formylglutathione hydrolase [Populus trichocarpa] >gi|118486725|gb|ABK95198.1| unknown [Populus trichocarpa] >gi|118487202|gb|ABK95429.1| unknown [Populus trichocarpa] >gi|222853989|gb|EEE91536.1| esterase d, s-formylglutathione hydrolase [Populus trichocarpa]	2.96252e-138	82.3322
Astenosperma_large_rep_c295	GTGGTATTTGGAATGTTCCTTGGAAAGTTGTTCATCAAGACTGCGAAACCCGTGTGGCTTGCCAGACTTCTTTGTGGTTATACTTAACAAAACATGCACAGCAGATCAGAGACCATGCAAAGCATCATGTTTTTCCTTCTTTTCTCTGTCATGGGAATTTTTTGTTTGTGGAATAAAGTGTGTTAGATATCAAGCTTGTGATTTATCCATGCATACATCATTACAGCTTCATCAAGATGTACCACTACTCTTGCAATGAAATGAATGCCAAGAATGAAATGAATTGAGTTATTCAAGTAAAGAAACTATATTCCTCTGTTTTTGTAGCGTGTGTGGAGAGGGAAAGAAAAATGTATAATTATGTATATGAGTGGTTTATGTGAGTGATATTGATATTAA…	137	no hit
Astenosperma_large_rep_c303	CCATTACGGCCGGGGTACTATAATAAGTCTTTATAGTGTTCATCATTACGGCCGGGGGTAGTAGTGCAATTACTCTCTGCTGCTACAAGAACAATAACACAGCCATGGCTGCTTCAGTTTCAACCATAGGAGCTGTCAAAGGAACTCTAGTGAGTTTGAATGGTTCTGGAGCTGTGGCTTCATCCGTTCCTAGTTCATCAGCTTTTTTCGGAAGCAGCTTGAAGAAGGTTACATCAAGAATCCCCAGCAGCAACAAGGTTTCCTCCGGAAGCTTCAAGATTGTGGCGGTCGATGAGGACAAGAACAAGCAGACAGATGAGGACAGATGGAGAGGGTTGGCCTATGATATCTCAGATGACCAGCAAGACATCACAAGAGGGAAGGGTATGGTTGATCCTC…	64	ACU18011	Glycine max	unknown [Glycine max] >gi|290766487|gb|ADD60246.1| beta-form rubisco activase [Glycine max] >gi|290766491|gb|ADD60248.1| beta-form rubisco activase [Glycine max]	2.76704e-165	83.427	ADD60245	Glycine max	rubisco activase [Glycine max]	1.79355e-164	82.0225	AAG61120	Gossypium hirsutum	ribulose-1,5-bisphosphate carboxylase/oxygenase activase 1 [Gossypium hirsutum]	1.79355e-164	83.2861
Astenosperma_large_c314	AACAAGAAAATGAAACTAACTCAGCGCAGATTCAGAATCTCAAGAACCTCAACGCCAGGCTCCTCCAAGAAACCACCGACAAGAGGCATCAGTTGGACTCCCTCATTGAAGCCAACAAAGCTCTGCAGTCCAAGCTCGACCGTTACGCTTCCGAAAACGGCGCCGTTAAGGAGACGCTTTCCGTTACGGCGGATAAACAAGCAACCTTGGAAGTAGAGCAACGCGTCCTCCTGGCGTTCGCAGAGACGCAGGCCAGGGAGATGAGTCTCCGCTTTGACGCGGTCGTGGCTGAGCTAAACGACGTCGTCGCTTTGAAGCGAGAGGCGAGCGAGCTTAGTGTTCGGTTGAACGAGGAGAGGGACGGTTTGAGGAGTGAGCTTGAATGTGCTGTTCGCGAGG…	37	XP_002512311	Ricinus communis	Ubiquitin-protein ligase BRE1A, putative [Ricinus communis] >gi|223548272|gb|EEF49763.1| Ubiquitin-protein ligase BRE1A, putative [Ricinus communis]	5.41129e-36	34.1549	NP_187164	Arabidopsis thaliana	unknown protein [Arabidopsis thaliana] >gi|6729023|gb|AAF27019.1|AC009177_9 hypothetical protein [Arabidopsis thaliana]	2.6856e-35	33.1034	XP_002264214	Vitis vinifera	PREDICTED: hypothetical protein [Vitis vinifera] >gi|298205014|emb|CBI34321.3| unnamed protein product [Vitis vinifera]	5.59981e-33	32.5088
Astenosperma_large_c324	GAGATCAGCAGAAATCTGAAGGAGTTCTGCTCCAAATGTGCGGGATCTTCGTGAAAGGCTATCAGGGACAATGACTGTGCAACCTAAAAACATTGATCCACCAAAGTCAAAGGTGGTAGCCAAACCAAGCAGTAAAAGTGTCGGTGTTGAGGCTCCTGCAGTACAGGCCAAGAGACCATCTAATTCAGTCCCTAAAAAGTTGCCACAGAAGGCTGATATTTCGGTGGATGATTTCTTGCAATCATTGGGTCTCGAAAAGTATCTCATAACATTTCAGGCAGAAGAAGTTGATATGGCAGCCCTTAATCATATGACTGATGAGGATCTCAAGGCCATGGGTATACCAATGGGGCCAAGAAAGAAGATACTTTTAGCGCTAGAGTCAAAGGTCTAATATTG…	59	ACU16371	Glycine max	unknown [Glycine max]	2.1423e-37	68.2927	ACU23719	Glycine max	unknown [Glycine max]	4.93882e-34	65.8915	XP_002267796	Vitis vinifera	PREDICTED: hypothetical protein [Vitis vinifera] >gi|296081056|emb|CBI18337.3| unnamed protein product [Vitis vinifera]	4.32662e-30	63.4921
Astenosperma_large_c326	CATTGAGGAGAAACTACACCAAAAGGAGTAAATATTCTCTTCAAACTCAAGGAACTTTCTTTAATGATTCAACCACAAATTCACCATGCAAGAACAATTAACTTGCATTTATTTCAGAATTACTTAAGTACATGATAATAAAATAACCAACTTAATTAACCTCAATACCCACTAGCTAGCTAGGCCACAATTATATGATACATCATACTAATGATTGAAAATCTTGGACACAGATTCATCACTAACATGCAATGCTGCTGCAAAACTCTTCTGCCTTGTGTCTGGATATATGACCGGTGGATGGATGGATGATAGAATATTGAAACCAATAAACAATTCAACGAATCAACATTTGAGTTTTGATGATGATGCCACTATCCTTCATCTCACAAGGGACCA…	95	ADK26060	Galega orientalis	Ca2+/H+-exchanging protein [Galega orientalis]	1.23423e-164	70.0219	ACJ84742	Medicago truncatula	unknown [Medicago truncatula]	1.72622e-158	68.8053	BAA25753	Vigna radiata	Ca2+/H+ exchanger [Vigna radiata]	2.33306e-155	67.5
Astenosperma_large_rep_c329	TATCAAACGCAGAGTGGAGTGGTAGCCACTGCAAAAATATCATATAACTCTGTCTCAAAGACACTAAGTGTTATATGTTCATATCCAAATGCTGCTCCAGTAACACTTACCCATAATGTTGACTTGAATAATGTCGTTCCTGAATGGGTTAGGGTTGGGTTCTCAGGTTCCACTGGGCAATACGCTCAAGCAAATGATATTTTATCTTGGTCTTTCAGGTCAACGTTGACCACCAACAACATTGTGTAAGAACCACCATGGATGTGTCATTGTTGTGATTTCCCATCTTTTATGTTCCAATAAGGACAAAATATAGTCCATTGTTTTCTTTTGAGTCTCTGTAGCGATTATGTTGTTTTGTTCCGATCCAGTTCTGTTATATGAAGAAAAAGCTTCTGG…	79	2FMD_A		Chain A, Structural Basis Of Carbohydrate Recognition By Bowringia Milbraedii Seed Agglutinin	4.10764e-21	65.7534	2D3P_A		Chain A, Cratylia Floribunda Seed Lectin Crystallized At Basic Ph >gi|83754926|pdb|2D3P|B Chain B, Cratylia Floribunda Seed Lectin Crystallized At Basic Ph >gi|83754927|pdb|2D3P|C Chain C, Cratylia Floribunda Seed Lectin Crystallized At Basic Ph >gi|83754928|pdb|2D3P|D Chain D, Cratylia Floribunda Seed Lectin Crystallized At Basic Ph >gi|83754929|pdb|2D3R|A Chain A, Cratylia Folibunda Seed Lectin…	7.74668e-20	58.75	P81517		RecName: Full=Lectin alpha chain; Contains: RecName: Full=Lectin beta chain; Contains: RecName: Full=Lectin gamma chain	7.74668e-20	58.75
Astenosperma_large_c330	CCCATAAGCCGCATTATTTAGGAAACATAATCAAAGGCTTTAGAGGTTGGATAGAGTTACAATATCTTAATTATTCTGTAGAATGCTATTACTTTCTCAAGATGGCATGCATAAGAAATTACACCAGAGAGAAGAGTGCTCAAAAACCTAGTTATAAATAACGCAAACAAAACATTATTTATTTTGAGACGACAGCTTAAAGGAGTTGCATAGACAAATTTGTAGGTATATATTTGGTATTTGGTATACAACACAAATATATTGCTATATCAACCCTTTAAAGTGATCCAAACTGGCATTATCCTTATCATAATCCTTCCACATCTGCAACTCTTGCAAACAAACTCTCTGCTTTGGTGTGCCAAACAGCCTTAGATGCTTGGCCTCACGTTCAGATGA…	77	CAD42908	Prunus persica	catalase [Prunus persica]	0	93.4959	XP_002270703	Vitis vinifera	PREDICTED: hypothetical protein isoform 1 [Vitis vinifera] >gi|297745549|emb|CBI40714.3| unnamed protein product [Vitis vinifera]	0	92.8862	ACJ11733	Gossypium hirsutum	catalase [Gossypium hirsutum]	0	93.0894
Astenosperma_large_c331	TAAAACTTGTTGAATTTTATAAACTTCAAATATAAGCAACAAATTTGGAATCTTATGCTTCTTTTGCCCCTTTTACCCGTACGTCTTTTTCTTCGTCCTTATCCGCATATAACAATGGAAGCTACGCTTGTATACTACAATAATGAATAAGCATGAATGGGAGCGAGAACTGATAGCACATACATTGAACTGTGACTGCCACGCACCCATGCCATGCCATGCATCATCACATACATACACATACACATACACATACACGACAGGCCCCACATCACATGCGTACATTATCATCATCATCATCATTCATAAGCATCAACATAGCTATTACCCACTATCCTTATTGAATAAAGAAAGAAAAAAGAAAAGCATCTAATTTGTGCAGAGATCTTGAGACACAGC…	81	AAC83463	Glycine max	cationic peroxidase 2 [Glycine max] >gi|255648222|gb|ACU24564.1| unknown [Glycine max]	3.15523e-157	89.0728	AAA99868	Gossypium hirsutum	peroxidase [Gossypium hirsutum]	4.12085e-157	88.1967	AAD37374	Glycine max	peroxidase [Glycine max] >gi|255647993|gb|ACU24453.1| unknown [Glycine max]	1.015e-155	86.4078
Astenosperma_large_rep_c338	GGCAATGTTCCATCTTTATTTAAAATAGCAACACCTCAACTTTCCCTTCTCCTCCTCTTCTTGTGTACATGATAAAACAACAAAACCTTATCCCACTAGGTGGAGCCAGTTTCTTGTGTACATAAATATAATGAAAATATAAAGACTGAATTAACGTCTTACATAAGAGTATAAGACACCATCCAAACTAACAGCAAACTATTAGACATAATGAAGCATTTCAAAATTCAAAGCTTTGCTGGTCCCTTGGGGTGTTGTATGACTATGTAATTGTAGGCATCCAGGGTCAGAAAATCATCCAGTGTTGGAGCAGTGCACTGCCTTTTGAAGATCTTGCAAGCCTCCTTATACATTCCCTTCTTGAATTTATCTTTTCCCACCTCACTTTCAATCCTAGCC…	48	ACJ85740	Medicago truncatula	unknown [Medicago truncatula]	1.62769e-33	80.4598	AAA33123	Cucumis sativus	glyoxysomal malate synthase (EC 4.1.3.1) [Cucumis sativus]	2.77642e-33	79.3103	P08216	Cucumis sativus	RecName: Full=Malate synthase, glyoxysomal >gi|18271|emb|CAA33465.1| malate synthase [Cucumis sativus]	2.77642e-33	79.3103
Astenosperma_large_rep_c342	GGGAACCAAGTCTGAATTGGAAGTCGATGCCAATCGAATTCGCAGAAGATTCGACCTATGATCCAATCGCGCCAGATGGAAAGACAACTATAAATATCTCTGGTTCTCCTTTCCATGGAGATTCGGAATGGGACTAGATATCTTGATCTTTTATGGCATTTCTTAGAATCTTTATGCAGCATTCCAAAAATTTAAGCCTTTCGTGCTTTGGCTTGAAGATACAAGATTTCATATGTTTCTTTATGTTCAATAATGAAGAGGAATTAATTTTTTTTTTGGNGAAGACTCAAGTGCAATTGAATTGCATTTGTT	72	ACU16983	Glycine max	unknown [Glycine max]	1.45981e-10	70.4545
Astenosperma_large_c355	CATTACGGGGGGGTAGTAGTAGTGGACTCATAATTGTTTTTGTTCATATCACGGTAAAATTATTATAGTCTAAGAACAAATAAAAAAAAGGTTTCACTGGGAAATTGCAACAACAATGGCATCAACCTCTTCCTCAACTCTTACAATATCATCTTCTTCCACCATTTTTGATGGCAAAGCTCTAAGGAATTCAGCAACTTCACCACAATGTGTGAGCCTTCCAACTCTCCCTCCTCCAACTTTGCAAGCTCAAATTCGTCAATGGAAGCCCAATGCTTATTGCCGCAAGATTGCTAGGAATGTTATGGCAATGGCCACAGGAGAGGCACCATCAGAAATTGCCACTACTGAAACTCCAGAAATTGTTAAGACTGTTCAAGAAGCTTGGGATAAAGTTGA…	77	XP_002320236	Populus trichocarpa	predicted protein [Populus trichocarpa] >gi|222861009|gb|EEE98551.1| predicted protein [Populus trichocarpa]	5.21855e-54	72.3684	ABK95200	Populus trichocarpa	unknown [Populus trichocarpa]	3.38256e-53	71.7105	XP_002266107	Vitis vinifera	PREDICTED: hypothetical protein [Vitis vinifera] >gi|296089017|emb|CBI38720.3| unnamed protein product [Vitis vinifera]	2.68016e-50	67.1053
Astenosperma_large_c356	CCATTACGGCCGGGGGAAGCGGAAGGAGAATTTAAAATAGTTGGGTGAGGGTGAGAATATTATTTGGTTCCCTGGCCTATTTGAGTAGAAACTAGTAAACTAGTATTTTCTTTCTCCCCCATTGTTGTACTGTACTTGAAAAAATTGCATTGAATGGCAATCCCCTGAAATTCGGCCAGATCTGAGATCTCACTCTTTCTCTCTTATACGCCACCACCCCTCTTCACTCTTCAAAAACCCCCAAATCTCAGGGTTAGGGTTACGAAGCCAATTACAACCACAGATCCATCAATCAATCCATCAACAATGGCGGTCTCGGACGGCGTCGTGAAGAAGATCATCCTATCATACACCTACGTCGCGATATGGATCTTCCTGAGCTTCACGGTCATCGTGTAC…	54	ACU21180	Glycine max	unknown [Glycine max]	8.58723e-156	91.4191	XP_002878859	Arabidopsis lyrata subsp. lyrata	hypothetical protein ARALYDRAFT_901190 [Arabidopsis lyrata subsp. lyrata] >gi|297324698|gb|EFH55118.1| hypothetical protein ARALYDRAFT_901190 [Arabidopsis lyrata subsp. lyrata]	4.88745e-143	84.106	XP_002285155	Vitis vinifera	PREDICTED: hypothetical protein [Vitis vinifera]	8.33672e-143	83.1683
Astenosperma_large_rep_c362	CAACGCAGAGTGGCCATTACGGCCGGGGACACAAAAGAAGAGATAACATAGTAAGAGGAAGGAAGCGCACTCCCAAAGAGGGCAAAACACACAGCACTTCACCGTCATCATCATTTCAACCCCCCAAACAAAAGAAAAAGCTAAAGAAGAAGAAAAAAGCAAAGAGAGAGAAAGAGGCCTTGAAGAAAGAGCTTGAGGAGGAGGAAGAAGAAAAACAACAAGATAAGGGGTTTCTGTGTGTGTTTGTTGGAGGAGAAGAAGATGCAAGGAGTGGAGCAACAGAACAATAACCAGCAGCTGGTGGTACAGAACTCGGGGAGCCTGAGCTTCAGCAGCCAGCTGTCAAAGGAAGATGAAGAGATGTCCAGGTCGGCACTCTCCACCTTCAGAGCCAAGGAG…	39	XP_002283313	Vitis vinifera	PREDICTED: hypothetical protein [Vitis vinifera]	1.37427e-56	88.6076	CBI30259	Vitis vinifera	unnamed protein product [Vitis vinifera]	4.80584e-54	89.1892	XP_002529082	Ricinus communis	conserved hypothetical protein [Ricinus communis] >gi|223531494|gb|EEF33326.1| conserved hypothetical protein [Ricinus communis]	2.27101e-50	79.4872
Astenosperma_large_rep_c363	GGTAGAGAAATCATTATCAAAGACAGTAAGCGGCTTCATAAATTTGTGAATGGACAATGCTCATGTGGGGATTTCGGTGTTTTATTCTGATTTTCCTCTAAGCAGCATCAGATCTTTTTAGCATAAAAATTTATACATTTACTTTTTGTACACTTCTACACTTGCTAATAGCACGTTACTGTTTGTAGGTTGTTATTACAACTTCAGGCTATGAATGAAAAGTTTTCACTAACTGGCTAACTATTTACTTTCTTTAGAAGCTACTAAAAGAACATGAATCTTTCTTACATTGCTGAAAAATTCTGCTCAGATAATCAGTTCTGCTCTATGAATAAAATGGCTCCAAGATTTTGTGATG	41	no hit
Astenosperma_large_rep_c364	GGCATAGGATTTTTGCTTTACCCTGGAATTGATTCTCACATAACAATTAGATAATCTTTTTATATATTGCCGTCTGTTAATAATTGTAAGAACTATGAGTAATTGTGTAGCTTTTCAGGTTAAGGTAGGTTTGCCAGATTTGGATATATAAACCTCGTAGATTAAAGACCTGATTGAGCATTGGGATTGTACATTGATGACATACGTTTACAATGTAAGTAGTACATAATTCGAAAAGTAAATCACAGTGAATTCAGTGTTGCTACTCTAAATCAAACATATAATAGCTTAGTTGCGTATA	48	no hit
Astenosperma_large_c366	TATTGCAATCGCAATTTTTTTTCGGTTTCAAAATATTGGAAAAGAAAGAGTCGCCGTTTTGTAGGTGGAGCTGCTGCGTTCATCATCATCATGGACGGACAAGATTCGGAAGACCCAAAGCAAAGCACTGCTGATATGACAGTTTTTGTGCAAAATCTTCTTCAGCAGATGCAAAATAGATTCCAGACAATGTCTGACTCCATCGTCACAAAGATTGATGAGATGGGAAACCGTATAAATGAGTTGGAGCAAAGCATCAATGACCTAAGGGCAGAGATGGGAGTGGAGAACTCGCCTGCAGGAGGTACCAAACCAGAAGATTCCAAAGAGGAGGGTTCAGCTTAAGTGTCATTTTCGTGTTTCAACTGCCTTATATTCTTGTGTCGTATACATCAGGAT…	57	ACU13733	Glycine max	unknown [Glycine max]	2.31105e-29	80.6818	ACU20676	Glycine max	unknown [Glycine max]	1.49798e-28	77.2727	NP_849392	Arabidopsis thaliana	unknown protein [Arabidopsis thaliana] >gi|26453171|dbj|BAC43661.1| unknown protein [Arabidopsis thaliana] >gi|28416759|gb|AAO42910.1| At4g15810 [Arabidopsis thaliana]	6.29359e-27	80.5195
Astenosperma_large_c367	CTAGTATTGGCTGTATTGCCGTAAACTTATGATTGTAATAAGAAATTAAGAACAGATTAAGTGATTGGCTTAATGCACAATGGGATTCATGGCTATATGTACTAGTCATACCAGCACAAATTCAAGTTTGTCATCATAGTCATAAACATAATATATCTATGACTAAGTTGTACAAATTACATATTTTATCTATATAAAAAAAGAGCAAAAATAAAAGTTGAGATTGAAAATTGGATGGCAAGAAGAATCTTAATCAAGCAGCTGCTCCAACAGGTACACCACCCTTGAGCCTAGATGAACCATAAAGGGTTTCTTCAACCCTAATGATCTCATTCTTTGATCCATAAGCAACTTGAGTTCTGTCATCAACATTGGTTATAACTTTGTCTAGCACAGATT…	64	ACU23254	Glycine max	unknown [Glycine max]	1.92162e-179	90.3509	XP_002263049	Vitis vinifera	PREDICTED: hypothetical protein [Vitis vinifera] >gi|296086099|emb|CBI31540.3| unnamed protein product [Vitis vinifera]	4.50816e-170	85.9238	XP_002530415	Ricinus communis	sedoheptulose-1,7-bisphosphatase, chloroplast, putative [Ricinus communis] >gi|223530064|gb|EEF31985.1| sedoheptulose-1,7-bisphosphatase, chloroplast, putative [Ricinus communis]	5.28842e-167	86.2974
Astenosperma_large_c371	GGTAAATGCTAACAGCTGTTTCTTCGTTGCTTAACTTGCAACTTTGGAATAGGGCTCTGATTGCAACATAATTGGCCAGTGGCTGGCGTAAATGGTCTCAATTTTTCCCTCTTTTTTGGTAAACAACGTCGGCATGAACTTGGCTTGGAGGTTGTTATGGTAGGTTTTAAGTCCATCGGGTTGATGAGGCTTTTGATATAACAATTGGTATATATCTGTGTGAAGCAGGACCAAACGTAAACAGCTAAAAACCTGTACTTAATCTGATAAAAATCTAACCTTTCTGTTTCCCTTAAGTTTTATGATTTTCTTATATTCCTTCGAACAATACTTTGATTAACCATTTACTTTATATATCTATATGGTGACAAGCCGCATGTTTATGACTTGA	34	no hit
Astenosperma_large_c375	CCATTACGGCCGGGGGAAGAGAGGAAGGAGAAAGAAGAGGGAAAGTTGGAGAATCACCAAAAATGTTGAAGCTGTCTCGCCTTCTACCTTCCATTTCCGGTTCCAGCCCCCGCTTACTGGAACCCCTCTCCTTTACAAAACCTGATCCTAGGGATTCAGCTGCGTTTTCTACAGCTACCAATAATAAATATGCTGCTAAAGGGTATACCTCAAATCGCATATTTGCTCCTTATTCCGTTTACAAGGGCAAAGCTGCTTTCTCTTTGAGTCCTTGTCTTCCAACTTTCACCAAGTTGGATAGTGGGGCCGTTGTAGTTGATCGCCGTGGTTCAATGATGATGATTTTCATGCACTCCATTGGGGAGCGCAAGTATGACTGGGAGAACAAGCAGAGATTTG…	49	ACU19178	Glycine max	unknown [Glycine max]	1.00819e-92	76.8908	ACU16386	Glycine max	unknown [Glycine max]	2.74556e-90	72	ABK94132	Populus trichocarpa	unknown [Populus trichocarpa]	2.18555e-71	66.1905
Astenosperma_large_c378	GGCCATTACGGCCGGGGTCTTTCMRRGMCATTAAAGAMAAGGGAGAGCTTAGAGATTCAAGTAATGGCAACCACAATGATGACCACTCTCCCTCAGTTCAATGGTCTTAGACCCAAATTCTCAGCATCCCCTGTGCAGAACTTGGTTGCTGTCCAACCCATGAGGCGTAAGGCGAAGGGTGCTCTAGGAACTCGCTGTGATTTCATTGGTTCAGAAACCAATCTGATTATGGTGGCTTCTACAACACTGATGCTGTTTGCCGGAAGGTTTGGATTGGCTCCGTCCGCAAACAGGAAAGCGACTGCAGGGCTGAAGCTCGAGGTGAGGGACTCAGGCTTACAGACTGGTGACCCAGCTGGTTTCACCCTTGCTGATACCTTGGCTTGTGGAACTGTTGGC…	123	XP_002280687	Vitis vinifera	PREDICTED: hypothetical protein [Vitis vinifera] >gi|297740792|emb|CBI30974.3| unnamed protein product [Vitis vinifera]	2.86635e-49	79.845	ACU16096	Glycine max	unknown [Glycine max]	8.3398e-49	90.7407	CAN77761	Vitis vinifera	hypothetical protein [Vitis vinifera]	1.42256e-48	79.0698
Astenosperma_large_rep_c382	GGCATACTGAAAACCACTGCCCATCTCATTTCTCTAGTTATTCTTGCAATTGGTTTAACTACTAAGTACAAGCCAACTGTTCTAAAAACCAAAAGGATGTAGAAACCTCAAGTCTAATAACACAATACCAAAATGGCAGAATAGTGTCGACTAATCTATGTAGCTGATATAGTAGGATAAAACTCTCTTGTTGTTCCATTCAACATCTGCCTTATTATATATTATAGTGATAAAATGCACGAAAGCAAATCAAAAGGGCACTGCTGAATTGACAGAGTTGTTGAGCCATTGTTCTACTGGGCTCCCAATTGAGTAAACAATGAACCCAATCTCCCTCAGTTTCCCAACATCCAAAATGTTCCTACCATCGAAAACAAATGCTGGCTTCTGCATGTCATC…	33	XP_002514686	Ricinus communis	UDP-glucose 6-dehydrogenase, putative [Ricinus communis] >gi|223546290|gb|EEF47792.1| UDP-glucose 6-dehydrogenase, putative [Ricinus communis]	1.61346e-17	75.4717	NP_197053	Arabidopsis thaliana	UDP-glucose 6-dehydrogenase, putative [Arabidopsis thaliana] >gi|9755804|emb|CAC01748.1| UDP-glucose dehydrogenase-like protein [Arabidopsis thaliana] >gi|15810323|gb|AAL07049.1| putative UDP-glucose dehydrogenase [Arabidopsis thaliana] >gi|53749198|gb|AAU90084.1| At5g15490 [Arabidopsis thaliana]	3.59442e-17	73.5849	ADB24765	Gossypium hirsutum	UDP-D-glucose dehydrogenase [Gossypium hirsutum]	6.13115e-17	71.6981
Astenosperma_large_rep_c389	ATTTGGGATGTTCCTTGGAAGGTTGTTTATCAAAACTGCGAAACCCTTATGGCTTGCTAGACTTCTTTGTGGTTATACTTAACAAAGCAAGCCATGTAAACTGTAGGAGACTGTTGTTAGCTTCATGTGTTTTCCTTTTTTTTAATATTTTTCTGTAATGATGTTAGTTTCTCTGTTTGTGGAATAAAATATGTAATTTCTATTAATTAATGGACCATGGATGGGTCATGTATTATCTTTCATGTGTATATTCTTTATAAAATGGATCATGTATATTGTCAGACTTAATTTTT	49	no hit
Astenosperma_large_rep_c391	GTGTTCAGCGCCAGCCTTATTCCTCTCTGGGCTCTGATTGTCCTCAGAGGGATTTTGAGTAGCCATTTGTTCATTTCTTGGCTTCCTGCTACTTTGAAGTGAGGTATTTAATGTTTTCCCACTTCTTAATTGAACTGCTTGGCATTCTTCTGCTATTTGTTTTGACAGTTGCTTTTCTGTTTGCTTTAACTGTACTTCCATATTCCTGTTAGCCATTCTTGTTTCCTGTAGTATTTCCTTGAATTCGGCTAGCTGCTGAGTTAGAAAGTCTAATTGCTGATTGAATTCATTAGCCTGATCTACAGGACTGAGTTCAGCAGTTACTGTTTTAGCTTCTTCTTTCATGGAAGATACACTGCTTAGATACAGATGCTGATTTCTGGCAACTGTATCAATAAG…	1651	no hit
Astenosperma_large_c396	TCAACGCAGAGTGGCCAACATAAGAAGCAAAATGATAGTCAATGGTTCTGTGATTTCCCAGAAGGCTACCACTTGCATTGTTTTGGTTCGAACAAGTTCATATCGGCTTCAGCCACTTATTATTAGTAAGCATGAAACTCAAAACAACATTTATAGGCCCCTCCTTGATTGTTGCAAGGCAGTGCCAATACATTGTTAAGCCTGCTGATTAGTTCTGTCCAAGTAATTGTAAATAGATGAAGACTCAGGTGCAGATAAATTTATGTGAAGTTGATAGCTGTGAGAGCCGTTAGATGACAATTTAGTCAAATCTATCAATTCATCTAGTAACTTTCATCTATCAACTTCACATGAAATTAACTGCACTTGAATTTCCACCTTGTAAATATCATCCGTGGA…	31	no hit
Astenosperma_large_rep_c397	TGTAGCTTTGGGTCATCCTCTAGGTTGTCTAGTGGTGCCCGTATTCTGGTGACTACTTTTTTGGGGGTTACTTGTAAGTCAGAAAAATGGGAAATACGGAGTTGGTGGCATTTGCAATGGAGGTGGTGGTGGATCCGCCCTTGTTGTGGAGCTTCTATAAACCATTTTGCAGGTTCAGTATATGTCCTTTTAGAGCCAGCATTTGAGCACAGTTCTACAAACTATTACTTCCTCTTTAGCAAGGGTACACGCAAGTTTCAAACTGACCACCAGAACACAAAGCATAGAGTGGAGCGAAATTTAGCTAAAGAAACGTTTGTTTAGTGTGAAATTTAAGTTATGTTTGTGGCAAAGTAGAATAGGGAGCAACGTTATCTACATTTTTTGTTTTCCTGCAAT…	52	no hit
Astenosperma_large_c399	GGCCATTACGGCCGGGGGGGCACAGCAGAGAGCGCACACACACAGTGTGGTTTTTGATAAGTGAAGGAGGAGGAGTTTCTTATTCCTTCGAGACGTTTCGATTGGGAATCTAGAGTTTAGGGTTTGTTCGTTTGGATTGCGATTTTGGTGTTTTTGAGAGACATGGCGGAGCATCACGAGCACGAGGAAGGGAAGGGGGAATCGCTGTTGGATAAGATATCTGGAAAGATCCACGACCACGACGACTCATCGTCTTCCTCCGATTCCGACAACGAGAAGAATAGCACCTCTGAATCCATCAAGAACAAGGTCTTCAGGCTCTTCGGCAGGGAGAAGCCAGTTCACAAGGTCCTTGGTGGTGGAAAACCGGCTGATGTGTTTCTTTGGAGAAACAAGAAG…	100	ACU23452	Glycine max	unknown [Glycine max]	1.33012e-86	78.4689	ACU21063	Glycine max	unknown [Glycine max]	5.58837e-85	76.6667	ACJ84486	Medicago truncatula	unknown [Medicago truncatula]	2.12358e-84	76.1905
Astenosperma_large_c418	CATTACGGCCGGGGGAAAAAGAGTATGGTCCATATCATCCAGACACCTTAGGTGTCTATAGCAATCTTGCAGGAACCTATGATGCAATGGGCAGAGTKGATGATGCCATTGAGATTTTGGAATATGTAGTTGGAATGAGAGAAGAGAAGCTTGGAACAGCAAATCCTGATGTGGATGATGAGAAGCGTAGGTTGGCAGAGTTATTAAAAGAAGCAGGAAGGGCTCGGAACAGGAAAACAAGGAGGTCACTGGAAACTCTTCTTGATGCAAACTCACACCTCATAAAAGAAAATTTCATCAAGGTATAAATCATGCATGAAGCTGTATATATTATATAAGGTATTGAAATTAGTGGTTTGCTTTGTTTTTATCATTGTTCTCGGATAGAAATGTGTTATT…	29	ACZ74702	Phaseolus vulgaris	kinesin light chain-like protein [Phaseolus vulgaris]	2.06856e-41	88.6598	CBI15036	Vitis vinifera	unnamed protein product [Vitis vinifera]	4.76881e-38	83.5052	XP_002279663	Vitis vinifera	PREDICTED: hypothetical protein [Vitis vinifera]	4.76881e-38	83.5052
Astenosperma_large_c419	GACAGAGGAAGGGATCGTGACTGGGATTACGATGATCGAGATAGAGATTATGGCCGCGATCGAGACCGGGACCGGGGTAGGCATCGTCACTAAACTTAGATGTAGAAGGGCATTTTTATGGATTGGCTATTATGATGAACCTGTGTTGGGTCTTTTTGTGTAAGGATTCCAATTGCTTTGAATCATATCCTTTCATGTGGGGATTTACATCATTTCATCTGATGAACGCCCATTTTACTTGGCATGTAGCTTTTGTAGAAACTTCGATATATTTTTTATGTGATTAGTTGTTACTTGCAAGGACAACATTTCTGTCTGAGAATGTTCGCCTTCGGCTTGCTTGAATTTTGAGTGTCATTAACGCCCATT	30	no hit
Astenosperma_large_c425	TTAAAACTAATAGAGGGAGGGTTGGKCATATTATATTACACACACCATTTTTTCAAAGTAACAAAGAAGAAGGAAAAGGCTAAGAGAAGAAGGAATCAGAATCCAGTAGATTACGTTACATTAAATTACAAAGTCCAAAAACAAGAAGAAAAAGGAAAAGGGGGAATATATATATATAGGGTAGGAGTAGGTCATAAAAGTTGGGGAATTCAAAAGTAGTCTTCAGTCCTTCCCTTGAATCCAATTTGGCCAAAGGTGAGGCAGAGGAAGAGGCCCAGGTGCCACGTAACCAGCCACAACCAAAACTGGGAAGTGAGAGCAGGAGGGGTAGGGAAGTGAGCAAGCTCAGCTCCAATGCTCTCAAAGAAGAGTCCAGTTAGACTGTTGCCATTGATAGCC…	36	ACU20009	Glycine max	unknown [Glycine max]	5.75919e-53	81.8182	ACU13599	Glycine max	unknown [Glycine max]	1.67567e-52	82.6446	AAM97011	Arabidopsis thaliana	expressed protein [Arabidopsis thaliana] >gi|23197966|gb|AAN15510.1| expressed protein [Arabidopsis thaliana]	8.31625e-52	80.1653
Astenosperma_large_c430	ATGAGAAATTGTAAATACTTTTATATATGCTCAGTTTTTTATTTTTAAAATTTTGTCTATAGTTTGTATATCAACATTAATTATAATGTTCAGATAGAAAAAAAAATTGTTTGTTGTGTATTTAAAAATAAAAGACACGAGACTAACTGGAATACTACATTACTTTTGCCATCAACTAACTGGAATCTTATGGATGCAATTGCAAGCATGCTTGGATTCTTTTAACCGTTCGGGCAGACATGCATTTGGTTATATTTGCTTGCGTGTGATAAATTTTTGTGCTCGTTAATTGTGTATGTGTTCTTGCTATATATGTGATTTGTTTTG	32	no hit
Astenosperma_large_rep_c458	CTCGTTGTTCTTTGTCTCATAATAATTATTCTGCTTCTTATCTTCCTATACTATTACTTTGACCAATCTAACAAATTGGCTTTAGAATTAATAAAAAACGTAAGACGTCAAATCTATCAAAAATCGGTATGTCAGGTYTAGAAATTAAAAAGAAATGAGRACAAGCATGGCATGACGAGAATGGAGAAATTCGAGATGTTAGAAGGTGCAAAATTAATGGGTAGCCGGAGACTGCTACAATTGCTTTAGCGGGAGCTGCTGTAGGTATCGGAAACGTATRTCAGTGAATGCATTGATTGCATTTCAAGTGAGATGTCCAAGAGAAAGGGAACGAGGGGAAGAAGCGACGAAGAAAAGAAGTGAATGAAAAAGCATGGCATGACGAGAATGGAGAAATTC…	41	no hit
Astenosperma_large_rep_c466	GTTGGATGGGGATGGACTCGGAGTAAGAGTGAGCAAGGAGCTCTTCAGCCGAGTGGTTGAGGAAGAGATGGCTAGGATTGAAAGTGAGGTGGGAAAAGATAAATTCAAGAAGGGAATGTATAAGGAGGCTTGCAAGATCTTCAAAAGGCAGTGCACTGCTCCAACACTGGATGATTTTCTGACCCTGAATGCCTACAATTACATAGTCATACAACACCCCAAGGGACCAGCAAAGCTTTGAATTTTGAAATGCTTCATTATGTCTAATAGTTTGCTGTTAGTTTGGATGGTGTCTTATACTCTTATGTAAGACGTTAATTCAGTCTTTATATTTTCATTATATTTATGTACACAAGAAACCGGCTCCACCTAGTGGGATAAGGTTTTGTGTTTTATCATG	23	ACJ85740	Medicago truncatula	unknown [Medicago truncatula]	1.69215e-30	82.2785	AAA33123	Cucumis sativus	glyoxysomal malate synthase (EC 4.1.3.1) [Cucumis sativus]	2.88638e-30	81.0127	P08216	Cucumis sativus	RecName: Full=Malate synthase, glyoxysomal >gi|18271|emb|CAA33465.1| malate synthase [Cucumis sativus]	2.88638e-30	81.0127
Astenosperma_large_c467	GTGGGTAGGAACTGATAAAGTGATTGGTTGTGGCTTTGATCCAAGACAGAAGAAGGTGTTCTTCACATTAGACTCAGAGTTGGTGCATGTAATCCATTGTCAATCACAAGTGTTTGGAACTCCATTATATCCAATCATGGCTGCAAATATAGACATCATGGTACTAGTTAATTTTGGACAAAGTTCATTCAAATATGCTCCTGCAAATGCACAGAGAACACCAAATCCATGCTTTATAGCCCCGCTTGTAAATTCACCTGCTGCTACTTTGGGTTATGATGATAGTAGGGAGCTATTTTCCATGGGAAGGATTGATTCTCAGTGGCGCAATCGCTCCGCAACCAGAGGAAGCCACAACACTGGCAACAATAATAATAATAGTAATATTAGAACAATGGA…	29	CBI19487	Vitis vinifera	unnamed protein product [Vitis vinifera]	1.9505e-59	70.5128	XP_002284938	Vitis vinifera	PREDICTED: hypothetical protein [Vitis vinifera]	1.9505e-59	70.5128	XP_002510180	Ricinus communis	conserved hypothetical protein [Ricinus communis] >gi|223550881|gb|EEF52367.1| conserved hypothetical protein [Ricinus communis]	1.54547e-56	68.9873
Astenosperma_large_c473	AGTTGGTAGTGGTGTGAATCTGTATTATTGTAGGTTATACTTATTAGTCTATTGTTTGGAATAGTACCTCTTGATCTATCCTTTAGTTGCATGTTAAGCCTGTGTTGAAGATGTTGGTTATGCTGCAGTTGCTATTTAGTTATATGTTAAGATTATATTTATGTTATAGTTCAGTTTCAGCAGGATTTGTTAGTTGATTGTCTTGAAGTAATGAGATATTTGCACGTAGCAATTTTGGATGCCCT	29	no hit
Astenosperma_large_c474	GSTAGAATTTGGTGTCAAAAGACTTAAATTACTTTTAATCACGGATACATATAAAGACAAGCAATATTTGTTCTTTCTCAAGGTTCAAAGTTCGGGTTATTTAGGAAGCCAACGGTACCTAGCAGAAACAATTTGATGAAAAGAAAGGGGAAAATACATTGGAATTGAGAAACCAAAAGCTCTTTATCTTCCTGGCTGCAGATCAAGCCTTTGAGGGTGATTCACTAGAGCTGATAGCAGGATTATCCTTTCCTGATTTGGATTGAAGTGCTTCTAGCGTGTCGTGGAACTCTTGAGGAAGAGGAGGAGGTCGGTGGAGGGGAACGTGCCTGGGAACTGGTGCATCATTCTCGATCACCTCAATTTCATGATCATCTGGGACRCCCCAAGGATCCCACT…	31	XP_002513634	Ricinus communis	NADH dehydrogenase, putative [Ricinus communis] >gi|223547542|gb|EEF49037.1| NADH dehydrogenase, putative [Ricinus communis]	8.46197e-63	79.6053	ACU16020	Glycine max	unknown [Glycine max]	2.08426e-61	80.2632	XP_002305272	Populus trichocarpa	predicted protein [Populus trichocarpa] >gi|118481537|gb|ABK92711.1| unknown [Populus trichocarpa] >gi|222848236|gb|EEE85783.1| predicted protein [Populus trichocarpa]	3.5552e-61	77.6316
Astenosperma_large_c482	TAGTCTTATAGAGGTGAGATTTAACATAGTAACTTTWTGCTGAAGCAATCTAAATTCTTTTGATTTTAAAGAGCTCTCTCACACACAATATGTTCTAGTTCTCCCTTGCTACACTCAACTTAAGCTCGAACCGCCATTTTCCACACATAATTTGCATGATGTGTCCTATATGAAGTTACAATATATAGGCTGTTACTGGTTGACAATCACAAATACATTGAAGAAGTGAGGTTAGCAGTTATGGTTGAGCTGGAGGTCCATGATTCTTGGAGGTCGTCTACACGTGCCACATAACGAGATCAATTTTGGAGAGGAATCATTTAAAGCAGCCAAAGCCAAGATTCAGTCAAAGTGGTTGGAGAGTATTAACCAGAGAGACTAGGCTTGGTAGATCACTCA…	32	ACU16876	Glycine max	unknown [Glycine max]	2.02733e-35	80.8081	ACU23130	Glycine max	unknown [Glycine max]	5.89862e-35	79.798	XP_002532357	Ricinus communis	Ubiquitin carboxyl-terminal hydrolase isozyme L3, putative [Ricinus communis] >gi|223527944|gb|EEF30030.1| Ubiquitin carboxyl-terminal hydrolase isozyme L3, putative [Ricinus communis]	6.74889e-31	70.8333
Astenosperma_large_c501	AAGCATATGCAAGATACAAAGCAACCCCATATACCTCCTAAATTTTGGATATAACCCTTGTGGTCCATGTAAGCCTGTGGTCCATATAGTTGAATTTCATGTTCCCAATCTACTTTTCTTGATCTTCTCTTTCTTATGAACTGAACACTTCTTGCCATTCATGATCCTCAAGCTTTGCCTTAACAAGTCAAATTCTCTCTCCTTTTTGTACTTCTCTTGCTCCAACGAATCGAGATGAGATTTTAATGCTTTGATTGTTTCTTCCTTGTCTTGAAGTTCTTTCTTCATAGTTTCCATTTGGATCTCCTTTTCCTCTGCCTTCCAATATAGACCGTCCCCATGATATGTCCTGTGAATGAGGTCATCAAGCTCAGTCTTGATAGCAAGATAGAGATGCTT…	20	ACU14322	Glycine max	unknown [Glycine max]	5.59118e-50	80.1587	XP_002518193	Ricinus communis	conserved hypothetical protein [Ricinus communis] >gi|223542789|gb|EEF44326.1| conserved hypothetical protein [Ricinus communis]	6.86652e-32	47.9532	CAN67122	Vitis vinifera	hypothetical protein [Vitis vinifera]	2.20888e-30	46.3855
Astenosperma_large_rep_c502	CAATTCACCAACCTCCTCTTCCTTCCCCCACACCATAGGACTTTTCGWCACCAACCATCACTCCTACTTTGAGTACTTTGACAACTAATTTTTCATTCAGAAACTGGTCTGCAAATAACGGCCAYGTCAGCATTGGCACACCGGCGCATATAGCTTCTAAGTTAGAGTTCCAGCCACAGTGTGTCAAGAACCCTCCAATAGAAGGATGTGATAGTATTAGTAGCTGAGGAGCCCAACCTCGAATTATAAGACTCTCATCTTTGATTCTTTCTTCAAACCCATCTTCCTTAATCCACTTTTCTAGCCTTTTTAATTGACTCCCTTCCCTTATGACCCAAATGAAAGGTCTCTTTGATTCTTCTAAGGCTAAACCAATCTCAATCAACTGAGTTGCAGTTA…	26	ACU16180	Glycine max	unknown [Glycine max]	4.0514e-55	80	BAB86932	Vigna angularis	glucosyltransferase-14 [Vigna angularis]	2.40751e-53	77.2358	ABI94020	Medicago truncatula	(iso)flavonoid glycosyltransferase [Medicago truncatula]	2.79746e-53	76
Astenosperma_large_c507	RCTAAATTAATTATGATACATGAATAAGTGCTACATCACAGGGAAAAAACTCACAAGCCAAAAGAGTTGTTACAAATTCTTACAACTTCATTGATTCCACTCATCCTTCAGTCTCTGTCTCTCCTCTGAGAACCATTTTTTYCAAGAGTAATCTAATCTTCCTTATTGTGGCTAAAGTGATTTCTCAAGAAACAGATCCATAATTGAAATCCATACCACTAGTGAAACTTAAAAGTTCTGAATAAGAAGAAACAAAAATCAAGAAAACTCAGAGGATTTATGAAAGTTGTTTTGCAGCAGCAATAACAGCTTCCTTGGTGATACCAAACTCCTTGTATATCTTCCCTGCTGGAGCACTTGCTCCGAAACGGTCAATGCCTATGGCTTTCCCCTGGCTGC…	43	ABK92500	Populus trichocarpa	unknown [Populus trichocarpa]	0	90.2439	ABK95795	Populus trichocarpa	unknown [Populus trichocarpa]	0	90.3963	XP_002301278	Populus trichocarpa	predicted protein [Populus trichocarpa] >gi|222843004|gb|EEE80551.1| predicted protein [Populus trichocarpa]	0	90.2439
Astenosperma_large_rep_c512	TGAGGAATGTGGYYWTKMCGRCMGGTGGGGACCGACGCTCTATAAAAATACTCCAACGGCRYTAYKGYYKSRKACCACAACAACATTACGGCCGGGGTAGGGTGGGGAAGGGAAACACATCAATTGATCAAAAATAATGGGTTCTACCCTTGCGATTTTATTCTTAACTTTCTGCACTTGCTATCTACAGATCGCTGGGGCTGAACCACAACGCCTTTCTACTCTCAAGCTTAATTCCCGCATTCTCCAGGAGTCTATTGCTAAACAGATCAACGAAAACCCAGAGGCAGGATGGGAGGCTGCTATAAATCCTCGTTTCTCCAATTATACAGTGGGAGAATTTAAGCGCCTGCTTGGTGTTAAACCAACTCCTAAGAAGGAACTGATAGGTGCACCCAT…	25	ACJ84734	Medicago truncatula	unknown [Medicago truncatula]	2.67515e-171	83.3333	ABD32840	Medicago truncatula	Peptidase C1A, papain; Somatotropin hormone; Peptidase C1, propeptide [Medicago truncatula]	2.67521e-171	83.3333	ACJ85175	Medicago truncatula	unknown [Medicago truncatula]	1.4538e-169	82.381
Astenosperma_large_c528	CTGTCATATAATCTGAACCCAAACATCTTTYCTTYWCGCCGGGGGTGCGCCGTCCAGATAACAAGGCCCTCACTCTCGCATCTTCTCACTCTCTTCCTCCAAGTAACAAAACTAAACAAAACACACCTCCTTCTTCGAATAAGGATGGCACACACTTGCCTTTTCACTCCCACTTCCTCTCTTAGGCTCAACTCCCTCGCTCTTTCCTCCACCCACTCGTCTTCTCCTCACACTTTCACCCTTTCCTCCTTCTCCAACCCTTCCCTCTCATGGAATTTAAGGAAATCAGTCGATAATAGAAAGGCTACTAAAAGGTCTCCTGTGAAAGCAATGTATGGTGATGAATATTGGACACCTGAGAGTTTGCGACAGGATATTTGGTCCATAAGGAACGATTTG…	26	ABA41488	Carica papaya	ATP-dependent Clp protease proteolytic subunit [Carica papaya]	5.8631e-120	86.0465	XP_002277104	Vitis vinifera	PREDICTED: hypothetical protein [Vitis vinifera] >gi|297743987|emb|CBI36957.3| unnamed protein product [Vitis vinifera]	2.45882e-115	86.1244	ACU23464	Glycine max	unknown [Glycine max]	3.88023e-110	81.1024
Astenosperma_large_c563	AGCTTTGACAAGGAGTACTGTTTTTGGTTTGTTTTATTTGCTTCAACTGTGTTTGGATTGCTATCTTGTTGTTTCATTTTGTAGTAGTCGTTGTGTTCTTTGTACTTCTATTTCTGGTTTCTACTAGTGTGAAGAAAAACATGCACAACAAATAAATAGCTAGTTTGTTTTAAGGTATCAAATATTTCCAACTTAGTGC	345	no hit
Astenosperma_large_rep_c571	TAGGKAATAATTTAATTCATATTATATTGAAGTTGAACTTCTCTGTTGCTTACGTTATACAGCGAAAAGTCTAAAAACGACGGAACTCATTCTTCGAAGGCATAGTAAATATGAATCCTGAATGGAATTTACAGAGTGGCGCATAGATTCTTATATCATCCAGCTACATATACCGCGAAACATGTAAACAGTTTGGTAATTCACATGTTATCGTCACAGTCACAAACAAGATATACCTGAGCCGCCAAGTGCTCTTAAGGGATCCAGTCTACTACTTATTAAATGATCCAAGTCAGCCATCACGGGCTGAAACCAGGATTAGGATTTGCACGATGCATTTGGCGGCGAAGTTCTCCCAGGAAGTCCAGCTGTGAACCAAAAGATGAAGGACCTGGGGAC…	115	no hit
Astenosperma_large_c575	TCAGAGAGAGAGTTGGTTTGAGGAGGGCTATAATCCTAGTTATGGGGCTAGGCCTCTAAGAAGAGCGATAATGCGACTTTTGGAGGACAGCATGGCAGAGAAGATGCTTGCTAGAGAGATCAAAGAGGGAGACTCTGTTATTGTGGATGCTGATTCTGATGGCAATGTGATCGTGCTCAATGGTAGCAGTGGTGCCCCGGATTCACTACCCGAGCCTCTTCCTGTGTAACGTTAATGCCTTTGTCTAAGATGTTTTGTGTTTGTTTCATTTTGAACATAGTCAGTCTTAGTTTTGTTTAGTTGTCAACAATGAACCTACAGCTGTTCATTTCAACGCTGGTAGTCCGAGGGCGTGTTTTGCCCTTCACCAAGAAAGAAAATAGAACAGGGACCAATACC…	552	XP_002511102	Ricinus communis	ATP-dependent clp protease, putative [Ricinus communis] >gi|223550217|gb|EEF51704.1| ATP-dependent clp protease, putative [Ricinus communis]	1.56721e-26	87.1429	P35100	Pisum sativum	RecName: Full=ATP-dependent Clp protease ATP-binding subunit clpC homolog, chloroplastic; Flags: Precursor >gi|169128|gb|AAA33680.1| nuclear encoded precursor to chloroplast protein [Pisum sativum]	1.56721e-26	87.1429	XP_002284518	Vitis vinifera	PREDICTED: hypothetical protein [Vitis vinifera]	1.01584e-25	87.3239
Astenosperma_large_c624	AAATTAAGGTTCACACATAACTATAAGGAGAGAAATAGTGTGTTGATTGTTTAGTAGTAAAGGAGAGATACATTGTGAATAATGATTATAGAGGGATAGTTTTACCCTGTACTGTTATTGATGATGTGTAATTTTGGGCGTATAAATATAGTGTGGTTATGTTTACCC	129	no hit
Astenosperma_large_rep_c662	ACCCTTCTCTGGGTTCCCGGATCTTACTAGCTAGACCAACCAAATACAAATTCTTGCATTCAAGAAAACAACTACTTATCTAAATAAGAGATGTTGAATTTGTGGAATGCAAGAATGTCATATCTGGCTAGTAGATCGAGCAAGGTATAATAAGGTTTGATGTATGGGGATCAATGTAGGATATATATGTTATCTGGCTGGTATTTATAGCTATGGTCCTGTATGTATTAATTATTTTCTATATATAAGTTGGTTAAGGTACTGTTAAAATAATGGAGTGATGATAAAAAATTGAGTTTGATGAGAACGTTCCTCCATTAGCATGGGTTTGTTCAGAGCAAATTGGTGGCATTCACTTTTCATGGGCAGGCGCCTAGGCGGTGGTAGTGTCCAGTTGCA…	238	no hit
Astenosperma_large_rep_c691	AACCGTGAAGATGATTCAGAGGATTCTTAAGGAGGCTTTTGTTGTTGTACTCAAAAGTAAATAGAAAATGAAGTAGTACTTACAATAGAATAGACAATTTTTTTAGTTACTTAGGTACTACTTGCAATTTGCAAAATGATGAAGAAAATCTTGGAACCTGTAATTAGGAGTTAAATTCTATCTTCTAGTGGCAGGCACTTCAAGAGATGGGAGAAAAAAAAAAGATGAGAAACATAGCATACATTATAATGTCAATTCCATACAGTGATGAAAGAAATCAGGATAA	20	no hit
Astenosperma_large_rep_c711	TACTCGGTCGGTAATCATAATCATAATTGAAGAAAAATGGCACCCCATCTTTGCTAGCACCACAACTCCATCGATCACCCGCGTAGGTCTCTTGCCCAAGCGGGCTCTCGGGGTTTCATCCTCAACCGTTCTTGGGTTGCCAGCAATGGGGAAGTGGGAAGAGTGACGTGCTCCATGGAGGAGGGAAAGGCTTGTKAGGATGAAACCCCGAGAGCCCGCTTGGGCAAGAGACCTACGCGGTGATCGATGGAGTTGTGGTGCTAGCAAAGATGGATGCCATTTTTCTTCAATTATGATTATGATTACCGACCGAGTA	49	no hit
Astenosperma_large_rep_c732	GCAGGGTGGTTTGAAGCAAGGGTACCAGCACCATATCTACAATAAATATTTGTCCCTTGTTTGCAGTATCTGTGTTTCTCGATTAGGGAGCTTGTTTATTGGACCTAGTTTCAAGTCTTCACCCTCGTCTCGCAACTTTTGTTCCCAGAACTGGGTTCTAGATCGACGGTGGCAAGGCTTTTTGGTTTTACCATGATTTTATTTTCTGCCTGCTTTTAGTTTTGATGTGTCTGGGAATACTTTTTTAAGTTTGTAAACTGCAGTGAATTTTAGGACTTGTCCTACACTGCTAATTTGGATTTTGAACATCGAGTCTATATCTTGTGCTTTAAACTTTAATTGTATCGACTCTTTAAGTCAGTATTGTGTTTTAATCAACATCCTCTATGTTTTAGTTTA…	46	no hit
Astenosperma_small_rep_c288	CCGAGGCGGCCTTTTTTTWTWTTTTTTWAAAACAACTATATCTCAATAATTGTTTTACWAAAACATGTCTACTAAAATATACAGGTCATAACATAGAGAATTGATAATATCAGATTTCCACAGCTAATCGGTGGATCAATTTACAAAATAAACAAAGCAGACTAAAAGGCTTTGCAAGGCCATATAAGAAGAATACACAAGCAAAACAGCACCAAGACAGAGACTTGATTATGATAGATACGGATACGCTTGTTCCAATAATACTCTTCTTCACTATCATTCACATTTGAGGAGTAAAGTGTCAAGTAGCGTTTCAATAGAATTGGGGTTACCAATTTAAGGTGACATTGCTTGCATGCATGTCTTTGAATATATCCTTATGCACACTAAATAATAATA…	20	no hit
Astenosperma_small_rep_c307	TTCCACCCAAGCAATGGTATCAACGCAGAGTGGTTCCACCCAAGCAATGGTATCAACGCAGAGTGGTTCCACCCAAGCAGAAGACAAGGGCACTGGTAAATCAGAAAAGATCACCATTACAAATGAGAAAGGACGCCTGAGCCAGGAGGAAATTGAGCGAATGGTTCGTGAGGCAGAGGAGTTTGCCGAGGAAGACAAGAAGGTCAAGGAGAGAATTGATGCCCGCAATGCTCTTGAAACTTATGTTTACAACATGAAGAACCAGATCAGTGACAAAGACAAGCTGGCCGACAAGTTGGAATCCGATGAAAAGGAGAAAATCGAGGCTGCAGTGAAGGAAGCGTTGGAATGGCTTGATGACAACCAGACAGTRGAGAAAGAAGATTATGAAGAGGAGCT…	33	AAB86942	Glycine max	endoplasmic reticulum HSC70-cognate binding protein precursor [Glycine max]	1.46088e-40	60.2649	BAD95470	Glycine max	BiP [Glycine max]	9.46914e-40	61.8421	ACJ11746	Gossypium hirsutum	luminal binding protein [Gossypium hirsutum]	4.69948e-39	59.6026
Astenosperma_small_rep_c356	GGTATCAACGCAGAGTGGATCCAACGATAGTTAGCATTTTTCTTGTAGTGCCGGTCGGTCGGGGGGCAATCATTGTCTCGTGGTTGGGGCGTTGGATTTGGCGGGTCTGGTACACGGTGATGATATGAGAATCGCCCTTTGTTTTCTTCCGTCATGCTGCCAAAACTTGGCAAGTCCCCACAAATGGCGCCAATGTATAAGATTTCGCTGGTACGGGTTGAGAGATGGATCAACGACTCGCCGGCCTTTATAACACCTTGGCTATAAGAATGTCACGCTTCCGTCTGCGCCACTCTGCGTTGATACC	20	no hit
Astenosperma_small_rep_c389	ATCCGCATTCCGCATCAGAAACCACTGAGCAAACCCCAAGAATCCCAAAACACCGCCTTTTTCTTTCTTGTCCCCTGTTCCTTTTGCAACCTGATCATGTGACATAACAAAGCGTTTCATTCGCACACTAGAATTAACATTATTATTACTCCGAGGAATAAGCAAAGCAGCACAATTATTTTAATTATTTTCATTCAATTTCCCTTCGGTTGTTTTTGCGTCACTTTTTTCTTTTGTTCTTCTCAATTGAGTGTAGATAAGGAAAACCAAAACAGGAACAAGTAAAAAAAAAAGAAAAAA	20	no hit
Astenosperma_small_rep_c429	AGTAGGGAGCATCTGGCTGGCGTTCAACGTCAGAATAGAGCATGAAACTGGCGCTGAATGCCAGAAACAAGCAACATTCTGGCGCTGAACGCCAGGAATGTGCCTAGAAGAAAAGCTGGCGCTGAACGCCAGGAACAAGCATGAAACTGGCGTTCAACGCCAGAAACATGCATTACGTGGGCGTTGAACGCCCAGAACGTGCACCAATGGGCGTTTAAACGCCAGAATGGTGTGCAAAGGCATTTTACATGCCTATTTGGTGCAGGGATGGAATTCCTTGACACCTCAGGATCTGTGGACCCCCACAGGATCACCTCAGGATCTGTGAACCTCACAGGATCCCCACCTACCTCGCCCTCTCTCTCTCTCCATTCATGGTCATCCCTTCTATTTTTCATT…	20	no hit
Astenosperma_small_rep_c610	CCATTACGGCCGGGGTGGAGATATCCCTTCCTGGCTTACAGAAGTACATAGCGAGGCAAACCGAAATAGAAGCGCAACCGGTACAAGCTGCTCAGCGCAAAGGAGAGACCGCTTCGCCAAGCCATGAAAGGATCAAGGACCTGCGTACTCGCCTGGGCATGACAGACCGAGGTTGCGAGGTTCCTAGCAGACAAGACCATGCGGCCTTG	20	no hit
Astenosperma_small_rep_c693	TTGTTTTGGTTTATTGTAGGTGAAGAAAAGAATAAAAGAGAAAAGCGTGGCTTAAGAAAGCGTGACCAAAGGAGAAGAAAGTGTGGTCAAAGGAAGGAAAAGTGTGCCGCATGCAATGGGGGAGGCAAGCATTGCCCTCCACAAGGGCACACTGCCCTCTAGGAGGGCAACATAAGGGAACAAGGCAAAGAAGGCAACTCTGCCCTGCCCACTACAAGGGCAGAGCAACTCTGCG	20	no hit
Astenosperma_small_rep_c856	GGCAGCTATAGTCTATAGTTGAGTCTGATGTACCAAATTATACACTCTTGACAAAACAGCATTTGTTTCAGCTCTAGAGATTTATATTACAACCTTTTTGTGTGTGGTTTTTCACTTTTGTTTAATTTAAAAGACGTCTAAAGTGGATTGA	20	no hit
Astenosperma_small_rep_c1510	TGGTATCAACGCAGAGTGGCCATTACGGCCGGGAATTATTGGTGTTAATGAATGTTATGATGTGAGTTGATGTTGATGAGAGTGTATGTTGATAATGAATGCTAAAATTGATGTTATTTGATGATTATTGTTGAAGGGCGTTGAACACTGCTTGGGTGGAA	20	no hit
Astenosperma_small_rep_c1729	TCTGCTTAGAATTCTCTGTCTATTGCTGAGAAGATGATGGAAAAAGCTTGCCATTGTTAAATCTGTTTCTTCCACCATTATTGTTGTTGAAACCTTGTTGAGGTCTCTGTTGATCCTTCCATGAAAGATTTGGATGATTTCTCCATGAAGGATTATAGGTGTTTCCATAGGGTTCTCCCATGTAATTCACTTCTTCCATTAAGGGGTTCTCAGGATCATAAGCTCCTTCTTCATATGAAGCATCCTTAGTACTGCCTGGTGCAGCTTGCATTCCAGACAGACTTTGAGAGATCATATTGACTTGTTGAGTCAATAATTTATTCTGAGCCAGTATGGCATTCAGAGTATCAATCTCAAGAACTCCTTTCTTCTGATTCGTCCCRTTGTTCACAGGATTCC…	20	ABD63156	Asparagus officinalis	Retrotransposon gag protein [Asparagus officinalis]	1.34776e-25	34.0909	CAN78493	Vitis vinifera	hypothetical protein [Vitis vinifera]	4.31403e-19	29.2135	CAN64967	Vitis vinifera	hypothetical protein [Vitis vinifera]	7.83174e-13	28.0423
Astenosperma_small_rep_c1863	CGAGGCGGCCTTTTTTTTTTTTTTAGAAAACTAATTAATTAAGCTAGTGACAATATAGAAATCACATTATTTATACGTAATAACTAAACGGAGGGAAACTAAAAAAACACTAAGTAAACGGATAATACTACAATGTACTAAAGGACAACT	20	no hit
Astenosperma_small_rep_c6977	AGCGAGTGGTATCAACGCAGAGTGGCCATTGAAAAGAGTGCCGAGTCATCAGTCCCACAGCCTAGTCTTTCAAAGAGAACAGGGGATTTGCCCACTACTAGAACGAGGACAGGCCTCTCGGATGAAGTAAGAGCGCATTCCATGTCCAATTCTATTCCTGAAAACAGCCAAGCAGGGGATTCGTTCACAAGAGAAGGTCCAATTCTTTCACACGGAAGGACTCTCTCTTATTGGCTTAGCCTTTCGAGTTGCGAGTTGAAGGTACGTCGTTAGGCTGTTCATTCTGCTCTCATTCCTGGTAAATCCCAATTCTTCCTGAAAAGAAAAGAGGACATTCACAGCCTATTCTTTGTGCGTGGGTGTGGACAGAAATTACTAAGGCAAGATAACAACAGATAA…	20	no hit
Astenosperma_large_rep_c3	TATAAATGATTTAGATATTATACTTTACTCTTTATTTATTTATTATTTTGACATGGTTTAAAAAAATATTTTGAGAAGCAAACATCTTGACACCTAAGATCTACCTATAGTAGTTGGTTATTTACCAAGTATCATCAAGATATGATTCCACATTGGAGCAATCATTTCAAATGATCTAAATGCAATATTAGTTACATGCAAAATATATTAGCAAAGACTGCTAAGTGGTGTAACACTGTAACAAAATGAGGACAACAGTGTAATACAATTATGAAATTGTTGTTCGGCACACAAATTATTATGGTAAGAAATAGTAACGAGAATGGGAATTGCAAAATAATTTACATTTTTTGGCATTATGATTTATGAGAGGAAATAATCAAGGCCATTTGGTGAACT…	17313	ACJ85041	Medicago truncatula	unknown [Medicago truncatula]	1.46179e-40	79.4118	ABK95718	Populus trichocarpa	unknown [Populus trichocarpa]	2.68476e-39	75	XP_002320215	Populus trichocarpa	predicted protein [Populus trichocarpa] >gi|222860988|gb|EEE98530.1| predicted protein [Populus trichocarpa]	2.70317e-39	75
Astenosperma_large_rep_c545	AACATTATTGTTCAKCMASCAAACTTATGAACAGGCATTRARTKRTTCCACCCAAAAGGGGGAAATATATATGCTATGTTACCTGATTACATGCTACTTGTTCTACTTGTACCTTATTTGTGTATTACTTGTCTGTATTGCTTGTGTTTGTACAACTGAAAGATCCCTCATGATGGTGTTGGTGGATGTTGGGGGTTGTTCTTGATGAGATGAATTGATAATGCGATTGCATAATGATG	20	no hit
Astenosperma_large_c548	ATGGTGATGGTAACAATGATAACAGTAGTAGCATTGAACTTGATCATGTATCTAAAAAATATGAAAGGAGTGTTAATGGTGTTTGAAGGAAAATTCCCTTGGATAGAGGATGTGCCATAATATTTAATTTTTGGTTTAAGGAAAAAAAAAATAGAATGACAAATCTGGTGTTTTTCTTTGGATGTTTTAAGATGCTTTTATTGTAAACCTTCCAATTTATCAGAACAAAAAGATGGTATGGACTGATTCAAGTWRAWWAAAAN	29	no hit
Astenosperma_small_rep_c280	AATCCACTCTCCGTTAATAGCACGCTCAAGCGCATCATCATCTTCAAACCATTGCCGTAATTGGTCATTTGCTTTGTCTGAAATCCTACAGCTTAATGGTCTCCCTTCAAGTTTAGAGCTGTTGCCCCCTAAGACCCAGCTCAACATAGTAGGCATCATGATGTCGACGAAAAATCTTCCTCCAACCCTTCCAGGATGTGGTATCCGGAACTTGGTCAAGAACTCTAAAGGACCAAGACCAACACCCAAATATGCCTTGTAGGTGGAAGCCATCAAAGCAGCCATTCTTGCCATTCCGTGAATAATGGCAACTCGAAATCTTCTTTCTCTCTCATAGCTCCTTAGGGAAGAATCAATATCAATTGGAGACCCTGATTTTACACTTTGCTCCCATGCATT…	19	ADK26569	Glycine max	zeaxanthin epoxidase [Glycine max]	2.74707e-134	93.0328	BAB11934	Vigna unguiculata	CpABA1 [Vigna unguiculata]	1.77113e-133	93.4426	XP_002523587	Ricinus communis	zeaxanthin epoxidase, putative [Ricinus communis] >gi|223537149|gb|EEF38782.1| zeaxanthin epoxidase, putative [Ricinus communis]	1.19739e-120	81.893
Astenosperma_small_rep_c399	TATGTAGAAAGAGATGCAGCATACCTGACATGGGTCTTCTTAGCACTTCCTTGATTATTTCTCTTGGTAGAATCAAACAAAGCTTTGTATTAACTAATCCGCATTTACCTGACATGCCTATTGTATATGCCAGTGATGCCTTCTTGAATTTGACAGGTTATGCAAGGGATGAAGTTTTGGGCCGCAATTGTAGATTTTTGGGTGGACCGGATACTGATGACTCAACTTTATATCTGATAAGGGAAAGCATTAAAAATGAACAACCATGCACAGTACGTATTTTGAATTACAGGAAGGATAGAAGCTCATTTTGGAACCTTCTCCACATCTCACCCGTACGTGATGCTTCTGGCAAGGTAGCATACTATGTTGGTGTTCAAATAGAAGATGAGTGTAAAA…	18	ABU44493	Glycine max	PAS/LOV protein A [Glycine max]	6.02838e-65	75.5952	CBI32022	Vitis vinifera	unnamed protein product [Vitis vinifera]	1.81931e-53	64.881	XP_002269901	Vitis vinifera	PREDICTED: hypothetical protein [Vitis vinifera]	1.81931e-53	64.881
Astenosperma_small_rep_c406	GTGGCCATTACGGCCGGGGATTGCCCCATTGTTCACACACAACTACAAGTCGGCTTCCAAAGTCTCTTGCTTCTTTCATTCACCTATCTCTAGTTTCTACAGTTTACAAAATAGAACCATGGAAAGCAGCCAAGGGGAAAAAGAAAGCGCTTCTGCAGAAGCAGCTGTGTTTGAGGACTTGCTGCCGGTGATGGCAGAGAAGCTTGACGTGGAGACTTTTGTGTCTGAGCTGTGTGGGGGTTTCAAGCTTCTGGCTGACCCCGAAAAGGGTTTGATCACGGCGGAGAGTCTGAGGAGGAACTCGGAGCTTCTGGGCATGGATGGGATGAGCAAAGAGGATGCAGAGGCTATGGTTAGACATGGTGATCTTGATGGGGATGGGAAGCTGAATGAAACTGA…	19	XP_002320212	Populus trichocarpa	predicted protein [Populus trichocarpa] >gi|222860985|gb|EEE98527.1| predicted protein [Populus trichocarpa]	5.0136e-42	80.5556	ACU23959	Glycine max	unknown [Glycine max]	5.88968e-40	72.8814	XP_002523300	Ricinus communis	ccd1, putative [Ricinus communis] >gi|223537388|gb|EEF39016.1| ccd1, putative [Ricinus communis]	2.88348e-39	83.3333
Astenosperma_small_rep_c414	ATAACCACAGATGAGCCTTTGTGCAAGTGAGGAGCTGCATCCTTGAGAAGAAGTATAGAGGCTTTGACATTAATCTCCCAAAGCTTATCAAGAACAGAGTCTTTGGTTTGCAAAATGGGGTCAACAGAAGGATTTGCAGCTGCGTTTGACACAATCACATCTATCTTTCCATACTTCTGTGCGGTTTTTTGAATCAAATCCTTTCTCTGTTGATCGTTGGAGACATGGCAAACAAGGGCCAAAACTTCAATTCCTTTAGCCCTAAGTTTCTCTGCAGCCTCGTCAACTATTTTGCTGCTTGCGAGAAGAGATGACGACGGAAGCACCTTCCAAGCCCAGCCTCTCAGCTATGGCGAACCCGATTCCCTGAGTCGAAGCCGTAACGATGGCCACCTTCCC…	18	BAG09366	Glycine max	peroxisomal short-chain dehydrogenase/reductase family protein [Glycine max]	1.65694e-86	75.3731	XP_002461863	Sorghum bicolor	hypothetical protein SORBIDRAFT_02g009510 [Sorghum bicolor] >gi|241925240|gb|EER98384.1| hypothetical protein SORBIDRAFT_02g009510 [Sorghum bicolor]	5.89116e-86	66.3934	NP_001149232	Zea mays	dehydrogenase/reductase SDR family member 2 [Zea mays] >gi|195625644|gb|ACG34652.1| dehydrogenase/reductase SDR family member 2 [Zea mays]	6.37577e-85	65.5738
Astenosperma_small_rep_c454	ATTACGGCCGGGGGAAAGAAGGAAGGGCATTACGGCCGGGGTAACAGAAGATAGCAGTACAAGTGAGTAGTGAGTTGAATATGATACAACAGGAACCCTAAAACCCCCAATCAATTCATTCTTTCAAAACCCTAATCCTAATTGAAGCAATGGCGTCTTCGTCCAGCAGCGGATTGACGTTCAAGGTGCATCCATTGGTGATCGTGAACATCTCCGACCACTACACTCGCGTCAAGTCGCAGCTCAACCCTCCCAATTCTAATGCTTCTTCCAATTCCTCTGCTCCGCGGGTCTACGGTGGCGTCATAGGGGTCCAGAAGGGTCGCACTGTCGAGATCTTCAACAGCTTCGAGCTCCTCTACGACTCTTCCACCCACTCCCTCGACCGCGCCTTCCTCG…	18	XP_002267156	Vitis vinifera	PREDICTED: hypothetical protein [Vitis vinifera] >gi|296090054|emb|CBI39873.3| unnamed protein product [Vitis vinifera]	3.38243e-110	67.9558	XP_002330530	Populus trichocarpa	predicted protein [Populus trichocarpa] >gi|222872088|gb|EEF09219.1| predicted protein [Populus trichocarpa]	1.66933e-109	66.8508	XP_002529210	Ricinus communis	signalosome subunit, putative [Ricinus communis] >gi|223531328|gb|EEF33166.1| signalosome subunit, putative [Ricinus communis]	6.31092e-109	66.8508
Astenosperma_small_rep_c455	CATTTGAATTGCAATGTCAAAAGTGAACACAAATATTGCTTTTAACTTACCCTACACTAATTTCTGGATTTCACTGTGTTAACAGGATCATCTTTTTTTTTACATACATTATTTTACATACATTGATAAAAAGAGCAGAACATTTACACCCTTATATCTCAACCCTAAAAGACTCTACATATGTATAACATTCTTCAACTTATTCCAAGGAGATTACTTTTCAGACCTGCACYCCRATCCTMTGAGCCACCTCTTTAAAGGAGTGAACAYCACTTCCCCAAAGCCAAGCATCACAGCCTGCATCTCTTGYACCCCATACATCATTTCTACGATCATCACCAACATGAACAGCATCCTCGGGGTTTACGCCCAATAGTTCACATGCTTTAAGAAATATGG…	18	XP_002531548	Ricinus communis	N-acylneuraminate-9-phosphatase, putative [Ricinus communis] >gi|223528839|gb|EEF30842.1| N-acylneuraminate-9-phosphatase, putative [Ricinus communis]	1.25829e-112	72.5	XP_002273524	Vitis vinifera	PREDICTED: hypothetical protein [Vitis vinifera]	1.81697e-111	75.4864	XP_002308894	Populus trichocarpa	predicted protein [Populus trichocarpa] >gi|222854870|gb|EEE92417.1| predicted protein [Populus trichocarpa]	1.30213e-109	78.3333
Astenosperma_small_rep_c472	AATCTCGTCTCCTTCGGTGGCTGCAAGCTCAGAATCCTCTGCTGCTAAGGAAGAGAAGAAAACTATGGATGTAAAAAATGGTGATACTGATTCCTCTAGTAGGGAAGCATTCGCGAAACCTCTTGTGAGTTTGAAAATTGAGCCAGAGCCAGAGCCAAGCATGGTGCAGCAGGACATAGTAGACATGTATATGAAAAGTATGCAGCAATTCACCGAGTCGTTGGCGAAAATGAAGCTTCCTAATATGGACAGTGAGAAGGGAGTAGCTAGCTCAGGTAACTCCGGCAGCTCTGAGCAGAAGCTTCAGGCCTCAAGGAGTGGTAACTCGCGCGTGTTCTATGGTAGTAGAGCTTTCTTCTGAGGTTAGATAACTTGGAAATGGAAACTGATATAAGTAGT…	19	ACU18793	Glycine max	unknown [Glycine max]	3.32513e-26	68.3168	ACJ85532	Medicago truncatula	unknown [Medicago truncatula]	2.38295e-24	64.3564	ACJ84441	Medicago truncatula	unknown [Medicago truncatula]	2.38295e-24	64.3564
Astenosperma_small_rep_c476	CAGTGGTATCAACGCAGAGTGGAAGGAGAGGACCGTATTATGATGCTGTTGATAAGCAGAAGAAGCACTCCAAGAAGAAGTTGAAGTCTTCCTCCAAGGTTGGCGTGTTGCATTACTAATTAAGGTAGACGTCGAAAAGAAAAAGAAAAAGTGTTTGCATTGAAATCCTAATTTGAACTACTTGATGTAGCTATATATGTGAGTTGTTTTAGTTTATGAAGGTTTTGAAAATGACTCATATGTGGACTGTGGTCAATGTTAAATCCATGTAAGTTGCTGATGCGACCAAATTGAACAACTTAGTTAACYACCTCAAGGCTCTGTGAACGTAAGAATCGTTGAGGCTCTGTTTTTTANAAC	18	no hit
Astenosperma_small_rep_c484	AGTGAACTCTTCTGCTTATATGCTTTGWWCAAGCTACCTGTACAGGACACAGCTACAATATTGATAATTCAGCTGCCCTGAAGAACCCTCTGGGGATCAAGCTGCCCACTACAATAACTAGATGGAACAGCTGAAAGTTCTAGTCTCCCTTTCCATTCTTCTCCAGGTTTTAAAGTGACGGCCTTTTTCAACAGCAGCAGCCTCTACACAGAGCATATGCTTGTACTCATCATCACCAAAATCAGCCATAGCCTTTGCTTTCTTATCCCAAGGATTCCACACCACAGCATCAGGAAGGCCAATCTTTGCGCAAAACAAATGTTCTCTTTTTTTCGTGATCAATAATTGCGATCTTTGTAGGAGTGCTAAGATATATTTTGTCAACTTCTGATTCAAATG…	18	XP_002304833	Populus trichocarpa	predicted protein [Populus trichocarpa] >gi|222842265|gb|EEE79812.1| predicted protein [Populus trichocarpa]	3.66943e-139	80.4348	ABN08096	Medicago truncatula	Galactose mutarotase-like [Medicago truncatula]	2.7995e-138	91.2281	XP_002268176	Vitis vinifera	PREDICTED: hypothetical protein [Vitis vinifera] >gi|297735418|emb|CBI17858.3| unnamed protein product [Vitis vinifera]	8.34043e-132	86.087
Astenosperma_small_rep_c491	CAGAACTCTCGAGGTGAATAACTATGCCTTGCGAATGCATTTGAATCAGGCTCAACAGTACAACCCCTTTCCTGGGCGTTTCCCTCCTGATGCCTTTTAATGCATAGAAGAATAGTATAATTGCAGCCGCACAAAGGGAGCTGCATCTGCTTACTTAAAATTATGTTGGGTGATTTGTACCAAAAAATAGTATGTCGTTATTGTTACGGTGTGCGTAGCTCCTGTAGGTCAAGGAATTGTAGCTGATCCTAGTTCAGGGGTGATTTCTATCATATCAATCTGTTATAGAATATTTGAAATTACAACTCTGCAAGTAAGATAAATCGTTCAGTTAATTCAATTATTTATTATTGACCTACGGTATGACTATCGTATTTTTGGCATCAAGTGTATTACCAA…	19	ACU20415	Glycine max	unknown [Glycine max]	1.31728e-11	100	ACU18279	Glycine max	unknown [Glycine max]	4.23753e-10	93.75
Astenosperma_small_rep_c492	GGGGCCCAATCAGCAGGCGCAGCTGCAATAGGTTGTTGTGGAACTTGCCTCGGGCCAGGGYTGYTCTGTGACAGCCGCCCATTCACCATCAGCTGTGGGGAAACCGGCAATGCCAGCAGCACCGAAGTCTTGAATGGCATATTCTGGGGCAGCTGGTGCTTCCTCCTCCTCTTGTTGCTTGGCCTCTTCAGGTTCTCTATAGAAGAATAGATCCACCATCACATCCCATTTAAGCCCTGGACGAATAATACCCCCTCATCTGCAAAAACCATCCTTGCTAATAGCCAAAAAAGACAACCAATACTGTGCTTCCCCTTATTATTGGCAGGAATGCCAACATCAACATACCGCATTGGAGAATCAGTATCGCAAAAGGKCAATTGTTGGAATATTTCCAAG…	19	ACU20248	Glycine max	unknown [Glycine max]	1.75083e-87	69.2	ACU20764	Glycine max	unknown [Glycine max]	2.52819e-86	68.6747	O22518	Glycine max	RecName: Full=40S ribosomal protein SA; AltName: Full=p40 >gi|2444420|gb|AAB82659.1| ribosome-associated protein p40 [Glycine max]	1.87494e-81	66.1355
Astenosperma_small_rep_c558	TCGATATCTAAGATGTGATTCTTCCAGCTCTGGGTATAAACCAGAATTCCGAGTGGGACTTCGGTGTGTTTTCCGGTCTGGAAGGCGTGGAGAAGCCGAACCCAAAAATCTATGAGATTGCACTGGAGAGGGCTGGAAACATTGCACCTCAAGAAGCTTTACATATTGGTGACAGCATCCGCAAAGACTATGAGCCGGCCAAGAGCATAGGGATGCATGCCCTGTTGTTGGATAGATTTAAGACACCGGATGCCGTGGAGTGGAGGAAAGCCGGTGCAGTTGTCCTCCCTGATTTGGTGGCCACACAGGAATGGCTATCGTCGGAGAAGTCGGCTTGCTAGAGAGTAGAGGAGTCTCTGACTTTGTTAAAGTGAACCATTTGTGTTTCATTTTTCCCCC…	37	ACU18911	Glycine max	unknown [Glycine max]	5.30497e-52	89.9083	ACU19698	Glycine max	unknown [Glycine max]	3.21842e-49	88.0734	XP_002273965	Vitis vinifera	PREDICTED: similar to Os06g0665100 isoform 2 [Vitis vinifera] >gi|225423597|ref|XP_002273939.1| PREDICTED: similar to Os06g0665100 isoform 1 [Vitis vinifera] >gi|297738028|emb|CBI27229.3| unnamed protein product [Vitis vinifera]	1.14469e-46	82.8571
Astenosperma_small_rep_c607	TCAGTTACGGCCGGGGGGGTTAGGTCTAAGTGGAATAGGAGCAGAAGCAGCGAGGTTATTTGTGGAAAACGGTGCACTTGTTGTTATAGCAGATGTTAACGATGAATTGGGGCTTCAAGTTGCAAGTTCCATTGGCGTAGACAAGGTGAGTTACCATCACTGCGATGTTAGAGACGAAAAACAAGTTGAAGAAACCGTTGCTTTTGCTATCAAGAAATATGGAAGCCTAGATATCATGTTCAGTAACGCTGGAATTGCAGGCTCTCTCTGTAACATACTTGATTATGATTTGAATAACTTTGATAACACAATAGCTGTGAATGTTCGTGGAGCAGCGGCGTGTATTAAGCACGCGGCACGTGTCATGGTGGAAAGAAAGACACGTGGCTCCATAATTTG…	19	ACJ84543	Medicago truncatula	unknown [Medicago truncatula]	6.91568e-90	73.3051	XP_002272942	Vitis vinifera	PREDICTED: hypothetical protein [Vitis vinifera]	1.3967e-82	64.4	ACU22941	Glycine max	unknown [Glycine max]	4.06377e-82	62.7049
[truncated: 6,825 more rows]

## Sheet: GSS_COMPARISON
BlastN; Organism: Arachis;BitScore>=80
[truncated: 7,465 more rows]
