# Supplementary material for: Global transcriptome analysis of two wild relatives of peanut under drought and fungi infection
Source: BMC Genomics. 2012 Aug 13;13:387. doi: 10.1186/1471-2164-13-387 (PMC3496627; doi:10.1186/1471-2164-13-387)
Supplement: Additional file 2 — Consensus sequences of assembled contigs of A. duranensis and bioinformatic annotation (BLASTX). The data represents the consensus sequences of 12,791 assembled contigs of A. duranensis generated as a result of de novo assembly and the three best BLAST X scoring hits obtained as a result of comparison of A. duranensis contig set against nr databse of GenBank at an E value < e-7. [file 1471-2164-13-387-S2.xls]

## Sheet: out
			Best scoring hit					Second-best scoring hit					Third-best scoring hit
Contig name	Sequence	Number of reads	Genbank	Source organism	Definition	E-value	Identities(%)	Genbank	Source organism	Definition	E-value	Identities(%)	Genbank	Source organism	Definition	E-value	Identities(%)
Aduranensis_pos_c194466083	CAGTGGTATCAACGCAGAGTGGAGGTCAGAGTTCTTTGGGCTATCTCTTTGGCACTAATGAACCTGCCAACAATGCCCCAGCTCCAGCTCCAGCTGCAGCCAATGCCCCAGCTGTAAACAATGCCCCAGCTGCACCAGCTGCAAGCCGTGAACGTCAGCCTGCAGATGGTGGTCATACTGAAAATGCTACTGTTACATCACCGGTTGATAAGCAAATTCCAGCTGGAATTCCTGGGAATCTCAAAAACAATTACCACCGGGCCGAAGGACAAAACTGCGGCAACTTCCTCACAGATCGACCATCTACCAAGGTTCATGCGGCCCCAGGTGGAGGATCTTCCTTGAATTACCTCTTTGGTGGTCCTCCTCCTGAGAACAAGTAATTCATCACTGTGAAGA…	387	ACF74272	Arachis hypogaea	putative nitrilase-associated protein [Arachis hypogaea]	7.50144e-31	60.5042	ACU14620	Glycine max	unknown [Glycine max]	1.41471e-29	53.3333	ACU14043	Glycine max	unknown [Glycine max]	2.4972e-26	54.1667
Aduranensis_pos_c255638252	AGTGGTATCAACGCAGAGTGGTCGAGTTTATTTTCCTTCTGCTGCTGCTTGTGCGCCAGGAGACGATCATGGAGTTCTGGGGTGTTGAAGTAAAAAGCGGAGAAACTCTCGAGGTTGATCCGGGATATGGCAAGATGATCCATCTTTTCAATGGCATGCCTGGGTGAGGTTAAGAAGGATAAAGGCGAACCAGTGACTGTGTATGTGAAATTTGGTGACCAGAGGCTTGTGATTGGAACACTTACTTCTGAGAACTTTCCTCAGATTTCTTATGATTTAATATTTGAGAAGGAATTTGAGCTATCACATAACTGGAAAAATGGGAGTGTCTTCTTTACTTGGATATAAAGCTGAACCTCCTTTGGAATCTGAAAATGAAGAAGACTCTGAAGAGTTCGA…	20	ACU19439	Glycine max	unknown [Glycine max]	2.07273e-38	78.4615	BAE71284	Trifolium pratense	putative histone deacetylase [Trifolium pratense]	1.64193e-33	72.3077	XP_002277422	Vitis vinifera	PREDICTED: hypothetical protein [Vitis vinifera]	5.444e-24	68.75
Aduranensis_pos_c109255188	CAAACAGCCTTCGATGATTNTTTAACAGCGGAAACGAACATTANACATATAACACCACGTTGTGTTGAAAATTAGAAACCATATGTTGCCAATGATTAAATTATCAATAAGCAGAATCAACCAGAATTCACCAATTACCTTAACCAGATTCAACTATTTACTTACATATTCAAAACGTCCCCTAAGGTTCATCAACAAAGATACGTCTGATCCGTGAACAGTCAACAAAAATAGTCAGATAGATAGAAGGCAAACAACCATAAGCATAGGATCAATGCACATGGCAGATCTTTGACAAGCAAAACAAAAGCACAGGCAGAGATTTGAAAGACAATGTTAAAAAGCTTAACAAATCATTCAAATGCCCATTGGTTTTCCCGACGAACTTCCTCCTCTTCC…	79	ABG27019	Medicago truncatula	SKP1-like a [Medicago truncatula] >gi|217071242|gb|ACJ83981.1| unknown [Medicago truncatula]	5.44796e-65	82.5806	ABG27020	Medicago truncatula	SKP1-like b [Medicago truncatula] >gi|217071548|gb|ACJ84134.1| unknown [Medicago truncatula] >gi|217075170|gb|ACJ85945.1| unknown [Medicago truncatula]	5.44796e-65	82.5806	ACU21125	Glycine max	unknown [Glycine max]	7.11526e-65	82.5806
Aduranensis_pos_c255648279	AGTGGTATCAACGCAGAGTGGGGGTGGTGGTGGTTACCGTAGATGTTGTATGCCGGAATTGCCAGCAATTGGGTCACATGAGTCGGGACTGCATGGGACCTCTGATGATTTGTCACAATTGTGGAGGTCGTGGTCACCTGGCATATGAGTGCCCTTCAGGTCGATTTGTGGATCGTTATCCCAGGCGGTACTGATGGTCATGGATGGACACTTTAAGGTTTACATTTGTGTTTTTTCCTCTGTTTTCCCCGTTGGAGAGATGCGGTTATAATGCCATTATTTGCATTTCAGAGTTGTGACTGCTTGCTTTAGGAATAATTATTCAGTACCTGTAAGAGATTTCTTATTGTATGAATCGTGTTCCATGATGAGGGTGTTTACGGTTAATCCGGTACAAGT…	118	ACU24592	Glycine max	unknown [Glycine max]	1.35721e-23	97.8723	ADD09600	Trifolium repens	zinc knuckle (ccHc-type) family protein [Trifolium repens]	1.87851e-22	97.9167	ADD09601	Trifolium repens	zinc knuckle (ccHc-type) family protein [Trifolium repens]	2.62427e-21	93.8776
Aduranensis_pos_c35186998	ATCAACGCAGANTGGGGTTTGGAAGAGATTTTGGAATGGAGGGTCTACATAAGTACCTACAAGTTAAATCTGTTGTCACTCCCATATACAATTCTCCTTGGCTTTGAATTAGATATGTAGTTTTGTGTGTGTCTGTGTGTGAAACTATAGTGTGAGCAATACAGCAGTTTATGCATGTATAGTTCATCAAAGCAATAAAATTTGAGCCACTTATTATTGTGCATAAAAAAAGAANATCCTTCTCACTCTGCTCNAATATTTTTGGTACAAATACAATAAGGACCAAATTTTATTTGCTTAAAATTATAGCTACCCCTCATACCATATCTTAAACATCTGTGATATATTTCTTTTCTTTTAACTCAACTTATGAATGGTTTTCATGTCAGCAACCTGTCC…	987	AAQ84167	Pueraria montana var. lobata	isopentenyl pyrophosphate isomerase [Pueraria montana var. lobata]	1.39571e-38	94.0299	ACV74320	Bupleurum chinense	isopentenyl diphosphate isomerase [Bupleurum chinense]	4.01775e-38	92.5373	ACU18155	Glycine max	unknown [Glycine max]	4.03869e-38	94.0299
Aduranensis_pos_c225440831	TCGATAAACAGGTCCCTTGGGGTTATTATATTGCTCTGTACCGCTGAACGTTTAAGTGACCAAGTGCATTACAAAAACACAATCAGGAACTTAAATGATACCATAATGGTCATCATAACAATATAATTCTTAGTTGCCAAAATAAACTCCAAAACAATTCGACATTAGCTAAAACAGAAAACATAATATCAAAAACTGATCGGATTCCAACATCAACAAGAGAAGAACAGTACAATCTAGAATTTACTTGATCTTCTTCTTTGGCCTCAACTGATTACTATGACCACACTTCTTCTTTGCGGCAGTTAACCGCCCTTGGATGAAGACGAGCATAGCACTTGCGGCAAATCATCTTGTCTTGATTGTACTTGCGAGCCAAAGCCATCAAAGAAGGCTCAA…	56	XP_002282071	Vitis vinifera	PREDICTED: similar to ubiquitin fusion protein [Vitis vinifera] >gi|255578906|ref|XP_002530306.1| ubiquitin, putative [Ricinus communis] >gi|255578975|ref|XP_002530340.1| ubiquitin, putative [Ricinus communis] >gi|71040673|gb|AAZ20285.1| ubiquitin fusion protein [Arachis hypogaea] >gi|147769165|emb|CAN60770.1| hypothetical protein [Vitis vinifera] >gi|148908659|gb|ABR17437.1| unknown [Picea sitch…	1.7436e-62	97.3684	ACU14903	Glycine max	unknown [Glycine max]	5.04134e-62	96.4912	XP_002318470	Populus trichocarpa	predicted protein [Populus trichocarpa] >gi|224135055|ref|XP_002321972.1| predicted protein [Populus trichocarpa] >gi|118484077|gb|ABK93924.1| unknown [Populus trichocarpa] >gi|118485427|gb|ABK94570.1| unknown [Populus trichocarpa] >gi|118488135|gb|ABK95887.1| unknown [Populus trichocarpa] >gi|222859143|gb|EEE96690.1| predicted protein [Populus trichocarpa] >gi|222868968|gb|EEF06099.1| predicted …	5.04134e-62	96.4912
Aduranensis_pos_c71040685	TCGGGTAGGGTGCGGTTTTTTATTTTTGTAGTTTTTAACTCTACCTGACCAACCCGCACCCTATATATGTATATGTTATGAAAAATATGTTATAGGTAGGTGTTGAACTAAGGATCTCTCATTTTAATGCAAAAAAGTCTTAACTATTGAGCTCAGATCAACAGAGTACATTGGTGATGGGAGTAGCACCTGCCAAGGCCCAATTCGAGGGTGCTGAAATGGGTGTTCCAGCTGAGAACGATGCCTGTAAGTGTGGGCCAAACTGCAGCTGCAACCCATGCACCTGCAAGTGAAGAGCCCACACGCTCACACGCACAGCAGAAGCAGAGATCCTTTTAGTTAAATAATAATAATCATAATAATGATATCTAGTAGTGTTATTATGTGTATGTGTTACTG…	85	AAZ20291	Arachis hypogaea	metallothionein-like protein [Arachis hypogaea] >gi|110270308|gb|ABG57064.1| type 2 metallothionein [Arachis hypogaea]	1.5229e-17	97.561	ACU14245	Glycine max	unknown [Glycine max] >gi|228682|prf||1808316A metallothionein-like protein	4.43097e-17	95.122	BAD18377	Glycine max	type 2 metallothionein [Glycine max]	4.14726e-15	87.8049
Aduranensis_pos_c255626107	ATTACGGCCGGGGGAAGAAATGGAGCGCTATAAAACCCCCTCTATTTAGGGTTTCAGCTTCAATCTAACGCGTTCAGTGAAGAGAAAGTCGTAGCCATGGGGAGGAGACCCGCTAGGTGTTATCGACAAATTAAAAACAAGCCATACCCGAAGTCACGGTTTTGCCGTGGTGTTCCTGATCCCAAGATCAGGATTTACGATGTGGGTATGAAGAAGAAGGGTGTGGATGAGTTCCCTTTCTGTGTCCACCTTGTTAGTTGGGAGAAGGAAAATGTCTCAAGTGAGGCACTGGAAGCTGCTAGGATTGCCTGCAACAAGTATATGGCAAAGTTTGCCGGAAAGGATGCTTTCCACTTGAGAGTCAGGGTTCATCCATTCCATGTTCTTAGGATCAACAAG…	166	ACU13398	Glycine max	unknown [Glycine max]	4.64966e-123	95.045	ACU13227	Glycine max	unknown [Glycine max]	3.01382e-122	95.9459	XP_002326063	Populus trichocarpa	predicted protein [Populus trichocarpa] >gi|118481760|gb|ABK92819.1| unknown [Populus trichocarpa] >gi|118487613|gb|ABK95632.1| unknown [Populus trichocarpa] >gi|222862938|gb|EEF00445.1| predicted protein [Populus trichocarpa]	3.33217e-121	94.5455
Aduranensis_pos_c116199953	CAATATGGCAACGCTCTCCAGGCTGTCTCAGCGCGAGGCCATCAAGAGATTGTCAAAATGCTCTTAGACAACGGGAGCGAACGTCAATGCACAGGGCGGCAAAATAATGGCAGCGCTCTAATTGTCGCCTCAGAGCGAGACGTACCAAGACATTGTCAAAATGCTCTTAGACAAAGTTGCAGATGTCAATGCACAGGGCGGCAAATATGGCAACGCTCTCCAGGCCGCCTCAGAGCCAGGCTATCAAGAGATTGTTAAAATGCTCTTAGACAAAGGAGCAGATGTCAATGCACAGGGCGGCGTGTATTGCAATGCCCTCCAGGCCGCCTCCGCGGGAGGCCATGATGAGATTGTCAAACTGCTCTTAGACCAGGGTGCGGACGTCAACGCGCAGGGCGG…	23	XP_001227683	Chaetomium globosum CBS 148.51	hypothetical protein CHGG_09756 [Chaetomium globosum CBS 148.51] >gi|88175884|gb|EAQ83352.1| hypothetical protein CHGG_09756 [Chaetomium globosum CBS 148.51]	5.40236e-48	67.8832	XP_001225788	Chaetomium globosum CBS 148.51	hypothetical protein CHGG_08132 [Chaetomium globosum CBS 148.51] >gi|88179411|gb|EAQ86879.1| hypothetical protein CHGG_08132 [Chaetomium globosum CBS 148.51]	4.87354e-46	69.3431	XP_001226751	Chaetomium globosum CBS 148.51	hypothetical protein CHGG_08824 [Chaetomium globosum CBS 148.51] >gi|88177342|gb|EAQ84810.1| hypothetical protein CHGG_08824 [Chaetomium globosum CBS 148.51]	1.17186e-44	68.1481
Aduranensis_pos_c71040687	CATTACGGCCGGGGGGATTTTGAGATATTTTTAAGTGGCAGTGTTGTTGGCATCAANNNAGTAGTGNCCATTACGGCCGGGGGAGAGAGGAGAGGATTGAGAGTAGCGAAGATGGTTCTGTTAGAGAAGCTGTGGGATGACGTGGTGGCAGGGCCGCAACCAGATCGCGGGCTTGGGAAGCTGAGGAAGATCACCACCTCCCAGCCCTTGAACATCAAAGCCATAACATCTGAAACTGATAACAAGTACCAGAGATCCATGTCTATGCCCGCCACACCTACAACCCCGGGGACCCCAACAACACCGCTCTCTGCCACGCCGCGTAAACCTGACAACGTTTGGAGGAGCGTCTTCCATCCTGGCAGCAACTCCGCCACTAAGACCATCGGTTCTGATTAC…	916	AAZ20292	Arachis hypogaea	auxin-repressed protein [Arachis hypogaea]	2.97437e-51	84.2975	ACU23540	Glycine max	unknown [Glycine max]	2.9882e-35	63.9344	XP_002279836	Vitis vinifera	PREDICTED: hypothetical protein [Vitis vinifera] >gi|147774462|emb|CAN59795.1| hypothetical protein [Vitis vinifera] >gi|297740413|emb|CBI30595.3| unnamed protein product [Vitis vinifera]	5.0971e-35	65.2893
Aduranensis_pos_c21955869	GCTGCTTTATCTCATGGAAAAGAAATTGTCAGGTTTACTCAGCGGAATATACTGAGGGTGTATCCAAAAGGCACTCGCATTACCTCGTCGAATTATAACCCATTAATTGGGTGGATGCACGGAGCGCAAATGGTTGCATTTAACATGCAGGGCTATGGCAGGTCTCTGTGGTTGATGCAGGGAATGTCCAAAGCTAATGGAGGATGTGGTTATGTTAAAAAACCAGATTTTCTTATTAAAGACTGGTCCAAATAATGAGGTCTTTGATCCAAAGGCTAAGTTGCCTGTGAAGNCTACTTTGAGGGTAACTNTATATATGGGGGAAGGATGGTACTACGATTTCAAGCATACACACTTCGATCAATACTCACCTCCAGATTTCTATGCAAGAGTGGGGAT…	91	CAM92313	Vigna radiata	phospholipase C [Vigna radiata]	3.16404e-96	91.25	CAK32510	Vigna radiata	phospholipase C [Vigna radiata]	3.16404e-96	91.25	CAK32509	Vigna radiata	phospholipase C [Vigna radiata] >gi|116054638|emb|CAL59449.1| phospholipase C [Vigna radiata]	3.16404e-96	91.25
Aduranensis_pos_c75268976	CTAGTAGGAACATCTGCTTTGTTTCACTCATTTAATTGATGTGGCAATTTGGCATAAAGGAAAGAAAAGCTGACAAGCACAGAGATAATTGAGACAAGAAAAGTGGCATTATTTTTGACAAAGTAGATAGGGGAACCCTTTTTCATTGAAGGTTGTTGATGAGAACTTCAACTTCTTAGAACTCAATGGAGGGATTGGCCTCATTCAGAATCTGAGAAAGTCTTGTAGCCAAACTCTCTTTAAAAAGCAGGGGAAACAGGAATCTCCCCAATCATTGTCTCCAACACTGCCTCTGAAAGTGCCTTGTTTTCAATAAATGCATTTCTATGTTCTGGTATTGTGTCATCTTTGGAGAATTTCAGCCCTAATGTTCCATTGGGGAATTGTTCATAGAAGACA…	69	Q53B75	Glycine max	RecName: Full=Chalcone--flavonone isomerase 1B-1; Short=Chalcone isomerase 1B-1 >gi|51039624|gb|AAT94359.1| chalcone isomerase 1B1 [Glycine max] >gi|255639172|gb|ACU19885.1| unknown [Glycine max]	6.83478e-78	78.1421	ACB37367	Glycine max	chalcone isomerase 2 [Glycine max]	1.97974e-77	77.5956	Q53B70	Glycine max	RecName: Full=Chalcone--flavonone isomerase 1B-2; Short=Chalcone isomerase 1B-2 >gi|51039634|gb|AAT94364.1| chalcone isomerase 1B2 [Glycine max]	7.46675e-77	77.0492
Aduranensis_pos_c255540743	AGTGGTATCAACGCAGAGTGGAATTATCCAAGAAAGGAAAATAGCTCAACAGAAACTCTTTCGGCCTTGAGTTTCAATTTTGTAGGTTGTACGATCGATTAGGGTTCAACCTCTTACGATTCTTTGATTCAATTTCAGCATTGAATATGGCCATCTCGGAACCCCAGCGCCGGAGAATTCTTCCCAGAGAAGAAGAACGTCAGAAACCCTTTAGTCCCCGTTGGTGCCTTTATTACTGCTGGTGTGTTAACGGCTGGCTTGATCAGTTTTAGACGAGGTAACTCTCATTTAGGGCAGAAGCTAATGAGGGCTCGTGTGGTGGTCCAAGGCGCGACGGTGGCTCTTATGGTTGGCACTGCCTATTATTATGGAGATAATCCTTGGCAGAGTGACCACAAA…	321	XP_002511436	Ricinus communis	conserved hypothetical protein [Ricinus communis] >gi|223550551|gb|EEF52038.1| conserved hypothetical protein [Ricinus communis]	4.281e-28	85.1351	XP_002318030	Populus trichocarpa	predicted protein [Populus trichocarpa] >gi|224133480|ref|XP_002321578.1| predicted protein [Populus trichocarpa] >gi|222858703|gb|EEE96250.1| predicted protein [Populus trichocarpa] >gi|222868574|gb|EEF05705.1| predicted protein [Populus trichocarpa]	1.62678e-27	82.6667	ABK95217	Populus trichocarpa	unknown [Populus trichocarpa]	1.62678e-27	82.6667
Aduranensis_pos_c255644491	TACGGCCGGGTGGCTTGATGTAATTGCAGCTGCAAACACTGCTGCTGAAGTGGCCTTGAGACNATTACGGCCGGGAAGGAAGAACAAGGATGTAACTGATGCAATTCAAAAGGTTGCTGCTGCCTACGATTGCAAAAATCGTTGAGGGTGTTCTTAGTCACCAAATGAAGCAATTCGTGATTGACGGAAACAAGGTTGTGTTGAGTGTATCTAATCCGGATACTAGGGTTGATGATGCTGAGTTCGAGGAAAATGAAGTTTATGCTATTGATATAGTTGCAAGCACCGGAGAAGGCAAGCCTAAGCTTTTGGATGAGAAGCAGACAACTATCTATAAGAGGGCTGTTGACAAGAGCTATCACTTGAAGATGAAAGCATCGAGGTTCATTTTCAGCGAAA…	131	ACU22749	Glycine max	unknown [Glycine max]	4.38017e-107	87.4419	ACU23134	Glycine max	unknown [Glycine max]	9.70811e-107	86.9767	ABF66654	Ammopiptanthus mongolicus	EBP1 [Ammopiptanthus mongolicus] >gi|146336945|gb|ABQ23586.1| EBP1 [Ammopiptanthus mongolicus]	1.81063e-105	83.6364
Aduranensis_pos_c255635165	TTACGGCCGGGGGGGAGCAGCAGCAAAGATAAGAGGCATTTTCGAAAGCTTGGTGGAACTTCTGATCTGAGCTATAAATCGCCGGACCCTCATGACAATGTGATTGAAGTGAATCAAGTGATGGAAGGTTCTACCGTAATTTAGATGCGCTGGATGTTCGTAGCCAAGACCCCTACTGTGGAACCAGTTTCTTGAAAACATCCGTTACTGAAGTGCACTTCTCCCTCACAGAAGCGCAATGAGTCAAACTTATACGAATATTTTGTCCTATCTACAGCAATGTGTATAAATAAGTGTTCTCGTTAGCATGTATGGTGAAAAACTGTTGGACACTCTTCATAGAGAAGTGGCAGTTTAAAACATGATGTTTTGTAGAAACAAGGTTAATGTTCGGAACTC…	111	ACU17939	Glycine max	unknown [Glycine max]	9.92163e-13	81.25
Aduranensis_pos_c255636130	NACAGAATCCATCAACCCAATGCTGCATCAAAAGATTCATGACAACTAAACAACACGAGGCATGAATACCAACAAATATAAACCATTAACTTCAGGTTTGTAATGCAATCAGCTCCTAATAAAAGTTATAAAAGATAGTGCAGGTCTCGGACCCTAGCATCACCATCACAAATCCAAAAGGGAAAACCCACTCAACCAAGGGATTATAACTCCCACCAAAATCATCATAGACCTCTATAAGGAAAGGGGTTAGAAGAAGAAACAATAGGGACACAATACAGAAGTACATTGACGACGGGATACGGGACTAGACACCTTGAATTTGAAAGCAACAAGATGCCTTAGTTTCTGCCCCGTCCCCGTGGATGAGATGCACTCCGCTCACCGGAATCTATCCTT…	38	ACU18408	Glycine max	unknown [Glycine max]	2.93536e-50	55.7692	BAE71223	Trifolium pratense	hypothetical protein [Trifolium pratense]	7.24683e-41	48.5437	ABK95689	Populus trichocarpa	unknown [Populus trichocarpa]	1.51106e-38	47.0297
Aduranensis_pos_c297737632	AGTGGTATCAACGCAGAGTGGGCAATGTCTGTATATTCACAGAGAATGGGTGCAAGTGCCTCTGGTTCTTCCCTCATACTAGGTTCAGGATTCCCACTTGAAAGAACAGTTGTTAGCCAAGGAATTCGTGATAAGATCACAAGTGCGGCAAACAGGTACATGACTGAAGTGCGAAGGTTAGCCCTTCCCCAGAATCAAACAGAACATGTACTACCGAGGCTTTAGAGAACTCGAAGAGTCGCTTATAAGTCCCCAATCATTTGATCGAGTATTGATCTTTGTTCCATTAGAATAGTGTTGTATCAATTTCTTCTTATAAAATAATTATCTTGCAATAAGAGGTGTCTAATTTTTCCATATTGGATGCGTGATCATGTGATCNCATTTTTGTTCTTTGTC…	34	CBI26833	Vitis vinifera	unnamed protein product [Vitis vinifera]	1.27264e-18	63.6364	XP_002281257	Vitis vinifera	PREDICTED: hypothetical protein [Vitis vinifera]	1.63242e-18	63.6364	NP_172938	Arabidopsis thaliana	NUP155; nucleocytoplasmic transporter [Arabidopsis thaliana]	1.75807e-12	54.5455
Aduranensis_pos_c255588343	CAGTGGTATCAACGCAGAGTGGCCATTACGGCCGGGCTTGGCGCGGTGTCTTCGCCACTCGTCCGATCGGCGCCGGAGAACTCATCCACACCGCCAAGCCCGCCGTATGCCACCCTTCTCCCAACGTTCTCCACACTGTCTGTTACTGCTGCCTCCGCAGAATCTCTAATCCCGATGGCTCCGAAGCTCAACGCGTGTCGTTTTGCAGCGAAGATTGTAAACGACGCTGCATGGAATTTTACAATGTTGAGATGAAAGCAGATTGGGCGGCTTTTGATGACTATTGCGGGACCCATGGTTTGAAATATCCTTTCATGGTGAAGCGGTTGGCTTGCATGGTCATATCAGGAGTTGCCAGAAGTGACAGTGTAGACATACTTCAACCTGCCAATTTGACAC…	71	XP_002534573	Ricinus communis	protein with unknown function [Ricinus communis] >gi|223524997|gb|EEF27811.1| protein with unknown function [Ricinus communis]	2.49053e-89	61.1111	CBI29967	Vitis vinifera	unnamed protein product [Vitis vinifera]	9.36428e-89	61.6667	XP_002276611	Vitis vinifera	PREDICTED: hypothetical protein [Vitis vinifera]	9.40668e-89	61.6667
Aduranensis_pos_c194466205	AGTGGTATCAACGCAGAGTGGCCATTTACGGCCGGGGAGAGAGAGATAAGAGAAACCAAAACCCTTCGCCTTTCTCAGCACACCAGAGAGTGTAAGTAACAGAGCCAAAATGAAGTACAATCCTAGGGTTTCAAGCAGCCGTAGGAAGAGCCGCAAGGCTCACTTCACTGCTCCGTCGAGCGTCCGCCGCGTTCTTATGAGCGCCCCGCTCACCACCGATCTCCGATCGAAGTACAACGTGCGCTCCATGCCGATCCGTAAAGACGATGAGGTGCAGGTGGTTAGGGGAACCTACAAAGGCCGCGAAGGGAAGGTGGTTCAGGTTTACCGTCGCAAATGGGTGATCCACATCGAGCGCATCACACGCGAGAAGGTTAACGGATCCACCGTGAACGTCGG…	37	ACF74333	Arachis hypogaea	putative L24 ribosomal protein [Arachis hypogaea]	2.22593e-50	73.9726	ACU20590	Glycine max	unknown [Glycine max]	1.22141e-48	69.863	ACU24044	Glycine max	unknown [Glycine max]	3.55376e-48	69.863
Aduranensis_pos_c87240989	GTGGACATTGGCTAGTGGNTCTCAAATTGAAGCCTTCTGACTCTGAGTTCCCATTTTCTCTCTAAGGTTCGATCGCTTCTCTCTTTAACTTTTTTCTTTTACCTTTCACAATCCATTTTTCATCCGTTCATTAATTCTTCTTCTCTTACGCATTTTACACGCTTTTTTCGAATTATTAATGGCTTGAAAATCGTTGGTTTCTACATAAGCTTCGTGACGGGTGTGGTGGAAAAAAGTGAAATATGGCAGAAGTGAGTTTGGGAATTCTGATTGATATTGTTGACGAAGAATGGATGAGAGACACTCTCCCGGATGATGATCTCCCACTCTCCCCAACCCTAGTTGTTCGGACAGATGATACCGAGGACCCAAATCAGGAGACACAAGAAGTTAATGCGG…	146	ABD32847	Medicago truncatula	hypothetical protein MtrDRAFT_AC149038g10v2 [Medicago truncatula]	1.37696e-15	68.254	ACU23315	Glycine max	unknown [Glycine max]	1.79837e-15	68.254	XP_002305741	Populus trichocarpa	predicted protein [Populus trichocarpa] >gi|222848705|gb|EEE86252.1| predicted protein [Populus trichocarpa]	2.59683e-14	63.4921
Aduranensis_pos_c84514141	ACAAGAAACCACGGCTGTTTTGATAGTATGGACAATGGTGATGCTAAGTAGGTATCCAGAGTGGCAATCACGTGCGAGGGAAGAAGTCTTCCAAGTCTTTGGAAACCGAAAGCCAGACAGTGATGGCCTCAATCGCCTTAAAACCGTATCAATGATCTTAAATGAGGTGTTAAGGCTATACCCACCAACCCTGTTTTTCAGTCGAACACTCAACAAAGATATAAAGATGCAAAACCTATCACTACCTGCTGGAGTTAAAATTTCATTACCAATACTTTTGATCCACCATGATCGTGAGCTATGGGGTGATGATGCAAGAGAGTTCAAACCAGAAAGATTTTCAGAAGGAATTGCTAAAGCGACTAAAGGTCAGGTCTCATATTTTCCATTTGGATGGGG…	143	XP_002331333	Populus trichocarpa	cytochrome P450 [Populus trichocarpa] >gi|222873916|gb|EEF11047.1| cytochrome P450 [Populus trichocarpa]	2.69687e-63	69.7987	XP_002526971	Ricinus communis	cytochrome P450, putative [Ricinus communis] >gi|223533723|gb|EEF35458.1| cytochrome P450, putative [Ricinus communis]	4.5943e-63	68.4564	XP_002333744	Populus trichocarpa	cytochrome P450 [Populus trichocarpa] >gi|222838385|gb|EEE76750.1| cytochrome P450 [Populus trichocarpa]	5.97911e-63	69.1275
Aduranensis_pos_c296082418	TTACTTTTGCTGAAGATGGTGTAGCAGATNNNNNNNNACGAAGGCCTCATGAAATTTGTGGACAACAGGTAGCATTAGATTCAGCCACACCTGTTGATGATGCAAGTCCGAGTGAGAATTTTATGATGAATGGCGTGGGTTCTTTTGGGGGGTTATGGAGGTCCTATGCGAACTTATGGGAGGATGTATGGTAGCCTGGACTTCGACGATTGGGGTTATGGAATTCCCAGTGGGAGGCCGTCAAGAGCAGATTGGGGGTATAGACCATACTAGGAGAGAGCACAGTTTCATTGGTATCATCGTGGTACGAAATGCTAAAATGGATTGGATCTGTAAACCAGATAATACTATTTCCCCCCATATGTTTTTATTATCATGTATCTTAGTTGTATTGTATTT…	138	CBI21423	Vitis vinifera	unnamed protein product [Vitis vinifera]	1.69146e-16	90.2439	XP_002282572	Vitis vinifera	PREDICTED: hypothetical protein [Vitis vinifera]	1.69146e-16	90.2439	ACU20926	Glycine max	unknown [Glycine max] >gi|255642525|gb|ACU21526.1| unknown [Glycine max]	4.10111e-15	60.5263
Aduranensis_pos_c217074220	ATTACGGCCGGGACCTTGAGTGGGAACCCTTTTGGCTATGACGGCAGGTATAGAGACTCTGAAGCGCATTAAGGAGGCAGGAACTTATGAATATTTGGATAAAATTACAGGGGAGCTTGTTCGCGGCATCGTTGAAGCTGGGAAGAAGGTAGGGCATGCTATATGTGGTGGGCATATAAGTGGGATGTTCGGGTTTTTCTTCACAGAAGGACCTGTTTACAATTTTGCAGATGCCAAGAAGAGTGATACGGCCAAGTTTGCAAAGTTCTATTGGGGAATGTTAGCACAAGGTGTCTATTTGGCTCCTTCACAGTTTGAGGCTGGGTTCACCAGCTTGGCTCATAGCCACGATGACATAGAAAAGACAATAGCAGCGGCAGAGAAGGTTTTTCAGGGAGA…	65	ACJ85470	Medicago truncatula	unknown [Medicago truncatula]	1.4695e-57	87.9032	P45621	Glycine max	RecName: Full=Glutamate-1-semialdehyde 2,1-aminomutase, chloroplastic; Short=GSA; AltName: Full=Glutamate-1-semialdehyde aminotransferase; Short=GSA-AT; Flags: Precursor >gi|310567|gb|AAA33968.1| glutamate 1-semialdehyde aminotransferase [Glycine max] >gi|747968|gb|AAC48996.1| glutamate 1-semialdehyde aminotransferase [Glycine max]	1.91923e-57	87.0968	ACU22110	Glycine max	unknown [Glycine max]	2.12196e-56	85.4839
Aduranensis_pos_c75121086	AGAGTGGAAGCGGTGGGTGAAAAAAACCTATCGAACAAGAAGTACCCTTCACAACACAAATCATCCATGAAGAGGGAGCACCACCATCTACATCCCAACCCACACGATCCCTCACCCTCTTCCGTGCCTGCACCATCACCACCTTCATCTACGCCACCAACCACCTCCACCATCGCCGGAGCTTATTCCGGTTACTCAATCCACAACGGTACAACCTCTTCCGGAAAATCCAAGCTCTGGGACGAGTGCGCGGCGGCTGACGGCGGCATGGACGAGCTACTCGCGGTGGTTGGTTACAAGGTGAGGTCGTCGGATATGGCGGAAGTGGCGCAGAAGCTTGAGCAGCTTGAGGAAGCCATGGGGAACGCACGGGACGGAATCTCCCAACTCTCCAACGAC…	46	Q6EI05	Cucurbita maxima	RecName: Full=DELLA protein GAIP-B; AltName: Full=Gibberellic acid-insensitive phloem protein B; AltName: Full=CmGAIP-B; Short=GAIP-B >gi|37624738|gb|AAQ96165.1| gibberellic acid insensitive phloem B [Cucurbita maxima]	1.06265e-32	49.0323	XP_002314799	Populus trichocarpa	DELLA domain GRAS family transcription factor GAI/RGA1 [Populus trichocarpa] >gi|222863839|gb|EEF00970.1| DELLA domain GRAS family transcription factor GAI/RGA1 [Populus trichocarpa]	1.94169e-31	51.8519	Q6EI06	Cucurbita maxima	RecName: Full=DELLA protein GAIP; AltName: Full=Gibberellic acid-insensitive phloem protein; AltName: Full=CmGAIP; Short=GAIP >gi|37624736|gb|AAQ96164.1| gibberellic acid insensitive phloem [Cucurbita maxima]	1.60664e-30	49.2424
Aduranensis_pos_c224555758	TTAGTAATNATTNAAAATCCTACTCTAATAATTTCATTAATACTTTAGCAGGTACATGGATGGATAATAAAGGAAAGCCCTATTATTATACATAAGTTTTGTTACAACACAAACCTATATTACACATAAAACTGAGACATCATGTAGTATCTACCCAGCCAATCAACTAGAATAGACTTGGACTAATATCTTTCTATATTTTCAAGGAACTCACATTCAAACATTTTCCAGTAAAACAAGGTATTATACATCTGGATCATACATTGGTAGGTGCAGAATTACCATTTATTCATAATTTTGTGTTCCCTATTATTATAGGTGCTTCAAGTTGAGACACTTGAATCATTTGGAGGTGTGTTAGCAGACTTCCAAGAAAATTTAGCATGCCCTTCATCGTAG…	397	ACN56468	Glycine max	putative alto/keto reductase [Glycine max]	3.47945e-83	75.9398	ACU19234	Glycine max	unknown [Glycine max]	1.71283e-82	75.188	XP_002273125	Vitis vinifera	PREDICTED: hypothetical protein [Vitis vinifera] >gi|298204876|emb|CBI34183.3| unnamed protein product [Vitis vinifera]	2.90293e-70	58.9552
Aduranensis_pos_c255626149	TCATTACGGCCGGGGGCACTTGCATGTGAAATATCTAATCCAAGTACTACTAACTACTAAGTACTTCACTTGATAGTAACTTAGAAAAAAGAAAGTTGTGAGAAAATGGAGGGTCACACTAAGATGATGTTCATTCTTGGCCTTGTGGCCATTGCTAGCATCTCACAGATTTATAGAGTGGAAGGTGCTGGGGAATGTGGGAAAAACACTACCCCAGACAATGAGGCTATTAAGCTAGCACCTTGCGCCACAGCGGCGCAAGATGAGAATGCGAGCGTGTCGCAGAGTTGCTGTGTTCAGGTCAAGAAATTTGGCCAGAATCCAGCTTGCCTCTGCGCTGTTTTGCTCTCTAACACGGCCAAGATGTCCGGCGTTGACCCTAAGATTGCCATCACCATC…	220	ACU13419	Glycine max	unknown [Glycine max]	3.28176e-46	75.8333	ACU14379	Glycine max	unknown [Glycine max]	9.54847e-46	72.1739	ABQ53995	Cicer arietinum	protease inhibitor/seed storage/LTP family protein [Cicer arietinum]	4.01168e-44	80.3738
Aduranensis_pos_c255646515	TTCCGATCTCCACCAAATTAAAAAACGATCTTGGCATGTCCAATTACCCTATGGTCCCTGGCCACGAAGTCGTAGGGGAGGTTCTCGAGGTTGGCTCCAACGTTACGAGGTTCAAAGTGGGTGAGATCGTGGGAGCGGGACTCCTCGTTGGGTGCTGCAAAACCTGCTCTGCATGCCAATCTGATGTAGAGAATTACTGCAGCAAGAAGATCTGGTCTTACAACGATGTTTACGTTGATGGAAGACCCACTCAGGGTGGCTTCGCTGAAACCATGATCGTTGAGCAAAAGTTTGTTGTGAAGATACCAGAAGGCATGGAGCCAGAGCAAGTTGCGCCATTGTTGTGTGCAGGTGTGACTGTGTACAGTCCACTGGCGCACTTTGGGTTGAAGAAGAGTG…	1696	ACU23735	Glycine max	unknown [Glycine max]	1.55902e-119	70.4762	P31656	Medicago sativa	RecName: Full=Probable cinnamyl alcohol dehydrogenase; Short=CAD >gi|19595|emb|CAA79625.1| cinnamyl alcohol dehydrogenase [Medicago sativa] >gi|3603399|gb|AAC35845.1| cinnamyl-alcohol dehydrogenase [Medicago sativa]	2.44648e-117	70.4762	AAL34329	Medicago sativa	cinnamyl-alcohol dehydrogenase [Medicago sativa]	2.44742e-117	70.4762
Aduranensis_pos_c17865462	AAACCCCCGTCATCGTCCGTTTCTCCACCGTCATCCACGAGCGCGGCAGCCCCGAGTACCATCCGCGACCCCCGCGGCTTCGCCACCAAGTNTTACGGCCGGGGAAGGCAACTTCGATCTCGTCGGCAACAACTTCCCCGTGTTCTTCATCCGCGACGCCATGAAATTCCCTGACGTCATCCACGCCTTCAAGCCAAACCCCAAGTCCAACGTCCAAGAGAATTGGCGCATTCTCGACTTCCTCTCCCACCATCCCGAAAGCTTCAACACTTTCACGTGGTTCTATGATGACGTGGGCATCCCCATCAATTACCGTCACATGGAGGGTTTCGGTGTTCACACCTACACTCTCCTCAACAAAGCCTGGCAAGGTTCTGTATGTCAAGTTTCACTGGAAGC…	1563	Q9AXH0	Avicennia marina	RecName: Full=Catalase >gi|12744894|gb|AAK06839.1|AF328861_1 catalase [Avicennia marina] >gi|30142166|gb|AAP13538.1| catalase [Avicennia marina]	0	80.9353	AAL83720	Vitis vinifera	catalase [Vitis vinifera]	0	81.8841	XP_002263958	Vitis vinifera	PREDICTED: catalase [Vitis vinifera]	0	81.8841
Aduranensis_pos_c255632966	CAAGAAATATTTTCCAATTTAGCATGTTCAAATTTAAACTCCAAGATTTACTTCCATTTAGTCCTACTGTTTCGTAAAGTCTAAACTCCAAACACTGATCAATCTTAATGTTGTTTATGCCTGATTCCATCTGCATCTATGGCTCCATGCTCCATTTTTTTTGGGGGGGGATTCACAAGACAATAGATTATGGAAGAGTAGTTTTATTTTTACTTTTACTTGAGGAACAATGTGCTAAGTTCTAACAAGTAATTAAGAATGGTACAATAAGAATAAATGGTCATTGTGGAGTAGATTTAGTGGCAGTGGTAACAGAATTCCATATCTGTGCAATAGGGGCAATGATATGAGGCATGATAGCACCAATTCCTCTAAGTGTGGCAGCAGATGCAACCCCAA…	129	ACU16837	Glycine max	unknown [Glycine max]	5.96394e-50	77.1654	XP_002315368	Populus trichocarpa	predicted protein [Populus trichocarpa] >gi|222864408|gb|EEF01539.1| predicted protein [Populus trichocarpa]	6.83947e-38	62.1212	XP_002265895	Vitis vinifera	PREDICTED: hypothetical protein [Vitis vinifera]	1.52368e-37	61.9048
Aduranensis_pos_c255577332	ATTACGGCCGGGGTTTGTATCCATCGGCGCCTCAGAACAATGCAGGAGTTGCTGAGCCTCCAGGACGACCAGAAAACAATCAAGACAGCGTAGCCAACCCCGTGCAGATTCCTGGGCAAGCTGACATTCGACAAGCAGAAGGCGGTCCGAACCCCGGTTCCATGAATTCATTCAGTTCTATGTTATTATGGATCTTAGGAGGTGCTTCATCTGAGGCTCTCAACTCGTTTTTTTCAATGTTCAGAGATGTTAGAGACCAAGGACAAGTTTTTGCTGAAACTCCTCACGATGAAAACCGTGAGAATCAGGATAATGACAGATAGTGGTAGAACATTAGATTTTGATCATAAGTACTTGTTAATACTTAATATAGGAATATTGTACGGCATATCATATAGG…	22	XP_002529547	Ricinus communis	Membralin, putative [Ricinus communis] >gi|223530995|gb|EEF32850.1| Membralin, putative [Ricinus communis]	1.03227e-27	63	CAN83928	Vitis vinifera	hypothetical protein [Vitis vinifera]	8.17917e-25	61.3861	XP_002267906	Vitis vinifera	PREDICTED: hypothetical protein isoform 2 [Vitis vinifera]	3.10808e-24	62.8866
Aduranensis_pos_c255559173	CTTTTTTTTTTCCTCTAAAAGGAGTTCTCTTTGTAAGAACAATACTATACAATATGTACATCTAATTTTGGCACCAATTCTAAAATTTTCAAACCTTTATGTAAGAACAATATATACTGTATGAAAAGCTTTAGTACAACAGCCTCCACATGATTATTTTCACTCAAATGCAAAACCTTACATGGGATATGTTTGAAGTTGAAATACAGCAAGATATTTTTCTTCAAACTAACTAACTGACATGCATACATACACTCTAAACTCATGAGAATAAGATCAATATTCTGTTACAGATTCTTGGCAGAAGCAGCCCGTCTTACTCTTGCGCCGACAGCAAAGAATTCAGTGATGACTTCAAGGGGCATTCCTTTGGTTTCTGGAACCTTCAAGAACACAAAT…	86	XP_002520608	Ricinus communis	sugar transporter, putative [Ricinus communis] >gi|223540207|gb|EEF41781.1| sugar transporter, putative [Ricinus communis]	4.81368e-117	68.543	CAN59780	Vitis vinifera	hypothetical protein [Vitis vinifera]	1.28558e-114	66.5563	XP_002274415	Vitis vinifera	PREDICTED: hexose transporter-like [Vitis vinifera] >gi|63334145|gb|AAY40466.1| putative hexose transporter [Vitis vinifera]	1.28558e-114	66.5563
Aduranensis_pos_c225451181	ATTACGGCCGGGGAGCCGGGTGTCTATCACAAAGATACACAAATATTTCACGGCAAAGGCCAATTAGATCAGCACTAATTATTGCATTTGATTCAAGGGCTAAGCCTTGAATAATTGAAGAAAAGAGATCTCTGGAGACAAATTCCACTAGTTCTGAATGATTTGTTACAATTGAAAGAGATACCAACACAGAGCAATAAGAAGAAATCTTTGTCACAGCTTCACCATCCGTCCATGTAAAAGCCTCTAAACACATACGTAGTGTTGGAAGAGCCAAACCATGCTTCAGAAGGAAACCAACCATAGAGCTTGATGCAAATGTGTCCAAGCTTTTCAGTGAAGACGTGTCTAATCGACTAACGTGCCCAGACTGTTCCAAAGAAGGGATTCCAGGATTAA…	77	XP_002272927	Vitis vinifera	PREDICTED: hypothetical protein [Vitis vinifera] >gi|298204940|emb|CBI34247.3| unnamed protein product [Vitis vinifera]	9.29164e-149	64.4186	XP_002512279	Ricinus communis	conserved hypothetical protein [Ricinus communis] >gi|223548240|gb|EEF49731.1| conserved hypothetical protein [Ricinus communis]	4.77205e-145	63.785	AAO34666	Arabidopsis thaliana	HASTY [Arabidopsis thaliana]	7.14744e-133	58.8785
Aduranensis_pos_c298245313	CAGTGGTATCAACGCAGAGTGGCCAGGGGAGGCTCGACGCGAATAACCCGTGAATTGTTGAGCGTGCCCGAAATGAGAACACCACGTTTGAACAAACCAGAAGCTACGGCATAACCAATCTCATCATCAACAAAATGCTGACCGATCAGCAAGCCTTTCCCAGTAATATCTGTATACACATCACTATGACGAGTTGCAATATCTTTGAGCTGACGGATAAAGTATTCACCCTTCTCAGCTGCTTGTTCAACAATATCCTCTTCGAGCGTGACATTAATCGCGGCAATCGCGGCAGCGCAGGCCAGGGGGGTTACCGCCCGTGGTAGAGGTATGAATGAAGGGATTGCTGTTCAACACGCTCCAGATCTTCGGCGTGGACATAAATGCGCCAATGGGCAT…	76	ZP_06969119	Ktedonobacter racemifer DSM 44963	aminotransferase class-III [Ktedonobacter racemifer DSM 44963] >gi|297552794|gb|EFH86659.1| aminotransferase class-III [Ktedonobacter racemifer DSM 44963]	1.83645e-98	65.2	YP_002602689	Desulfobacterium autotrophicum HRM2	Tungsten-containing aldehyde ferredoxin oxidoreductase [Desulfobacterium autotrophicum HRM2] >gi|223691242|gb|ACN14525.1| Tungsten-containing aldehyde ferredoxin oxidoreductase [Desulfobacterium autotrophicum HRM2]	3.3533e-58	42.8	ZP_04167955	Bacillus mycoides DSM 2048	Putrescine aminotransferase [Bacillus mycoides DSM 2048] >gi|228750432|gb|EEM00261.1| Putrescine aminotransferase [Bacillus mycoides DSM 2048]	3.29149e-52	39.0625
Aduranensis_pos_c225444873	GCAAGATATGCTAGCATGAATACTCACCTTGGCATTGAGCAAAGTCGCAGAGATGATTTAGAGTCTCTTGGTTATGTTTTGATGTACTTCCTGAGAGGAAGTCTTCCTTGGCAGGGACTTAAAGCTGGAACAAAGAAACAAAAGTACGAGAAAACCAGTTCTGGAATGCCACCAGCTGTTATTACTAATGCCGATAGACAGACAGGTGGGGAAGAAGGACGGCCTCCTGGTTTGATTTCGGTGGATTCTTCAAGGCGGAGAATGTCGGGACCCATTTTAAATTCTTTTATCAAGTGCCAATATCTTGGGCCAGTCAAGTCTATCATCAAGGCGGGTTGCTGTTTCTGGTAGCCGTGACGCATTTGGTGCTGAGTCAGATATTCGTGCTCGAAATACCGA…	122	XP_002281345	Vitis vinifera	PREDICTED: hypothetical protein [Vitis vinifera]	2.09655e-34	62.7451	CAN80417	Vitis vinifera	hypothetical protein [Vitis vinifera] >gi|297738643|emb|CBI27888.3| unnamed protein product [Vitis vinifera]	2.94637e-33	62.7451	XP_002309212	Populus trichocarpa	predicted protein [Populus trichocarpa] >gi|222855188|gb|EEE92735.1| predicted protein [Populus trichocarpa]	1.22517e-27	53.4653
Aduranensis_pos_c255647771	TCAACCAGGAACTACAAACACCATTGCACAATAACACGAAGGGATGTTTAAATTTTGATATACTAAATATTACAAACAAAATCTAAATAAACAGTGGCAATCTTCTATGAGCTGTTGTGAATTAAATAACACCAAGCGGAGCCTACGGGTAAAAACTGGGACGCAGCAATAACTGCATTATGAAAACAGAAAGTAACCATGCAAGATGAAAAATAAGCAATAGCATGAACTGCACTACTGTTGAGCACATTGCACTCGAGGCATGGATTGCTCATCATCATCATCATCATATGCCTCGTGGTAGTGCTGTTGCTGCTTTCTTCTCATCTCATCCTTCATGTTGACATCATGTAATGTGGTCTCCTCACACTCATCCAGCTCCATATCTGTCAACTGCTT…	108	ACU24346	Glycine max	unknown [Glycine max]	1.30599e-156	84	ACJ84518	Medicago truncatula	unknown [Medicago truncatula]	1.6506e-145	78.8779	CAA04447	Medicago sativa	DnaJ-like protein [Medicago sativa] >gi|3202020|gb|AAC19391.1| DnaJ-like protein MsJ1 [Medicago sativa]	4.78814e-145	78.5479
Aduranensis_pos_c255628263	CAGTGGTATCAACGCAGAGTGGGGGAGTGCAGCTGTCTTCGGCAAGAAGGCCTCTCACAATCCAAGCTGCATATAGTGAAGGTGGAAGGCCCAGCGGTGCTAGCATCTTTGTCGGTGGCTTTCTCTTGGGAGGATTAATTGTTGGTACCCTTGGCTGCGTGTATGCACCTCAGATCAGCAAAGCTCTAGCTGGAGCTGACCGGAAGGAGTTGATGAGAAAACTGCCAAAATTCATATATGATGAAGAAAAAGCCTTAGAGAAAACAAGAAAAGTACTGGCTGAGAAGATTGCACAACTGAATGATGCCATAGATGATGTTTCCTCTCAGCTACGGTCAGAAGAGACCCCAAATGGAGTGGCTGTGAACTCTGATGAACTCGAAGCTGCTGCATGAGACT…	387	ACU14476	Glycine max	unknown [Glycine max]	6.46019e-41	73.6	ACU16926	Glycine max	unknown [Glycine max]	2.71418e-39	72.7273	XP_002510707	Ricinus communis	conserved hypothetical protein [Ricinus communis] >gi|223551408|gb|EEF52894.1| conserved hypothetical protein [Ricinus communis]	2.37774e-35	68.2927
Aduranensis_pos_c217074864	GGCAAAATGGATGGGAGCCTGTGATTGCATCATAACAAAAGCTGGACCAGGGACAATTTCAGAAGCATTGATCAGAGGGCTTCCCATAATTCTCAATGATTATATCCCTGGACAGGAAAAGGGAAATGTGCCCTATGTGGTAGACAATGGAGCTGGTGTCTTCACCAGGAGTTCTAAGGAAACAGCGAAAAATCGTGGCAGAGTGGTTCAGCACAAAAACAAGATGAACGGAAAAAAAATGGCAGAGAATGCATTGAAGTTAGCACAACCAGAGGCAGTCTTTGACATTGTGAGGGACATCCATGAACTAGCTGCGCAAAGGGAGCCGTCAAACTTTCCATACGAATTGACGGCTTCATTTTCTAGCCTAATCTAAAATTTGATTGCTCCTGCAACTTC…	210	ACJ85792	Medicago truncatula	unknown [Medicago truncatula]	7.34017e-47	77.6	CAN81686	Vitis vinifera	hypothetical protein [Vitis vinifera]	1.05992e-45	78.2258	XP_002263443	Vitis vinifera	PREDICTED: hypothetical protein [Vitis vinifera]	2.36125e-45	77.4194
Aduranensis_pos_c255570314	ACCTCTTTTTATCAATTTAAATTTTTTGAGACAATAATTTCATAACACTTTCTCTTATATGATTCCACTATAACTATTGGAAAAATTTCACCTATATATAGTGATGAATTATTGATATAAGTTAAGGCAACACCACTTTTTACCTTGCTACTTTTTATTAACTTTATTATTATTATAGCAAGATGGGAAAATATCATCACATCTCAGCTATATGTTTATTCTATCAAACATAATAATGAATTTTCAACTTAATACAGGCAACAACAAAAAAATATTTTCCAATAATGCAATTACTTTGCCCAATTGACAAAATTTTCAAGATTCTTTGAAGATTGGCCACCTTCACCTAGGTTATTCCTAGTCACTTCCTTCAATTTCAAAGACCTTTCCCTTATGCCT…	146	XP_002526117	Ricinus communis	UDP-glucuronosyltransferase, putative [Ricinus communis] >gi|223534614|gb|EEF36311.1| UDP-glucuronosyltransferase, putative [Ricinus communis]	1.08612e-80	55.2529	XP_002306070	Populus trichocarpa	predicted protein [Populus trichocarpa] >gi|222849034|gb|EEE86581.1| predicted protein [Populus trichocarpa]	4.27104e-77	53.2567	XP_002276804	Vitis vinifera	PREDICTED: hypothetical protein [Vitis vinifera]	1.37395e-75	52.6923
Aduranensis_pos_c255639778	AAATGCATATAAATTGAACTCAAACTTTTTTAAAATAAAATACACAGAATCCAAATCTTAGCAGTAATATTAACTCGGGGGGCCAGCCATCGCGAGGCTAGTCGATATGAGATGAGTTAAAAAGTATTAACTATTAACCAACAAATAGCTTCTACGACAAAAATGGTATACCTGTTAACAGAACNAATTACAATCTTTTCCTCTCACTATTTAAGAACAAGACAAACTTAGNTGAAATCTAGATAAGACAAAAGATCCAAAAAAAAAACCTCCTCAACGAACCACCAAACCTTGGACTGCCTGGGACCCATCTTCGGTTACTTTGTTAGCCTGAATTGTATTGATCACATTCGAAATATTATCCCTCCATGTCACTAGCTTTGTTCTCAGTGCTTGCCA…	19	ACU20182	Glycine max	unknown [Glycine max]	1.84639e-86	58.2803	ACU22875	Glycine max	unknown [Glycine max]	7.01628e-86	60.0649	XP_002533539	Ricinus communis	cop9 complex subunit 7a, putative [Ricinus communis] >gi|223526589|gb|EEF28842.1| cop9 complex subunit 7a, putative [Ricinus communis]	2.85519e-79	54.2857
Aduranensis_pos_c194136583	TTACGGCCGGGGGTCACCGGAAGACAAGAAATTAAAACAAAAACCAACGATAGAAGAGAAGAGAGAGAGAGAGAGAGATATCAGAAAAATGGAAGTAGAACAGGTACTACGACATGAATGGAGGAATTGGAGAAGCAAGCTATGCAAATAACTCCTTAGTTCAGCAAAAGGTGATATCTCTAACAAGACCAATAAGAGAGGAAGCCATAACCAGCCTGTACTACAAGAAAATCCCAAGAACCCTATCAATTGCGGACTTGGGGTGTTCCTCTGGCCCCAACACTTTCTTTGTTGTCACAGAAATCATAAAAGCCATTGAGAATCTTTGCAGAGAGCTGAACCAGAATTCCCCTGAATTCAATGTGTTCATGAATGATCTCCCAGGGAATGATTTCAACA…	44	ACF33514	Glycine max	salicylic acid methyl transferase-like protein [Glycine max]	3.41813e-149	71.4674	ACJ84582	Medicago truncatula	unknown [Medicago truncatula]	6.24377e-143	68.0328	XP_002262676	Vitis vinifera	PREDICTED: hypothetical protein [Vitis vinifera]	3.21415e-131	63.388
Aduranensis_pos_c4033446	ATTACGGCCGGGACGGAGAGTATTACGGCCGGGGACCAAAAACCAAACTTTCTTTTGTACCAAAATAATATCACCATGGCTTCTCCCCCACCTTCTCTCTCTCCTTTCCGCCATAACCATCTTCCTCACACTCCTCTCCAGGGCACACTCACAAGACAACTTCACGGAGTTCACCTTCTCCAAGTTCGACTCCACGAACATTAAAAGCCTCATCTTCCAGGGCGATGCAAAGCTCTCATCAAACTACATCCAACTCACCAAAACAAACGCCACCAACGGCAACCCTCTCAAGAACAGCGTCGGAAGAGTCATCCACTCCTCCCTCATTCATCTCTGGAACAGCAAGCAAAACCCTCCTCAATTCTCCACCATCGAAACCACCTTCAAGATCCGCCTCAC…	34	Q39529	Cladrastis kentukea	RecName: Full=Agglutinin-2; AltName: Full=Agglutinin II; AltName: Full=ClAII; AltName: Full=LecClAII; Flags: Precursor >gi|1141759|gb|AAC49137.1| lectin precursor [Cladrastis kentukea]	3.55704e-48	43.956	CAD19803	Pterocarpus angolensis	lectin [Pterocarpus angolensis] >gi|27368677|emb|CAD19811.1| lectin [Pterocarpus angolensis]	8.7613e-47	43.3962	AAY68291	Sophora alopecuroides	lectin [Sophora alopecuroides]	4.80749e-45	45.4545
Aduranensis_pos_c225424089	TTACGGCCGGCGTTCATCGAAGCTCCGGCTTATGTGCAGCTATGGCGGCCACATCGTTCCCCCGGCCTCACGACAAGTCGCTCTGCTATGTCGGCGGCGACACGCGAATCGTGGTGGTTGAGCGAACAACTTCACTCGCGGACCTGTCCACGCGCCTCTCAAAGACGTTCCTGAATGGAAGACCGTTCAGCCTCAAGTACCAGCTCCCGAACGAAGACCTGGATTCTTTGATTTCTGTTACCACCGACGAGGACCTCGACAACATGATCGACGAGTATGACCGAACCAACAACAACCCTTCCGTGAAACCCTCGCGAATTCGGCTCTTCCTCTTCCCAACAAAGCCTGAATCGGTTCAGAGTATTCCGCCCATTCTAGAAAGTTCCGCCAAGTCTGATG…	49	XP_002283405	Vitis vinifera	PREDICTED: hypothetical protein [Vitis vinifera]	1.95346e-177	45.4545	XP_002526287	Ricinus communis	ATP binding protein, putative [Ricinus communis] >gi|223534368|gb|EEF36076.1| ATP binding protein, putative [Ricinus communis]	1.50059e-174	47.619	AAM62991	Arabidopsis thaliana	unknown [Arabidopsis thaliana]	9.7412e-119	58.8477
Aduranensis_pos_c11138322	AAAAATACATGAATTGCTCAATACCTTTCACAAGTTCAAATAAAATATTATTTATGAGAAGGCTATTTTTGGATAGATATAAGTAAAATCGAAACATCAAACTAAACAGCAGAAAAATAACATGCATCACAAGTCCTCAGTGGCAGAAAGACATGCACAGAACCTAATGCGACGGTGACAATCCCGCATTCCATTGTTCAATTATCTAGAAACTAACTTGATGTTATATTACACCATCTTAATGGTGAACTATGAAATTTCTCCATCGAGAAAGCAGGAAAAAGACATGAAAAGGTGAGGCAAAGAAACACCAAAAGCTGCATTCACAACACAAATCCCTAGCCAGTAACACCCGCATCACTTTACTCTGCAGCTTCACCTCCTGGAGCTCGGGCAGAT…	116	BAB17822	Vicia faba	vf14-3-3d protein [Vicia faba]	7.15891e-44	87.6543	ABQ95991	Cicer arietinum	14-3-3-like protein [Cicer arietinum] >gi|148612113|gb|ABQ95993.1| 14-3-3-like protein [Cicer arietinum]	1.86018e-41	87.6543	ACU19187	Glycine max	unknown [Glycine max]	1.546e-40	86.25
Aduranensis_pos_c255641256	CAGTGGTATCAACGCAGAGTGGAATACTGCATGCTGAGGAGAAGGATTATAAAACTGCATATAGTTATTTCTTTGAAGCCTTTGAATCCTTCAATGCACTTGAAGATCCAAAGGCTGTTTTTCAGCCTGAAATACATGTTGTTATGTAAGATCATGGTAAATCAAGCTGATGACGTAGGTGGAATCATATCCTCTAAAGCCGGGTTGCAATATGTCGGCCCTGACTTGGATGCAATGAAAGCTGTTGCAGATGCTCATTCTAAGCGATCACTGAAATTATTCGAGATTACTCTGCGAGACTACAAGGCCCAGTTGGAGGAAGACCCAATCGTCCATAGGCACTTACAATCCCTGTATGATACCCTCCTCGAACAGAATCTTTGCAGGTTGATCGAGCCA…	247	ACU20905	Glycine max	unknown [Glycine max]	3.44858e-106	88.7179	ACU24389	Glycine max	unknown [Glycine max]	2.8982e-105	95.4023	XP_002265609	Vitis vinifera	PREDICTED: hypothetical protein [Vitis vinifera] >gi|147800876|emb|CAN73333.1| hypothetical protein [Vitis vinifera]	1.71559e-102	90.0552
Aduranensis_pos_c255557569	ACAAAGCCACNTACAACTCGGAAATTTTATGAGGTTCACTTTATTAAAAGCATATATACATAATGTAATCTAGATAGACAATATATGAACACAAAAATATCCTATTTCTTAACTAATTACTTCATCAACGCTACACCTATTGTTGCCCACAGATTTGATTTAAAAAAAAGTGTCCTCGTCCCTAGCTAGCTAGTTCTAGTGATACATCCAGCTTCCCAAATCAAACTACCTCAAAACTCAGATACTAAGCTACGAAAGAAGAAACCCCAAAAGAGTTACAAAAGAAGTAGAACTTATATCATACAGAGATTGCTACCGGGAAGGCCTTAAAATATCCCAGAGCCCACCACAAAGACCAGGAGCAAGTGAATGACATCACACACATTCAGGAGCACCACC…	205	XP_002519814	Ricinus communis	Transcription factor AtMYC2, putative [Ricinus communis] >gi|223540860|gb|EEF42418.1| Transcription factor AtMYC2, putative [Ricinus communis]	2.87863e-61	80.4878	ACN21638	Lotus japonicus	putative basic helix-loop-helix protein BHLH22 [Lotus japonicus]	8.27313e-61	81.7073	ADH04267	Nicotiana tabacum	MYC1a transcription factor [Nicotiana tabacum]	3.56077e-58	81.7073
Aduranensis_pos_c255563502	AATCCTTACTCAGGNTTCAACTTCCTGGCCAGTACGGTTGGGTTTCCCCTTTCTCNGCATCCTCTTCATCTTCTTCGTCTGCTTCATCAGCTAGCTTTGTCAGCTCCTCTTGAATCATGATCTTTATAGATGCCTTTCTCGGTGTGAGATCCAAATCAAAAACGTGTGGCAAGTTGCTTCAGAATATCAGTAAATGTGGCCGTATTGAAATCAACTTCTTTAAGAATTTCACAAATTGAATTGCGCAGCTGATCATCAGTGGGGATCTTTTTCTGATTCTTCTTGCCCTTTCCTTTGGTAACTTTTTCTGTTTTCTCTTTGGAAGCAGACTTGGATGGAGTTGATGTCTTCTGCTTTCCAGCCTTATCATTTTGCTTCTTTCTTGAAAAGACCTTTGGA…	348	XP_002522753	Ricinus communis	transporter, putative [Ricinus communis] >gi|223537991|gb|EEF39604.1| transporter, putative [Ricinus communis]	6.82521e-80	65.9919	XP_002266659	Vitis vinifera	PREDICTED: hypothetical protein [Vitis vinifera]	1.20476e-76	56.229	CBI39729	Vitis vinifera	unnamed protein product [Vitis vinifera]	1.57347e-76	64.6341
Aduranensis_pos_c217074760	CAGTGGTATCAACGCAGAGTGGACATTCGGGGAAGATATGATGAGGAGTTTGCAAAAATCCTCACAAAGGATGCTCTGAAGTTTGTTGCTGAGTTGCAACGTGAGTTCAGGAGCCATATAAGGTATGCTCTGGAGTGCAGAAAAGAGGCAAAGAGGAGGTACAATGAAGGGGCTCTGCCGGGGTTCGATCCGGCGACGAGGTACATAAGGGAAGGGGAGTGGGTGTGTGCACCGGTTCCACCGGCTGTGGCTGATAGGAAGGTAGAGATCACAGGACCTGTGGAGAGGAAGATGGTTATCAATGCTCTCAACTCTGGAGCTAAAGTCTTTATGGCTGATTTTGAAGATGCACTCTCACCAAGCTGGGAGAATCTTATGAGGGGTCAAGTGAACTTGAAG…	198	ACJ85740	Medicago truncatula	unknown [Medicago truncatula]	0	79.6364	P45458	Glycine max	RecName: Full=Malate synthase, glyoxysomal; Short=MS >gi|170026|gb|AAC37465.1| malate synthase [Glycine max]	0	77.8182	XP_002511225	Ricinus communis	malate synthase, putative [Ricinus communis] >gi|223550340|gb|EEF51827.1| malate synthase, putative [Ricinus communis]	0	76.7273
Aduranensis_pos_c255634799	CAGTGGTATCAACGCAGAGTGGTTGGGTGGAGTCTGGAGTGTATTCAATGAAATCGAGGTTGTAATATGGTGGTGGTTGTACGGTTATCGAAGCAGTCCCAGTGCCTTCTCGGACCCAAGAACTTCGATTATGGCTTCCTCCTTTTCCTCCTCTTCTTCAATCTCTTCCTACCTTACTCTTCCGGTAAACCCAGTGGAGTATGTGTTTCTCAAGGTGGTCGATTTCCTGCCTTTAAATCAGAGGGTTACCCTCCCAGAAAGGGTCCCAAAGATCTGACTCTTTGTCGGGTTTTTCGCAAAATCACTTGTTGTGACATAAGCCACACACATCCTGCACTGCTAGCTGTAAGAAAACTTGCTTCAACTGGGGAAGCTGGGCATGAGTGCTTGCACTTATGG…	49	ACU17760	Glycine max	unknown [Glycine max]	5.91628e-114	76.2452	CBI39549	Vitis vinifera	unnamed protein product [Vitis vinifera]	3.71433e-108	68.3824	XP_002278737	Vitis vinifera	PREDICTED: hypothetical protein [Vitis vinifera]	7.00492e-107	68.4015
Aduranensis_pos_c255628993	TTTTTTTTATTTGNATTGGTGCTATGATCAAATAACCTTCATTCATTCCAAAACATGCAATAGATTGATTACACACACCACCAAGTAGCTTTTCTCCTCATAGAAATTCATTCATTCCATACAAGCTAAGATAATATTTAACAATAATAATGGTGAAGAGGATCACAATTAAAGTATCTCCAGGAATATAATAATCCACTCCCTTAGAAACCCAGTTCCATCATAGGGATTGATCCGCCAGCTGCAACAATTTGTTGCTCAAGCCTAAAAAGTGTTTCAAGCTTATTCTTGACAAGGCAATACTCTTGCTTCACTTGTTGTAGACATCTAAGGCACGCTTCTACATTCTGATCCTCACAGAAGTTGCGGAAAGCAATGCATGCATTTTTCACCCTTTGT…	233	ACU14841	Glycine max	unknown [Glycine max]	3.59619e-65	81.4103	ACU14728	Glycine max	unknown [Glycine max]	4.69677e-65	81.4103	ACJ83975	Medicago truncatula	unknown [Medicago truncatula] >gi|217071432|gb|ACJ84076.1| unknown [Medicago truncatula]	2.41219e-61	76.3158
Aduranensis_pos_c225427306	GTGCTCTTNNTGNTNTTGGTGAAGTCATATTGCAGCACATGGGGATGGTCCATACACAGATGGAATGAACTTTATCATGATTTGCCCAGCAGGCAGCTTAAGGTGAAAGTTGCTGATAGGACTGCAGTGATTACAACAAATGCAGAAACTGTAGTTGTGAGTCCCCCTGGTCTACAAGAAGCAATCAACAACGAAACCGGAAAGTATTCTCAAGGTCGATGCTTTGTGCGACCATCTGGCACGGAGGATGTTGTTCGTGTATATGCCGAGGCATCTTCACAAGAAGCAGCAGATAGCCTAGCCAACTCCGTGGCTAAACTTGTGGACCAATTCTTGGGTTGACATGCCTATTCTCAGCATCAATCATATATACAAAACAGCTTGGCTTTTCAAAGTTTT…	154	XP_002326704	Populus trichocarpa	predicted protein [Populus trichocarpa] >gi|222834026|gb|EEE72503.1| predicted protein [Populus trichocarpa]	1.07092e-39	75.9259	XP_002528770	Ricinus communis	phosphoglucomutase, putative [Ricinus communis] >gi|223531773|gb|EEF33592.1| phosphoglucomutase, putative [Ricinus communis]	1.82671e-39	75	XP_002281997	Vitis vinifera	PREDICTED: hypothetical protein isoform 2 [Vitis vinifera]	2.38575e-39	74.0741
Aduranensis_pos_c255572953	TTACGGCCGGGGTGTACANNNNNNNNTAAAAGACACCAAGAATTTGATGCAAGGTAGTACTGTCCCACAGGAAGTTGACACAAAACAAGGATGTTGTATTCACATATGATGTTACCTTTTAAGGAAANGTGAGATCAAANTGGGCATCACGGTTGGGTACACATATCTTCTAATGAATGATGATCAGATCCACTGGTTCTCCATCATTAACTCTCTGATGATTGTCCTTTTCCTTTCTGGAATGGTGGCTATGATCATGATGAGAACTCTTTACAGAGATATTGCCAATTATAATCAGCTAGAAACCCAAGATGAGGCCCAGGAAGAAACAGGGTGGAAACTTGTCCATGGAGATGTTTTCAGGCCACCTGTCAATTCAAATTTGCTTTGTGTTTATGT…	83	XP_002527407	Ricinus communis	Endosomal P24A protein precursor, putative [Ricinus communis] >gi|223533217|gb|EEF34973.1| Endosomal P24A protein precursor, putative [Ricinus communis]	3.95489e-179	77.305	XP_002327542	Populus trichocarpa	predicted protein [Populus trichocarpa] >gi|222836096|gb|EEE74517.1| predicted protein [Populus trichocarpa]	6.31409e-177	76.3593	XP_002884986	Arabidopsis lyrata subsp. lyrata	hypothetical protein ARALYDRAFT_478776 [Arabidopsis lyrata subsp. lyrata] >gi|297330826|gb|EFH61245.1| hypothetical protein ARALYDRAFT_478776 [Arabidopsis lyrata subsp. lyrata]	1.40663e-176	76.611
Aduranensis_pos_c225461628	ATTACGGATTGGGAAGCAAGGGAAGCGAGGCGGGGCGGCGCCAGGAGGGGCTGATGGCGTTCAGGGTCATGGTCATGGCCACGGTCACGGGAATGCTCATGGTCATGGGGATGGGATGGGGATGGCTCCGGCTTCTGTGCCAGGAACGCTTTCGGGTCAATATGGCGGCCCAGTTGGCAATTTGGGTTCTTATGGAGGGTTTGCTGGTGGGCTTCAGGGTCAGCCTCCCATGGGGAGTCATCCGTTGAATTCTTCAGTTGGTGGGCTGGGCTCTGTTGGAAATCAGGCTCCCCCAGCGATGGGCGGGGCTGGAGGGTATGGGTCTGGTCTTGGAGGCCATTATGGTGGTTATGGTGTGCCTGGATCTGTAGGCTTCGGTGGAATGGGAGGTGGGGCTGC…	434	XP_002285377	Vitis vinifera	PREDICTED: hypothetical protein [Vitis vinifera] >gi|147789426|emb|CAN66609.1| hypothetical protein [Vitis vinifera]	1.17788e-12	65.5738	NP_188119	Arabidopsis thaliana	RNA recognition motif (RRM)-containing protein [Arabidopsis thaliana] >gi|42572443|ref|NP_974317.1| RNA recognition motif (RRM)-containing protein [Arabidopsis thaliana] >gi|8777484|dbj|BAA97064.1| unnamed protein product [Arabidopsis thaliana] >gi|17380744|gb|AAL36202.1| putative RNA-binding protein [Arabidopsis thaliana] >gi|20259621|gb|AAM14167.1| putative RNA-binding protein [Arabidopsis thal…	2.90121e-11	60.3448	XP_002882908	Arabidopsis lyrata subsp. lyrata	hypothetical protein ARALYDRAFT_478927 [Arabidopsis lyrata subsp. lyrata] >gi|297328748|gb|EFH59167.1| hypothetical protein ARALYDRAFT_478927 [Arabidopsis lyrata subsp. lyrata]	2.45602e-10	60.3448
Aduranensis_pos_c255631494	GCAGTGGTATCAACGCAGAGTGGATGAAATTGATGCTGAAAAGTTTGTGTACAACTTCAGCATAATTGGGGGAACAGGGTTGGTTGAGACATTGGAGAAGGTCCAATTTGAGAGCCAAATGGTGGAAGCACCCAATGGAGGGTCCCTTAGGAAGGTTCATATTCAGTTCTTCACAAAGGGTGATGCTAAGATGAGTGAACAAGACCTTAAGACTTCTCAAACCAAAGTGGAAGGTGTTAGTTAAGCTTGTTGAGGCTTTCCTTTTGGCTAATCCTGATTATTAATTAAATAATTTGTGCTTAATTAGCTTGCATTTATTATGGAGGAGGTTTTATGTTATGCAGTCTTTTAAAATCTCTTTTAAAACTTGCATTGTGTTATAATATGAATATTTACTGA…	631	CAB95831	Cicer arietinum	hypothetical protein [Cicer arietinum]	2.36222e-22	59.2593	ACU16114	Glycine max	unknown [Glycine max]	7.09322e-21	64.8649	ACD39391	Arachis hypogaea	pathogenesis-related class 10 protein [Arachis hypogaea]	3.76988e-14	44.4444
Aduranensis_pos_c255629877	TGCCGATTATATTCCGCCGTCAAGATTGGAAGGGTTCGTGTACCAGCCTCGGCCATTCGATTGGGACGACACCGTTCTGATTGAAGCGTTCTACGATCCGGTGTGTCCTGATAGCAGGGATTCTTGGCCCCCACTCAAGAAAGCTATCCACCATTATGGCCATCGAGTTCAACTCGTTGTTCATCTCCTTCCTTTACCTTACCATGACAACGCTTATGTTGCGTCTCGTGCTTTGCACATTGTGAATGGATTGAACTCATCGGCAACATTCCCCTTGTTGGAATGGTTCTTCAAGCATCAGGAGAAATTCTACAATGCTCCAACGAAGAACTTGTCTAGGGCTTCTATTGTGGAGAAGATAGTGAATTCTGCAGCAAAAAGTAGCTGGCAGCTCTTATC…	692	ACU15289	Glycine max	unknown [Glycine max]	2.94144e-74	73.8095	ACU16578	Glycine max	unknown [Glycine max]	1.88338e-70	75.7812	XP_002307747	Populus trichocarpa	predicted protein [Populus trichocarpa] >gi|222857196|gb|EEE94743.1| predicted protein [Populus trichocarpa]	6.41472e-62	71.9008
Aduranensis_pos_c255631658	AATTTAGTAACAAGGTCAACTTAGGAAAACTGGAAAAGTCATTTTATAAGTTGTAACACTCATTTTACCCTCGATAATCCTAGTTTGGTAATTTGCTCATCGTTTACATCACGGAATTCAGCACTGAAGTTGTAACATGGAAAAGTGAGATAACTTTAGAAAAAGATAATAGGGTAGTTAACTAATTCTACAAACAAAATCTTTGAAGATGCTTAGACAGTGAGCATACATAATAAGAACACACGAGATTAACCTCTCCCACTATACTTTTTACTTCTGGAGTCGCTTGTTTGAACTGAAAGCACTGATCCTGAGATTTTGTTAACCTCATACAGCTAATACAGCCGAGAACAGGAAACATGTAGTAATGCAAACCCTGTGGACTGTGCTTGCAGCAAT…	38	ACU16196	Glycine max	unknown [Glycine max]	8.21612e-43	87.6289	XP_002329216	Populus trichocarpa	predicted protein [Populus trichocarpa] >gi|222870997|gb|EEF08128.1| predicted protein [Populus trichocarpa]	1.64001e-40	87.6289	XP_002264665	Vitis vinifera	PREDICTED: hypothetical protein [Vitis vinifera] >gi|297736152|emb|CBI24190.3| unnamed protein product [Vitis vinifera]	1.04643e-39	86.5979
Aduranensis_pos_c225424409	AAGCATGCTGGTTGTGTCTGAGTTTATTGGTTGTTCGCCATCTTTGAGTGGCGCAATCAGAGTGAACCCTTGGAACATTGATGCTGTGGCAGATGCAATGGACTCTGCCCTTGAAATGGCTGATTCAGAGAAGCAGCTTCGGCATGAGAAGCATTATAGATATGTTAGTACTCATGATGTAGGTTACTGGGCGCGCAGCTTCTTGCAAGATTTGGAAAGGACTTGTGGTGATCACGTACGGCGTAAGGTTGGTGGGGGATTGGCTTTGGATTGAGTTTTAGAGTTGTGGCACTTGATCCAAACTTCAGGAAGCTCTCAATGGAGCACATAGTTTCGGCTTACAAGAGGACGACAACTCGGGCGATACTTCTTGATTATGATGGTACATTGATACCTCAG…	36	XP_002284972	Vitis vinifera	PREDICTED: hypothetical protein [Vitis vinifera] >gi|147818682|emb|CAN76185.1| hypothetical protein [Vitis vinifera]	2.75571e-180	86.2595	XP_002527520	Ricinus communis	trehalose-6-phosphate synthase, putative [Ricinus communis] >gi|223533070|gb|EEF34829.1| trehalose-6-phosphate synthase, putative [Ricinus communis]	3.60672e-177	85.4962	XP_002314777	Populus trichocarpa	predicted protein [Populus trichocarpa] >gi|222863817|gb|EEF00948.1| predicted protein [Populus trichocarpa]	1.77561e-176	85.8779
Aduranensis_pos_c255640969	GTTGTCTTTTTTGGCTATTANNNNNNNNNGTTTTGCAGATGAGGGGGTATTATTCGTCCAGGGCTTAAATGGGATGTGATGGTGGATCTATTCTTCTATAGAGAACCTGAAGAGGCCAAGCAACAAGAGGAGGAGGAAGCACCAGCTGCCCCAGAATATGCCATTCAAGACTTTGGTGCTGCTGGCATTGCCGGTTTCCCCACAGCTGATGGTGAATGGACGGCTGTCACAGTACAACCCTGGCCCGAGGCAGTTCCACAACAACCTATTGCAGCTGCGCCTGCTGATTGGGCCCCAGATACTTCTGCAGCTGCAGGTGATTGGGAACCGGTTCCAGCTCCTCAGCCTTCCGTTCCGGCACCCGGAGCTGTTGCTCCCACTGGTTGGGAATAGGATGAG…	31	ACU20764	Glycine max	unknown [Glycine max]	9.26451e-15	53.0303	ACU20248	Glycine max	unknown [Glycine max]	1.2038e-14	53.0303	ACJ84512	Medicago truncatula	unknown [Medicago truncatula]	2.61155e-09	50
Aduranensis_pos_c255647946	GCCATTACGGCCGGGGGAGAGGAAGAGGATTCATTCGAGGGTGGCCACGTTATTTAGCGACCCTGAAACCCCATCCCCCTTTTTTCTCCGTTCCCCTTCCTACTCTAGGGTTTTTGGTTTTACCTCCTCCTTCTTCTTTTCTTATTCACTTCTTCTTCTTCTTCTTCTTCGTCACAATGAGCAACGACAAAGATGCCTTCAACGTTTCGGATCTCACTACTGCTCTCATCCAAGAGAACAGAGCCGACCTTGTTAACGCTCTCAAGAACAAGATACAGAGTCTCGCGGGGCAGCACTCCGATGTTCTAGAATCTCTGACACCTAGTGTGCGGAAGAGGGTTGAGGTCCTCAGAGAGATCCAGGGTCAACATGATGAGCTAGAGGCAAAATTTTTTGAGG…	148	ACU24430	Glycine max	unknown [Glycine max]	4.18183e-127	76.3006	ACU23003	Glycine max	unknown [Glycine max]	5.45255e-127	76.3006	ACJ84798	Medicago truncatula	unknown [Medicago truncatula]	1.34806e-120	70.5202
Aduranensis_pos_c255628719	TAGTACAAAACATGTTGTATATGCAAAAGACAAAAATTGGNTGATGGGTCCGCATGATTCTGATCAATAAACAAAGCATATATAATCATGTTTATATTATAAATCAAATCTCCTGATCTTCAATTCCCTTCATCATACACAAGAATTGAATACAAGATACAACGAAGAAAATAATATAAATAAATATAATCTAGGTACTATTATTAATGAACAAGCGGTAACAAATGAAAAATAAAATAATCTGAAAGAGATACATGCATGCACTTTATTTTTGAAGTTGGAAGCTAGCTATGGAATTGGGTTGTTGATCTTCTCGTTCTTGAGGATATCAAGAAGGACCCTACTGTTGCAGTTGGGGCACTTAGGGTTGGGATCAGCACCTGAAAGAAGAACATACAT…	118	ACU14704	Glycine max	unknown [Glycine max]	3.30933e-09	66.6667
Aduranensis_pos_c5733089	CCATCAGAATTTCGCATGATAAACCCATCAAAGAAGACAAGGGTTGGNAACCCTGTTGGGTACAAAGTGGTTCCAAGTGGCACAGCGGCTAGTCTTTTGGACCCTGAAGACCCACCACAGAAGAGGGCTGCATTTACAAATAACCAAATATGGGTCACTCCTTACAACAAGAGTGAGCAATGGGCCGGTGGCTTATTTGTTTACCAGAGCGAAGGTGATGATACTCTTCAAGTGTGGTCCAACAGGGATCGTCCAATTGAGAATAAGGATATTGTGCTGTGGTACACACTTGGGTTCCATCACATACCATGTCAAGAAGACTACCCCATCATGCCTACTGTGTCATCAAGCTTCGACCTCAAGCCTGTCAATTTCTTTGAGAGAAATCCAATTTTAAAG…	124	AAD49420	Canavalia lineata	amine oxidase [Canavalia lineata]	7.16029e-72	88.4892	XP_002329858	Populus trichocarpa	predicted protein [Populus trichocarpa] >gi|222871095|gb|EEF08226.1| predicted protein [Populus trichocarpa]	4.80285e-68	83.4532	XP_002446210	Sorghum bicolor	hypothetical protein SORBIDRAFT_06g004290 [Sorghum bicolor] >gi|241937393|gb|EES10538.1| hypothetical protein SORBIDRAFT_06g004290 [Sorghum bicolor]	6.27272e-68	86.0294
Aduranensis_pos_c255632091	CTCCGTTGTTATTCTGCTGAGTAGCCAGCAGCGGCACCTTCGACTTCCNAAATGGGTATCTCTCGTGATTCTATGCACAAGAGGCGCGCCACTGGTGGCAAGAAGAAGGTTTGGAGGAAGAAGAGAAAGTATGAGCTTGGAAGGCAACCAGCAAACACAAAGCTCTCCAGCAACAAAACTGTTAGGAGGATCAGGGTTCGAGGTGGGAATGTAAAATGGCGTGCTTTGAGGCTTGACACTGGGAACTACTCTTGGGGTAGTGAAGCTGTGACTCGCAAAACGAGGATTCTCGATGTGGTGTATAATGCCTCCAACAATGAACTTGTTCGAACTCAGACTTTGGTCAAGAGTGCCATCGTTCAGGTTGATGCTGCACCTTTCAAACCAGTGGTATCAACA…	203	XP_002299926	Populus trichocarpa	predicted protein [Populus trichocarpa] >gi|118481469|gb|ABK92677.1| unknown [Populus trichocarpa] >gi|222847184|gb|EEE84731.1| predicted protein [Populus trichocarpa]	2.64922e-89	90.0901	XP_002298850	Populus trichocarpa	predicted protein [Populus trichocarpa] >gi|222846108|gb|EEE83655.1| predicted protein [Populus trichocarpa]	5.88178e-89	90.0901	XP_002529032	Ricinus communis	40S ribosomal protein S8, putative [Ricinus communis] >gi|223531512|gb|EEF33343.1| 40S ribosomal protein S8, putative [Ricinus communis]	2.22184e-88	89.1892
Aduranensis_pos_c297791523	CAATTGAGATACCAAATTAACTGGTCATCATTTTTATTGATTGGTCTTAGAATAGTAAAGCAACATCATTTATTGAAAACAAAGCACAAAGATAGTAGTATAGTACACATATATAGGGAAGGCTTATCTAACTGCATGCACACACAAATTGAAAGGAAATATAATTCAAACAACACGATCATGATTATTGACGTTGCTGCGACAGTAGTTTCATGAATTCAACACTAATATTTCTTGGATCCCAATTTAGCGATTCGACCCTTCCTCTCGTCGGACAGAATCTTAGCATAGCATATAAGCTCCTCTTTATACGTAGTAGTATCATCCATAGGTTCGAGTTGGAAAGTTACTGGATTGATTTTTTTTAACGTTTCCATCTATCATCTTATTCGCAATATC…	65	ABC58940	Solanum tuberosum	patatin protein [Solanum tuberosum]	1.48889e-09	37.6812	ABC58796	Solanum tuberosum	patatin protein [Solanum tuberosum]	4.23462e-09	37.6812	XP_002863646	Arabidopsis lyrata subsp. lyrata	hypothetical protein ARALYDRAFT_331045 [Arabidopsis lyrata subsp. lyrata] >gi|297309481|gb|EFH39905.1| hypothetical protein ARALYDRAFT_331045 [Arabidopsis lyrata subsp. lyrata]	4.83119e-09	40.9836
Aduranensis_pos_c120969450	GAAAAAAAGACCGCGAGGCTGAACATTGCCAGTTGCCACTGGAACAACGTTATTTAACAACGGATTAACAAAGAAAACGAACTTTCTTGCATTCATCACTGTTCAACAAAATACATTCAAAAGCTAATCTCAAATCTGAGAAACCTCATTAGAATTAACAACCATGTCCAAGGAAAATGAGATAAACATCACGGGCAACCATGCCTCCCAAGACACACCCCTAAGCTCCCACCCCGTCAACGTCAAGTAGCTCTTAGGCATCAGCAAACCCAAGCTCAGAGAGCTTAAGGTGTGCCTCAGCGTAATCAGCAAAGAATGCATCTTCATCCGCAGCATATTTCTCAACAAGAGGGCGGAATACAGGGTCACTCAAGAGTGCCTTATCACTTGGCAACTGAA…	312	ABM45856	Arachis hypogaea	cytosolic ascorbate peroxidase [Arachis hypogaea]	3.50575e-84	96.3768	AAB03844	Vigna unguiculata	cytosolic ascorbate peroxidase [Vigna unguiculata]	6.52912e-80	89.8551	P48534	Pisum sativum	RecName: Full=L-ascorbate peroxidase, cytosolic; Short=AP; AltName: Full=PsAPx01 >gi|20648|emb|CAA43992.1| L-ascorbate peroxidase [Pisum sativum] >gi|169043|gb|AAA33645.1| ascorbate peroxidase [Pisum sativum]	9.30597e-79	88.7324
Aduranensis_pos_c255638458	TCCGGCCTACACTTAATGCCGCCAGACGCGCAGCACATTGCAGTCCTCCGGGTGGTGATCAGGGAGGATTACGGCCGGGGATTTGGCGGAGAGACTCGTGTCCGACATAGTGAAAGTTGTGGATCTCGTGGACACACTTCCAAGCCCTCTATCAACAAAAAAGGCACATGTGGTAGCTGTTGCTAATAATGAGACAAGTGAGAAGGCTAAGAAGAGTGCATTAGAGACTCAGAAAGAGATTGCCTTGTATTGGAAGAGGCTTGTGGATGGTAAAAGAGTTGGAGCATGTTAGGCATCTCATGAAATCTCTGATTTTTGGGGTGCCTTTGTGTGATGAGTTGTTTTTGCATATTTGCTTTTACCAGAACATTATGTATGTGTGTGCATGTTGCTACGAGG…	209	ACU19538	Glycine max	unknown [Glycine max]	3.458e-27	71.0145	XP_002263081	Vitis vinifera	PREDICTED: similar to Glutamate decarboxylase [Vitis vinifera]	4.70309e-14	45.4545	XP_002318327	Populus trichocarpa	predicted protein [Populus trichocarpa] >gi|222859000|gb|EEE96547.1| predicted protein [Populus trichocarpa]	4.96088e-13	43.8356
Aduranensis_pos_c255637439	TACGGCCGGGGGGGATGTGTGTATATATAAATAGGCATGCATATTACGGCCGGGGGTGGAAATAGAGTTAATTGCCTAACATGACAACATCTCAAGTCCAGAAGATAGAAACAAAAGTTTCCTATTAAGGCAGATGCTAAGGAATTCTATGATGTTTGTCTGCAACAAGACACACCAAGTTGCCAAGGCTTGCCCTGATAGTATAAAGAGTGTTGTAATTCATGAAGGTAAATGGGGCACTGAGAGATCCATCATTTCATGGAACTATGTTCACGATGGCAAGGCTTGTGTTGCTAAGGAGATTATTGAAGACATTGACAAAGAAAACAATAAAATGAGCTTTAGAGTGTTGGAAGCAGACCTGCTGAAGCACCACTACAAGAGCTTCAAGTTCTTGCT…	28	ACU19047	Glycine max	unknown [Glycine max]	5.63721e-38	61.7978	ACU15467	Glycine max	unknown [Glycine max]	5.12685e-32	60.6742	ACU13827	Glycine max	unknown [Glycine max]	4.38134e-30	55.6818
Aduranensis_pos_c119186837	TTTGTTAGGTTGGCCGGATTTCTCATTTCCTATTTCTCAATCATCATGGGGCGTTTAGCCTAGAGGCAACACATGGTGACCAGTCACTGTGTACTCAAGGAGCGGAGACATGACGTCAACAGATTAAACAGAGCGCAGACATAGACGCAGATGCAGAACGCAGGCAGGCAGTCAGTGGAGATGCTGTGAGGACTCGACGGATCAAATCAAGTAGTGAACGTATCAAGCAATGCAAGTCACAATACGCCGGGGAGGATCAATTAAAAGTGAGCTAGGGGGTGGTTCGTTCAAACCATCAAATGGCGGCCAACCTCGATAGAAGCGAAGAAGTCGACTCTGTTGTCAAAAGCAAAATCATGAACTGATTCAAAGATCAAAACCGCAGTCAGACAAAGCCAT…	435	XP_001244025	Coccidioides immitis RS	hypothetical protein CIMG_03466 [Coccidioides immitis RS]	3.65525e-32	83.9506	EER26593	Coccidioides posadasii C735 delta SOWgp	hypothetical protein CPC735_007660 [Coccidioides posadasii C735 delta SOWgp]	8.14305e-32	88.1579	EEH20077	Paracoccidioides brasiliensis Pb03	conserved hypothetical protein [Paracoccidioides brasiliensis Pb03]	3.09436e-31	85.7143
Aduranensis_pos_c57013954	AAATCTAAGGGGTGTCTATTCTATTCCTCTTTTAGAGTAGANNGAAAAAAAAAAGATAGCTGAACGAGATATCTTTTTTCTTATCTATCATTGATTCAATCTATGAATCAAGTCGAAAGACTTCTTTGGGTTCCCCGAAGCCCCGAATGGATTGTGGATCGTTTCTGCCAACGAAATGAACGCGGAGCCCGTTCCGAATGCTTCTCCGATCGGGAAGTTCTCGCGAAGAGAATAAGATGCTGCTCCCCCTCCCTCTGTCTTTTCTCGCTTTGCTAATCTTCCCTTCTAACGCGGGCCGGGCGGCGGCGGGCGCGGGAGGAAGAAACCTAAGAGCGTCTTCTCTCTCTTAGGTTNTCTTTTTTTCCAGTGCAACACATCATCCCTGCAGCTTTCCAGATT…	110	YP_173426	Nicotiana tabacum	hypothetical protein NitaMp085 [Nicotiana tabacum] >gi|56806590|dbj|BAD83491.1| hypothetical protein [Nicotiana tabacum]	3.29889e-37	59375	P15688	Beta vulgaris subsp. vulgaris	RecName: Full=NADH-ubiquinone oxidoreductase chain 2; AltName: Full=NADH dehydrogenase subunit 2 >gi|12822|emb|CAA34728.1| NADH:ubiquinone reductase subunit 2 [Beta vulgaris subsp. vulgaris]	2.36129e-27	45.4936	CAA34729	Beta vulgaris subsp. vulgaris	unnamed protein product [Beta vulgaris subsp. vulgaris]	2.61677e-18	50.7463
Aduranensis_pos_c255637711	CAGTGGTATCAACGCAGAGTGGCCATTACGGCCGGGGGAAGAGAGGAAGGAGAAAGAAGAGGGAAAGTTGGAGAATCACCAAAAATGTTGAAGCTGTCTCGCCTTCTACCTTCCATTTCCGGTTCCAGCCCCCGCTTACTGGAACCCCTCTCCTTTACAAAACCTGATCCTAGGGATTCAGCTGCGTTTTCTACAGCTACCAATAATAAATATGCTGCTAAAGGATATACGTCAAATCGCATATTTGCTCCTTATTCCGTTTACAAGGGCAAAGCTGCTTTCTCTTTGAGTCCTTGTCTTCCAACTTTCACCAAGTTGGATAGTGGGGCCGTTGTAGTTGATCGCCGTGGTTCAATGATGATGATTTTCATGCACTCCATTGGGGAGCGCAAGTATGAC…	132	ACU19178	Glycine max	unknown [Glycine max]	6.70353e-83	76.7742	ACU16386	Glycine max	unknown [Glycine max]	1.77532e-80	71.6049	ABK94132	Populus trichocarpa	unknown [Populus trichocarpa]	2.48053e-61	65.3543
Aduranensis_pos_c152926334	AGTTACGGCCGGGGGGGACGGTGGTGTTAATGAGAAAGAATGTGTTGGACATCAATGAACTCACTTCTGCACAGAGTGCTAGTGGCATCATTGGTGGTGCTATAGGCGTGATTGGTGGTGCTATAGGCACCACAGTTGATACCCTCACTGCTTTCTTGGGTCGATCTGTGGCACTTAAGTTGATCAGTGCCACCAGTGCTGATGCAAGTGGAAAAGGGAAAGTGGGAAAGCAAACGTTCCTAGAAGGTGTTATTACTTCACTGCCAACTTTGGGAGCAGGGCAATCTGCATTCGATATCCATTTCGAATGGGACACTGACATGGGAGTACCAGGAGCATTCTATATTGAAAATTTCATGCAAGTTGAGTTCTACCTTGTCAGTTTGACTCTTGAAGATG…	1102	ABS32276	Glycine max	lipoxygenase-10 [Glycine max]	0	78.7559	CAG44501	Pisum sativum	lipoxygenase LOXN3 [Pisum sativum]	0	75.9672	CAG44503	Pisum sativum	lipoxygenase LOXN3 [Pisum sativum]	0	75.8499
Aduranensis_pos_c255640074	ATGGATCATGATAATGATGACGATGATGTGGCCAAAAAGTAACCTATTGAAGAGCATTGGCACCAGCAACAATCTCAAGAATTTCTACCTGTGATCTTAGCCTGACGCTCCCTATTGTAGATAATGGATAAGTTCTTCTTCAATTCNACAGCATTATCAGTAGCACTGCTCATTGCACTCATTCTAGCAGCAAGCTCACTTGCAAGTGATTCTTGAAGTGCTCTNANGACTTGGCTGTTGAGATAAAGCGGCAAGAGAGCATCAAGGATCTGAACAGGATCNTGCTCAAACTCCAAAATTGNTGAATAGTCTTCTGTCTTTGTCCTCACAGNATCCCTCTCCACAGTTAGNTTTCCTTCCTTTGTTGTTAGCCTGAANAACTCATCATTAGCAGCATCA…	28	ACU20328	Glycine max	unknown [Glycine max]	3.69689e-151	79.4944	ACJ84643	Medicago truncatula	unknown [Medicago truncatula]	9.91439e-149	77.686	XP_002518477	Ricinus communis	ATP synthase gamma chain 2, chloroplast, putative [Ricinus communis] >gi|223542322|gb|EEF43864.1| ATP synthase gamma chain 2, chloroplast, putative [Ricinus communis]	1.68862e-148	78.2967
Aduranensis_pos_c255575019	TAATAAATAAGTGTGCAGTTGATTTTACGTAAAGTTGATAATAATTTAGTCAAATCAGTCAAATCATCTAACGTGAACAAAATGGTATTATCCACGTGTGTTTATACAGAGAAAAGAGCAGCGAAAAATTTGCGGTAAAATGATAAATGGAATCTTTGAAAGCATAACGTCATAGTACATATTGTTTGGTCATGAATTTCACATAGTGCCCCACTTCCACTTGTGTTAAAGGGCTGCTATAGAAATCTAAATCTACCTATACTTGCAACATCACACTGCTATATACTTAATAATTATATCCATTTTGGATTATATTAATTAATGCAGCTAGCTAGCTTGATTAATTAATTTAATTTGGTAAGCTTATTTCATCAAGATCATCGAGTGACAAGAAAACTT…	140	XP_002528415	Ricinus communis	NAC domain-containing protein, putative [Ricinus communis] >gi|223532151|gb|EEF33957.1| NAC domain-containing protein, putative [Ricinus communis]	1.61818e-29	55.2632	XP_002266820	Vitis vinifera	PREDICTED: hypothetical protein [Vitis vinifera] >gi|147828018|emb|CAN66223.1| hypothetical protein [Vitis vinifera] >gi|296081487|emb|CBI20010.3| unnamed protein product [Vitis vinifera]	3.54452e-29	57.1429	NP_201258	Arabidopsis thaliana	XND1; transcription factor [Arabidopsis thaliana] >gi|26452583|dbj|BAC43376.1| unknown protein [Arabidopsis thaliana] >gi|107738104|gb|ABF83636.1| At5g64530 [Arabidopsis thaliana]	6.28772e-28	56.7901
Aduranensis_pos_c255546541	CTAGCAGTCTAGGAATAGTGACGAAGAACATAGACACAGCAAACACAGTGTCAAGAGCCATTCGTGCAGGCATTATTTGGATCAATTGCTACTTTGCTTTTGGNANTNNCATTNCTTATGGAGGGTATAAGCAGAGTGGGTTTGGAAGAGATTTTGGAATGGAGGGTCTACATAAGTACCTACAAGTTAAATCTGTTGTCACTCCCATATACAATTCTCCTTGGCTTTGAATTAGATATGTAGTTTTGTGTGTGTCTGTGTGTGAAACTATAGTGTGAGCAATACAGCAGTTTATGCATGTATAGCTCATCAAAGCAATAAAATTTGAGCCACTTATTATTGTGCATAAGAANNAAGGGTTGAAGTACCTGAGTTCATGTTGTTCACCAATAATCACGG…	457	XP_002514330	Ricinus communis	aldehyde dehydrogenase, putative [Ricinus communis] >gi|223546786|gb|EEF48284.1| aldehyde dehydrogenase, putative [Ricinus communis]	7.8688e-28	77.7778	XP_002514327	Ricinus communis	aldehyde dehydrogenase, putative [Ricinus communis] >gi|223546783|gb|EEF48281.1| aldehyde dehydrogenase, putative [Ricinus communis]	7.8688e-28	79.1667	XP_002324977	Populus trichocarpa	predicted protein [Populus trichocarpa] >gi|222866411|gb|EEF03542.1| predicted protein [Populus trichocarpa]	1.34221e-27	80.5556
Aduranensis_pos_c217072754	TTACGGCCGGGGGAAGCGGGGTGNNGGNGGAAGTGGGAGATGTGATCGATTCACAAAAATAGCAAGTATGTCTTCTCTGATAGATGAGTGGAAGGAGCAGCTTTTGGAGGTGGAGAATGGCGAAGGACACCCGAAAAATGGAGGTACGCGATCTTCGGAGAGTGTCGGATGCAGGGGTCCCAATACTGAAGGGCATCAGTCTGGAAATCCCAAAGGGCGTCATAGTGGGAGTCATAGGCCCCAGTGGCAGCGGAAAGTCAACGCTCCTCAGGGCACTCAACCGCCTCTGGGAGCCTCCCTCCGCCTCCGTCTTCCTCGACTCCCGGGACATATGCCAGCTCGACGTGCTCTCCCTCCGCCGCAAAGTCGGCATGCTGTTCCAGCTGCCCGCCCTCTTCG…	240	ACJ84737	Medicago truncatula	unknown [Medicago truncatula]	1.12576e-83	86.2385	BAA76420	Cicer arietinum	multidrug resistance protein [Cicer arietinum]	2.73086e-82	82.4074	XP_002325227	Populus trichocarpa	predicted protein [Populus trichocarpa] >gi|222866661|gb|EEF03792.1| predicted protein [Populus trichocarpa]	1.91677e-80	77.0642
Aduranensis_pos_c255647823	TTACGGCNGNGNTANCAACGCAGAGTGGAATGGGGGAGCTTTATGCTTTGGACTTCGATGGAATCCTCTGTGATAGCTGCGGTGAGAGCTCTCTCTCTGCTCTCAAGGCTGCGAAAGTGAGATGGCCTTCTTTGTTTCATGGCGTGGATTCCGCCACTCAGGATTGGATTGTTGACCAGATGCATTCAGTCCGACCAGTCGTAGAAACTGGATATGAAAATGTTTTACTTGTGAGATTGTTGTTAGAGACCAGAATACCTTCCATCAGGAAGTCTTCAGTTACAGAGGGGCTCACGGTTGAGGGTATATTGGAAAATTGGTCCAAGTTGAAGCCTGTTATCATGGAAGAGTGGAGTGAGAATAGAGAAACTTTGATAGATCTTTTTGGAAAGGTTAGAG…	183	ACU24371	Glycine max	unknown [Glycine max]	5.31676e-131	84.7134	ACJ85251	Medicago truncatula	unknown [Medicago truncatula]	9.76527e-127	87.2483	XP_002511878	Ricinus communis	conserved hypothetical protein [Ricinus communis] >gi|223549058|gb|EEF50547.1| conserved hypothetical protein [Ricinus communis]	4.75156e-123	82.5503
Aduranensis_pos_c222142537	TCTTNNNNNNNTCTATTCTGGAAATTTTGTAGTTGAAGCCTTTATTACATATGATATGCATTGATACATTTCAAGAAGATAATGATCAAGTTTTTCTAGATTCATACATAGACTAAATTTTATATGTTATCCTCTTAGCGTCCTGTAACATGAATCAAGAAACTGATCATCTTGAATTGCATGCCAATAAGACCACGGTGTGACCTATTGGAACATTTTCTCTCCTCAATCTTTGTATTTCATGGTTGCTTTATCGAAACCAATGGTTGGAAATTGCTTTGCATACTCTTCAACATTGTGGCGGAGCTTTGCAATCTCTGACTGAAAAGGTTGAAGATGACTCGATTGTGGCCATAAAGTCCTTCAATTTCGTTCCTTTGCTCTCTGCCTTTATCTTCA…	20	ACM45955	Glycine max	serine hydroxymethyltransferase 5 [Glycine max]	1.36239e-56	65.5844	ACM45953	Glycine max	serine hydroxymethyltransferase 3 [Glycine max]	3.93605e-56	66.2338	ABY48142	Medicago truncatula	serine-hydroxymethyltransferase [Medicago truncatula]	4.65711e-54	65.1316
Aduranensis_pos_c255639969	TATCAACGCAGAGTGGGGGTGAACAAGGAGAGAGAGAGGATCTCAATATGCTATTTTGTGTTCCCTAGTGAAGGTGCTGTGATTGAGAGCCCAAATTACAAGCCCTTTAACTTAACAATGAGTTTAGAGAACAAAGTAACAACAAGACGTCAAGGCCCTTGGCTACAAAGTTGGCCTTCCAAGGTTTAAGCACAGTTGTTAGCCTTTGGCCCCTCTCTCCAATCTTGTTTAATCTGTTACCTTATTAAGCATAGAATAATGGACGAGTTCTTCAACAAGGCACACTATTTAAGGGATTTTGATTTACTACGAGTCATGGTGTAACTTAGAGAGAGTGATTGGGTATGCTTGAATTTTAGNTTTTTTTTTATCCAAAATTATTTTTATTACTCTGACATC…	162	ACU20277	Glycine max	unknown [Glycine max]	9.15576e-11	69.697	ACU19221	Glycine max	unknown [Glycine max]	1.18856e-10	72.7273	XP_002298482	Populus trichocarpa	20G-Fe(II) oxidoreductase [Populus trichocarpa] >gi|118487909|gb|ABK95776.1| unknown [Populus trichocarpa] >gi|222845740|gb|EEE83287.1| 20G-Fe(II) oxidoreductase [Populus trichocarpa]	2.0068e-10	68.5714
Aduranensis_pos_c255544686	TTACGGCGGGGGGTGAAACGTGTCATGCAAACGTGGCTTCCAGCAAGTACTGCCCTCTTGGAAATGATGATATTTCACCTTCCATCTCCAGCTAAGGCCCAAAAGTATCGTGTTGAGAACTTGTATGAGGGTCCCCTGGATGATCAATATGCTGCTGCTATTAGAGCCTGTGATCCTGAGGGTCCACTTATGCTCTATGTCTCTAAGATGATTCCTGCTTCTGACAAGGGTCGGTTCTTTGCTTTTGGTCGTGTTTTCTNNNGNAGAGTGTCCACTGGTCTGAAGGTCAGAATTATGGGACCAAATTATGTTCCTGGTGAGAAGAAAGACCTGTATGTTAAAAGTGTGCAAAGGACTGTCATTTGGATGGGAAAGAGGCAAGAAACAGTGGAGGATGTT…	187	XP_002513404	Ricinus communis	eukaryotic translation elongation factor, putative [Ricinus communis] >gi|223547312|gb|EEF48807.1| eukaryotic translation elongation factor, putative [Ricinus communis]	0	92.3954	XP_002306416	Populus trichocarpa	predicted protein [Populus trichocarpa] >gi|222855865|gb|EEE93412.1| predicted protein [Populus trichocarpa]	0	92.3954	XP_002266780	Vitis vinifera	PREDICTED: similar to elongation factor 2 [Vitis vinifera]	0	91.4449
Aduranensis_pos_c255646388	TAATAATGCTCAATCCATAATGAACCAGAGGTCAAACAATGTCCTTTTTAGAAAACATAAATCAAACTAGATCCACCAACATAAGATAATCTGTTTCAATGTCTTTGCATGTTGCGGCATTAGGTTCAAGCCAACACACAACAGTAGATACAACCAAACTTAATGTTTTCTGCTGCCAAACTACAGACTGCTAGAACAAAATGAAAATGAGTAACAATTTCACAGACGGATCTAATTGTTTTACTCCTCAGGATCGCGACCTTTCACGTGGGGGAGACGACCTTTCACGTGGAGGAGGAGACCTTTCTCGTGGAGGAGGAGACCGGCTGTCATATCTGCCATTGACTGGGCTTTCACCTCGTTCATACTTTGGGCTTCCTCTTGGTTCTGGTCTGGAAG…	54	ACJ84209	Medicago truncatula	unknown [Medicago truncatula]	3.68532e-76	81.6327	ACU23673	Glycine max	unknown [Glycine max]	1.48116e-72	83.7838	XP_002273751	Vitis vinifera	PREDICTED: hypothetical protein [Vitis vinifera]	8.89386e-69	76.1905
Aduranensis_large_rep_c1	GCTAATGGGTAAGAGAGTCATATATTAATCAGGTTGTTGAGTCCTAATTTGCATCTGCCTTACAGCTTACTATTACAATTTTAGAGTTGTAAGGAAGGTAAGAAAGTGCAATCGTGAATATAGTAGCCGTAACAAATCGGGCAAATAAAAATGAAGGGATGTGAAAGTTTAGAGAGGAAGAGTAAATGAAGATATTAGAAGTTGGAAGCGATACAGAAGTGGTTGTTTAGCAATACACAACAATAGCAGCATATAATGAATTTAAACATTTTATTTAGAGAGACAATCCGGACTCTTCGTCCTCTTCAAGATCAGAGGTGTAGACAAAGTAGAGAGCCCATATGAGACCGAACACACCAAACAGGATCCAACCAAGGAGGTTGTTGCTCAGACCAAATG…	2637	ACU13646	Glycine max	unknown [Glycine max]	5.16744e-31	64.8	ACU16001	Glycine max	unknown [Glycine max]	8.81432e-31	62.4	ACU14303	Glycine max	unknown [Glycine max]	7.46177e-30	61.2903
Aduranensis_large_rep_c2	TTCTTGGTTATTTCTCTTTTATGAATTGCGTTATTGTAATATTAGGAAGGMWTKKYTWKYTGAACAACTAAATTTCAATTTGATGTATAACAAAACACAACCCCATCACGAAACAAAGGTAAACTAAAAACACATAGAGGACATTGATTAAAACACAATAAAGAGTCGATACAATTAAAGTTTAAAGCACAAGATATAGACTCGATGTTCAAAATCCAAATCAGCAGTGTAGGACAAGTCCTAAAATTCACTGCAGTTTACAAAACTTAAAAGTATTCTCAGACACATCAAAACTAAAAGCAGGCAGAAAATAAAATCATGGTAAAACCAAAAAGCCATGCCACCGTCGATCTAGAACCCAGTTCTGGGAACAAAAGTTGCGAGACGAGGGTGAAGACT…	3529	ABA12218	Gossypium hirsutum	translation elongation factor 1A-2 [Gossypium hirsutum]	0	98.0707	AAC15413	Oryza sativa Japonica Group	translation elongation factor-1 alpha [Oryza sativa Japonica Group]	0	98.0707	NP_001049145	Oryza sativa Indica Group	Os03g0177400 [Oryza sativa Japonica Group] >gi|115451091|ref|NP_001049146.1| Os03g0177500 [Oryza sativa Japonica Group] >gi|115451093|ref|NP_001049147.1| Os03g0177900 [Oryza sativa Japonica Group] >gi|115451095|ref|NP_001049148.1| Os03g0178000 [Oryza sativa Japonica Group] >gi|90110018|sp|O64937.2|EF1A_ORYSJ RecName: Full=Elongation factor 1-alpha; Short=EF-1-alpha >gi|2662341|dbj|BAA23657.1| EF-…	0	98.0707
Aduranensis_large_rep_c3	TCTAAGAGTTTGGTATTGTGTAGGTCAAAAGCAATTTGGAAACATTTCCATCTAATAGTCTCATATTATCCACGAAGTATTAAACAAATATACACAAAATCACCCCAAAAACCTAAAACCAAATAATACCATCATTTCAACACAAGCAGAGAATAGAAAAAACTGGTTTTCGGTCCAAATATAATGAAGGATTTCCCAGCGCAAGTCGAGATCACCACAAAAAAAAAAACATATCAGATTCATTATCCAAATGCAAATACCAAAAGACGACGAGAACCAGCGGTGAGAAATGTAGGATGGTGTGAAAATCATCCACTATAGCGATGAATAAAAAGCCGAGCAAAGAGTACATTGATGTGCAAGTCTACATGAACCAAAATCCATAATTCACGAGAGGCA…	2780	ABC75834	Glycine max	glyceraldehyde-3-phosphate dehydrogenase [Glycine max]	3.72673e-128	87.8788	ABA07956	Glycine max	glyceraldehyde-3-dehydrogenase C subunit [Glycine max]	2.4156e-127	87.8788	XP_002892749	Arabidopsis lyrata subsp. lyrata	GAPC-2 [Arabidopsis lyrata subsp. lyrata] >gi|297338591|gb|EFH69008.1| GAPC-2 [Arabidopsis lyrata subsp. lyrata]	4.12039e-127	87.8327
Aduranensis_large_rep_c5	TATGGGCATCATCATCATCTGCATTCTATAGTTAGTATGATCGACCATTAAMWWWTBTTTTTTAAAATGCTCAAAGCACACGTAATAAAACTAGTAATCATTTATTCATCATATAGATACAGGGACTCTTACACTTACATACAGAGCCATTCACTAGCTACCTGGGAAGCACACTTATTAGTTACATACATATGTTGATGATTATGATGAGGTTTTGCTTAGCTTCCATAGTAACTGACTCTACTCATTCAAACCACAGTATGAGTGGGACCAGATCTATCTTTGAAGATATCAAAGTGTAAGGTGGGGAAGTCCTGAGTGAGAACCAGAGGGCTCTCACCTTGTTTGAAATCCGTAACGTTTCCAAAAAGGTAGTTTATTCCATTCCCTACTCCAGGA…	1983	ACU13329	Glycine max	unknown [Glycine max]	1.031e-12	36.7816	ACA23207	Glycine max	Kunitz trypsin protease inhibitor [Glycine max]	2.99976e-12	36.2069	CAB76907	Cicer arietinum	trypsin protein inhibitor 2 [Cicer arietinum]	9.03203e-09	36.4238
Aduranensis_large_rep_c6	CATTACGGCCGGGGGTAAGCGCTGAGGGTATAACCTTGTCTCGTGTCGTGCGCCATCAACGTTCTTTGGTTTTGCGATTCGGACCCAACCCTAATCCCCCCTTTTGCATCTCAACCATGTCGACCAAGCAAGGTGGAAAGGCTAAGCCTTTGAAGAAACCTAAGTCTGACAAGAAAGACTACGATGAGGTTGACATGGCCAACATCCAAAAGAAARAAGAAGAGGAGAAGGCGCTAAAGGAATTGAAAGCCAAGGCGCAACAGAAAGGTTCATTTGGAGGTTCTGGGCTCAACGCAGAGTGGAAAGAAATGAGGGCTCTCAGCCATGAAACTTAAATTAGTATACTTCCATCATTAAGCTCTGTAATTACAATTATTATGAGCACATCTCTTATTGTGA…	2105	no hit
Aduranensis_large_rep_c7	GCAGTGGTATCAACGCAGAGTGGACAGAGCCACCCCATAAGCCGTGGTTGCTGCTGCGGAATTCCGCCTTACATCCATCAGAAGCGATCTTCCGCAGCAGCAAACTAACAATATCCTTATCATATAAAATAATAAGCATGGCTCGCTCTCTCTCACAAGCAAGCCGCCTTGGTGCTCTTGTTGCTGAAGCTTCCTCCTCCTTAATCCCTCTTCGTCGGCGGGGTTATGCGGCAGTGTCTGATGCTTCAAATTCCATTGTAGAAGGAAAGGGGGGAGGAGGTGTGTGCAGAGATTGGGCCCCAGATCCAGTAAGCGGTTACTACAGGCCCATCAATCACACTCCACAAATTGACCCGGTGGAGCTCCGACACATGTTCCTCAACCGCAAACTCGCATCAG…	1794	AAZ20280	Arachis hypogaea	lea protein 3 [Arachis hypogaea]	6.98496e-48	98.9474	ABC41130	Arachis hypogaea	late embryognesis-abundant 5 protein [Arachis hypogaea]	9.18634e-24	98.1132	AAB38782	Glycine max	desiccation protective protein LEA5 [Glycine max] >gi|255627541|gb|ACU14115.1| unknown [Glycine max]	3.05809e-19	57
Aduranensis_large_rep_c8	TGTCCGACAGTATTGTTTTATTTCCAATTTTCCAGTTATCTCCATGAAAAGAAAACTCATAATAGACGCGTTGTAGAAAGTTAGGATAATATAGAAGTGCAATTTTATGGTAAAAGACTTATCTTTCGAACAATACCAACAAGTAAAACACATTAATCCAGGCTAACACAAAATTTGACCAAGTCTCCAAAAAGTATCCAAAATTGGTGGCTAAAATGTCGAAAGTACAAGCATAAAAAATTTTAAAGAAAGTAATGATCTAAATGAGTTCTGAGAAGTTCTAAACAAGTAGCACTCGTGATGCATCCTTGAAAAGCTTTCAATCGTCATCCTCATCATCATCTTCATCCCCACTCTGCAGCATTGTTGAGAGCCTGCAAGCGTGCAATCAACTTATTC…	2683	Q6UNT2	Cucumis sativus	RecName: Full=60S ribosomal protein L5 >gi|34484312|gb|AAQ72789.1| 60S ribosomal protein L5 [Cucumis sativus]	1.9932e-102	77.6	ABB16983	Solanum tuberosum	unknown [Solanum tuberosum]	1.69473e-95	75.6098	ABK21084	Picea sitchensis	unknown [Picea sitchensis]	2.21122e-95	73.6
Aduranensis_large_rep_c9	TTACGGCCGGGGGTATGAAATATTTGGCCCTGTCTTGGCACTGATGAAGTTCAGGACGATTGAGGAAGGAATTAAGAGTGCTAACAACAGCAGATATGGTCTAGCAGCAGGAATAGTGACGAAGAACATAGACACAGCAAACACAGTGTCAAGAGCCATTCGTGCAGGCATTATTTGGATCAATTGCTACTTTGCTTTTGGGAATGACATTCCTTATGGAGGGTATAAGCAGAGTGGGTTTGGAAGAGATTTTGGAATGGAGGGTCTACATAAGTACCTACAAGTTAAATCTGTTGTCACTCCCATATACAATTCTCCTTGGCTTTGAATTAGATATGTAGTTTTGTGTGTGTCTGTGTGTGAAACTATAGTGTGAGCAATACAGCAGTTTATGCATGT…	2139	XP_002514327	Ricinus communis	aldehyde dehydrogenase, putative [Ricinus communis] >gi|223546783|gb|EEF48281.1| aldehyde dehydrogenase, putative [Ricinus communis]	2.52771e-44	79.6117	XP_002514330	Ricinus communis	aldehyde dehydrogenase, putative [Ricinus communis] >gi|223546786|gb|EEF48284.1| aldehyde dehydrogenase, putative [Ricinus communis]	3.30129e-44	79.6117	XP_002324977	Populus trichocarpa	predicted protein [Populus trichocarpa] >gi|222866411|gb|EEF03542.1| predicted protein [Populus trichocarpa]	9.60528e-44	80.5825
Aduranensis_large_rep_c10	TAGTATTCGGTAAAGCATCATGATATTACTTGAGTGCACTTACATGTAACGTCTTTCGATAATTAGTTCCTAAATCTTAACCATCCCCCTTGGCATGACTGACCACCTCTTATCAAGAGTAGTAATTTCTCATTATCAGAATGGAAGGTTGAAACTTGAGAAGGCGGCGAACATAATATAAATCCTTATTATCATAAGTCATAACCATTTCAGAAACTACAACTTACACATTTTCTTGCCAACAATCAAATGCAAATTGACACAGTATTTTTTATATTACAATAACTGACATGCACAATGCAAAAACTACAATCAATTAAAGATGGAGCTAGCATTCAAAACAGCAAGGAATAAGACTTGGAATTTGTAAAGTTTGCACAATGGGTCTTGTAGATAGCA…	3230	CBI32005	Vitis vinifera	unnamed protein product [Vitis vinifera]	2.59166e-25	93.5484	CBI39063	Vitis vinifera	unnamed protein product [Vitis vinifera]	2.59166e-25	93.5484	CBI22169	Vitis vinifera	unnamed protein product [Vitis vinifera]	2.59166e-25	93.5484
Aduranensis_large_rep_c12	ATAAATWAATYCTTTTTTTTTTTACCCAAACTGATTATGTCAGATATTTTATTCAAATGGCCAACCCTCCGATGCAACTACAAGCTAAGCGTTGATTAGTGAAAACATTATTGGAGCATACAAGTACAACATTAACAACACACACAAGCTAATTAATAAGGTTGATGGTCTTTATCTAGAAGACATTAGCGTAGACCAAATCATGCGCTTGCGACACCGGTTACTGTCTTCAAGGATGAAGAGAACGACCATGAACGAATTAGATTTATCTGACGACCGCCAAGCGAGCCGGCGGAAGAAAAACCAAACTTGACCCTCTCCGGAAGCTTCTCTTTCAAATCAACAACTTCTGAAATAGTAACAATTTCGCCACTCCTGTTCTTCACAGCAACACTCAAT…	1397	AAA74571	Arachis hypogaea	galactose-binding lectin precursor [Arachis hypogaea]	6.47449e-22	75	AAA74574	Arachis hypogaea	galactose-binding lectin precursor [Arachis hypogaea]	1.44237e-21	76.4706	2PEL_A		Chain A, Peanut Lectin >gi|1942900|pdb|2PEL|B Chain B, Peanut Lectin >gi|1942901|pdb|2PEL|C Chain C, Peanut Lectin >gi|1942902|pdb|2PEL|D Chain D, Peanut Lectin >gi|4930203|pdb|2TEP|A Chain A, Peanut Lectin Complexed With T-Antigenic Disaccharide >gi|4930204|pdb|2TEP|B Chain B, Peanut Lectin Complexed With T-Antigenic Disaccharide >gi|4930205|pdb|2TEP|C Chain C, Peanut Lectin Complexed With T-Ant…	2.4603e-21	76.4706
Aduranensis_large_rep_c15	TTARAAATTTGGCTTAATTAGTAGGCCGCTACTTGTTTTCTTTATTTAATTTACTTTGGCATCAGCACTCACATGAATATAGGATCAATCAGAATCAAAAAGAAGGAAGTAAGCATATAGAAACATGTGTTTTTATTTCCATCCAAATGCCAGCAGCTTCTAACTAACGATGAATGGGAAATGAGGGGGGAGTTCTTGTTACAATTACAACACTATCCTCTCTATATCTAGCAAAACAAATTCCTACACCCCCTCAGAATTCTCTTCAAATATTCCATATGTATGATATAACCTAGCTAAACTGCCAACAAAACAGAACAAGGCTCATAGCTCCACCACAACATGGTGAGTGCTTTGTCCCTCCTTTGGCAAATGATCAATGTTGAAAGTCACCAACCC…	1704	XP_002285418	Vitis vinifera	PREDICTED: hypothetical protein [Vitis vinifera]	5.99472e-177	79.2453	XP_002308061	Populus trichocarpa	predicted protein [Populus trichocarpa] >gi|222854037|gb|EEE91584.1| predicted protein [Populus trichocarpa]	5.99476e-177	80.8777	XP_002324632	Populus trichocarpa	predicted protein [Populus trichocarpa] >gi|222866066|gb|EEF03197.1| predicted protein [Populus trichocarpa]	1.73566e-176	79.3103
Aduranensis_large_rep_c16	AATGTTGTAAAGTCTTGGTTGATTATTGAAATTATTGTTAGTTGTTTGAATGATACTTGGTACAAAAACAACCTAACAAAACTAGCCCAACAACTCAACAAGTTGCCATATTGTTTACTTGAAATGTTGCATGCTGAGAGCACCATTAATAGGGTTGAAAACGTTGAAGGAATCGCTACATTCATTCTTCCCAACAAGAACGGCAGGCGATGGAGCTGTTAGGAACTATTTCTCTAGGCCAGGAACAAGGCTCAAATACTCCCAAAGATTCGGATTCATGGTTAAGAAGAATTATTTCAGATTCTAAGGGTAATAATAATTAGTTGACCTTATGAGTTTAGTTGCTTTTAATAACCTATCATTTTCCTCTTAATGTTACAATATCTACTATAAATAACC…	1514	ACU13605	Glycine max	unknown [Glycine max]	1.67563e-33	71875	AAD15628	Corylus avellana	low molecular weight heat-shock protein [Corylus avellana]	3.2702e-29	70.6522	XP_002308104	Populus trichocarpa	predicted protein [Populus trichocarpa] >gi|222854080|gb|EEE91627.1| predicted protein [Populus trichocarpa]	7.65434e-24	51.3761
Aduranensis_large_rep_c17	ATTTGTAAGAAGATATCTGTTCCGAATGAATTCGATATGTAGAATAGAGTAACATAGGCAGAGAAATTAAAGAGAAGGGCAGAAAAGTGGATTTCAGTAACATGGTAGACAAATATAACTCAAAATTATAGAGGACAGGAATCCAGAATATAAAAGAGGATAAGAGAAGAGAAGAAAAATTATTGTACACTTAGCATGTTGTTGTTCGTGCACGTAATAACAGAAACGAAAATGCTAAGAAACATGATGAATTATGTCTGGGCGCCGAAAAAGGCTCCACTGTTGATGGCATCTGCATTGGCGTCACCAAGAGCAGCCTCATTCAAGTACTTGTCAGCCAACTGGACTCTCTTCACGTTCTCCTGTTCTTGCACAAGCATGTTTCCGTACTCCAACAGC…	1944	ADD60242	Glycine max	alpha-form rubisco activase [Glycine max] >gi|290766489|gb|ADD60247.1| alpha-form rubisco activase [Glycine max]	0	83.9367	ADD60245	Glycine max	rubisco activase [Glycine max]	0	83.9729	ACU18011	Glycine max	unknown [Glycine max] >gi|290766487|gb|ADD60246.1| beta-form rubisco activase [Glycine max] >gi|290766491|gb|ADD60248.1| beta-form rubisco activase [Glycine max]	0	84.6501
Aduranensis_large_rep_c18	AAGCTGTTGAGGAGTTTGGTGGGATCCTAACTACCTTAAAAATGGAACTGGATGACAGTGTTGGAATGAGTGGCGAGGATGTAAAGCCTTTGCCAGAGCATATGAAAAATGCTCTCATTACCATTTTCAATCGCTACTCAACCTATTTGGATTCCTTCGGGCCTGATGAGACCTATCTGCGGAAAAAGGTGGAGGCCGAGTTGGGCACAAAGATGATACACTTAGAAATMTGAGGTGCAGTGGTATCAACGCAGAGTGGGGAAAGGTAACTGTTCTTGGAACCTCTGGACTTGCAGGTTCCTATGTTGAGCAAAGAGCATAGAAAGACATTTTAGAATCAATGTCATAGTTGTTTTTGTGTTGCAAATATCATGCTTCAGATGCCCGTACACCCTTTAA…	2336	ACU16411	Glycine max	unknown [Glycine max]	8.62471e-39	78.9474	XP_002284591	Vitis vinifera	PREDICTED: hypothetical protein [Vitis vinifera] >gi|147811478|emb|CAN63226.1| hypothetical protein [Vitis vinifera] >gi|302142337|emb|CBI19540.3| unnamed protein product [Vitis vinifera]	4.08203e-35	72.3684	XP_002894050	Arabidopsis lyrata subsp. lyrata	hypothetical protein ARALYDRAFT_473889 [Arabidopsis lyrata subsp. lyrata] >gi|297339892|gb|EFH70309.1| hypothetical protein ARALYDRAFT_473889 [Arabidopsis lyrata subsp. lyrata]	5.73167e-34	69.7368
Aduranensis_large_rep_c19	CAGTGGTATCAACGCAGAGTGGCCATTACGGCCGGGGTACACACTCATCTAATTAATCATCACCATGGCTGCTATCTCCAAGAAAATCCTCCCTCTTCTTTCCATAGCAACCATCTTCCTCTTGCTCCTCAACAAAGCCCATTCACTAGATTCCCTTTCCTTCAGCTACAACAACTTTGAACAAGACGATGAAAGAAACCTAATCTTGCAAGGTGATGCAAAGTTTTCAGCAAGCAAAGGAATCCAACTCACCAAGGTAGACGATAACGGAACCCCTGCAAAGAGCACCGTGGGTCGAGTCTTGCACTCCACCCAGGTGCGCCTCTGGGAGAAGAGCACGAACCGGCTCTCAAATTTCCAAGCACAGTTCAGCTTCGTCATCAAGTCGCCCATTGACAA…	1481	AAA74572	Arachis hypogaea	Mannose/glucose-binding lectin precursor [Arachis hypogaea]	1.12212e-140	90.6137	AAA74576	Arachis hypogaea	mannose/glucose-binding lectin precursor [Arachis hypogaea]	1.46553e-140	97.6378	ABJ15831	Arachis hypogaea	mannose/glucose-binding lectin [Arachis hypogaea]	7.52676e-137	88.4477
Aduranensis_large_rep_c20	GKCTAGAAGAACCAAAAGATTAGTTCCGTTCATAATAGCCAAACGTTCTTATTTGGCTTCTTTGTTTCTTCGAACAAAGGAGATATCTTCAACAAGACGAAGTAGGCATTAGTTAGCAAATGAAACTGTTAATTTCATTAATATACACAGTAACACGTATTATGTATAAGAAACAAACGTTTGAACTCTCAGATATTTTCTAAGGCATTGTATCATGCATGTGACCATAATTAAGTTATTAAATCCATTCCATGCAAAGTTTAAAATATAATATACGTGTATCCATCCCATCCATTCAGCAAAGAGAGAAAGAGAGAGACTGGCGGATGCCATCAGCAAAAAGCACAACCTTTCTCCGATCGGAGCGCGAAGTCATGCGCTAAGAGTCAGAGAGATCAC…	930	XP_002319251	Populus trichocarpa	predicted protein [Populus trichocarpa] >gi|222857627|gb|EEE95174.1| predicted protein [Populus trichocarpa]	2.43665e-10	66.0377	ACU19628	Glycine max	unknown [Glycine max]	3.18236e-10	75.4717	XP_002520068	Ricinus communis	conserved hypothetical protein [Ricinus communis] >gi|223540832|gb|EEF42392.1| conserved hypothetical protein [Ricinus communis]	1.57939e-09	64.1509
Aduranensis_large_rep_c21	GGTTATGCTTAATTCATTTTAATCTTCCCATCTCTTTCGAACACAGTAAGTCAGTAAAACTCCAATAAAACCTCACAACATACCCTTAGATAAGAAAGTGGTAGTAACACTCTAAACAAGCAGAGTGAGATCTTAGGATGGAGGCAATAAGCTTAAGGATTTGACAGCATTTGGTAGGAGAAGTAAACAATACTACACAATACAACATAGATACAATAGTTAGATGGCTTAGCGAAGGATGACAAGATCGGAACCTGCCTGCTTTACCTACCTACCTGCCTAGACATTTTCCAGAAACAATGCAGAGCACCAACCAAACTAGGTCTTATGTTCATAATGTATTCACAAATGTCACCATCAAAACTAAGAAAATATGGTGACAATCTATAAAGTACAATC…	898	no hit
Aduranensis_large_rep_c22	TTACGGCCGGGGGCTCTCATGGGGCCGCAGCCCTTCAAACAAACAGTCKCAGTGGTATCAACGCAGAGTGGTTACGGCCGGGGAGTGGTCGGATACTATGGATACGCTCAAGGCTATGAAAATTATGGTTATGCTCCTACTGGACAGGACCCCAACATGTATGGCAGTTATCCGGGGTATCCTAACTACCAACCTCCGCAGCAACAGCAGCAATTAGGATATAGTTGAGAAGTTACTACTACATTTCTGTCATCTACTATTGTCATGTTATGATACTTGTTGAGTTGTTTTATCTATCCTCGAGTCTCGTGGAAATCTGTCTCTGCTCCTTTTTGCTTTCCCCTTTTATGTTTCTCCCAAACGCTCAAACCCTCTTACTGTATGCATAACGAGTTGTTT…	762	no hit
Aduranensis_large_rep_c24	TTTGTGTATGTCGACTAATTAACATGTAGATATGATATTGAAAGTTCATATCAAACAAGAAGATATAGACATTAAAAATTGAGCAGCATATAATCATATATACTGCACAATTATGGGCGCACATGTAGTTTAGAGCTTCAACAGTACAAGTAGAGAGTTCAACATTACATGGGTTTATTATTTAATTATAGTAAAACCCAAAAGGCTTCAAGAAAGGCATAGTTAATTAACTTGCCATATTGGCATTATTGTAGACACCATTGACAGCCATGTTGGGAACCCACATAACTGCCTTGTTTCCAAGGAAGTGGCAAGCAGTCTCTGTTCCAGGCTTGATTTTCAGCATTTCATAAAGAACCTCCGCATTCATGCCGGAAGTGTCGTGGTGGCAAACCGCTA…	987	ACU21535	Glycine max	unknown [Glycine max]	3.55e-92	62.1399	ACU24227	Glycine max	unknown [Glycine max]	1.349e-91	62.2407	CAA49340	Glycine max	ADR6 [Glycine max] >gi|2304955|gb|AAB65592.1| similar to ADR6 encoded by GenBank Accession Number X69639; aluminum induced [Glycine max]	1.349e-91	62.2407
Aduranensis_large_rep_c25	CCTTGGTCAGTCTCAGAAGCAGTGGTATCAACGACCAGAGTGGAAAGAAATGAGGGCTCTCAGCCATGAAACTTAAATTAGTATACTTCCATCATTAAGCTCTGTAATTACAATTATTATGAGCACATCTCTTATTGTGACCTACTTTTGTTGTTAGTGTTGGTAATGAACCTAGGCATGTCATGATGTACTCCCAATAAGTTACTGATTTGTATTTCTACTGTGTGCCCTTCTTGGGTCCTGACAGCTGATAATTCCATCTTTTCCTTTTCTTGGATTTTCATACACACAAACTTAGTACTGTAGTTAGATATTGTGCTGCCCAAGCTTAATGGTTTAACTGTGCCTCGATACGTSATAWWRKAAGTATAAYKTYACTYTTTTTMTGAATAACAACCA…	1039	no hit
Aduranensis_large_rep_c28	AAGGAAGAAAATAGTGAAGGATGGAGATTAAGGAAAGCGATTAGAGATGCTACTTATCTTTTTGGTGTTTTTGTTGTAGCTGATGCGATTCCATGGCTTGGTTGGTTTGATTTTCAAGGGTATGTGGGTTTTTATGAAGAGAACTGCTAAGGAATTGGACTCTATTCTTCATAGGTGGATGGATGATCATATGAGAAAAAGAGGTGATGATGAGAATGGTAATAAATCTGAGAATGATTTCTTGGATGTACTAATTTCAGCATTTGAAGAAAATGATGAGATTTATGGCCATAAGAGGGACATAGTTCTCAAAGCAACAACAATGATGCTTGTCCTAACTGGATCAGGAAGCACAGCCATGACATTAACATGGTCACTTTCCTTGCTCTTAAACCACCC…	628	XP_002531093	Ricinus communis	cytochrome P450, putative [Ricinus communis] >gi|223529339|gb|EEF31307.1| cytochrome P450, putative [Ricinus communis]	1.72202e-106	70.8661	XP_002330709	Populus trichocarpa	cytochrome P450 [Populus trichocarpa] >gi|222872313|gb|EEF09444.1| cytochrome P450 [Populus trichocarpa]	2.49285e-101	71.6535	XP_002305292	Populus trichocarpa	cytochrome P450 [Populus trichocarpa] >gi|222848256|gb|EEE85803.1| cytochrome P450 [Populus trichocarpa]	2.21552e-99	66.9291
Aduranensis_large_rep_c29	NTTTTTTTTWWGAAGTGTAAGAGTCGAGTAATATTTAGAAATCAAGATGAAAATAACATCGAATCTTGAGATAAACAAAACTGTATAGAAATGAATTTGTTAACAACCGTATTGGAATGTGTTCAGCCAAGCCAACAAGAACAATGAACACCACAATAACACTAATAAAATTTGTGATTTACTATAATCACTCAAACCTAAGAGTCCTCCAAAAAGATATGATTCCATTTTGTCTTCCAAACTTAACCCTTCAAGGATTGCTTTTCCTTAGCTTTTTGGATCTTCAACACCTTCTTCACAATCTTTTGCTCTTCAACCAAAAAAGCGCGAATAATCCTTTCCCTAACAGCGCTTCCAGACAAAACCCCTCCATATGCACGGTTCACAGTCCTGCGATTT…	786	ACU13658	Glycine max	unknown [Glycine max]	8.28888e-43	98.75	AAT39969	Solanum tuberosum	60S ribosomal protein L34, putative [Solanum demissum] >gi|142942396|gb|ABO92971.1| putative ribosomal protein L34e [Solanum tuberosum]	8.28888e-43	97.5	XP_002324052	Populus trichocarpa	predicted protein [Populus trichocarpa] >gi|118485096|gb|ABK94411.1| unknown [Populus trichocarpa] >gi|222867054|gb|EEF04185.1| predicted protein [Populus trichocarpa]	2.3911e-42	98.75
Aduranensis_large_rep_c33	GTGTTCCAATTATTCTTGTTGGAACAAAAACTTGATCTTCGGGATGATAAGCAGTTTTTTCAAGATCATCCTGRWGCAGTGGTATCAACGCAGAGTGGGGTGAGGAACTGAGAAAACTTATCGGTGCTCCAGTTTACATCGAATGTAGTTCAAAAACACAGCAGAATGTGAAGGCTGTTTTTGATGCGGCCATCAAAGTAGTTCTCCAGCCTCCAAAGCAGAAGAAAAAGAAGAGAAAGGGTCAAAAAACCTGTTCCATATTGTGATCTTCTCAGTTCTAAATTGGTAGTTGGCAGAGGATGACATGACTGTAGCCATTTCTTGGTAGTCTTTGCCATTCTATATCTTATATACTATTTCCAACCTAGAGGAAGAAATCGCCCGGCTCAACTGACCACA…	803	ACU13435	Glycine max	unknown [Glycine max]	3.74024e-14	56.3218	ACU23184	Glycine max	unknown [Glycine max]	6.37988e-14	56.6667	O04369	Lotus japonicus	RecName: Full=Rac-like GTP-binding protein RAC1; Flags: Precursor >gi|2117168|emb|CAA98189.1| RAC1 [Lotus japonicus]	6.37988e-14	56.3218
Aduranensis_large_rep_c34	NTGGGGATGAAGATTGATGATGAGGATGACGATTGAAAGCTTTTCAAGGATGCATCACGAGTGCTACTTGTTTAGAACTTCTCAGAACTCATTTAGATCATTACTTTCTTTAAAATTTTTTATGCTTGTACTTTCGACATTTTAGCCACCAATTTTGGATACTTTTTGGAGACTTGGTCAAATTTTGTGTTAGCCTGGATTAATGTGTTTTACTTGTTGGTATTGTTCGAAAGATAAGTCTTTTACCATAAAAATTGCACTTCTATATTATCCTAAACTTTCTACAACGCGTCTATTATGAGTTTTCTTTTCATGGAGATATAGCCTCGGAAAATTGGAACATAAAACAATACTGTCGGCGCTCGTAATCGACGCCGTGATGCATGTAAGCCGCCATAC…	739	no hit
Aduranensis_large_rep_c35	CCCTGATTCTGAAACCTGGTCATTGGGATCGCCGTTACGCCGGATCTGCTAAAATACGCTTGATYCACACTTATGGGCCTTCTCGACCAGTTGTGGGATGACACCGTCGCCGGCCCTCGGCCGGAGAGCGGTCTCGGCAAGCTCCGAAAGCACCACACCTTCACTTTCCGTTCAAGCTCCGGCAAGGAATCAGAGATTGGGAGCATGAGATCGTACGGCGACGAATCGTCGGAGGAGACGATGAGAGTAACTCGTAGTATCATGATCGCGAAACCGCCGGGGTACCAGAGTGGATCACCGCCGGATTTCTCCCGCGGGTTCTACTCCTCCGGTGTCTCCGTTTTCCGGGTCTAGAGAGTCGTTTCGGTTTCGAAGAAAATCGGCATCAGATGCGTACGA…	682	ACJ85880	Medicago truncatula	unknown [Medicago truncatula]	7.01239e-46	80.5195	ACU14512	Glycine max	unknown [Glycine max]	4.75921e-41	75.6757	ACU15064	Glycine max	unknown [Glycine max]	7.88451e-41	68.4932
Aduranensis_large_rep_c37	AGAGTTGGGTGGTACCCTCCTGGCCATGGAGATGTCTTCCCATCATTACTGAATAGTGGAAAACTTGATGCACTATTGTCACAGGGTAAGGAGTACGTGTTTGTTGCCAATTCAGATAACTTGGGTGCTGTAGTTGATTTGAAAATCTTAAATCATTTGATCCAGAACAAGAATGAATACTGCATGGAGGTGACTCCCAAAACATTGGCTGATGTGAAGGGGGGCACTTTGATTTCTTATGAAGGAAGAGTTCAGTTGCTGGAGATTGCCCAAGTCCCAGATGAACACGTCAATGAATTCAAGTCGATCGAGAAGTTCAAAATTTTCAACACAAATAATTTGTGGGTGAACTTGAAGGCAGTTAAAAGACTTGTTGAAGCTGATGCTCTTAAGATGGAG…	718	AAL33919	Amorpha fruticosa	UDP-glucose pyrophosphorylase [Amorpha fruticosa]	1.67443e-149	93.662	ACU17894	Glycine max	unknown [Glycine max]	2.18688e-149	94.0141	ACN65405	Bambusa oldhamii	UDP-glucose pyrophosphorylase [Bambusa oldhamii]	2.95565e-146	91.9014
Aduranensis_large_rep_c39	CAGTGGTATCAACGCAGAGTGGAAAATGGTGACAAAATACGACATAAATCATTCCTTGGAACCAAGTGGCTGCATTTCATTCTCAACATATTTGCATTGAGGCCACCCCCATATGAATCAATATGAAGCGTCGGCCTTAACCTACTTCAGCGCTTTTGTATAGGCATTTGCAAGAAAGAAAATTGTAAATAAAATGCAGCTGTTTCGAATCTGATTGGGACTTTTTGTGAGTGGTAACAATAAATTAGTTGGGGCTGTTATCATCTGGTCAAATGAAAAATTATTATTTTAGCGTGAATTATTGAAACGCGTCCATATTCACGTAGACGTAGTTGTGAACTTGTGATTATTTCTGCACGCTATATTGTTATACTCTGCATTACACCCCCATCTTTYGAA…	712	no hit
Aduranensis_large_rep_c40	TTCCGTTCCCAGCCTTTGTGAGACAAAAACAGGGGGAAAAAAAAGAGAAAGAAAGAAAACGGTTTTGTATTTTTATTTTATTTTATTTTATTTTTGTWKAGAGAGAGAGAGAGAGAGAATGTTRGGAGTGTTCAGCAGCTCGATTGTGTCGCCACCGGAAGAGCTGGTGGCGGCCGGAAGCAGGACTCCGTCGCCGAAGCATAACGGCCGGAGCTCTGCTGAAGAGGTTCGTGGAGAGCAAGCCGTCGTCGGTGTCGGTGCAGATCGGGGAGGATGCGCAGTTGGCTTACACGCACCACAGCGAGACGCCATGGCAACCAAGATCATTTGCTGTTAAGGAGGAGATTTTCTGCATGTTTGAGGGTGCCCTTGACAATTTGGGCAGCTTGAAACAACAGT…	691	BAA25187	Vigna radiata	ARG10 [Vigna radiata]	1.2646e-113	88.4615	ACU23060	Glycine max	unknown [Glycine max]	1.809e-112	87.5	ACU20156	Glycine max	unknown [Glycine max]	2.58742e-111	86.5385
Aduranensis_large_rep_c42	CGGTGCGAGATAAAGGAGAAATAAATTCAACCGCAAATAAATGTCAACGACTATGAAATAGTATTTTTTTTTTTCCTTCCCAAATTTAATTTACACAGGAACGCAACCACTTAACAACGACCATTGACCCACCCTCTAACCACCCATTACGGCGGCCGATCCGTAAGCAACCTAACAGTCCAATACTCGGACCCGGATCCGAAATAATCCCGGTTTTAAAGGTAACAATCGCAAATACGAAATGACCATACTACCCTTTCATTCTGTTCCTTCTTCCTTCAGATCTTGTCAAGCTTCTCAGCCTTGATGACGGGATTCGCCTTCGCGATCTGATCCCTCCCTAATCCCTTGAAATCGAACTCACAACCACTGCTGCTCAGGATACCGGTGGACCCCGCA…	516	XP_002306229	Populus trichocarpa	predicted protein [Populus trichocarpa] >gi|222849193|gb|EEE86740.1| predicted protein [Populus trichocarpa]	2.40491e-12	78.5714	XP_002282924	Vitis vinifera	PREDICTED: hypothetical protein isoform 2 [Vitis vinifera] >gi|225440928|ref|XP_002282913.1| PREDICTED: hypothetical protein isoform 1 [Vitis vinifera]	2.41091e-12	72.4138	XP_002523785	Ricinus communis	zinc finger protein, putative [Ricinus communis] >gi|223536873|gb|EEF38511.1| zinc finger protein, putative [Ricinus communis]	8.87826e-12	75.8621
Aduranensis_large_rep_c43	TACATGCAACAATCATTTGGGTATTTGGGATGAAAATAGAGAAGCGGACTGCATAGAATACCGATGTCAAAGCTGTTTATAGGTAYGGTTTAAAAAAATTGAGATAGGCCCTCCTATATTTCCAGAAATGTCATATTATAGACATTAATGTAACCATAATTTAGAATCCACTGGATTATGATTCTTATTACTCTTTCTTACAAGTTACAAGTTACAAATGAAAACAATAGATACAACAATTTTTTTCTTCGTGTAATATGTCTAATGATTTTCTAGATCTAATGAAACATTCTAAAAACAAAGAATGGAGAATGTAAATCAATAATCTTATTCTCAGTTTCCAATGGTTTTATATATATTGTTTCTCTTGGTTCCTCGCTCACTCCACTCTGCGTTGAT…	585	no hit
Aduranensis_large_rep_c45	TTAGTTAGAGAATGAAAATAAAGATCCTCATAAACTATAGCCAACTTGGAAAGAGATTCTCACATAAACCACAACAAGGTTCTACAACTTTTATATTTATTAGTAACGCCAAATTTGTAGCTCTACAACAATCACATTTATGATGGCTTATAGTATAATGAATCAATTTCACTCCAGCCTAATGTTTGCTAATTGCCATTTAATTAATAAAATCATAACTTAATAGTTTTGCCAATGAATTTCTTAAACTGTTTTCCCTTTCATGTATGTGGTCATCACACCACAAATGTTGCAATGCATTAAGATTCAGCACTAAACATTTTCATGAACCACCAGCCTCCTTTCTCTCAATGAGTTTGATAAAGTTTCGAACAATTTCCTTTCCTTCGGTTGTTATAA…	669	ACJ84848	Medicago truncatula	unknown [Medicago truncatula]	1.80819e-106	73.3333	XP_002890696	Arabidopsis lyrata subsp. lyrata	hypothetical protein ARALYDRAFT_472860 [Arabidopsis lyrata subsp. lyrata] >gi|297336538|gb|EFH66955.1| hypothetical protein ARALYDRAFT_472860 [Arabidopsis lyrata subsp. lyrata]	1.87118e-103	72.5564	XP_002314761	Populus trichocarpa	anthranilate synthase, beta subunit, ASB1 [Populus trichocarpa] >gi|222863801|gb|EEF00932.1| anthranilate synthase, beta subunit, ASB1 [Populus trichocarpa]	2.44384e-103	75.2941
Aduranensis_large_rep_c46	CATGATGCATAAACGRCTRMSATYWCACTTKATTWKCWCAWKTGYTAAMMWGTCTGAAGAGGAGCCTTTTYCAAGTAAAACCATAAGTAGAAAAAGATCAAGGCAGAGCCTTTTACCGCTAAAACAATATTGGAAATGGGGGGTTACAAAATTCAGATATAAAGTAAAGATTCATCTAAAAGAATTGGTGACTTGTGTGGGATAACATAGCAACAAAGCAGAAAGAGAGAGAGATGTAGAGTGCAATGCAATACAACAGAATAACCATAATTTTAAGAGGGGAACATTCTATTGACACTAAAAACATTAAACAAGAAGAATGAAAAATAAGAAAAAGGTTTGGTTTGCATCCACAAATATTGTACAGTGAAGCTTATGCGAGGTTGCCACCACTCTGCG…	621	no hit
Aduranensis_large_rep_c47	GCAGTGGTATCAACGCAGAGTGGGGGATGATACTTTCACCATGGATTATAGGCAGCCCTTATCTGCCTTTCAGGCATTTGCCATTTGCTTGACTAGCTTTGGCACTAAACTGGCATGTGAGTAATATATAGTATGTGTCATTATGCTTATTTATTCCGTGGAATGTTGTACGTCAATAGTTTATTTTTGTTTAATATTTTTTCCCCGGCTGAGTCCATAAATTTGATTTCAGGAAGCTTGTTGTAAGTAAATGTTGTTATATTATCAATAGAACATGACATCTTCCATAATGAAAACATGTTGGTCCCTTCCTGCAGWTRAWAAAATCTMMATCAAMAGYAWRYAAAWWTAAAWCCCTACCTAAACGAATTTAGGAAA	480	XP_002894437	Arabidopsis lyrata subsp. lyrata	hypothetical protein ARALYDRAFT_892366 [Arabidopsis lyrata subsp. lyrata] >gi|297340279|gb|EFH70696.1| hypothetical protein ARALYDRAFT_892366 [Arabidopsis lyrata subsp. lyrata]	3.54238e-12	97.1429	XP_002524538	Ricinus communis	conserved hypothetical protein [Ricinus communis] >gi|223536212|gb|EEF37865.1| conserved hypothetical protein [Ricinus communis]	3.54238e-12	97.1429	NP_564627	Arabidopsis thaliana	AtTLP7 (TUBBY LIKE PROTEIN 7); phosphoric diester hydrolase/ transcription factor [Arabidopsis thaliana] >gi|75249264|sp|Q93VI8.1|TLP7_ARATH RecName: Full=Tubby-like F-box protein 7; Short=AtTLP7 >gi|13877767|gb|AAK43961.1|AF370146_1 unknown protein [Arabidopsis thaliana] >gi|16323400|gb|AAL15194.1| unknown protein [Arabidopsis thaliana] >gi|33413451|gb|AAM18187.1| tubby-like protein 7 [Arabidops…	3.54238e-12	97.1429
Aduranensis_large_rep_c48	AATCTTGTTTTGAGAAGCTTCATCTGSMTTSRMARYCTAYWGATCAGTGGTATCAACGCAGAGTGGGAAAGAGCTTGAGCTACAGTACGCAGCTGAAACCAATAAGCTGCAGCCACCTCATGAGTATGTCCCATGGGTAGTTGTGGATGGCGAACCACTCTATGAGGACTATGAAAACTTCCTAAGCTATATATGCAAAGCTTATAAAGGCAAGAATGCACCCGGAACCTGCACACAAGCATATCTTAACACAATTCGAAAGGTGGAACCAAAGAATAAGCATGGTGCTTGCTATAAGGAAAGAGTGATTCCAACATTAGCATATATGTAATTTATATGTGACAATGAATAAATGTATCATATATGTAATGTAATAATATCGAAAGTGGTTTGTTCATG…	426	ACU19503	Glycine max	unknown [Glycine max]	1.11097e-26	66.2651	XP_002275261	Vitis vinifera	PREDICTED: hypothetical protein isoform 1 [Vitis vinifera]	4.7259e-26	65.5172	XP_002275283	Vitis vinifera	PREDICTED: hypothetical protein isoform 2 [Vitis vinifera] >gi|297745847|emb|CBI15903.3| unnamed protein product [Vitis vinifera]	4.73568e-26	65.5172
Aduranensis_large_rep_c50	CYACGCAAATAGAATATATATTACCAGCCCTACCAACCATGTATCCTATGTAGTATGTATGGCCATTGATGTTTGGCATACTGAAAACCACTGCCCATCTCATTTCTCTAGTTATTCTTGCAATTGGTTTAACTACTAAGTACAAGCCAACTGTTCTAAAAACCAAAAGGATGTAGAAACCTCAAGTCTAATAACACAATACCAAAATGGCAGAATAGTGTCGACTAATCTATGTAGCTGATATAGTAGGATAAAACTCTCTTCTTGTTCCATTCAACATCTGCCTTATTATATATTATAGTGATAAAATGCACGAAAGCAAATCAAAAGGGCACTGCTGAATTGACAGAGTTGTTGAGCCATTGTTCTACTGGGCTCCCAATTGAGTAAACAATGAAC…	508	NP_197053	Arabidopsis thaliana	UDP-glucose 6-dehydrogenase, putative [Arabidopsis thaliana] >gi|9755804|emb|CAC01748.1| UDP-glucose dehydrogenase-like protein [Arabidopsis thaliana] >gi|15810323|gb|AAL07049.1| putative UDP-glucose dehydrogenase [Arabidopsis thaliana] >gi|53749198|gb|AAU90084.1| At5g15490 [Arabidopsis thaliana]	2.2496e-18	67.6923	ADB24765	Gossypium hirsutum	UDP-D-glucose dehydrogenase [Gossypium hirsutum]	3.83723e-18	66.1538	XP_002873728	Arabidopsis lyrata subsp. lyrata	hypothetical protein ARALYDRAFT_488394 [Arabidopsis lyrata subsp. lyrata] >gi|297319565|gb|EFH49987.1| hypothetical protein ARALYDRAFT_488394 [Arabidopsis lyrata subsp. lyrata]	5.01158e-18	66.1538
Aduranensis_large_rep_c51	TTAATTTGAGATACCTAGATTAACTCGTCATCACTTTTATTGATTGGTCTTAGAATAGTAAAGCACGCAACATCATTTATTGAAAACAAAGCACAAAGATAGTACACATAGGAAAGGCATATATATCTAACGGTGAAGACTCACATGCAATTTGTCTTGATATGAAATTGATAATAGAGAATCGTTAGATAATAATTCAGTCAAACTTGTCAAATTATCTAACGATTCTTAAATATCAACTTTACATAAAGGCAATTGCACGTAAGTTTCTACCATATCTAACTGCATGCGCACACAAATTGAAAGGAAATATAATTCAAACATCACAATGATGATGATTGACGTTGCTGCAACAGTAGTTTCATGAATTCAACACTAATATTTCTTGGATCCCAATTT…	658	XP_002880557	Arabidopsis lyrata subsp. lyrata	predicted protein [Arabidopsis lyrata subsp. lyrata] >gi|297326396|gb|EFH56816.1| predicted protein [Arabidopsis lyrata subsp. lyrata]	2.47578e-20	36.1257	XP_002863646	Arabidopsis lyrata subsp. lyrata	hypothetical protein ARALYDRAFT_331045 [Arabidopsis lyrata subsp. lyrata] >gi|297309481|gb|EFH39905.1| hypothetical protein ARALYDRAFT_331045 [Arabidopsis lyrata subsp. lyrata]	4.66911e-19	31.9372	NP_199172	Arabidopsis thaliana	patatin, putative [Arabidopsis thaliana] >gi|10178198|dbj|BAB11622.1| patatin-like protein [Arabidopsis thaliana]	3.95264e-18	30.3665
Aduranensis_large_rep_c52	AAGCGCTCAACAAAAATATTTTGCGTAGAGTCCGTTCCAGAATTGAGGGACCTCTATAATATTTTAGAAGTTCAGTTTCATCCGTTGTCGATTTGCAAGAAGATAGAACCCATTATGAATCATCTCGCCCAAGATMCTRATAATGCVCTGTCATGTAACAAAGTTGTTACCAAGTTATCTAACAAAGTTGTTATTTAAGTAATCAACCGTCCAACCACAGACACAGTCGATACTGATACACACATATGGTCTGTTTCTTTATTTAAAAGTACTAGTTAGCGTAGACCAAATCATGCGGTTGCAATATCCATTATTGTTCCATTGCGGCTGATGCTTGTTGTTGTCTTCAAGGTTGAAATGAAAGACCATGAACGGATGAGATGAACCTGACGACCCCCA…	1802	AAA74573	Arachis hypogaea	galactose-binding lectin precursor [Arachis hypogaea]	1.53558e-121	96.1957	CAC85156	Arachis hypogaea	galactose binding lectin [Arachis hypogaea]	7.66426e-118	95.5056	AAA74571	Arachis hypogaea	galactose-binding lectin precursor [Arachis hypogaea]	4.04396e-90	67.4757
Aduranensis_large_rep_c53	TGCCACAAATATCTTGAGSATATGGGAAGCAAGCAAAACCAGCCACAATATCATAAAATAATACATGGTATCATAGATTATTTAAGATAGTGAATTTAAAACACTCGTATATTGGTTATAAGCTTTCTTAATAAGTAAAGGGCAATACTCTCACTCTTGTGAACAAAAGCAAACGATTAGCATATCAAGTCAGCCAGAAACTGCAGTATAATAAGTAGCTGATATAGAAGATGCTTCTCAGGCATCACTACTAGTTAATTAACCTAATTCTACTCCCGAGGATGTCGAAAACACGACTGCCGTGCACGCTGCATCATTCAGACAGCTGCACCTCCTGTCTGATGAAGCATGGCATCTATTTCGTCCCCATCCTCCATTTCGAGCTCGTCTGGAGTCTGA…	521	XP_002529470	Ricinus communis	conserved hypothetical protein [Ricinus communis] >gi|223531086|gb|EEF32936.1| conserved hypothetical protein [Ricinus communis]	1.9078e-44	92.8571	ACU15255	Glycine max	unknown [Glycine max]	3.25421e-44	93	ABN05665	Pisum sativum	ubiquitin-like protein [Pisum sativum]	2.10932e-43	94.5055
Aduranensis_large_rep_c54	ATTACGGCCGGGGGGGTTGGCGGCACCTTAGGGGTTGCGAGCTCTAACGGCGTCGGTCAATTTGTTGGTGTAGAGTTTGATTCCTACTCCAACTCTGAGTTCAAGGATCCACCCTATCRRCACGKKGGAATCGATGTGAACACTCTGGTTTMKTMCGAGACYGTGGRATGGAAAAGAGGTGAGTGGGTCAGTGGTGAAAGTGACTGTGATATATGATTCTCCATCAAAGACACTGAGTGTTGCTGTGATCAATGAGAGTGGCGATATTAATACCATCACTGAAGTTGTTATTAATTACYATCACTGAAGTTGTTGATTTGAAGGCGGAGCTTCCGGAAAAGGTCAAGTTCGGGTTTTCATCTGCTTCGTCGGTTGGCGGTCGTCAGATTCATCTCATCC…	3305	CAC85156	Arachis hypogaea	galactose binding lectin [Arachis hypogaea]	1.27287e-39	86.3636	AAA74573	Arachis hypogaea	galactose-binding lectin precursor [Arachis hypogaea]	8.47196e-38	86.3636	AAA74571	Arachis hypogaea	galactose-binding lectin precursor [Arachis hypogaea]	1.36633e-28	76.9231
Aduranensis_large_rep_c56	TTTACGGCCGGGCTTAAGCAGGTGGGGAATAGAATAATCAGGAAGAGAATTCATGTGCGTGTAGAGCACGTTATGCCTTCAAGGTGCACTGAGGAGTTCCGCCTCAGGAAGATCAACAATGACAAACTGAAGGCTGAGGCAAAGGCTAATGGACAAAAGATTAGTACCAAGAGACAGCCTGAGGGACCTAAACCTGGATTCATGGTTGAAGGTGCCACATTAGAGACTGTGACTCCCATTCCATATGATGTTGTCAATGATCTTAAAGGAGGGTATTAGGTTGTTGTTTCTTGTTTTTTGGAATTTACTTAGTTTTGTTTGGATATTGAGTCCTCTTTCCTTTTTGCATTGGGAAGCCATATATTTTTATGAACAATCAAACTCAAGTTTTGTTTTGTT…	529	ACU14744	Glycine max	unknown [Glycine max]	1.06329e-40	93.1034	ACU13413	Glycine max	unknown [Glycine max]	3.0937e-40	93.1034	ACR50977	Lycoris radiata	60s ribosomal protein L21 [Lycoris radiata]	2.00528e-39	91.954
Aduranensis_large_rep_c57	AGTTATWRCCACATCAAAGGAACATCCACTTTTTCAAGAATCCGGAGACCTGCTGAATTCTGAGAGTTCATAACTTGATTTTGATTCACAATGTAATATATACAACGCAAAGCGATTGACATTGAGACATTAGCAATATACTCGTACTTACACAACTTAGAAATAAAAGAAAAAGGGGAGGGGGTAACAAGGTAAACAGAAAATAAGAGTATTCACAGCAAGGGCCACTGAAGATATATACAAGATGCATTTTTATTAGAATGTCTCATCTGTCTTGAGGAAATTGTAATATTCAAGTTGTGTCATCTCTCCTCCATTTGCAGAATCAAACTGGCATCGATAAAAGCTGCCATCCATGCCTAGTATAACAATAGTATTCTTTTGATGGCCAAAGGCAAC…	403	XP_002283990	Vitis vinifera	PREDICTED: hypothetical protein isoform 2 [Vitis vinifera]	2.81114e-25	83.0769	XP_002283982	Vitis vinifera	PREDICTED: hypothetical protein isoform 1 [Vitis vinifera]	2.81114e-25	83.0769	CBI39499	Vitis vinifera	unnamed protein product [Vitis vinifera]	2.81114e-25	83.0769
Aduranensis_large_rep_c59	CTATAAAAAAACAAATATTTTATTATTTACACAAAATAAATTACGGCCGGGCATGATTTTCGATTAATTACTTACCTAATAATAAGGACAAAACAAATAGAAAAATAAAATCTTAGTTTGGATAATATATAGCAGTATATTACATGATTGAACAAGCATTTGGGTTTTCATCACTAAACATTTGGATGTAGCCGTCGTCAACGGTGGTTTCCGTTATGTTGGCGGTGTCAGCAACCTTTCTAACCATATTGGGAGGTGCCTTCTTATCATAGGCAGCAGAGACATAAGGATGAGCCACCATTGTGTACGGAACATATGGCCACAACTCAACCTTCTTCTTTGTTGACTGAGCAGCCTTCAAAACTTTCTTTGGCTCAACGTATCCGGTCACAGTTGCCT…	363	ACU17253	Glycine max	unknown [Glycine max]	6.1003e-51	89	NP_192597	Arabidopsis thaliana	heavy-metal-associated domain-containing protein / copper chaperone (CCH)-related [Arabidopsis thaliana] >gi|3377812|gb|AAC28185.1| contains similarity to heavy-metal-associated domain containing proteins (Pfam: HMA.hm, score: 12.02) [Arabidopsis thaliana] >gi|7267499|emb|CAB77982.1| putative metal-binding isoprenylated protein [Arabidopsis thaliana] >gi|17979353|gb|AAL49902.1| putative metal-bin…	5.99957e-48	78	XP_002872408	Arabidopsis lyrata subsp. lyrata	predicted protein [Arabidopsis lyrata subsp. lyrata] >gi|297318245|gb|EFH48667.1| predicted protein [Arabidopsis lyrata subsp. lyrata]	2.94199e-47	78
Aduranensis_large_rep_c60	GGTAAAAAGCAAATCTAAAATTAATCTGTGTTCAATATTTACAGGAGTAGCAACAGAATGATTATTAAATTGACCATGGACAATCATGCATATATAATATGTAATTGATTTTACAGACAAGAAGAAGAAATATTACATTGATAACTTGACACTTTAATGTACAGGAGGACCACATCTTACAGGTCACTTCTCTGTTBSTCTTTTTTTTTGGGGTTATATATTCATTGCAGTTGAAGTTGAAGAAATTAAAGATTCAAGACTAAGACTAAGCATATCTAGGGAACTTATATCCTAGACATTTTTACACATATTCTACCTAGAAACCAAACTAGGAATCTAATACTTAAAGTCACAGTAATACAGCTCTGCATTCTTTCTGGCAGCTGCATATTTTTTAAC…	617	no hit
Aduranensis_large_rep_c61	TTAAAACCAACTTGGGACATTGGCATTCAAATTCCTAGGGTTGTTGAATTCAGATACCCACAAGCTAGTTTCTGCAGACTGAACAGTGATAACAAGAAAGTGAAATGCAACTCCACTTTCACCAGTTATTACTGGCAAAGCACACCAAGGGATTGTGACCCAATTTAAAACTTATGAGACAAAATACAATTAAAGTACAAACAATACTTCTATCTAGATGTTCTTCAGAAATAACAACTTAAGTCCTTATGTTCTGCCTTACTGTCTTACATCTACTAAATGAAAAGGCATATAGCTTTCATTTCTTTTCCACAAAAGGAAACACCAACAAAGTCAAGTACCTACTAACTCATGACACTTTTATCAACCGATCGTAGCAAGCAGAATGTTTAATTCTTC…	417	ACU14967	Glycine max	unknown [Glycine max]	7.83842e-09	71.7391	ACU14959	Glycine max	unknown [Glycine max]	7.83842e-09	71.7391
Aduranensis_large_rep_c62	TAAAGTGGAACGGTTTTCACATTCTTTTATTCACCAAGATTTTATTACTGTTCTTTTTCTGCTTATATGATGATCTGATTAGTGACATCAAATGGAGTTGCTTCTCAACAAGAAGCTTTTCTAAAAATTATACACCTGCGACTAAATTAAACTTTTTATCGGAGCATAAAAATTAGATACTACATTGTCAAAAACCAGTAATACGAGAAGAAAACATGCTCAAGCAAAAAATAAGTTAGGCAAAATTTTAACAAGCATTAATCATATGCAATTCTCAAAACAAATTCCAAGCTAACACTGAATCTAATTCTCTGCTATGGGATACTCGAACACAACATCTTTGCCAGACAGCTTCCTGTACACAGCAGAAAAGGTCTCCAACTTGTACTCCGTGTTGTT…	464	ACU13510	Glycine max	unknown [Glycine max]	2.95708e-96	91.5789	ACU16774	Glycine max	unknown [Glycine max]	5.04402e-96	92.1053	ACU16822	Glycine max	unknown [Glycine max]	5.04402e-96	91.0526
Aduranensis_large_rep_c68	ACACACCGATCTCAACAACGTGGATGGCGTTCGTTAACAGCGAGATTCAAAGCTTGAGCGTGGGAATTGGAGGTCCTGAAGAACACCCTGGGGAACCAACAATTGTAAGCACGTTTAGTATCCAGAAAGACACAATTTCATACATCCTTAGGTACAGTGTACCAACTCCTGGAGTAGGGAATGGAATAAACTACCTTTTTGGAAACGTTACGGATTTCAAACAAGGTGAGAGCCCTCTGGTTCTCACTCAGGACTTCCCCACCTTACACTTTGATATCTTCAAAGATAGATCTGGTCCCACTCATACTGTGGTTTGAATGAGTAGAGTCAGTTACTATGGAAGCTAAGCAAAACCTCATCATAATCATCAACATATGTATGTAACTAATAAGTGTGCTT…	1295	no hit
Aduranensis_large_rep_c69	TAGGCAAAGATATTTTTGCTGCACTCAAATGRGTAGTGTAACATGCCAAAAATGGAATTTAACAAAGTTCTATTTGCTTCATTTATTCAACATTTCTTTCACAAACAAACACCAATGTTGAGAGACTATTACACAATATGTAAGCATTATGTATTCAGGACAAGCAATAACATTCTTTTACAACAAGAATAATCATTTTTAAGTGGTTATGTTGGGTATCACCACGGAAAAGCCTGAAGAAGAGTCCACTATACTACATACTCTTGAGTAAATCAATTCATTTTCCAACACAGAACATAATGGGGGATCCTTAAAATACTAACTAAAGCAGTCGTGAAAACGATAATAGCTCCATGTGTAGAAAATGGGGAGGAGGTGCTCATTAGACTTAACACCTTC…	712	no hit
Aduranensis_large_rep_c70	CAGTGGTATCAACGCAGAGTGGAGTTGAAGGGGAAGGTAACTGAGAGAAATAAGAGATGTAAGATGATGTATGTATAAAGAAAAGATGAAAATGGTGGAAGGTGGTGGCGGCACGAATGAGAGAGAAGGGTAATATGGTAATAATGAGGAATGAGTCTCACTGTCTCAGCCGTGCGGGAAAGCTAGGGAGGTAGAAAAGGGGGTAATTAATTTATGAATGGAATAATGATTAGGTCGTAATGTCGTAATGAAATCTTGCTGTAAAAATTTTTGGAACATGCCTACAAAAATTGCTGTCCTAAAACTAAAATAGCCCCTTAATTGCATCCCCTCCCTGAAACCTTTATTTTCTTTACTGCTATCTATATTTAAATAACTTGTTCGACCCCG	384	no hit
Aduranensis_large_rep_c71	CTACTAGGCCGGCCATTTAGGACGAACGAATCGTGTCGAATATACTCCGAGGCATGTTTGTCACTCTGCCGGGACCTGAATATCAAGGCCATTGACATCTGGTCTGCTATTCAGAGAAGGAGAGACTGGCGAGAGGTTTGCTTCATCGATGGGATTCATCTGACAGCTGAGGGAAGCAAGATAGTGGCAAAGGAGATATTGAAGGTCCTCAAAGAAGCAGAGTGGGAACCAAGTCTGAATTGGAAGTCAATGCCAATCGAATTCGCAGAAGATTCGACCTATGATCCAATCGCGCCAGATGGAAAGACAACTATAAATATCTCTGGTTCTCCTTTCCATGGAGATTCGGAATGGGACTAGATATCTTGATTTTTTATGGCATTTCTTAGAATCTTTATG…	559	ACU16983	Glycine max	unknown [Glycine max]	3.63706e-47	73.5043	ACU13423	Glycine max	unknown [Glycine max]	4.6009e-42	66.1017	ACJ85370	Medicago truncatula	unknown [Medicago truncatula]	1.74834e-41	68.9655
Aduranensis_large_rep_c73	GCTCTGACACATTGATAATGTCAAGCTAAGATCCAAGACAGGAAGGTACTCCCCCCGGACCAGCAGAGGTTGATCTTTGCTGGAAAGCAGCTTGAAGATGGGCGCACCTTGGCCGACTACAATATCCAGAAGGAGTCCACCCTTCATCTTGTCCTCCGTCTCAGGGGAGGCATGCAGATTTTTGTTAAGACTTTGACTGGGAAGACCATTACCCTTGAGGTGGAGAGCTCCGACACCATTGACAATGTCAAAGCCAAGATTCAGGACAAGGAGGGGATTCCCCCGGACCAGCAGAGGTTGATTACGGCCGGGAAGCAGTTGGAAGATGGAAGGACCCTTGCTGATTACAATATTCAGAAGGAGTCCACTCTTCACCTTGTGCTTCGTCTCCGTGGTGGA…	701	ADD52202	Catharanthus roseus	ubiquitin [Catharanthus roseus]	2.22876e-61	95.2756	ACZ69386	Cucumis sativus	polyubiquitin UBQ14 [Cucumis sativus]	2.91085e-61	95.2756	ABD96088	Malus x domestica	polyubiquitin [Malus x domestica]	2.91085e-61	95.2756
Aduranensis_large_rep_c75	GGAAAATTAATCAATAATCACATCCTACTAAGTCTTTTACAAAAATTATTAGAGTCCAATTAAGGCAGCAGTCCAAAATTTTAAAAATATTTTAAAGTGATTTCTTAATTCAAAATTAACTTAACTTCAGGCATGGCAGAACACCAGCTTCATATGCAGATTAGGAGACGGGAGAAGAAACATTTACTGACGCCAACAGAATAACCACATTGAGTTCATAAACCTTTGACCCTTAAGAATTCAAGATCACCCCACCATGAATTCTAAGGGCATCCTTCACAATCCCAACCAAAACCACCTACATTGTTGTCTTTTTATTTAGCATAGCAAGACAACCATCGCCATAAAAACAAAGCAGCATTTAAGTCTTTAACCATCAAATTAAGCATTATCACAACA…	369	XP_002513910	Ricinus communis	annexin, putative [Ricinus communis] >gi|223546996|gb|EEF48493.1| annexin, putative [Ricinus communis]	8.92124e-147	87.0849	AAC33305	Gossypium hirsutum	fiber annexin [Gossypium hirsutum]	9.94231e-143	85.2399	XP_002302291	Populus trichocarpa	predicted protein [Populus trichocarpa] >gi|118482646|gb|ABK93242.1| unknown [Populus trichocarpa] >gi|222844017|gb|EEE81564.1| predicted protein [Populus trichocarpa]	1.69332e-142	84.8708
Aduranensis_large_rep_c76	ATTTTTCTATTATTGGGCTTACTGTCATGAWTTACGCAAATTCAGTTATATCTGTACGTACAGGAAGCATAATCAGTAAGCGAGAGAAGGACTGGACGAGGAGGGTTGGGAATGATCGGCATCTGATATGCATAGAGGATCCTTTTTGAGATATCTCATGGTATCWRSGCAGAGTGGTGGATAAACGCTAGTATCAAGGTTCTGAGGGAAGAGTTTGAACGTGCTGCTGATATAATGCAGTATGATCCAAATCCATGTGTTAAACTTTTTGAGCCCTATGTTCCTTCTTGATTCGTTGCTTTTGTCCAATATATAGTGATATTAGGTAGATTTATAGCTAGAGACTAGGGTGAGGAAGTAGTGGACACTCAGCTTGTAAAGGTTCTGCTTTCCATGTTT…	288	XP_002880188	Arabidopsis lyrata subsp. lyrata	hypothetical protein ARALYDRAFT_483698 [Arabidopsis lyrata subsp. lyrata] >gi|297326027|gb|EFH56447.1| hypothetical protein ARALYDRAFT_483698 [Arabidopsis lyrata subsp. lyrata]	3.82506e-25	76.4706	NP_566048	Arabidopsis thaliana	nucleotidyltransferase family protein [Arabidopsis thaliana] >gi|13430538|gb|AAK25891.1|AF360181_1 unknown protein [Arabidopsis thaliana] >gi|14532746|gb|AAK64074.1| unknown protein [Arabidopsis thaliana] >gi|20197056|gb|AAC06161.2| expressed protein [Arabidopsis thaliana]	6.43859e-25	76.4706	XP_002320080	Populus trichocarpa	predicted protein [Populus trichocarpa] >gi|222860853|gb|EEE98395.1| predicted protein [Populus trichocarpa]	1.13881e-15	84.3137
Aduranensis_large_rep_c77	GGTCAATCATGAATCATGATAAATCAAAACAATTTAAATTTGAAGTTCCTACAGATATTCGCCAGCCAATATAACCATTAGTGGATGCTCATTCAAAAACACAATACAAAGTTAACCAGAGTACATATAAGCATACCACAAATTTTCTGAAACATAACTATTGACGAAAGGCAAAAAAGACTACCAATAACATCAAGGTATTAAAGATAAAGTGCATATCCTAAATGCAAACTGGGAAAATTTTTTGGAAGATGGACAACAGAGAGAAGTGATTAACCAACCAAACTTCCTAAGTACATATCTGCTGCCTATTCTTCATCTGCATCTTTATTTTTCTTCTTTTTATGCTTCTTCTTCTCGCTTCTGTCAGCATCACTACCATCCTTTCCATTTTCCTCA…	543	ACU23412	Glycine max	unknown [Glycine max]	2.17006e-46	76.6129	NP_191274	Arabidopsis thaliana	NAP57 (Arabidopsis thaliana homologue of NAP57); pseudouridine synthase >gi|67460428|sp|Q9LD90.1|DKC1_ARATH RecName: Full=H/ACA ribonucleoprotein complex subunit 4; AltName: Full=Nucleolar protein NAP57 homolog; AltName: Full=Nopp-140-associated protein of 57 kDa homolog; Short=AtNAP57 >gi|8901186|gb|AAF43210.2|AF234984_1 putative pseudouridine synthase [Arabidopsis thaliana] >gi|6911885|emb|CAB7…	1.00803e-43	75.4098	XP_002308911	Populus trichocarpa	predicted protein [Populus trichocarpa] >gi|222854887|gb|EEE92434.1| predicted protein [Populus trichocarpa]	6.53386e-43	70.3125
Aduranensis_large_rep_c78	GCATTCATGATCATGATGAGGGGGAGAAATAGCGATGAATTTGTAACGGGTTTATGGAGAGAGAATGGAAGAATCTTGCTTCAATTGTATGTAGAATCGTCGTGTTTCCTCTTTTTTTTTTTAAATTAGAAACGACGGAATATATGTATATTTAACTTATAATTAACATTACACACACCACATACAATTTTCATGAGTGCAAATTATGCGAGCTATGACCTGATTTACCAACATATTACATGGAAGAATATCACTACAAGAGTAATACATGATGAACTGATAATATAACTAGCCTTGACACATAAATTCATCATGATTTTATTATTGCCTTATTACTGCTAAATCAACCTTCTTAATCAATAACAATTAAGAACTCATACTGGCATCAGTATTATATCA…	314	XP_002522070	Ricinus communis	STS14 protein precursor, putative [Ricinus communis] >gi|223538669|gb|EEF40270.1| STS14 protein precursor, putative [Ricinus communis]	2.44025e-55	70.2128	XP_002313934	Populus trichocarpa	predicted protein [Populus trichocarpa] >gi|222850342|gb|EEE87889.1| predicted protein [Populus trichocarpa]	6.01055e-54	73.3813	XP_002334377	Populus trichocarpa	predicted protein [Populus trichocarpa] >gi|118485875|gb|ABK94784.1| unknown [Populus trichocarpa] >gi|118488561|gb|ABK96093.1| unknown [Populus trichocarpa] >gi|222871723|gb|EEF08854.1| predicted protein [Populus trichocarpa]	7.85003e-54	73.3813
Aduranensis_large_rep_c79	CAAAAGCAATTTGGAAACATTTCCATCTAATAGTCTCATATTATCCACGAAGTATTAAACAAATATACACAAAATCACCCCAAAAACCTAAAACCAAATAATACCATCATTTCAACACAAGCAGAGAATAGAAAAAACTGGTTTTCGGTCCAAATATAATGAAGGATTTCCCAGCGCAAGTCGAGATCACCAAAAAAAAAACATATCAGATTCATTATCCAAATGCAAATACCAAAAGACGACGAGAACCAGCGGTGAGAAATGTAGGATGGTGTGAAAATCATCCACTATAGCGATGAATAAAAAGCCGAGCAAAGAGTACATTGATGTGCAAGTCTACATGAACCAAAATCCATAATTCACGAGAGGCAACCATAAAAGTCAAAAAAGAAAGAGCTA…	2008	no hit
Aduranensis_large_rep_c83	TCCATTGACCAAAACAATGGCTCGCCTCTCCCTCCTCCTCCTCCTCCTCGTCGCCGCCGTCGCAACCGCCGTCGACGACCAAGCCGATCCCTTGATCCGTCAAGTAACCGATGGAGACCATYACAKGCTCRRSGTCCGAGCACCACTTCAAAACCTTCAAGACTAAGTTCGGAAAAGTCTTATGCCACTCAAGAAGAGCACGATTACCGCTTTGGCGTCTTCCGGGCGAACCTGAGGAGGGCGAAGCTGCACGCGAAGCTGGATCCGTCGGCGGAGCACGGTGTCACGAAATTCTCCGATCTGACGCCAGAGGAGTTCAAGAGGCAGTACCTTGGGTTGAAGCCGCTGCGGCTTCCGTCGACCGCTAACAAGGCTCCAATCCTGCCGACGAGCGATCTT…	323	ACI04578	Robinia pseudoacacia	cysteine protease-like protein [Robinia pseudoacacia]	9.6491e-149	83.5616	BAF03553	Phaseolus vulgaris	cysteine proteinase CP2 [Phaseolus vulgaris]	1.26021e-148	81.1644	BAA92495	Vigna mungo	cysteine protease [Vigna mungo]	1.26021e-148	82.1918
Aduranensis_large_rep_c84	TACGCAAAGCAACTTACTTATTATCATTTCAAACACACCAACTGTTACTAGTAAAGTATTGGTACTAGTATAGTAATACATGGCTATAAGTGAAACTAGTATTAGACCATTTTCGTTTGGCATGAGCTCAGGTAAACTCGCAAAATCTTACCACCAAGAGAGGAAACAGGACAGCTAATGTGGATAAAACAGTAAATCAATCCCTCCTTGCCGAGCAAACAATACACTTCAAATTTGAGGAAGGTTTCTTCCTAAAACTAGTATACATAGATACCGATTAGTCAATTACCAAGGCCATGAGAACATTCGTTTTGCTACCAAAACTACAGTTCCCACTTTCACTCTTCCACCGTATTGCCAAAATCTGTGAATAAATTTATTGACGGTATGGTTTGACGG…	290	AAL66290	Glycine max	adenosine 5'-phosphosulfate reductase [Glycine max]	6.25845e-111	86.1607	XP_002332711	Populus trichocarpa	predicted protein [Populus trichocarpa] >gi|222832982|gb|EEE71459.1| predicted protein [Populus trichocarpa]	7.16059e-107	81.4159	ABK94761	Populus trichocarpa	unknown [Populus trichocarpa]	9.35201e-107	81.4159
Aduranensis_large_rep_c85	TAAACTGGTTTAGGGTGBAGGAGTGGGGGAGGGGGTGAGGGTGAGGGTGAGGGTGAGGGTAGTGATGGTGCACTGGTGGTGGTGGTGGAGAGTGGTAGTAGTAAGGCTTCTTAGGAGGTGGAGGAGAGTGATACGCTGGGTGAGGGTGTACGTGGTGGACCGGAGGTGGAGGAGATGGGTACGTGTAAGGCTTCTTTGGTGGTGGCGGAGAGTGGTACACTGGGTGAGGATGAGGGTGTGGATATGGGTGAGGGAGAGGGTGTGGGTGTGGGTGGGGATGAGGATGAGGGTGTGGGTGAGGGGGGTAAATGTGAACCGGTGGTGGTGGTGATGAGTACTTGTAGGGTTTCTTTGGTGGTGGTGGAGGAGATGAGTAATGGTATGGCGGCGGCGGCGGTG…	409	no hit
Aduranensis_large_rep_c86	AGTGGTATCTAACGCTAGAGTGGTTTGAAGCAAGGGTACCAGCATCATCTCTACAATAAGTATTTGTCCCTTGTTTGCATTATCTGTGTTTCTCGATTAGGGAGCTTGTTTATTGGACCTAGTTTCAAGTCTTCACCCTCGTCTCGCAACTTTTGTTCCCAGAACTGGGTTCTAGATCGACGGTGGCATGGCTTTTTGGTTTTACCATGATTTTATTTTCTGCCTGCTTTTAGTTTTGATGTGTCTGAGAATACTTTTAAGTTTTGTAAACTGCAGTGAATTTTAGGACTTGTCCTACACTGCTGATTTGGATTTTGAACATCGAGTCTATATCTTGTGCTTTAAACTTTAATTGTATCGACTCTTTATTGTGTTTTAATCAATGTCCTCTATGTTTTA…	789	no hit
Aduranensis_large_rep_c87	TAGTCATGTGATACTACTGTCATCTTTAATAGATGTAACTATCCTTGAATTTTACAAGAGTAATAGAGTATGCTGTGGATCTTTAGATTGGAAGCATATTTTTCATCCATTGGTAATTATATTGGAAGATAGAACAATGGAAATCAATATAACATTATTTACTACTGAAAGAATTTCTAATACAAAACTGAAAGCCATGTACTTACTACTTGGTTACAGTATGAGACACCAACCCACTTCACAAGGGGTTTGATGATGAGTTCCGACCCCTAAACCCGACAACACTGAGTTTAGAATTTGTCGATTTGGTGGCACTGGTCCTTTTACTTGTTTGCTTATACCCTGAAGAAGCTTTTCTTGAGCCATTTGCACTGGAGGATTTTACAGAATTTGAAACCT…	219	no hit
Aduranensis_large_rep_c88	TATAAAATGTTCGATTAATTAGGCCAACAACCTCTATATCAACAAACTGAAATTTTATTGCAAGGCAAAACAAAGATACACCCGATAGGTGGATCTAGTTTGCACACTCTCTTATTACAGTAGTGTTATACGGCTATATAACTATAGCTATATTTATTCAACAACTTAAACATAATAGTTTACCCTAGGGGTGGTAATGTTAATTTAAAAGTGCTGTTGATTTGCACAATCTAAGTTACTCCCATAGCCAATCTTCAAGATATCACAGTACCTCTTGTAAAATCCAATTCTATTATTGGAGTTTGTGTTGGCACCTTTCCCACATTCAATCCCACCGTTGATTATGTTGGTGATGACACCGTAGCCTGGGGCTCGACCTGCCGCCGAGTCAGTGGCGGT…	326	CAA57774	Arachis hypogaea	chitinase (class II) [Arachis hypogaea]	6.98856e-157	100	T07838	Cucurbita cv. Ebisu Nankin	chitinase (EC 3.2.1.14) - cucurbit >gi|3258456|dbj|BAA31131.1| chitinase [Cucurbita cv. Ebisu Nankin]	3.64796e-97	66.6667	CAA07413	Canavalia ensiformis	chitinase precursor [Canavalia ensiformis]	4.03329e-96	63.0597
Aduranensis_large_rep_c90	CTATTACGGGCCKTGGAGGKGGACACTACTGGCATGGCCACCGGGGGTTACGGAACCGCCGGCATGGGCACCGGTATGGGCACCGGTATGGGTACCGGTGGTGGTTATGGAACCACCGGTACCGGTGAATATGGAAGCACTGGCACTGGTGCTGCTGGTGGATATGGCACCACCGGTGGATCTTATGGAACCACCGGTGGAGGCGAGTATGCAAGCAGTGGAGGAATGGGTGGATACGGCCGGGATGGGGTACGGAAGCACCGAGACCGGGCAAGGAGGGCATCATGGTCAACATGATCAGTCTCATGGTGGTGAGAAGAAAGGGATAATGGATAAGATCAAGGAGAAGCTCCCTGGTGGTCATGGTGGTGGACACCATGACAGTTAGATCTATATATA…	439	no hit
Aduranensis_large_rep_c91	TTACGGCCGGGGTTTACCAGATGCAAACATAAGCAAAAAAGTTAGCATGCAATTCACACATCCTGGACCATTCTTTCWTTACGGCCGGGTCTAAAGTCAATCTAGCAGCAAGTGCATCAGGTTTTATAGTCATAGCATAAACAATATAATCCTTAAGATCTTCTGAAGTTACAGACATCTTAACCAAGGTCTGATACACAAAAGTATCTCCAAAACAATATTCTATACATCGTTTAAAAGCATCAACTATAAACTCAACACACTTACTCAAAGCAAGCGTTCCTTTCGAAATGGCAAAAATATCCTTAGTACTGTTAAATAAATGCTTTACAATTCCATGGGGTGATTTAGTCACTCCAACAACACCGCAAGACAAAGTAACAAAAGTTACTGCTGCGT…	516	no hit
Aduranensis_large_rep_c93	TAGAAAAAATCATGAACTCWAMAAAKWTAATGAAGGATTTCCCAGCGCAAGTCGAGATCACCAAAAAAAACATATCAGATTCATTATCCAAATGCAAATACCAAAAGACGACGAGAACCAGCGGTGAGAAATGTAGGATGGTGTGAAAATCATCCACTATAGCGATGAATAAAAAGCCGAGCAAAGAGTACATTGATGTGCAAGTCTACATGAACCAAAATCCATAATTCACGAGAGGCAACCATAAAAGTCAAAAAAGAAAGAGCTAACACTCCTCAACGGGTAACATATCACGGGTTGGGAAAACATTTATTCAGAGACTTTGCAGCTGGACATAATAAACACATATTACTCAACGGTAGTCCTCCTTTGCAGCAGCACCACCTTACTGTTTTGCAA…	1938	no hit
Aduranensis_large_rep_c95	CTTTHTTTATAGGGAAAACTAAATTTACATCACATTATTATTTTATTGTTTTGTTTTCTGAGTACATTACAAACCATAATAGACATCACAATGGGGATAGGTGGAAACTGGAAAGACAAGGAACATGTGAAACACTGAAACATTGGGTGCTCATATGCTTCTAAAAACAAAGTGACATTTTTGCATTTTTCATTGAATAGAGCACAATTCTAGTAAGTCCCTATAAGCACCTAAAGTTCATGATTCTTGAGAATCAAAATCAACCCGTGTTCTTCATCCCAGCAGCAATTCCATTAATGGTGATTAGCAAAGCATCTCTGATCTTTCGGTTGTCGTCCTCACGCCTTAGCCTCTTGAGTATCTCCACTTGCAACATGTTCAACGGATTGAGAAATGGAA…	244	ACO48252	Arachis hypogaea	phosphoenolpyruvate carboxylase [Arachis hypogaea]	2.01349e-35	97.5	AAS67005	Glycine max	Phosphoenolpyruvate carboxylase [Glycine max]	4.48558e-35	91.5663	XP_002524382	Ricinus communis	conserved hypothetical protein [Ricinus communis] >gi|223536343|gb|EEF37993.1| conserved hypothetical protein [Ricinus communis]	8.75415e-31	81.25
Aduranensis_large_rep_c96	GAGGCGTCTTTTTTTTWKTGCAAAGGTGACCATCATAGTAAATGATAATGAATTTAATGTACATAAAACAAGGTCATCATCATAAGATGAAGTAGTATTAGTAGTAGTTTCTGATATACAAGACAATGAAAGAAGCAATGCATTTTAAAGTAGCACAATATATGTTCAGCTTCTTCAGCCTCACAATAACATGTATATCTTACAGAAAGTACCTTGCATTAAAAGAACAGTAGTAGTAAAAGAAATTAAGGTAGCCTGGTTCTGTAATCAATCAAATCCTGGAAGGGATCAGAGGAATATTGTTCTGTAAGTAAGCACTGGCAGCAGCAACACCACTTCCAAGCTTCACAGGATAACCAACATCTTTGAGTATCATCTCCACACCAGCAAGACAACCCA…	281	XP_002531124	Ricinus communis	serine-pyruvate aminotransferase, putative [Ricinus communis] >gi|223529288|gb|EEF31258.1| serine-pyruvate aminotransferase, putative [Ricinus communis]	2.06059e-142	81.4696	XP_002313371	Populus trichocarpa	predicted protein [Populus trichocarpa] >gi|222849779|gb|EEE87326.1| predicted protein [Populus trichocarpa]	5.99541e-142	80.8307	ABK96624	Populus trichocarpa x Populus deltoides	unknown [Populus trichocarpa x Populus deltoides]	5.07542e-141	80.5112
Aduranensis_large_rep_c97	TMAWTCCTGAAGATCACTTTCACATTATTCCTAGCCACTGAAATAAACCATACCAAGACATTATTTTTTCATACCAAAACATATATAACCAGGAATACTTTTAAGGTGACATTATTTTTTCATATACAAGCATAATGTTGGGTAAAAGTTCCTCAGTGTACAAACTACTAACCGAAGCACTTAATAGTTAATACATTGACACCACAAAATCAAAGCATAGCTATTGTAACCAATAAACTTAGTACTCCTAATCTTGCGACACATTGCTTTTGGCTTGAGAAGAAGTTGTGGAGACATTGCTTTTGGCTTGTGAACTCTGTGTAGAGCTTGAATCAGTGAAGAAAACAATGTGTTCTTGGTTCTCAACAAATGCCTGTAGTGACCTTGGAACTGGAGGAA…	267	ACM89542	Glycine max	S-locus lectin protein kinase family protein [Glycine max] >gi|223452558|gb|ACM89606.1| S-locus lectin protein kinase family protein [Glycine max]	2.01827e-75	77.0053	XP_002319938	Populus trichocarpa	predicted protein [Populus trichocarpa] >gi|222858314|gb|EEE95861.1| predicted protein [Populus trichocarpa]	4.81497e-69	70.7447	XP_002319936	Populus trichocarpa	predicted protein [Populus trichocarpa] >gi|222858312|gb|EEE95859.1| predicted protein [Populus trichocarpa]	4.81497e-69	70.7447
Aduranensis_large_rep_c98	CATACTGCCGCCGTCGGTCGCACTCAAAGTTCGCCGTCCGTCCATCTATCTATCTTCCCTCGTGCTCCAAGTCTTCAACCCTGTTCGCTGTCACCGATCGCAGCTGCTTCCTCGAGCTCGGCGTCCGTCGTCTTTGTCTGCTCAGCCGCGCTTCCGCCGCCGTTTGTTTGCCGTCGTCTTCGTTCGCGTTCTTCGCCGTTCACGTTGGCTCGGCGTTCACGGTTCGCGTTCACTCGCTGGTCACCGTTCGAGTTCGCATTAGCGTTGGTCTGGAAGCCACGTTGCTCTGCTTCAAAATCTGCGACCAACCCGCGCGTTCCACCTAGCCGTAGAACTGCTCTCTTTTGTCGCTTTCTTGAGAGAAGAAAATGGGAAGGAGGATACTGAATGATGCTTTGA…	251	NP_194672	Arabidopsis lyrata subsp. lyrata	rps15ae (ribosomal protein S15A E); structural constituent of ribosome [Arabidopsis thaliana] >gi|297803094|ref|XP_002869431.1| RPS15AE [Arabidopsis lyrata subsp. lyrata] >gi|75311751|sp|Q9M0E0.1|R15A5_ARATH RecName: Full=40S ribosomal protein S15a-5 >gi|7269842|emb|CAB79701.1| ribosomal protein S15a homolog [Arabidopsis thaliana] >gi|21553914|gb|AAM62997.1| ribosomal protein S15a homolog [Arabid…	3.52336e-50	85.7143	XP_002313996	Populus trichocarpa	predicted protein [Populus trichocarpa] >gi|224105965|ref|XP_002313997.1| predicted protein [Populus trichocarpa] >gi|224150061|ref|XP_002336903.1| predicted protein [Populus trichocarpa] >gi|224150848|ref|XP_002337022.1| predicted protein [Populus trichocarpa] >gi|118484699|gb|ABK94220.1| unknown [Populus trichocarpa] >gi|222837094|gb|EEE75473.1| predicted protein [Populus trichocarpa] >gi|22283…	5.96656e-50	86.2069	XP_002883974	Arabidopsis lyrata subsp. lyrata	RPS15AB [Arabidopsis lyrata subsp. lyrata] >gi|297329814|gb|EFH60233.1| RPS15AB [Arabidopsis lyrata subsp. lyrata]	2.89704e-49	83.9286
Aduranensis_large_rep_c100	TTTAGAGTAGCAACACTGAATTCACTGTGATTTACTTTTCGAATTATGTACTACTTACATTGTAAACGTATGTCATCAATGTACAATCCCAATGCTCAATCAGGTCTTTAATCTACGAGGTTTATATATCCAAATCTGGCAAACCTACCTTAACCTGAAAAGCTACACAATTACTCATAGTTCTTACAATTATTAACAGACGGCAATATATAAAAAGATTATCTAATTGTTATGTGAGAATCAATTCCAGGGTAAAGCAAAAATCCTATGCCCCACTCTGCGTTGATACCACTGC	253	no hit
Aduranensis_large_rep_c101	TCCTCCTCGACGCCGCCGGAAACCTGAAGGTCTCCGATTTCGGCCTCTCCGCACTTCCGGAACAGCTCAACAACGGCCTCCTACAAACCGCATGCGGAACTCCGGCTTACACCGCGCCGGAGATACTCCGCCGCCGTGGAAACTCCGCCGGATACGACGGTATCAAASGCAGACGCGTGGTCTTGCGGCCTTGTCCTTTACAATCTCCTCGCTGGAAGCCTCCCGTTCAACGACTCAAACATTCCGGAGATGTGCCGGAAGATTTCCCGTCGAGATTACCGGTTCCCAGAGTGGATATCGAAACCTGCGCGTTTCGTTATCTACCGGTTACTCGACCCGAACCCGGAAACCCGCATGAGCGTAGAAGCTCTCTACCAGAACTCATGGTTCAAGAAATAT…	296	ACJ31802	Glycine max	protein kinase [Glycine max]	5.12927e-79	56.5789	XP_002868276	Arabidopsis lyrata subsp. lyrata	cbl-interacting protein kinase 4 [Arabidopsis lyrata subsp. lyrata] >gi|297314112|gb|EFH44535.1| cbl-interacting protein kinase 4 [Arabidopsis lyrata subsp. lyrata]	1.44772e-60	47.7876	NP_193194	Arabidopsis thaliana	CIPK4 (CBL-interacting protein kinase 4); ATP binding / kinase/ protein kinase/ protein serine/threonine kinase [Arabidopsis thaliana] >gi|75337678|sp|Q9SUL7.1|CIPK4_ARATH RecName: Full=CBL-interacting serine/threonine-protein kinase 4; AltName: Full=SOS2-like protein kinase PKS9; AltName: Full=SNF1-related kinase 3.3 >gi|5302772|emb|CAB46060.1| SNF1 like protein kinase [Arabidopsis thaliana] >gi…	4.55615e-59	46.7249
Aduranensis_large_rep_c104	AACGCAKAGTGGTTATTTGCTTTCATCTAAAGAAAATGAAGATACAAACAGCAACAGTTGCAGTGTGAATTATTGCTTGCATGAAACTAATCTTTGTTATTCAATTGTTACATAACTGTAAGAGGGGTGCTTAAGTTTTCACTGAAATTATAGAAATGGATTCATGTAACTTAGATCTTAGAGCTCAAGCTAAATGCTAGCTAGCTGCTGCAATCTTTTACGTGGTGATGTACTTGAATCAAACGACAGCCAAATGCTTTGAAATAAAAAAAGGAGTTTGCAGATTTTTTCATATTATTGACGCAACAGTGTGTATCATTATTGATTTATTACTATTTAAACTGCG	247	no hit
Aduranensis_large_rep_c105	TGAATCCAGTAGACCATCCTCATGGTGGAGGAGAGGGTAAGAGCAAGAGTAGTGGTCGGTGGGGAAAAGGATCTCGAACTCCTWGTGGTATCAACGCAGAGTGGATTACGGCCGGGCCCCTGAAACGAAGGAAGTAGAATCCAATATTCACTATATATGCTTTTCATGCTTCAAATGTTAACTGCTTGTAATAATTGTAGTTATGGAAATTGTTGCTTCTGCTTAGGAGAAGTCTCTACTTCCTGGAATGAATAGGTTAAGCCAATTTTCGGATTCTTCGGGTGCCAGTTGTACAGATGTGGAAGTAAAATGATTTTGGAAATTTTCCATTTTTCTCAAGGGTTTGCACTTGCATTCATGTTAGCGATGGTCGCGAACACCAGCACTTGATAGCTTTTT…	251	no hit
Aduranensis_large_rep_c109	ATAGAAGCAGTAAACTAGACATTACTTCCTTGTTGGGTTCGTTATTTCCATTTTCATTTTCATAGTTACATACATATATAGATACGTTTTCTTTGTGTATAATTTTTTTGGTGGGGGGATTAAAAAAAAGAGAGAGAGAAAAAAATTACAATAAAAAAAAGGGCGGGAAAGTGTTTGTTATGTTTGGAGAAGGAGGTTGTTGGTTTGGGTTTCTAAGAGAGAGGGCAGAGCACGCGCTTTGTGGGAACAGCGACGAGGCGAGTGGCTCTGGGAGCGGTGAGTCCGAAGACGTCGCTCATGTCCATCTCGCTCGGCTTCATCCCGTCGGGAAGCTCCCACGTGAAGCAGTGGAGTAGATGGGCCACCGCCAGCTCAAGCGCGTACAGCCCCAACTGCATC…	200	ABC68398	Glycine max	cytochrome P450 monooxygenase CYP84A16 [Glycine max]	1.74036e-63	73.8095	ABB02162	Medicago sativa	ferulate 5-hydroxylase [Medicago sativa]	4.28666e-62	72.0238	ABB02161	Medicago sativa	ferulate 5-hydroxylase [Medicago sativa]	9.54969e-62	71.4286
Aduranensis_large_rep_c112	GTAAAGTTTAACTACTTATATTTTATTTGAGAGATACAGTTTCACTAGAAAGTTTGATGACCATACAATTTTATTCTAGAAGACAAATCAAAGTACACTGCTGATAAGGTAACCCATGCATGGTGGCATGGTGCAATACCCAAACAGCATCTAAAGATAGAGAATTGAAGTACATTTCCTCACAACATAGAAATTAATAGATACTTAAAAAGAGTACTATTAGGTATAGAATAATGCTATGCCATGCATGTTATCTATATATAAAAGCATGGTATATTATTTTTTCGAATATATGTTTTATTTGAAACATATATAATAATCTAACCCAATACTCACTTAACATTTATTTAGGGTTAAACCCATATAAAAAGACACAAGTAGCAAAGTGGACCAAACCAG…	233	ACU24527	Glycine max	unknown [Glycine max]	5.28649e-46	40.5904	ACU24113	Glycine max	unknown [Glycine max]	6.90437e-46	39.5018	AAL27029	Glycine max	matrix metalloproteinase MMP2 [Glycine max]	4.47528e-45	39.1459
Aduranensis_large_rep_c114	TAATTCTATTTCGAAAAGTAAAATGACTATATTTTTTTCTGTGAAGCTAAAGCTCTTTATTCAAAAGACTGGCCAATACAAAGACTGAAAGACGTGTTCACGCAACTATTACACGTAGAATCTGGGGACAATTCTTCGATGTGGAAGAAAGTACGAGATAAAGAAAAAAAATGGCTTGATTTCTTCCATGCGGTTCCATGATAACTAGAAGCAACATCGTCCATCGGTTTCCAACATCATGTGCTATATTAATAAATCATCACAGTGAAAACAGTACATGCAACACATAGGACCCGCACCTCGACCCAGAGCCAATGATAACACCACCCGTTTATTTGATGCAGTGTCTACAAGTCTGTAATGCATAATTATGAGAAGACGAAACTACAGTCACTTTCT…	189	XP_002863244	Arabidopsis lyrata subsp. lyrata	hypothetical protein ARALYDRAFT_332986 [Arabidopsis lyrata subsp. lyrata] >gi|297309078|gb|EFH39503.1| hypothetical protein ARALYDRAFT_332986 [Arabidopsis lyrata subsp. lyrata]	2.75344e-21	79.3651	Q9T0K7	Arabidopsis thaliana	RecName: Full=3-hydroxyisobutyryl-CoA hydrolase-like protein 3 >gi|14190485|gb|AAK55723.1|AF380642_1 AT4g13360/T9E8_100 [Arabidopsis thaliana] >gi|4584541|emb|CAB40771.1| 3-hydroxyisobutyryl-coenzyme A hydrolase-like protein [Arabidopsis thaliana] >gi|7268039|emb|CAB78378.1| 3-hydroxyisobutyryl-coenzyme A hydrolase-like protein [Arabidopsis thaliana] >gi|16323266|gb|AAL15367.1| AT4g13360/T9E8_100…	3.5961e-21	79.3651	NP_193072	Arabidopsis thaliana	catalytic [Arabidopsis thaliana]	3.5961e-21	79.3651
Aduranensis_large_rep_c116	CTTTTTTCTTTAGGCTTTTTTTTCCTTCACATCTCCCTCCCTAATCTCCCAAGAACAAAGAATAGCCACCAAAACCCAATGGTCCAAAAGTGAAATTGTTAGGTAGGTGTGAATTGTGTAAATGCTGAGTTTTCACTACAAAAAATGAACATATGCTTTGGTCCCCATGATCTCATTAGGCAATAGTCCTCCACCACATTTTCCCAGAAAAAAAGGTTCAATTTTTTTCTCCCCCTCTTCTTCCAATTCCCAATAATTCTTAATGGTCAAAAGAATCAAAATGGCTTTTGTGGGAACAAGAATGTGTCTTGGAAAGACATGAGCTGATTCATTTGGAACTGATTTCCAAAAAAGGTCATCATCATTCATTGGGAGGTTATTATCATAGTTGTTGAGCTG…	224	BAG50066	Lotus japonicus	transcription factor NAC [Lotus japonicus]	4.74373e-67	66.9951	ACU20768	Glycine max	unknown [Glycine max]	2.54263e-65	63.8498	ACJ84946	Medicago truncatula	unknown [Medicago truncatula]	2.66154e-64	64.455
Aduranensis_large_rep_c117	TAGGTAGTAAGGGCTTCTTAGGAGGTGGAGGAGGAGTGATACGCWGTGGTATCAACGCAGAGTGGTGCCGGTGGTGAGGTGGACGATGATGCTCCTCCTGCTGGTGGAAGCGGTGCTGGTCCCAAGATTGAGGAGGTCGACTAAGTGTTCTATTTGCCTTTGGGTTTTAATTGCTGGGGGTATTTTTAGTGTTAGGTTTATGCATTCGAATTATGTTACTGTCTTTTATTTTGTTGGGAAATTCAGAACTTACCGATTCATCACTCTTTTTTGATTGAGTGATATATTTTTTGTAACGAAGAAATCCCCTGCATGATTACATTTTGCAGTATTCTAATATCAACTCTTTCTGGTTATTTCGTGCACTTGATCGCATAAATTCGATAATCGTTATGGTTG…	176	no hit
Aduranensis_large_rep_c119	CCAAAGGCTGTAGGTCTTGTCTGGACAGATTTTAGCCAAAGATGGTTCACTATGATGCCCTCCACTAGGCCTTTCCTTTTCAGAGATTATCAAGAGATCGCAGAACATGCTGCTGCTGCCCTGGAGGGTGTCAGGGACATAACCGTGGCTTCTCACCTCATAGGAGATATGAGTGGCTCTACCATTGATGACCCCCTGTCAGAGACCTACAACAAATTAGGTTGCTCAATCTCTCCCTTGGAGAAGGATTCCGATGATTATGATATGATTGTCAAGTATCTAGAAAAAACTTATGAACCCGTCAAAGTTGGTGACATGGAATATGGGGTTTCTGTTGAGAACATATTTTCTGTGGAAACGAGTGCATGCCCACCCTATGAAGACATAGTGAAGCTCCCA…	225	Q1SGF1		RecName: Full=Putative poly [ADP-ribose] polymerase 3; Short=PARP-3; AltName: Full=NAD(+) ADP-ribosyltransferase 3; Short=ADPRT-3; AltName: Full=Poly[ADP-ribose] synthase 3	2.38979e-144	84.2809	Q9SWB4	Glycine max	RecName: Full=Poly [ADP-ribose] polymerase 3; Short=PARP-3; AltName: Full=NAD(+) ADP-ribosyltransferase 3; Short=ADPRT-3; AltName: Full=Poly[ADP-ribose] synthase 3 >gi|5802246|gb|AAD51626.1|AF169023_1 seed maturation protein PM38 [Glycine max]	7.95552e-140	82.1192	XP_002313672	Populus trichocarpa	predicted protein [Populus trichocarpa] >gi|222850080|gb|EEE87627.1| predicted protein [Populus trichocarpa]	1.90235e-125	73.3788
Aduranensis_large_rep_c123	TGGGGGTCATCATCACCACCACCACCACCTACCACCACCACCATCACCATCACCATCATCATGAGCATGGTGGTGGCTGTTGTTCTAGTGAAGCAAAGGCAGAGAAGACAGAGAACAGAAATGCAAAGGCCACCTGATTGTGAGAGCAATTTTCCTTCATTTTGTTTCTTTGGATTTTGTTGTTGTTATGGAAGAAACTGGGTCAGTGGCCAGTTTTGAATGGTCCAAATGGGTTGTCATTGTCTTCTGTACTTGTAGATTTATTGGTGTTTGTTGACGATTTTGTCTTAGTATGAACTTTTACTACTTTTACTTTATGATGCTTGAATAGACATGCTGCATTTCAACTTATCTGCAGATTTATCACTTGGAAATAATTTGGAAACTATTGATGGTTCT…	208	no hit
Aduranensis_large_rep_c127	CGGCTATGGAGGAGGCCGAGGTGGATACKRYGGWGGMTWSSGWKKTGGATRWGGTGGKGGYGGTGATTGGTAGTAGTATGGAGGTTTGGGTACCGGTGATGGTGGAGGTGGAGATTGGTAGTAGTAAGGTGGCTTTACTACTGGTGTTGGTGGAGGTGGAGATTGGTAGTAGTATGGAGGCTTGGGTTTAGGTGAAGGTGGAGGTGGGGATTGGTAGTAGTATGGAGGCTTGGGTTTTGGTGATGGTGGAGGTGGTGATTGGTAGTAGTATGGAGGTTTGGGTACCGGTGATGGTGGAGGTGGAGATTGGTAGTAGTAAGGTGGCTTTACTACTGGTGTTGGTGGAGGTGGAGATTGGTAGTAGTACGGAGGCTTGGGTTTTGGTGAAGGTGGAGGTGG…	331	AAA98492	Petroselinum crispum	tyrosine-rich hydroxyproline-rich glycoprotein [Petroselinum crispum]	1.0787e-40	66.6667	AAA33765	Phaseolus vulgaris	hydroxyproline-rich glycoprotein [Phaseolus vulgaris]	2.03907e-31	71.4286	XP_002458926	Sorghum bicolor	hypothetical protein SORBIDRAFT_03g042800 [Sorghum bicolor] >gi|241930901|gb|EES04046.1| hypothetical protein SORBIDRAFT_03g042800 [Sorghum bicolor]	6.57469e-22	45.6
Aduranensis_large_rep_c128	CATTACGGCCGGGGGTGCAACCATTGTGGCTGCAGTTCTCAAGGACAGTGATTTGTTCAATGAGTGGACTATYGAGTTGAAGGAAATGGCAGACCGAATAATCAGTATGCGCCAACAACTTTTTGATRCTTTACACGCCAGAGGTACTCCAGGTGATTGGAGTCACATTATCAAGCAGATTGGAATGTTCACCTTCACAGGATTGAATTCTGAACAAGTTTCCTTTATGACTAGAGAGTACCACATATACATGACATCTGATGGGAGGATTAGTATGGCTGGTCTTAGTTCCAAAACAGTCCCTCATCTGGCGGATGCAATTCATGCAGCTGTCACCAAAGCTGTGTAGTACATGTTACTCACTGCACTTCCTAGATGCTACCCTGTTGGAGGGGACCT…	182	XP_002516566	Ricinus communis	aspartate aminotransferase, putative [Ricinus communis] >gi|223544386|gb|EEF45907.1| aspartate aminotransferase, putative [Ricinus communis]	9.85151e-50	88.2883	XP_002308618	Populus trichocarpa	predicted protein [Populus trichocarpa] >gi|222854594|gb|EEE92141.1| predicted protein [Populus trichocarpa]	1.68041e-49	85.5856	AAA50160	Lupinus angustifolius	aspartate aminotransferase P1 [Lupinus angustifolius]	2.86635e-49	85.5856
Aduranensis_large_rep_c131	AGACTGGAGTACTGAACACCGCCTAAAGAAGAGAATGAACAGCAAGGTGTTTCCTCGGGTTTCTTCTTCCTTTTAGTTCTTGACTTTGTTGCCAAACTCCCTAAGCTGAAAACGACACTGCCGTCTCGTGCTGAAAAGTGAAAACCATAAACGTCAATGGTGAGTGACAAGACAGTGTTGGCCGTGATCAGGGCGTCGAGGCCCACCTTCCGCAACCAAAACGACAAAATCGCCTTTGCCGTTCACTCCTCCTTCCTCGCCTCCGGTTACGTCCTCACCGCCACTGGTTCCCAAGCCCTCTCCGACACTGCGCTTTCCAATTCTTCCAACGAGGAGGTAGCGGTTGATCACTGGAACGAGCTAAATGACGAGTACGCGTTCGTTTACGCAAACCCAGAA…	266	XP_002275006	Vitis vinifera	PREDICTED: hypothetical protein [Vitis vinifera] >gi|297740291|emb|CBI30473.3| unnamed protein product [Vitis vinifera]	1.14606e-87	53.0516	XP_002534452	Ricinus communis	proteasome inhibitor, putative [Ricinus communis] >gi|223525264|gb|EEF27932.1| proteasome inhibitor, putative [Ricinus communis]	1.95888e-78	48.2143	XP_002322931	Populus trichocarpa	predicted protein [Populus trichocarpa] >gi|222867561|gb|EEF04692.1| predicted protein [Populus trichocarpa]	5.18739e-76	49.0909
Aduranensis_large_rep_c137	AAAGGGTACAATAATATTGACTTTAATCCTACAGGAATTTCAGAAATACGGGGAAATGTAGAATTTAACTGACTACTAACACGATTTCGAGACAAGAGTCTACAATAATCTACATACTACTAAAACGAAGTAGAGACTAGAGTAGAGACTAGAGTCTACAATAATCTACATGGATGGACTAGGGAAAATAATAAGTCCTAATCTAAGATTAAAGATAGTTCTCCTAAATAGCTACCACCAAATCATATATAGAATACTACAGTCATCCATTGAGGTCACAAAATAACTAAACAACTTCGACAGTATCACAGAAGTCACGGTCGCCTAAGGCAAAATAATACACAACATTTCAGCAGCTAACATGAATGGTTGCTTCACTGTGCACAGTTCCAAATAACA…	194	ACU21364	Glycine max	unknown [Glycine max]	5.68589e-67	53.2143	ACU23474	Glycine max	unknown [Glycine max]	8.2104e-66	53.7594	XP_002517633	Ricinus communis	Nucleosome-binding protein, putative [Ricinus communis] >gi|223543265|gb|EEF44797.1| Nucleosome-binding protein, putative [Ricinus communis]	1.04103e-52	41.853
Aduranensis_large_rep_c138	TTKTKTWWWWYGACRTGTCCACGAAAATAATCTCTTTACTTTTACTTCCACATGAAACATACCCTTGGTTGGCCAAAAGTTAACATAGTGCAGTTTGTGATTTCCAAACTAGTCATACAAAGAAACTGTTCAATGTGGATTTGTTCATCTGCTCGAGTGAAATTCACACAAACCGCATGCAAGTTACTGCATAAGCTTATAATTATACAATGATATACTAACTAGTTCTTAAGCATTTCTACGAATTCTACCAGCAGCATACAAGAAAGAAGCATCACCAAACGCATCGATAGGCGACATGCATCTGAGTGATATCACCACTGTAAGTTATCTTAACTACTTGCCCTTTCTCTAGTCCATAGTATCTTGCAATTGCATCTGTTTGTAGAATGCGGGGTA…	191	ACU14012	Glycine max	unknown [Glycine max]	3.48848e-78	69.0583	XP_002529165	Ricinus communis	DNA-directed RNA polymerase II, putative [Ricinus communis] >gi|223531389|gb|EEF33224.1| DNA-directed RNA polymerase II, putative [Ricinus communis]	4.55609e-78	64.4444	ABN07995	Medicago truncatula	RNA polymerase subunit, RPB5; RNA polymerase Rpb5, N-terminal [Medicago truncatula]	1.91419e-76	66.8142
Aduranensis_large_rep_c139	CTAACAAATCTTTCTAAAAGGAAATTACCATCAAAGTTACATTACCAATATTTGTATAGTGTTGTTTCCTTGATTAAAGGGCATCCATCAGTTTTAGCCACTTTAACTTCTACTAACTCAAAATAGCCAAAATTTATGATGTGAACATAGCATTAAAGACTCAGAATGAATGCGAACCGCCAAAGACTTTATACTTACAGAGGAATTGTAAGAAACATACATCAAATACATAAATAGGTACAATGCCAGAAACTATGTAACTTATTATCTTTTCAAGTATTTGAAATCATTAACAATACCTAGTGGCAGTAATGACCAAACCAAGAGTGTTTCCCATGCGCAAATGAGTCATCCTCAGCGCCTCTGCTGTGAATCCACCATAAGAGGTTAGTCAACGTG…	153	ABB69784	Medicago truncatula	beta-glucan-binding protein 4 [Medicago truncatula]	3.58381e-35	84.2105	ABB69785	Medicago truncatula	beta-glucan-binding protein 5 [Medicago truncatula]	3.47121e-30	71.0526	CBI16872	Vitis vinifera	unnamed protein product [Vitis vinifera]	5.54187e-28	72.7273
Aduranensis_large_rep_c141	ATGCATGCAGGGCAGATGATAGACATAGATATAGATACACCGCATCTAAATTTGGGAGGCATGGTGGCCCACACGTATTGGGGCACGGCAGTCAACACAACTTTCTTACTATCATACAAAAGTACAAATTAAGATCGGTCCGTGAATGAAATTCCAATTCCCAGTCTGATAAATTAGAAGAAAAGTCTAAAATTGAACTAACTTTAACAATTCCCAACGCAGTCACGGGTCTGAGTACGTAACCGTGAACCACATACGCAATCATACAAACAAGCAGACAAAACTCAACGAAAAGCTTTTTGCATGCCAGCCCATCGCAAGCACTACTTAGGTTAACACACGACTTCAAGAAGAACGATTAAAAAAAAACACTTCGTAAAGTTTCTTCACAGCATCTTG…	440	ACU22880	Glycine max	unknown [Glycine max]	3.67094e-18	60.4938	CAA47812	Pisum sativum	ptxA [Pisum sativum]	3.67094e-18	61.25	CAA75594	Medicago truncatula	MtN4 [Medicago truncatula]	4.79439e-18	60
Aduranensis_large_rep_c144	GTTTTATTCTCAGTGTATCACTGTCAATATCCCTTTTTTAGTGACGTGTTAATTAATTATTATTTTCCGTGCTTTATTTTGTTGTATGTAACAACCAAGAGTGGGACTTGATGTGGTCTCTAATCTCTCTATACTTGTTTGGAGTTTGGACAACCGAATGAATTGAAAGATAGTACTTGCTAGTCAGGGTCAATAATTTCGTTTACTTGTATTAGACCTCAATCCTAATTAGTAATGTATTCATTCATGTCAAAATGTTCTAATAGTTATCAATTATTATTTTCAAATTAATAAAATTGATTTATTCATCAATTATTATTCAYWKGATTCATCAAGTGTGGATCATGTCCTTGCGGCACCTCACGCAGCGGCGGAGACCAATTTCCACCCCTTTTTTCC…	277	no hit
Aduranensis_large_rep_c145	TTTGGGAGACAATGCTCTAATGGAGAAAGCATGGCAGGATACTGGCATGCTGGCTGAGGCCGTGCTACATGCTCATGCACACGGACGTCCAACGTTGAAGAACTTGGTTCAGGCCTGGAACCAAATGCTACAAAGAGAGGTTGAGCCTACCCCGTCACAGAAGACAGATGCTACAGCTGCATTTTTAGCTTCTCTTGAGGAGCCTAAGCTTACAAGTTTGAAGGAAGCAGGGAAGAAACCACCCATCGAAATCCTACCTCCAGGGATGATGTCTCTTGATGCTCCTATACCAATCCAGAAAAAACCAGCTGCTGCTGCTGCTGCCCAGAATTCATTAACACCACCGGGAAAGCCATTGGCACTCGAAGCACCTCTCACAACCACAGCAACGCCAGAGGG…	555	ABD32846	Medicago truncatula	hypothetical protein MtrDRAFT_AC149038g31v2 [Medicago truncatula]	2.31714e-43	93.5484	CBI31125	Vitis vinifera	unnamed protein product [Vitis vinifera]	4.83153e-41	91.3043	XP_002263744	Vitis vinifera	PREDICTED: hypothetical protein [Vitis vinifera]	4.83153e-41	91.3043
Aduranensis_large_rep_c148	GAATAATTAATAAAGAAGSWWTWWWKYTGGTAGGAATTGGTGTGAAATATCAAAGTATTGGATTCTCACTAAGACAATATTACAATAAGACTAGACAACCAAATTAAAGTACAATAAACTTCAACTTCAACACCTTTCAGCTAGAGTTCTTGCATTGGCCCCTTTTATTCATAACATAAATATATTTAACATGGAATAGTTACTTGTTCTTGAACATGATCATATATTTCCCATACAACATAATACTTGTTTCAGTTCCACAGAACTACAGAAGGGATCTGATCATCCAAATTAAACGCCTTCTTCCGCTGCTGGTGGTGGTTTCCCACTCTGCGTTGATACCAC	135	no hit
Aduranensis_large_rep_c150	ATTACGGCCGGGGGATCTCAGTGCAGCACACAAAAACCCTAATCTCTCTCAGAGCGACTTCGCATTCCACTTTCAGCAGAAATGGGTGAGGAGGTGAAAGCAATTATTCCCGAGTCTGTGCTTAAAAAGCAGAAGAGGGAGGAGGAATGGGCCTTGAAGAAAAAGGAGGAGCTTAATGCTGCAAAGAAGAAGAGAGCAGAGAGCCGAAAGCTCATTTACAGCAGGGCAAAGCAATATGCAAAGGAATACCAGGAGCAGGAAAAGGAGCTGATCCAATTGAAGCGGGAAGCAAAGCTGAAAGGTGGATTCTATGTTGATCCAGAGGCTAAGCTCCTGTTTATCATCCGCATCCGTGGTATCAATGCCATGGATCCCAAGTCAAGAAAGATCTTGCAGTTG…	259	ACV83305	Dimocarpus longan	hypothetical protein UP-4 [Dimocarpus longan]	1.72988e-77	64.1667	ACU13493	Glycine max	unknown [Glycine max]	1.12127e-76	64.1667	ABD28464	Medicago truncatula	Ribosomal protein L30 [Medicago truncatula]	1.46443e-76	63.4855
Aduranensis_large_rep_c151	TCAGCGAGGACTCGATGTTGATAACTTGATATAAAAAAATAAATAGATCAGGATGACTGGCAAAACAGTAAAATTACACAATCACAGCCGTACATCACACATGAGATTGGGCCCACTCCAAACTTAAAAAGCAGAGGATAACTGGCCCACGACGGAGACACATGCACCACCACCCTAATGTTTAATTTAGTAGTAATAATAATAATAATATTCATTCTTCATCATAAAATTACATACATTCTTTACATAAATTACAAAATACAAAGCCTTAGAGAGAAAAGGATAAACGGATAATGATGATGATGAAACGAACTCCAGTACTCCACAAACATTCAATGCTTCATGATTATTTTTCTTTTTTCCTTCTTGAGTTTTCACAACTTGGTTGGTCATGAACCG…	177	BAD90696	Mimosa pudica	plasma membrane intrinsic protein 1;1 [Mimosa pudica]	1.93966e-152	92.6573	AAC17528	Samanea saman	aquaporin 1 [Samanea saman]	1.25725e-151	92.6573	AAV41024	Glycyrrhiza uralensis	plasma membrane intrinsic protein [Glycyrrhiza uralensis]	1.06433e-150	91.6084
Aduranensis_large_rep_c152	AGCATTGCACTCTGAAATTACAGTTTATACTAGTAATTTACTAATTTCACTTAGTAACTATTCCAAGCAACAAWAGTTAATCAAGGTGTAATAAGATTTATTAATCAATGAGTGTCTATTACAAGGGCCAATAACAGAAGAGCAAAAACAAAATGAGGCTGGCTGCCAGGGCCCTCTGCTTCAACATGCTTAAAAATACAGGGATCCATTCTGCATGGATCATATACCACTATAAATCTACTCAGCTACTAACTCTTCAAGCAACATGACTTGGAGCTCAGGTTCTTGCGAAGCTGCAATATCGAAAAAATGTAATACAGCCTTGAGATGCAAATCATATTCCTTCGATCAACTTAATGGATGTTCTAATCATAAGAATCTTCAGATTCAGATGAGTCT…	177	ABN08705	Medicago truncatula	DDT; Homeodomain-related [Medicago truncatula]	1.58553e-35	53.0488
Aduranensis_large_rep_c154	CAATAAATATACAAAAGACTGGAGCTTTATTTATTTTCATATATATTGCAAATTTAGCATATTGTACAAACACACACAACTTTATTTTTCCAAATCAAACTAAAACATCCAAACACAAAAACAAAGATAATTATACATAATACATAATAACTTGATCAAGGAATATATTAAGATTATTCCTTATCTTATTTAAATGCCACACATAATAATACAACCAAACTAATTAACACCCCCATGCATTTAGATAGAGATACTATTAGGGATTCCTCTGAAAGTCAAGCCTTCTTCACTTGAAGGATAAAGCAAAGTGTAAGGCATGGTAACAGGCCCAACTCTGTTCCTCAAAGTCTCATTGTTGTTCCTCTGAACCAATTGCAACTCAACATTAGCCAAATTTGT…	181	ADG03095	Glycine max	lipoxygenase 3 [Glycine max]	7.23124e-117	61.157	ABX60408	Glycine max	lipoxygenase L-3 [Glycine max] >gi|295388405|gb|ADG03096.1| lipoxygenase 3 [Glycine max]	7.23124e-117	61.157	CAA31664	Glycine max	unnamed protein product [Glycine max]	7.23124e-117	61.157
Aduranensis_large_rep_c155	TACGAACCACATATTTTATTATATAGGAGGGAACAACCCCTTACACCACGATTAATTGTGTTATTAGATTAATAAAAGAACAAGAAAGAAAAAGTATGAAGGATAAGTCCATTACTAATTTAGCAAATATAGATAGATAGAAACTAAGGACACGCAAACAAAAACGAGTATATCATTGCTATTGCTTTCGGATACGATCATAGGAAGCATAGAAAGCCTTTTGGTTTTGATATGATAATATGATTATGAGTGTGGGCCCGGGGTGTGGTCTGATGCGAGTTTGCGGTTGAGGAACATGTGTCGGAGCTCCACCGGGTCAATTTGTGGAGTGTGATTGATGGGCCTGTAGTAACCGCTTACTGGATCTGGGGCCCAATCTCTGCACACACCTCCTCCCCC…	854	AAZ20280	Arachis hypogaea	lea protein 3 [Arachis hypogaea]	2.59946e-42	71.7557	ABC41130	Arachis hypogaea	late embryognesis-abundant 5 protein [Arachis hypogaea]	4.60981e-23	98.0769	AAB38782	Glycine max	desiccation protective protein LEA5 [Glycine max] >gi|255627541|gb|ACU14115.1| unknown [Glycine max]	2.00423e-18	49.5726
Aduranensis_large_rep_c156	TAGTAACGAAAAAGAGTGAAAAATAACTTAATAATGAGGATAATGCACAGGATCATAATACAGAAGGCAACACATAATGATGAAGAATACATGAGAGAAAAAAAAAGAGAAAGAAAGGACAAAAGGGGATAGAAAATACACCCTTAGAACACAAAAGCATGCGTGCTTATCTACAATTTTGATGTGACCCCACATTTTGTTTTGGCCTGTTTTGCCCTCAAACCCACCACACAGCTAAGCTTGAAATGGAAGAAAGCCAAAACACACAAGAAGAGGGTCCCATACACAGCATATGGGATAACTGGGAAGAAGATAGACACTAGCCATAACCTCATAATAGAGTTTAAGCCATAATAATTATTGAAGTTAAAGATGTGTCTGAGAAATAGTAAACTAAGG…	145	NP_001105639	Glycine max	aquaporin PIP2-7 [Zea mays] >gi|75308070|sp|Q9ATM4.1|PIP27_MAIZE RecName: Full=Aquaporin PIP2-7; AltName: Full=Plasma membrane intrinsic protein 2-7; AltName: Full=ZmPIP2-7; AltName: Full=ZmPIP2;7 >gi|13447811|gb|AAK26763.1| plasma membrane integral protein ZmPIP2-7 [Zea mays] >gi|255646628|gb|ACU23788.1| unknown [Glycine max]	8.70439e-128	80.597	AAX86046	Glycine max	PIP2,2 [Glycine max]	2.51587e-127	80.597	ACU19125	Glycine max	unknown [Glycine max]	2.74024e-126	80.597
Aduranensis_large_rep_c161	AAAAATGACTCCTTACTATGCAAGCTTGGCCAAGTCATGGATCACCTTGAGAGCAAGAGAAACAGCTGCTCTGGGACGAGAATTACTTGGTGGCAATGGAATATTGGCTGATTTTCTTGTCGCCAAGGCATTCTGCGATATAGAACCTATTTATACGTATGAAGGTACATATGACATCAACACTTTGGTTACGGCCGGGAAGTTACTGGTTTTGCTAGCTTTAAGCCTGTTATTGCCCAAAAGAGAAGCCGATTGTGAAAATTATAAAAGTTGTTCCTTGTTAAACTTTGTCAATGGGTTTGTTCAATGCTTTGTATTTGACAAAACAAGGTTTCAATAATTATGAAAAATGTTCGTATAAGCCACGGCAGAGTGAAAAAAAGAATCCTAGACACATTA…	202	BAG09369	Glycine max	peroxisomal acyl-CoA oxidase [Glycine max]	1.01303e-27	93.3333	CBI22806	Vitis vinifera	unnamed protein product [Vitis vinifera]	3.78717e-27	90	XP_002264086	Vitis vinifera	PREDICTED: hypothetical protein [Vitis vinifera]	3.78717e-27	90
Aduranensis_large_rep_c163	TCCACCCTCCTACCTCGTCCTCCGCCTCCGCGGTGGCGCCAAGAAGAGAAAGAAGAAGACCTACACCAAGCCTAAGAAGATCAAGCACAAGCATAAGAAGGTGAAGCTCGCCATCCTTCAGTTCTATAAGATCGATGACAGTGGTAAGGTTCAGAGGCTTAGRAAGGAGTGCTMTCAACGCAGAGTGGGGTGCTGGAACTTTCATGGCCAACCACTTTGATCGCCATTACTGCGGAAAGTGTGGCCTCACCTATGTTTACCAGAAGGCTGCTGCGTAATTTCGTTTAATTTTCTGTCATTTAGGGTTTACTCTTTAAATTTTAATTTCTCATCTGTTAATTTCGGTGTTTCGGTTTTGGAACGAGACTGCTATGTTAGAGGTTTAAATTTTGAGGATTT…	152	CAA76578	Suberites domuncula	ubiquitin [Suberites domuncula]	5.19757e-16	60.9756	AAX48904	Suberites domuncula	S27a-ubiquitin [Suberites domuncula]	5.19757e-16	60.9756	NP_001105472	Zea mays	40S ribosomal protein S27a [Zea mays] >gi|1044940|emb|CAA63150.1| ORF [Zea mays]	6.75307e-16	71.0526
Aduranensis_large_rep_c164	ATTTGGGCGGTTCCTCGCATTTTTGGTGATAGCAGTTGTTGCAGCCGCCGGTTTAGCCGGTTATGTATTCTACAAATACAGACTCAGGGCTTACATGGACTCGGAAATCATGGCTATCATGTCCCAGTACATGCCACTAGACCAGCAAAATAATGTAGCTCATGCCGAAACTGAACCTTTACGGTCACAAGGCACTGTAGTAAGACATAATCTAATAATGGCAAAATGATTGAGCTACATACAGTGAAATCCAAATCAGAGAGGTGGGGTATATGAGCAAGATTGGCGATATTCATGACTTAACAGCAAAGAATGGTTCACAACTTTATAGTTTAGTGTAGGGCGATTATGCAAACTATTTCGTGCATACATAAATATTTCCTAGAATACCATCTAGTT…	147	no hit
Aduranensis_large_rep_c169	TGGGAGATAAATACTACAGGTTTTGAAATGGGAGATAAAGTATTGGAGCCAAAACTTGTGTCGAATAAAGAAGAGCGCAAGAGAGGAGAATTTAAAATTCAATAATATAATGATTTGAGGAGTGGATGAAATATGTACATATGCTTTGTCTTATTGTGGTCTTGATTATTATTATAGAATAGTTTTTATCTTCTTTGCTTGATTTAGAATAGTAGTTTCTTTAAGTTGTTGGTCTATTTAGCAAGATAGTAGTGGGTTTATGTTCTGCTTTAAACCTTTGTAACTGTTACTGACCTCATGTCTCTGATAGATTTAGTGCATGATTTTTTATTTTAAAAAAAATGCAGGCAAGACAAGCTATTAGCTCTAAGGTTACAGCAATAAGGGTAGAAGGTAATT…	184	no hit
Aduranensis_large_rep_c170	AGTGGTATCAACGCAGAGTGGGGGAGGTAACAAAGAACAACTACGATGCATGCAGTACGAGTTCTCCGATCGCAACCTACAACGCTTCACCGGTCAGAGTCACCCTTAACAAGACCGGTGAACACTACTTCATCTGTGGATTTTCCGGCCACTGTGCCGCTGGTCAGAAGCTTGCCATCAACGTTACCGGCGGCACTAGCAGCACCCCCTCTTCTCCTTCCCCTTCCCCTTCCGGCAGCGAGACACCTTCTCCGGGTTCTTCACCTTCCAACCCTTCTTCTCCCTCTCCGGCAGGTAGTTCCGGTGGTAGCACTAGCCCACCACCAAAGGACTCCGGTGCTTCGTCTCTCAAAGCTTTCGGGTTCTCTGCCACTCTGATCTCACTAGTTGCTGCAGCAT…	124	XP_002308977	Populus trichocarpa	predicted protein [Populus trichocarpa] >gi|222854953|gb|EEE92500.1| predicted protein [Populus trichocarpa]	3.45496e-14	62.5	XP_002325211	Populus trichocarpa	predicted protein [Populus trichocarpa] >gi|222866645|gb|EEF03776.1| predicted protein [Populus trichocarpa]	1.71468e-13	58.9286	XP_002527192	Ricinus communis	Cucumber peeling cupredoxin, putative [Ricinus communis] >gi|223533457|gb|EEF35205.1| Cucumber peeling cupredoxin, putative [Ricinus communis]	2.9248e-13	58.9286
Aduranensis_large_rep_c173	GTTCCTACAGCGGTCTCCACCACATCTTTCCGTTTCACGAAAACGAAAGCATGTGATGTGTACTGTGCAAATCTCAAAAGCTGCTTCTTCCTCTCAATCGCGATGTTGCTAACTCTAGCCACGGCGGCGTCGGTATACGTCAAAGAGAAACCACTGTCGCCGGAGAAATCAACRGCGGCGGACGSSGTAGGACGAAGGGAAATCACACGGCATGCCGTGCTTCGGAGAATTGTCCGGCGCGTTCCGCGAATTGAAGAGGCCGATGTGGATCTTGTTGCTGGTGACGTGTCTGAATTGGATCGCGTGGTTCCCGTTCTTGCTCTTCGACACCGATTGGATGGGGGAGAGAAGTGTACGGCGGAACGGTTGGTGTTGGTAAGGCATACGATATGGGCGTAC…	160	CAD91334	Glycine max	sucrose transporter [Glycine max]	1.02209e-114	83.3333	AAD41024	Pisum sativum	sucrose transport protein SUT1 [Pisum sativum]	1.73585e-113	82.7381	CAB07811	Vicia faba	sucrose transport protein [Vicia faba]	1.88744e-112	80.9524
Aduranensis_large_rep_c177	GATACTTATATTTATGTGATAATATACTATTTAAATATGTGTGGAACAATATTTTTTTAAAATTTTCTTTTATGCTGACCATCCTCTATACAAAAAGCATGTGGAAGTAATCATAGATCAGTTTACAAAAGAATTTGTCTAGTGACATCAATATACTAATTTTTCATCTCTCTGTTTATACCACAACTAATGTATTTGGTATTGAGGAACAATGAAAATTCTTCCAACATTAATAAAATACTCAACCCCATTATTTGACAATTTGGGTTTTTCACCATAGCCATCATCTGCTGTTGACACATCTAACTGTTTGCCACTATACCAACACATGCTAATCGCCATGTTTAAAAGCTTCTCCATCTGCTTTTGACTAAGATTAGACGCACCACCTACTGCCTT…	107	ABO64857	Capsicum annuum	methionine-R-sulfoxide reductase B4 protein [Capsicum annuum]	6.07324e-52	86.7925	CBI20094	Vitis vinifera	unnamed protein product [Vitis vinifera]	1.35298e-51	85.8491	XP_002285647	Vitis vinifera	PREDICTED: hypothetical protein [Vitis vinifera]	1.35298e-51	85.8491
Aduranensis_large_rep_c178	TGGAACATCACAGAAGTTAATAGGCATACTCGGTCGGTAATCATAATCATAATTGAAGAAAAAATGGCATCCATCTTTGCTAGCACCACAACTCCATCGATCACCCGCGTAGGTCTCTTGCCCAAGCGGGCTCTCGGGGTTTCATCCTCAACCGTTCTTGGGTTGCCAGCAATGGGGAAGGTGGGAAGAGTGAGGTGCTCCATGGAGGAGGGAAAGGCTTGTTCACATGATAGCAACTCGAAGATGGGGATGGGGATGGGGGCATCCTTGATGGCAGCTGCTATGGCTGCAAGCATGTCGAGCCCAGCCATGGCTCTTGTGGATGAGAGGCTGAGCACCGAAGGAACAGGGCTTCCATTTGGTCTGAGCAACAACCTCCTTGGTTGGATCCTGTTTGGT…	607	ACU13646	Glycine max	unknown [Glycine max]	4.59913e-31	64	ACU16001	Glycine max	unknown [Glycine max]	7.84492e-31	61.6	ACU14303	Glycine max	unknown [Glycine max]	6.64112e-30	60.4839
Aduranensis_large_rep_c182	GCACCAAAGTTCCTTTGTCTTCATAAAATTAAAGCTTTGATGTTGATGTACAATTTGTGTTTCCTAAACTTAGAATAATAATTGCACTTGATATAACAAGAGAGCTATCTTTGCCTTGCAAAAATATCCAATTATCCACAATTTTTAGCAGATAAGGTGGAGTTATCTCCAGTTAAAAATGTTTGAGTAAAGAGAAGATAAACTACTCAGTTATTTAATTAGATATGTTTTACTTCTTTTTGTTTCATATATTGATTAATAAATCGTTTATCCTGATTTCTTTCATCACTGTATGGAATTGACATTATGATGTATGCTATGTTTCTCATCTTTTTTTTTTCTCCCCATCTCTTGAAGTGCCTGCCTCTAGAAGATAGAATTTAACTCCTAATTACAGGT…	272	no hit
Aduranensis_large_rep_c183	AGAGTGGTACCATTATCGAGATTTAACAGAAAAAGAAGAGGCAATTAGACCAAAATGGTACTTTTGAATACCGCATATGATATATGAGTTTTGTACCCGCACCCACGCCTTTCATGTGTTACTGTTATCATTATGAAATTATTATTCAAAGTTGTACAAAACTACAATTAATTAAATCATTCCAAAAGGAAGTAAATTTAAAGACTGCGAAGAAATTGCAAAAATTTTCCTCATTCATGTGGAGAATCTGAAATGTTAAGATTATTTTTCTAATTATTGTATAATTAGTATTTATGTATRAAATARWAKWAAGAAAG	162	no hit
Aduranensis_large_rep_c185	ATTACATCTCACATTATATAACTGAAGTCATACAAGCCGACAACAACCATAACATCAGATGGTTAACATCTAGCAATCCTTCTCTAAAAGACATTAAAATTATTCCTCACTTAAATTAAAAAACCACAAGTACTAAAAAAGTACTACATATATAATATAATGTAACATAGTATATGAACAAATCAAAGTACAAAATGAAATGAGTTAAGTAGTAAGGATAGGGGGCAAGTAGTCAGTTTTGGTTCCAAGAACACGACCCTTTGTGTCAGGGAAGAACTCAAATCCTGGAAGCTCGGTGACAGTTCCATCACCGGAAATGCCAACGGGGTAGCGCATTACGGCCGGGGAGGTCATGGTCAAGGGACTCACTGGAATACAGATCCCAATACTTGTCAGCAA…	141	BAE79735	Arachis hypogaea	phospholipase D alpha 2 [Arachis hypogaea] >gi|88193701|dbj|BAE79737.1| phospholipase D alpha 2 [Arachis hypogaea]	3.16322e-134	98.9474	CAB43063	Craterostigma plantagineum	phospholipase D1 [Craterostigma plantagineum]	4.22853e-115	83.1579	XP_002327529	Populus trichocarpa	predicted protein [Populus trichocarpa] >gi|222836083|gb|EEE74504.1| predicted protein [Populus trichocarpa]	9.36849e-115	83.1579
Aduranensis_large_rep_c186	CTTCCTTAGCCTTAGATGTCCTATCATAGATTATCGAACCTCCGAAAGACAGGATCCCCATGCATGCGTTCTTTCTCAGCCATACATCTCTTTTTTTCTTGGGCCGTTTTTGTTAGGCATTGAACCCCACCTTAGGTGCTGAGTGGTGTCCTCCCCTCCCTAATACCTAAAAAAAAAGTTCCGTCTATGGAGCCTAAAGCTTAAACCATGGCAGTAAGCAGTAAGTTGGCCTAGTCTCTTGCCCAGCCTTCGCCTTCTTCAGTGGCCAAGTTGAAGCGTTCAACGGTTCTTCGGCCTACCACCTTTCTTTTTCAAGGTTGAGCTTGTTCAATTGAAGCTAATGCTATGCTGCCCTTCCCTTGTTCAAGAGAAGGCGAGGACTTTCTTTTAGCTACCGGC…	213	no hit
Aduranensis_large_rep_c187	AAGTTGAAGGGCATCCTTGGTTACACCGAAGATGATGTAGTTTCCACCGACTTTGTTGGCGACAGCAGGTCAAGCATCTTTGATGCCAAGGCAGGAATTGCATTGAGCAAGAACTTTGTGAAGATTGTTTCAGTGGTATCAACGCAGAGTGGGGTTACAGCACGTTACAGCACTCGCGTGGTTGATCTTATTGGTTCAACTTATTGTTCACATTGCAAAACAGTAAGGTGGTGCTGCTGCAAAGGAGGACTACCGTTGAGTAATATGTGTTTATTATGTCCAGCTGCAAAGTCTCTGAATAAATGTTTTCCCAACCCGTGATATGTTACCCGTTGAGGAGTGTTAGCTCTTTCTTTTTTGACTTTTATGGTTGCCTCTCGTGAATTATGGATTTTGGTT…	4030	CAB39974	Nicotiana tabacum	glyceraldehyde-3-phosphate dehydrogenase [Nicotiana tabacum]	2.3495e-18	81.25	AAB54003	Solanum lycopersicum	glyceraldehyde 3-phosphate dehydrogenase [Solanum lycopersicum]	4.00764e-18	78125	ABB72804	Solanum tuberosum	glyceraldehyde 3-phosphate dehydrogenase-like protein [Solanum tuberosum] >gi|82623427|gb|ABB87128.1| glyceraldehyde 3-phosphate dehydrogenase-like [Solanum tuberosum]	4.00764e-18	79.6875
Aduranensis_large_rep_c188	ACAGTTTCACCTATTTTGGCACCAGAACTAGTAATTATTATTTCTATAATCAACAACCTCATGATCATCATGATGTAGCTGCAGTGATGCCATCATCACAAGAACAGCAAAGTGGTGGTGGTGGCTTAATCTCTACCTCCTTGGACTCTAATCTTCCTTCTTATGATGCTGATTACTTATCATCATCAAGGCCTACCAGCATGGATGCCTCTGAAGACTTTGGTTTGCATCAACTAACTGTGAATGATTTCTCCAACAATGGAATTAAGGGGGAGTGGTTTCTTCATGTGATGATTGGTTTTGATTCATTTATAGAGAAAAAAAAGGNGAACACACATATATATGTCTTAGTTATTTATTAGCAAAAGAAGTATGCACTTCTCTTTAGTCAACTGTTGT…	167	no hit
Aduranensis_large_rep_c189	GGTATCAACGCAGAGTGGCCATTACGGCCGGGGATTGTGGGGGAAGAAAGAAATCACATACAGAGCCGCAAGGGAGAGAGAGAAAACCCTAATAGCAAAAATGAAGACTATTCTCTCGTCTGAGACCATGAACATCCCCGAAGGCGTGAGCATCAAGGTTCACGCTAAGGTCATTGAAGTGGAAGGTCCCAGGGGGAAGCTTGTTCGTGATTTCAAGCATCTCAACCTTGATTTCCAGCTCATCAAGGACGAAAATGGCCAGAAGAAGCTCAAGATCGATGCTTGGTTTGGCTCTCGCAAGACCTCCGCCGCCATCCGTACTGCCCTCAGCCATGTCGAGAACCTCATCACCGGCGTCACTAAGGGATACCGTTACAAGATGAGGTTCGTCTATGCTCA…	176	ACU14050	Glycine max	unknown [Glycine max]	2.53953e-90	88.0208	ACU23062	Glycine max	unknown [Glycine max]	1.64608e-89	88.0208	ACU13876	Glycine max	unknown [Glycine max]	4.78935e-89	88.0208
Aduranensis_large_rep_c190	AGTGGTATCAACGCAGAGTGGACAGGACAGAATACTGTGCCTAATGTATTCATTGGAGGGAAACACATTGGTGGTTGTGATTCTGTTTTGGAGAAACACCGAGCAAACCAACTTGTTCCCCTCCTCAATGATGCTGGAGCCATAGCCAATAACTCTGCTCAGCTCTGAATTCAATACTCACACACAAATAATACACAATGTTTTGTTGCATAGTATGGAATAGAATAAGGAAAGAGAGAAAGTGTTTTTGTCTTTGTATGAAACATAAAGTGCAAGTGTGCAACCAAGAGGTTTGTAATGCAATCTTAGCATTAAATATGTGATGGTGGTTTGTTTTCAGAACTTGTCTAGTCATATGAGTGATTGCAGAATGATAGATAAAAGTTTGATGGATACCTA…	116	XP_002318656	Populus trichocarpa	glutaredoxin C1 [Populus trichocarpa] >gi|222859329|gb|EEE96876.1| glutaredoxin C1 [Populus trichocarpa]	2.76768e-17	85.7143	XP_002511377	Ricinus communis	glutaredoxin-1, grx1, putative [Ricinus communis] >gi|223550492|gb|EEF51979.1| glutaredoxin-1, grx1, putative [Ricinus communis]	1.37359e-16	78.4314	CBI15005	Vitis vinifera	unnamed protein product [Vitis vinifera]	3.38326e-15	76
Aduranensis_large_rep_c191	ATGTCAAACTCTTCTACTAATAATGCACTGTCATTAATAGGGAAGCTATCAAGATACGATAACAGCAGTATGCGATCCTATCCTATACCATACCGTCAATTCTACATTTCCATCCACAAATGGATCGAGCAGATCCAATTTCTTCAATTACAAGATATTAAAAATAAGAGGCACTACTTCAAATCTAAACATACTTCTAACAAATTCCTAACACGGAAAACCCTCAAAATACAAACGACATCGTTTAAGAGCTGGTAAACTTAGTCACCGCCTTGGTACCCTCAGAAACGGCGTGCTTAGCCAACTCTCCGGGCAGCACGAGTCTGACCGCGGTCTGGATTTCCCTCGAGGTGATAGTTGGCTTCTTGTTGTATCGGGCAAGTCTAGAAGCTTCTTGGG…	90	XP_002284344	Vitis vinifera	PREDICTED: hypothetical protein [Vitis vinifera]	7.59056e-40	90625	XP_002284281	Vitis vinifera	PREDICTED: similar to Histone H2B isoform 2 [Vitis vinifera]	7.59056e-40	91.6667	XP_002284287	Vitis vinifera	PREDICTED: similar to Histone H2B isoform 3 [Vitis vinifera]	7.59056e-40	91.6667
Aduranensis_large_rep_c196	AGTGGTRTTAATGGCGGTGGATTMCGGCCGGGATTGGTGGTGGAAACAGGACAATGGTGGAGGGTCAGAGTCAGGGAGGGTTAAGGATTATGTTATGGAATGGATTGGTAGTGAGATAAAGAAAGAAAGGCCCAAGAATGAATGGGTTGCTTCTCCAAGTAGCATAAGTTGTGATGCAGAGAATAATGGTGGTGTTGAAGGATTGGATTCGGAAGCCAAAAACAAGAATAAGAACAAGAAGAAAAAGCAAAGAAAGAGGTTGGACTGGTGGGCTTCATTGGATGAGGAGAGGAAGAGGAAAAACAAGACCAGCAGAGGAAGCATTGATTGGTGGCTTGATGGTTTGAGTGGTGAACTAATCCGAAACAACAATGGCCGAAGGAATAGCCAAGATTGGGT…	105	XP_002511751	Ricinus communis	ATP binding protein, putative [Ricinus communis] >gi|223548931|gb|EEF50420.1| ATP binding protein, putative [Ricinus communis]	4.32594e-95	60.0897	XP_002272077	Vitis vinifera	PREDICTED: hypothetical protein [Vitis vinifera]	8.8883e-87	60.733	XP_002320077	Populus trichocarpa	predicted protein [Populus trichocarpa] >gi|222860850|gb|EEE98392.1| predicted protein [Populus trichocarpa]	7.45182e-86	56.5022
Aduranensis_large_rep_c197	CTGGTGCAGTCATTTGCTTCAGGATTATCAAAGTTCTTATGTACAGTCAGCTCAGAGTGGAATATTTTATACAAAGAAAATAAGCCTTGAAGCAAAAAGGTTGATGCTTTCAGATGAACATTTTTGCAACACAAATTAACCAACTTTTTGTTGGTTTTGTACTACACATTTAATAAAGATCTATTGTTCATTTTGCTAATTAGATTTTTGTTTTCTAAAAAAATTAAAATATTAAAATTGATCAATGYTCWGTGT	203	no hit
Aduranensis_large_rep_c199	TCAGAATTGCTCACGCTTCACACAAGTTGAAGCTAAATATTTTCATTTTCAGAACTAAATTGAATTTTCAAACAGTTCAGTCATAGCCATACACTCACAACATGCTTATAATCCTCTATGAATCACTGCAGAAGATACAACATAACGTCAAAATGCGGAAATATTCATGCGTATAATGGTAAGAGTACAATCATAACAACACATATTTTATCCCTTGTAGGATTATGCAGGAGTTGCTTCCACGACAGACTTACTAGGTAAACCTCTTACAGTGATTGCTATATGACAAGTGCGCTTTCTAATTTGATAAGCCCGACCCCGAGCCACGGGCCTGACCCTTTTCATTGTCTTTCCTTCATTAACCTCTGCTTTACTAATAACCAAACTTCCTTTGCTTAA…	95	ACU13578	Glycine max	unknown [Glycine max]	1.38204e-66	74.6032	AAB94504	Glycine max	ribosomal protein L22 [Glycine max]	1.68943e-64	78.1065	ACU13148	Glycine max	unknown [Glycine max]	5.4347e-63	71.0526
Aduranensis_large_rep_c200	AGTGGTATCAACGCAGAGTGGCCATTACGGCCGGGGAAGAAAGAGAAGAAGAAAACACATTGATAGCCACACACTCACTCACACAACTCTCGCAATTTTCTGTGAGAGCTGTAAGAACAACACAACCACACCAATGGCTTCCATGTCTGCCATCGGCGTTCTCAAGCTTCCTTCTTCTTCTTCTTCTTCTTCTCCTTCTGCCTCCAACAACGCCGCACTCCGAAAGTGCATCCCACGCTCCCTCTCATTCTCCTCCTCACAACTTTCCGGCGACAAGATTTCTTCTCTTTCCGCCGCGTCACGCACGTCAACCTGCACCCGCAATCCTCTGATTGTCACTCCCAAGGCCGTTTCTGATTCACAGAATTCTCAAACTTGTCTTGATCCCGATGCTAGCAG…	200	ABD60582	Nicotiana tabacum	ADP-glucose pyrophosphorylase small subunit [Nicotiana tabacum]	0	93.1106	ABH12112	Citrus sinensis	ADP-glucose pyrophosphorylase small subunit [Citrus sinensis]	0	86.5643	AAK27721	Cicer arietinum	ADP-glucose pyrophosphorylase small subunit CagpS2 [Cicer arietinum]	0	93.4874
Aduranensis_large_rep_c203	CAGTGGTATCAACGCAGAGTGGAGTGGTGTGAATCTGTATTATTGTAGGTTATACTTATTAGTCTATTGTTTGGAATAGTACCTCTTGATCTATCCTTTAGTTGCATGTTAAGCCTGTGTTGAAGATGTTGGTTATGCTGCAGTTGCTATTTAGTTATATATTAAGATTATATTTATGTTATAGTTCAGTTTCAGCAGGATTTGTTAGTTGATTGTCTTGAAGTAATGAGATATTTGCACGTAGCAATTTTGGATGMCCTTCAAGTTTAGATATGAAATTCTTATCATTGTTCAGGACCGACCATTAGTCACCCTGCTCCCGTCATGAAGGTGAATTTATTAGATTATAGAATTTTGGTTTATTGTCAATTATAATAGATATTTTGACCTCATGTTTCC…	152	no hit
Aduranensis_large_rep_c204	CTCGAAGAAGCCGAGATGGTTACGGCCGGGGAGCATATCACAATATTAACCTATTCCAGGATGAGGTATCATGTGATGCAAGCTGCCAAGACATTGGTGAACAAGGGGTATGACCCTGAAGTAATCGATATCAGGTCCTTGAAACCATTTGATCTTTACACTATTGGATGTTCAGTGAAGAAGACACATCGTGTGTTGATTGTGGAAGAATGCATGCGAACAGGCGGAATTGGCGCCAGCTTGACAGCTGCCATTACCGAGAATTTCCATGACTACTTGGATGCTCCTATAGTATGCCTATCCTCTCAGGATGTGCCAACTCCATATGCTGGAACATTGGAGGAATGGACAGTGGTTCAACCTGCTCAGATTGTCTCAGCAGTTGAGCAGCTATGCCAG…	92	XP_002324031	Populus trichocarpa	predicted protein [Populus trichocarpa] >gi|222867033|gb|EEF04164.1| predicted protein [Populus trichocarpa]	5.83819e-67	95.4887	XP_002881346	Arabidopsis lyrata subsp. lyrata	transketolase family protein [Arabidopsis lyrata subsp. lyrata] >gi|297327185|gb|EFH57605.1| transketolase family protein [Arabidopsis lyrata subsp. lyrata]	1.30061e-66	94.7368	AAM65328	Arabidopsis thaliana	putative pyruvate dehydrogenase E1 beta subunit [Arabidopsis thaliana]	1.30061e-66	94.7368
Aduranensis_large_rep_c205	TATCAACGCAGAGTGGCCATTACGGCCGGGAGTAGGTTACTATGTATGGCCACTTTGGGAAGATAATGGTGGCTTAACACTAGGTCACACAAGGAACAAGACATGCCCTCTAGATGTTATCCGTGACCCTTCATTCATAGGCTCACCGGTGACCTTCAGGGCGCCTGGACTCGACTATATCCCTACAGAAACCGATCTAACAATCGATTTTGCCGTGAAGACCACTTGCAATGAGCCTACAATATGGAGACTTTTAAAGGAAGGTTCTGGTTTCTGGTTCTTGAGCACCGGTGGCGATTCTCAGTCACTTGTTAGTAAGTTCAAGATTGAGAGGCTTGCAGGGGACCATGCATATGAGATTTACAGCTTCAAGTTCTGTCCTTCACAGCCTGGTGTTAT…	123	ACA23205	Glycine max	putative Kunitz trypsin protease inhibitor [Glycine max] >gi|255625775|gb|ACU13232.1| unknown [Glycine max]	1.85134e-76	76.4368	CAD29731	Sesbania rostrata	protease inhibitor [Sesbania rostrata]	1.1623e-70	73.7143	CAH61462	Cicer arietinum	trypsin protein inhibitor 3 [Cicer arietinum]	3.27551e-65	72.561
Aduranensis_large_rep_c206	TAAGAACCAATTTGATCATGGCTTAGAAACCGGATTTACATTACTTTTAACTCGTTGTACATGTATCACAATTCACAGCTGTAAATAAAGTTTTGTTATACTAGATTCATTTCCAAGTGGCAACAACCTCTGCCAGAGTCTTGGTGGATGGTCCGTCTTCCTTTATTGCATTCTCAGCAGCAATGCTCAAACTTTTCATCCTTTTGCGAATTTCAATACCTTCTTTACCATCCATCAACTCTCTAGCGACTCTTGCAATTTCTTCCCTTTCAACCAATCCACTGTCATTTGCTTTTGGCCTCACCGCCACTTTCAAAGCATCACTTAAAATCACGGCGTTCATACTCTGCTCAGCAAACAATGGCCACGCTATAACCGGCACACCATTTATAACGCTCT…	101	BAB86931	Vigna angularis	glucosyltransferase-13 [Vigna angularis]	2.7204e-89	55.9486	ACU17700	Glycine max	unknown [Glycine max]	9.05609e-85	54.8077	XP_002320189	Populus trichocarpa	predicted protein [Populus trichocarpa] >gi|222860962|gb|EEE98504.1| predicted protein [Populus trichocarpa]	1.7079e-83	52.5641
Aduranensis_large_rep_c208	TTACGGCCGGGGATTGAAGTCATGGGCCAACACTTTCCCTGAGAACAAGCATGTGACATTTCTTGCTGATGGGTCAGCCAAATACACACATGATCTTGGGCTAGAGCTTGATCTCTCCGATAAGGGGCTTGGGATCCGGTCCAAGAGGTTTGCGCTGCTCGTTGAAGACCTCAAGGTGAAGGTTGCTAACATTGAGAGTGGTGGAGAGTTCACTGTGTCCAGTGCTGAAGAGATCATCAAGGCTCTTTAATTTCCTGAAGAAGCTCTTTTGATGAGAGTGTGTGTGTGTGTTATCTTTACTAGAACATGTTGGAGACATTTTGATTCATAGAATATGTGATGTGTGCTGTAATTGCTGTTTTAATATTGGACCTATGGTGCCTGTTATGGAAATAAAAT…	171	ABI84254	Arachis hypogaea	thioredoxin fold [Arachis hypogaea]	1.31527e-35	97.4359	CAQ56034	Pisum sativum	peroxiredoxin [Pisum sativum]	1.96541e-31	85.8974	ACU14895	Glycine max	unknown [Glycine max]	2.5669e-31	85.8974
Aduranensis_large_rep_c209	TYTTTTTTTTACAAAAGATAATAGTTTATTATTAAACAGTTCTCATCCTTTCATATGGTAATCCGAAAACAGAAACCAAAAATACAGAGGATGAAATCGCACAAAAGCGAAAAATAAAGAACAAGTAAAAAAACAAAAGGCTGTTACAATGGTTGAGTACACACAAAAGAGAAGTCTACGAATGATTTGTTGGTTTTATAAGATTTAGTAGCCCTCTGGCTTGTAAGCGATGAAGCTGATGCACTGCACTTGGCGAACGTTGTCGAATCCGATAATACGGACGAATGCCTTGGGGTATGCAGCCTTAGCCTCCTGAAGTTCCTTGATGACCTGACCTGAGTCGGTGCATCCAAACATGGGAAGCTTCCACATTGTCCAGTACCTTCCGTCATAGTATCC…	121	ACU15604	Glycine max	unknown [Glycine max]	9.41983e-81	77.3481	XP_002532149	Ricinus communis	Ribulose bisphosphate carboxylase small chain, chloroplast precursor, putative [Ricinus communis] >gi|223528159|gb|EEF30223.1| Ribulose bisphosphate carboxylase small chain, chloroplast precursor, putative [Ricinus communis]	1.23027e-80	79.1209	AAG24882	Glycine max	ribulose-1,5-bisphosphate carboxylase small subunit rbcS1 [Glycine max] >gi|1055368|gb|AAA81328.1| ribulose-1,5-bisphosphate carboxylase small subunit [Glycine max]	1.23027e-80	77.3481
Aduranensis_large_rep_c210	TGGGGGCCATCCGGGGAGCTGCTCAATGCCAAGGAGGCATTCGAGTTGGCCGGAATCAACGCCGACTTCTTTGAATTGCAGCCTAAAGAAGGCCTTGCACTTGTCAACGGCACCGCAGTGGGTTCCGGCCTGGCCTCTATAGTTTTGTTCGAGGCGAACGTGCTTGCGGTTTTGTCGGAAGTTCTTTCGGCTATTTTCGCCGAAGTGATGCAGGGTAAGCCAGAGTTCACTGATCACTTGACTCACAAACTAAAACACCACCCTGGCCAAATTGAAGCAGCTGCTATAATGGAACACATTTTGGATGGAAGCTCATACATGAAAGCCGCTAAGAAGTTACATGAAACGGATCCATTGCAGAAGCCGAAGCAAGATCGTTACGCCCTTAGAACTTCGCCG…	193	ACF94716	Robinia pseudoacacia	phenylalanine ammonia lyase [Robinia pseudoacacia]	0	92.8717	P27991	Glycine max	RecName: Full=Phenylalanine ammonia-lyase 1 >gi|18377|emb|CAA37129.1| phenylalanine ammonia-lyase [Glycine max]	0	92.449	ACT32033	Glycine soja	phenylalanine ammonia-lyase [Glycine soja]	0	92.6531
Aduranensis_large_rep_c211	CAGAGTGGAGAAAGCAAGAGAAGCAAAACAAGCTGTGGAAGAAAGACAGAGGAACATGTCCAGAGAAAGAGAGACACAAGGATTGTACACTTGGACTCCTAAGAACTTTGTGGTGTCTTACAGTAAAGAAGCTGGTTGGGAATGTTCACCAATTCATAAATTGGTCCCTCCTGCTCCCATCATAGCACAATAATTATTCTCCTTCATTATATGTATTATCATATGATAGCTCAAAATTTGAAGATATCTTTAGTTTTTGCTCAAACACCGAAAATGAATTATTAAAATATACAAATATGAAAGTGGGGCATCTTTGTTAATTAGCAGTATATGTTAGCTGCAAAATTACAAACTACAAATGGAATATAACTTTGATATTGTCAAATTTCATHARCTA	123	ABD28641	Medicago truncatula	Oxysterol-binding protein [Medicago truncatula]	9.05128e-16	68.3333	XP_002527809	Ricinus communis	Protein KES1, putative [Ricinus communis] >gi|223532805|gb|EEF34581.1| Protein KES1, putative [Ricinus communis]	4.4921e-15	69.4915	ABN05948	Medicago truncatula	Oxysterol-binding protein [Medicago truncatula]	4.9666e-14	61.0169
Aduranensis_large_rep_c213	TAAAAGAGRAAATTATTAATRATCTGATATAATTGAGAAGTGTCTTAAAATTATTGCTAACACAAACATAAAGAACAGGTAACATTTCAGAAAACTCAGAACACATAGAAATGATTGGTTCGATGTCACAATGTCAATGCTAAAAAGATCAAAGATTAATGCACATTTGCATTTAATTCCTAACAACAGTTCTTTATAACATCATGGATAATACTCATGCTAAACTAAGGTAACAATGAGTATTTATAATCCAAAAAGTAAAAAATAATTTAACAAAAGAAGGCCAGCTGAAACATTTATTGCAATGAGAGTTAATATTTTCAGACCCTTTGAAAATCTCTGAGTGAACTCTATCTCCACCTAAGTCCTCACTAGAGGCTCTTGCTGCTACTCGTATAA…	98	CBI27841	Vitis vinifera	unnamed protein product [Vitis vinifera]	1.02788e-11	76.5957	XP_002278397	Vitis vinifera	PREDICTED: hypothetical protein [Vitis vinifera] >gi|147780467|emb|CAN62548.1| hypothetical protein [Vitis vinifera]	1.02788e-11	76.5957	XP_002514072	Ricinus communis	phosphatidylcholine-sterol O-acyltransferase, putative [Ricinus communis] >gi|223546528|gb|EEF48026.1| phosphatidylcholine-sterol O-acyltransferase, putative [Ricinus communis]	1.7533e-11	72.3404
Aduranensis_large_rep_c217	TTAAAATTTTAACAGATTAAGCGCTTAGATATTTTGCAAATAAGAAAGCACAAATATTCCAAAAATAAAGAATTCAATCCAAGCACCGTTCTACCCTTCTACACACACTCCGTAGCTTTGCTCACATAACATTGATTATACAGTACAAGCATTCATTACTAAATACTAACGTTTCAACTGACTTCTGCACTTACTAACAAGTGTTAATTACCAAGAGCATAATTGGTTGAAAACGATCCTTCATCTCGAGCACCGGAATCCATCATTGCAAATCCTCAAGTTTGTTTAGGCCACGGGACATGACAAACCTCAAGAAAATAATTCCACTAACAATAGCCAATCCAATAGGTGTTAATTATGACCTACTACTCCTCACTTTCCACTCTGCGTTGATACCAC…	85	no hit
Aduranensis_large_rep_c218	TGACATGCATCAAAGTTAAGTCCCCATCAATCATATTTGTCAATCCTGAATCTTACCCTACAACTCAAAATGTTACTTTCACTTTTGTTTTCTGCATCCACCCTCCTCCTATCAAACTTTGATGTTCATATCCCTCTCCTCTAGTTGTCTTTTTGCATGCTGCTAAAAACTAATTAATCATCCCCAATTGGAKSTYCYSAWSMACWCYYTGKKKRAYSAWCTAATTGTAAGCATCGTTTAGTATCCAGAAAGACACAATTTCATACATCCTTAGGTACAGTGTATCAACGCCTAGAGTGGGGAATGGAATAAACTACCTTTTTGGAAACGTTACGGATTTCAAACAAGGTGAGAGCCCTCTGGTTCTCACTCAGGACTTCCCCACCTTACACTTTGATA…	1578	no hit
Aduranensis_large_rep_c219	CTGAATATTGTATGGTAGCCTGATGTATTCTCAGCTTATTAGGTTTTGATATCATGTCAACACACTTCTCTTTATAATCTACCTAAGTTTTTWTCGGAAAAAACCTTGCTTTTATTAAATTAAGAGCAAAAACAGATATAAGAAGTAAACAATAGTGGTTTTTCCTCTGCCTAAACAAGGATCCTCAAAAGAAGCACATACAGTGTCAATTTTTCAACTCAAATTCTGCATGAACAATAAAGCACAAATACAACTAACCAACCCAACCAAAACACAGTATCAATTGAGAGCACCAACCCCAGATCCACTCTTGCGAGCGAGTTTTGTCCACTCAGTATGGAAAGCTCCGGGGCGATCAACCCTCTCATAAGTATGAGCTCCGAACAAGTCTCTCTGAGC…	156	XP_002517676	Ricinus communis	6-phosphogluconate dehydrogenase, putative [Ricinus communis] >gi|223543308|gb|EEF44840.1| 6-phosphogluconate dehydrogenase, putative [Ricinus communis]	6.24208e-135	88.6861	XP_002275970	Vitis vinifera	PREDICTED: hypothetical protein [Vitis vinifera]	4.046e-134	89.8182	CAN63456	Vitis vinifera	hypothetical protein [Vitis vinifera]	4.046e-134	89.8182
Aduranensis_large_rep_c220	CAGTGGTATCAACGCAGAGTGGTAGATTGTTATTTTTGTGTTGTTGACGCAAGGCTTTTGGAACATTTGTTTATTTTGATAGCCTCATTGCTTCTGTCACTTTTGGTCTTGTTTACTTTAATTTTGTAGTTGCTATTAAATTTTAAACGAGATGATTATCAGACTTTTTTGGATATTCAGTTTGATTGCATGACAATTATAGTTTTGGTTTCGAATGGTTTACTTTGCCAAATATATACTCTTATGCTCAGAATAATATCTAAACATTCATAGGATTTACAC	159	no hit
Aduranensis_large_rep_c224	CATAATCATACTAAGTTTTCTGTAAAATTTTGAATTATATACAGAATCCACTGAGAGATTAGTAATTCAGAAGTTCTAAATATAATTATTCCAAAAACAATTAAAAGAGGTGTACATTTTTTTGGAACATCATGTCAACATCCATTTTATCACCTTTATTTAAATTTTGGTGTGGTCTCTGCCTTTCAAGCTAACTCCACTTATTTTTTTCCCTAAAGATCTTTTAAGATGCAACATAAATACTAAGTTTCAAATTTTTGAAATAACAAATCATTCTTCATCCAAATACATGTAATTATGTTACACCAGAATACAGCCTTCCATCACTATAACAGCCTTTCCACGCAAAAGCACTCTTTGCTTCTTCTCATCAAAATGAATATTTAAAACACCCACTCT…	94	no hit
Aduranensis_large_rep_c229	TTCTGATATTTTTTAGTTGATTCTAAGAATTTCATTTGCAATGAAAAATGTATAAACACAGGAACAGATAGTCTTTCCCAATTCAACGACAATAACATACTTGGAAGAGAACACAACATCATTACAAATACTAATTTTCCAAGCTAAGATAAAAAATCAATTGCTCAACAGATAACATCAGCACCTTCTAAGAAACCACCAAATTGTTTATTAATACATCACAGATGTTTTTTAATTCACATCTCAAAATGACGTAAGTAAACATTTATGACTCTAAACTAAAAACTCAATTCAAATCATGCAGCACAAATGTTCCATAAACTCCACATCTACACTCAACAACTCATATTAACCATTCTTGCCTATTTTTTGTTTCCACTGCCGCCTGCATTGTTCCCT…	94	no hit
Aduranensis_large_rep_c231	AGTGATTGATCAGTTGTATAATCCTAGTTCTTAATGGTCATGGAGCTTCTTGATCATCATGGTAGGCCTATAATAATCTGCCTCTTGTTGGTGATTGTGTTGTCAAGACCCTTACAAGGGTACAAATTCTATGTTGGTGGGAAAGATGGTTGGGTTCTGAATCCTTCTGAGAGTTACAACTTACGGCCGGGGAAAGGAACAGGTTCCAAGTCAGTGACACATTGGTGTTTAAGTACAAGGAGGGATCAGAGTCAGTGTTGGAGGTGAAGAAAGAAGACTATGAGAAATGCAACAAAAAAGAAGGCAATAAAGAAACTAGAGGGGGGAGATAGTAGTGAGTTCCAATTTGATAGGTCAGGTCCATTCTACTTCATTAGTGGGAATGATGATAATTGTGAG…	91	XP_002316891	Populus trichocarpa	predicted protein [Populus trichocarpa] >gi|222859956|gb|EEE97503.1| predicted protein [Populus trichocarpa]	1.08852e-21	31.295	ACU23206	Glycine max	unknown [Glycine max]	7.80085e-20	33.8583	XP_002528251	Ricinus communis	copper ion binding protein, putative [Ricinus communis] >gi|223532337|gb|EEF34136.1| copper ion binding protein, putative [Ricinus communis]	1.33062e-19	28.0757
Aduranensis_large_rep_c232	CATTACGGCCGGGGAAGCAGGTTCAAGCCAACCAATGAATCGGAGACATTTGAAGTTTAAATATCAATTGATAAATTGATGGGAACAGCCACGTAGAGGCAGGCTCCACCTATATTATTGAAAATTGTTTAGATCCAGAACGTATATGTACATTTATTCCTTATGAAATAAAGACTGTAATTTTAATTTGGATCCTTCTGATATATTCATAGCGAGAGTCAAATAATTATAAWAAATATTAGGAGAAAAACGCACATTTAAAGGGGTGTACGGGGCATCTGAAGCATGATATTTGCAACACAAAAAACAACTATGACATTGATTCTAAAATGTCTTTTCTATGCTCTTTTGCTCAACATAGGAACCTGCAAGTCCAGAGGTTCCAAGAACAGTTACCTT…	128	no hit
Aduranensis_large_rep_c236	GAATAAGAAAAGCATGATTTTTCCTATTATTTWGAGATAGTAATGCTCTCACTTTAAATTGACACTTTCATTGAATCAGTTCATGTACACAGTATGGCATCATCGACAGTAAGCATCTAACAGCCACTCTCATATGCAACTTTTTCAAGCTGAGTCCTATGACCATTAGATTACACATATTACATAATACTATGTTCCTGCAAAGATACAGTCTCCAATGGCAGCAAATTATACGGTCACATCTTTATGAAAGCTCTTCTGAGAAACAGCTCCATAATGAGAATGGAGAGCTACGACCCCTAGGAAATGCTCATGTATGGAGGTAATTGGCAGCCATCATTAGCTCCAAAGTTAATTCAGGTTCAATAGGAAACTCTGTCTCTTTCCCACTCGCGAATT…	73	ACU13523	Glycine max	unknown [Glycine max]	2.55595e-49	98.9796	ACU14906	Glycine max	unknown [Glycine max]	1.40249e-47	95.9184	XP_002282124	Vitis vinifera	PREDICTED: hypothetical protein [Vitis vinifera]	2.64499e-46	93.8776
Aduranensis_large_rep_c239	CTTTTTTYYWTAGACCACAATTTTAAGCATTATATTTGAAGTCAATATAATATACAAACATGATAAACCTCTCATTGTTCACGATCCCACGAGAGAACGATGCAGCAGCGGAGCAACACCGTGTGTGGGAGTTACAAACAAAATTTAAATCAAATAAGACACAAATTACACCATATAAAATAGGTCTATGACTCAAGCTGAGCATACCACACTCCTTGGATCTTAACATCCTTTGGAGCTTTGGCACCCAAATCAGTGTCTGATGGCTGAATGCTCTCAAACACACCAATAACCTCTCCAGTCTCTGGCTTGCTCTGCGTCACGCTCAACGTGATCTTCCCTTTGGATGATGAAGCACTCTTGTTGTTCTCCTTAGCCAGTTCTTCCTCGTCTCCTCTT…	125	P14226	Pisum sativum	RecName: Full=Oxygen-evolving enhancer protein 1, chloroplastic; Short=OEE1; AltName: Full=33 kDa subunit of oxygen evolving system of photosystem II; AltName: Full=OEC 33 kDa subunit; AltName: Full=33 kDa thylakoid membrane protein; Flags: Precursor >gi|20621|emb|CAA33408.1| unnamed protein product [Pisum sativum] >gi|344004|dbj|BAA02554.1| precursor for 33-kDa protein of photosystem II [Pisum s…	2.94009e-155	84.985	ACU19444	Glycine max	unknown [Glycine max]	3.25065e-154	84.0841	XP_002274796	Vitis vinifera	PREDICTED: hypothetical protein [Vitis vinifera]	2.75184e-153	83.7838
Aduranensis_large_rep_c242	TCAACGCAGAGTGGAGCAAAACAGCGGGCTTGAAGGCGCGGTATCAATGCAACCTTTTCTCTTTGCTGCAAACTCAGAGCAGAGTTGTGAAGATGTTCACATCAAGGAAAAAAATCCACAAAGACAAGGATGCTGAGCCAACTGAGTTTGAAGAGTCAGTTGGGCAGGCATTGTTTGATCTTGAAAACACCAACCAAGATCTTAAGAGTGACCTCAAGGATTTATATATTAATTCCGCAGTTCAAGTTGATGTTTCTGGGAACCGCAAGGCTGTTGTTATCCATGTCCCTTACAGATTGAGGAAAGGCTTCAGGAAGATTCATGTTAAGCTTGTTAGGGAGCTTGAGAAGAAGTTTAGCGGCAAGGATGTAGTCTTGCTTGCCACCCGGAGGATAGTGA…	66	ACU13510	Glycine max	unknown [Glycine max]	1.85926e-74	92	ACU16774	Glycine max	unknown [Glycine max]	4.14201e-74	92	ACU16822	Glycine max	unknown [Glycine max]	7.0652e-74	91.3333
Aduranensis_large_rep_c244	GAGTGGTACGGCCGGGAGGATCGACTTACCTGATAGGCTTTTCAAGATTGATCAGATCAAAGCTGAGATGAAGAACGGCGTGCTTAAGGTCGTTGTGCCTAAGATGAAGGAGGAAGAGAGGAGTGACGTGTTCAGTGTCAAGGTTGATTAGGAAAACAGAGTTAAAAAAATGTAGCCGAATAAGTTTGTTAGTTGTTTTGGTTACTTGCAAATATGCACCTTCTCTTTTGGAGTTCCCTTTTTCTAACTGTTTCCCATGGTGTGCATGGGTTGTTATGCAGTTTTCTCTTTTTTGTAAAAATTTCATCAGTGTAACGGAGGAAGCCTTTATAAGGCTATGTTTTTGTTATCAATATCTCCTGATATAAATCTACGTATTTTGTATTCARGSCACWMATT…	82	Q39818	Glycine max	RecName: Full=Heat shock 22 kDa protein, mitochondrial; Flags: Precursor >gi|710432|gb|AAB03096.1| Hsp23.9 [Glycine max]	1.42147e-13	86.3636	AAF37726	Euphorbia esula	LMW heat shock protein [Euphorbia esula]	9.21368e-13	73.913	CAM12498	Pisum sativum	small heat-shock protein [Pisum sativum]	5.97213e-12	76.087
Aduranensis_large_rep_c247	AGTTACGGCCGGGTTGCTCTTATTTTACAACGGTAGGGACGATTGCTTCCATTACTGACAAGAAAAGACACCAAAATTCTCCTTTTAGGTGCTTCAACTGCGGTATAGGTGGAAGAAGCTGGTACRGAAAAAACCTTCTGTATAAAGTTCGAAATGGTGAATTGAGGTAGAGTAGACCGATGATCCTGTAGTCATTTTGCCGGCTATTGAAAGAAAAAGCTTGCATCTGTTCTCCCTATTATATTAGAAAACAGGTCCGATCTCTCTCCAAACCTAACGTGATAGTTTCCCATCATAAGGCTTTCTATCTATAGATTGAGCCATTACCAAGGAGCTAATTCGTTCAGAACTCAGTTGACTGCTTCTATAGATAAGGCGGAGCGTCCTTGGCTCAGCATT…	76	CBI31105	Vitis vinifera	unnamed protein product [Vitis vinifera]	2.28529e-12	84.6154	CBI31099	Vitis vinifera	unnamed protein product [Vitis vinifera]	3.48036e-12	68.3333	XP_002535138	Ricinus communis	conserved hypothetical protein [Ricinus communis] >gi|223523943|gb|EEF27244.1| conserved hypothetical protein [Ricinus communis]	7.81012e-11	81.8182
Aduranensis_large_rep_c248	CATTACGGCCGGGGATGGAAAAAATTGTCCTTGAAGCTTTGATTTTGACCTCAGCAGTGGTTTTCCTCTCTAACTGGCTATGCCTTCTGGGCATCCAAGAAGGGCAAGGATTTCAGTTACCTTGGTCCATTTTTGTTCACCTGTCTCTTCACTCTGTTCCTTGTCGGCATGATGCAGATGTTCTTCCCTCTAGGCTCAACAGCAAATGCTATCTATGGTGGAGTTGGTGCCATTATTTTCTCTGGTTTTGTTGTCTATGACACTGAAAATCTGATCAAGCGATTTACCTATGATGAGTACATTGGAGCCTCGGTCACTCTTTATCTTGATATACTGAACCTGTTCCTGGCCATCTTGAGGGTGCTGAGACAAGGAAATAACTAATTTTTCATACTCCTG…	68	ACU19337	Glycine max	unknown [Glycine max]	7.04766e-40	75.4717	ACU14127	Glycine max	unknown [Glycine max]	2.05055e-39	74.5283	CBI26161	Vitis vinifera	unnamed protein product [Vitis vinifera]	1.06971e-36	67.9245
Aduranensis_large_rep_c249	CGTGATTGAAATCCATGACCATAACAGAAATATATAATGGTAATAATCTACAAGTTTAATTTCCATGTCACATGATACATACACATTAAGCATACAGGGGTATCAAGAACCAGGCACAAACTTAGTGGCATAGACCCAAGCATTGTTAGCCACAGGGTTATCAAGGTGATCCAAAAGGTTCTCAAGTGGTCCTTTCCCAGTGACAATGGCTTGCACAAAGAAACCAAACATGGAGAACATAGCCAACCTTCCGTTCTTGATCTCCTTCACCTTGAGCTCAGCGAAAGTGACAGGGTCGTCGGCAAGTCCAAGAGGGTCAAAGTACTGTCCCCCAGGATAGAGGTCGTTGCCCTGGCCCACGCCGGGGAGGCCGTTGATGCGGAAGCCCTCGACGAGGCC…	77	XP_002284493	Vitis vinifera	PREDICTED: hypothetical protein [Vitis vinifera]	2.3633e-145	96.4844	XP_002317529	Populus trichocarpa	light-harvesting complex II protein Lhcb3 [Populus trichocarpa] >gi|222860594|gb|EEE98141.1| light-harvesting complex II protein Lhcb3 [Populus trichocarpa]	5.44831e-142	94.9219	XP_002330392	Populus trichocarpa	light-harvesting complex II protein Lhcb3 [Populus trichocarpa] >gi|222871777|gb|EEF08908.1| light-harvesting complex II protein Lhcb3 [Populus trichocarpa]	7.11571e-142	94.9219
Aduranensis_large_rep_c250	TCATTACGGCSGGATTACGGCCGGGGTACCACAACAACAACAAACAAGGTTAGGGTGGGGAAGGGAAACACATCAATTGATCAAAATAATGGGTTCTACCCTTGCGATTTTATTCTTAACTTTCTGCACTTGCTATCTACAGATCGCTGGGGCCGAACCACAACGCCTTTCTACTCTCAAGCTTAATTCCCGCATTCTCCAGGAGTCTATTGCTAAACAGATCAACGAAAACCCAGAGGCAGGATGGGAGGCTGCTATAAATCCTCGTTTCTCCAATTATACAGTTGGAGAATTTAAGCGCCTGCTTGGTGTTAAACCAACTCCTAAGAAGGAACTGATAGGTGCACCCATTGTGACTCATCCAAAATCATTGAAATTGCCAAAGGAGTTTGATGCAAG…	124	ACJ84734	Medicago truncatula	unknown [Medicago truncatula]	3.55771e-176	82.1023	ABD32840	Medicago truncatula	Peptidase C1A, papain; Somatotropin hormone; Peptidase C1, propeptide [Medicago truncatula]	3.55771e-176	82.1023	ACJ85175	Medicago truncatula	unknown [Medicago truncatula]	1.95218e-174	81.25
Aduranensis_large_rep_c252	TTAGGGATATTTAAAGAAGAGAGCTCTGTATTACATAGTAATTCTACTTGAGACCGAGACGGCCTTCAAAAGAATGTTTGCCTTCTATAATTTACAATATGCTTACAGATATTCTGGAATAACAACATAGTGTAAGTGGGGGAATTAGTAAATAACTTTCCCAAACTCTGGTGGTCAGATTTTATGATTCCTTCTTCTTAATCTTAATCTGGTACGGGTATTTCTGGTATATTGAGATACTACTAACCACTATTGGAAGAGCCACAAGGCAATACATTGAAGGTGGTTCTCCTTCGAATAAGAACTGTAGCAATGCTGTGACAAGTAAAGCAGAAACGATGACAAAACCCTTTCTAACACCACCAGCATGACTTGTAACTAAACCAACGAGAATTCCAC…	70	XP_002268717	Vitis vinifera	PREDICTED: hypothetical protein [Vitis vinifera]	6.9203e-102	82.9694	CBI25889	Vitis vinifera	unnamed protein product [Vitis vinifera]	2.0135e-101	82.5328	XP_002310563	Populus trichocarpa	predicted protein [Populus trichocarpa] >gi|222853466|gb|EEE91013.1| predicted protein [Populus trichocarpa]	2.90749e-100	82.5328
Aduranensis_large_rep_c254	GAKGKCGGGCTTTGATGGATCAGATGGCTGTCATTGCTACAGAGGAATACCGCTCTATTGTATTCAAAGAACCTCGATTTGTTGAGTACTTCCGTCTGGCTACACCAGAGTTGGAGTATGGCCGCATGAACATAGGAAGTCGACCAGCAAAGCGAAAACCAAGTGGAGGCATTGAGACTCTCCGTGCAATACCTTGGATATTTGCCTGGACACAAACAAGGTTTCATCTTCCGGTGTGGCTAGGCTTCGGGGAAGCATTTAGACATGTTATTGGGAAGGATATTAAGAATCTTCATATGCTGCAAGAAATGTACAATCAATGGCCTTTCTTCAGGGTCACTCTTGATTTAGTGGAAATGGTGTTTGCCAAGGGAGACCCTGGCATAGCTGCCCTGTATG…	86	ACN32213	Arachis hypogaea	phosphoenolpyruvate carboxylase [Arachis hypogaea]	1.30221e-142	100	Q02909	Glycine max	RecName: Full=Phosphoenolpyruvate carboxylase, housekeeping isozyme; Short=PEPCase; AltName: Full=PEPC 1 >gi|218267|dbj|BAA01560.1| phosphoenolpyruvate carboxylase [Glycine max]	5.1357e-133	91.5888	BAC20365	Lotus japonicus	phosphoenolpyruvate carboxylase [Lotus japonicus]	1.14131e-132	92.5234
Aduranensis_large_rep_c255	TAACGCTAGAGTTGGTATTGAACAAAAGTTTTTGTCAAAAGCTTTTGGTATTTCGTTGTTCTAGGAAAAAATGTGTATCTTTTTGTTGTAGGTTTATTTTACTCTGATTCTTTTTGTAATTTTATGATCATGTTTATCTTTATTTTCACTTTATCAACTGGAGTAGTTTATTAAAAATCATGTCTAAGAATATTTATTCCAGATATGATCATATACCACAAACATATTCAAAAATAGGAGATATAATAATAAAATCATGTTATTAATATGAACTAACATCCTTAATATAACATGATTTTTATATAATTAAACAATTTGAT	125	no hit
Aduranensis_large_rep_c258	ATTACGGCCGGGGACACAAACCAGAGTTAAAGAGTTTACTCTTCATCTTCTTAGTCGTCGACTCTTGTTTCTTTCACACTCTTAGCAACCATGTCTTTGCTCTCAGATCTCATCAACCTCAACCTCTCCGAATCCGGCACCAAGAAGATCATTGCTGAATACATATGGATTGGTGGATCTGGCATGGACATCAGAAGCAAAGCAAGGACAATCTCTGGTCCAGTGAGTGATCCTTCAAAGCTTCCAAAATGGAACTATGATGGTTCTAGCACTGGTCAAGCCCCTGGTGAAGATAGTGAAGTCATCCTATACCCACAAGCCATCTTTAAGGACCCATTCAGGAGGGGAGAGAATATTCTTGTTATTTGTGATGCATACACCCCAGCTGGAGAGCCAATC…	136	P32289	Vigna aconitifolia	RecName: Full=Glutamine synthetase nodule isozyme; Short=GS; AltName: Full=Glutamate--ammonia ligase >gi|170637|gb|AAA34239.1| glutamine synthetase [Vigna aconitifolia] >gi|1094850|prf||2106409A Gln synthetase	9.14791e-169	82.6979	ABW89460	Gossypium hirsutum	glutamine synthetase [Gossypium herbaceum] >gi|159138933|gb|ABW89466.1| glutamine synthetase [Gossypium hirsutum]	1.19475e-168	83.5777	NP_001048045	Oryza sativa Japonica Group	Os02g0735200 [Oryza sativa Japonica Group] >gi|121349|sp|P14656.1|GLN11_ORYSJ RecName: Full=Glutamine synthetase cytosolic isozyme 1-1; AltName: Full=OsGS1;1; AltName: Full=Glutamine synthetase shoot isozyme; AltName: Full=Glutamate--ammonia ligase GLN1;1; Short=OsGLN1;1 >gi|20368|emb|CAA32461.1| unnamed protein product [Oryza sativa (japonica cultivar-group)] >gi|7804487|dbj|BAA95679.1| cytosoli…	1.19475e-168	82.6979
Aduranensis_large_rep_c259	TTTTTTTGGTTCAGATCAAATGATTAAGCATTTCACCAAGTAATAAAATTACATACAGATACAGCAGCATCATATGGAGGATGAAGATATTTCAGTTCAACCAAGAAAAACTGCTAGTAAATCCCAATATCAAACAAACACAATGTCCTTTAAAACAAGAAAGAAAAAAATATTGCTACTGCAACCTAATAATTAGAGACTTGCTCACATACTTACAAATCCATCCAAACTAGAATTCAAGTTTTTTAAAAGACCGTGGCATGGACATCGTCGTCTTCACCTTCCCCAGTTTCGTTGAACATGTACTGATTCTGATACTCCATCAAGTACTGCGTTGATCTTTTGACATCCAAAAATAGATGGTAAACACGGTTTATATCCTCCAGCTCCACTACTTTC…	99	CAN80826	Vitis vinifera	hypothetical protein [Vitis vinifera]	2.59855e-75	79.0323	XP_002323491	Populus trichocarpa	predicted protein [Populus trichocarpa] >gi|222868121|gb|EEF05252.1| predicted protein [Populus trichocarpa]	3.7523e-74	78.6096	EEC80149	Oryza sativa Indica Group	hypothetical protein OsI_21954 [Oryza sativa Indica Group]	2.68908e-72	77.5956
Aduranensis_large_rep_c263	TGTTTGATATCTAAGTTATTCACATATAAGTMGAAACCATGTAAACTAACACATTCCAATCAGTATTACAAAACCATGCATAAGAGCTGACATATCTAATATATCATTGTTCTCATCATACAGATTCTTCTGCTCAATTACATCAATGTCAATGAGAACTAGCAGAAGATTTCAGCATAACAGACACAAGTTATCCTTATTTATTGTCCAGGGACAAAGTTAGTGGCATAAGCCCAAGCATTGTTGGCAACAGGGTCAGCAACATGGTCAAACAGGTTCTGAATAGGTCCCTTGCCAGTAACAATGGCCTGAACAAAGAAACCAAACATGGAGAACATAGCCAACCGGCCATTCTTGAGTTCCTTCACCTTTAACTCGGCGAATGCTTCGGGGTCATCG…	96	ACU19775	Glycine max	unknown [Glycine max]	4.9753e-142	93.2075	ACU18219	Glycine max	unknown [Glycine max]	1.44759e-141	92.8302	AAL29886	Glycine max	chlorophyll a/b binding protein type II [Glycine max]	7.18432e-141	92.4528
Aduranensis_large_rep_c265	TAGCACTAAGRCATGTTTAATTGGAGGCGGAGGCAACCCAGTAATTGACATTACAAGTTTACAAGTTACAACATTTGCTGAACTGGAAAATGCATGAAATTAAAGCAAGTACAGTACGTAATGTAATCAATACAAGATAGATTATTTCTTTATTTGTCAACAACAACTAACATTCCACTTTGTACTTCACATCCATCTTCATTCAAAAGGAGCAGCTTGGTAATCACGAAACTCGAAGAAAGGATTGCTCCTATACATTCACTGGACCAAAAATGATAGGCTAAGCCATCAATTTTTGGATGTTGGATAGTGGCCATAAGGTGGTGGGCATGGGGGACTGTTGTAGCTGGGTGGCTTCTCAAACGGGGGTTTGTACAATGGTGGAGGCTTCTCAAACGG…	112	1308219B		ORF 2	7.43923e-39	44.5415	CBI23617	Vitis vinifera	unnamed protein product [Vitis vinifera]	2.26133e-19	36.0577	XP_002602617	Branchiostoma floridae	hypothetical protein BRAFLDRAFT_81899 [Branchiostoma floridae] >gi|229287928|gb|EEN58629.1| hypothetical protein BRAFLDRAFT_81899 [Branchiostoma floridae]	8.02221e-09	25.283
Aduranensis_large_rep_c266	GAATCTTTTTAAGCTAAATTAAGGAGCAGGCGAATCGATAGTGCTGCTACGTTGCGAACTGTGTGGAAGGAGAATCCAAAGGAATTATTTTCAGAAATCTTGGATTGGTTTTCAGCAGAGTTTTCACAGCTACTTTTGAAGAGTTGTGGTTACAAATGCTAAGCGAAGTGGAGGGAGTGGTACGGCCGGGAGTGGTCGGATACTATGGATACGCTCAAGGCTATGAAAATTATGGTTATGCTCCTACTGGACAGGACCCCAACATGTATGGCAGTTATCCGGGGTATCCTAACTACCAACCTCCGCAGCAACAGCAGCAATTAGGATATAGTTGAGAAGTTACTACTACATTTCTGTCATCTACTATTGTCATGTTATGATACTTGTTGAGTTGTTTTA…	172	no hit
Aduranensis_large_rep_c271	GGCCTGGCTCGGCGGCCAGCTCTTCTCCGCCATGGTGGTTCGCAAGCCCGCCCACCGCTTCCTGGACGAGTTGGAGGTGGCATACGACGAGCAAGAGGACTACGTTGTCATAAAGCACGCGGCGCTGTTCACTTCCACCATCATGAGCAAGCTGCTGGCGAGGCCCAACGTGAAGCTGTTCAACGCCGTGGCGGCGGAGGATCTGATTGTGAAAGGAGGGAGAGTTGGTGGAGTTGTCACAAACTGGGCTCTGGTGTCGATGAACCATGACACACAGTCGTGCATGGACCCGAACGTGATGGAGGCCAAGGTTGTGGTGAGCTCGTGCGGGCACGACGGGCCTTTCGGCGCCACCGGGGTTAAGAGGCTGAAGAGCATCGGCATGATTGACAGCGTGCC…	69	ADG27845	Gossypium hirsutum	thiazole biosynthetic enzyme [Gossypium hirsutum]	1.38448e-102	85.0877	XP_002317206	Populus trichocarpa	predicted protein [Populus trichocarpa] >gi|222860271|gb|EEE97818.1| predicted protein [Populus trichocarpa]	3.0843e-102	84.2105	ABK95834	Populus trichocarpa	unknown [Populus trichocarpa]	3.0843e-102	84.2105
Aduranensis_large_rep_c272	CATTACGGCCGGGAAGCCTTATTGACAACTATGTAACCCAGCTGAGTTTTGTTCTCTCTCGCAAAGCAGCTAGTCTCGTCAGTCTTCAAGCCCGGCTCGCAAGATTCCAACATCGACTAAAAGAACAGGAGATACTAAGTAGAAAAAGAGTACCTCGTTGAGAGACCTGGTTTTATTCAATGATGATCATGTGTATGTTCTTGATGTAATTTGTTAGCAAATATATAGTTTAAAGGTTTTTGTTCATTTGATATCAGCGGATCTTTCGTTGGATATTCAAATTTAATTCACTTAAATGTATATTTGTCTCCTTGTGTGATGTTACTTCGACCTCATGCCTAGCAAGTTGAATTCGTGTAACAAAAGAAAAAAMTTCATAGGAAAAAAAAAGAA	81	NP_680704	Arabidopsis thaliana	kinesin motor protein-related [Arabidopsis thaliana]	8.53138e-19	96.0784	XP_002271765	Vitis vinifera	PREDICTED: hypothetical protein [Vitis vinifera] >gi|297736848|emb|CBI26049.3| unnamed protein product [Vitis vinifera]	1.45523e-18	96.0784	XP_002516928	Ricinus communis	kif4, putative [Ricinus communis] >gi|223544016|gb|EEF45542.1| kif4, putative [Ricinus communis]	1.45523e-18	96.0784
Aduranensis_large_rep_c274	AAAAAWTGAAAAATCACTCCATAAAGAATATTCAGTAAAGTCGTTGTTGTCAAGAATAGAAAGTATCCCTTAAGAAAAGGAAATTATCCCTTAATAATAATATAAGGCAATAAGTACACTGTTAAAAACTTCAGATCATTGATCAAACACTGTTTTATGCTTCTACTCCACACACTAAGGTCAACAACACTCATCATAGAATCCTTCATCATCACCATATCTGACTCTACCCTCTCTGCCACAGAACAGAACATTCTCTACTGCTGGGCGCACTGTACCCTCTGTGCACCACCAGGCATGTCATCATCTTCTTCATATGCCTCCTGCTGAGCTTGTGCCTTCCTCCTTGACTCTTCCTCCATG	81	ACU21221	Glycine max	unknown [Glycine max]	6.16581e-09	85.2941	ACJ84348	Medicago truncatula	unknown [Medicago truncatula]	6.16581e-09	82.3529	ABR25963	Oryza sativa Indica Group	DnaJ heat shock protein [Oryza sativa Indica Group]	6.16581e-09	85.2941
Aduranensis_large_rep_c276	TCAACGCAGAGTGGTCATTCCACCTTGATGAAGAGGGGAAGTTCCTCTGAAACGGCGTTGAAGTCTCCTCTTTTGGAGATGAAGACATCAGCCATGGTTGGTATCTTTCCAATTATGGTTGTTCGGTCTTATCTTGATAGCTCAAAAGGTTGTCAAGTGCCAAGAGGCGAAAATCTAGGTAACTGCCAGGAGGAGAAATCCTTCTGGTCTGAGTCCTAAGGTGAAAGTATGGTCTTCTTGATCATATGATCTGCTGCGTAAGTGTTGCAATCTCGACGTAGTAGAGCTAGCCTCGCCTCAGCTTCACCAGCACTACATGCTCCGATTGGGTAACACCGGTCACGCGAGAGGTCTCTATCCTCGTGGGTCCAAAAGGCCATCGAGGGAGATTGTCGAGTC…	78	no hit
Aduranensis_large_rep_c277	ACGAATACCAAAAACGAAAAGTACGGAGACAATGATTATGGAAGATATGGGGAAAAATGATCCTAAATACAGAGGTTACRCAGAGTGGGACGAATACCAAAAACGAAAAATACGGAGACAATGATTATGGAAGATATGGCCACAGAGGCGACTATGATGACAACGACGGCTATGGACGTGTTGAAAAAACATAGATTCAGATATGTTAGAGACGATGATGACTTTGATGATAATGAGCCAATATCCGCCTGGTTAGAAGTGAACAGAGTGGAACAATGTTCAGACAATAAAAATGTCAAATTGTTGGATGTTAATTTGCCCATAAGCATTCTTGGTGCTGCAAACTCAAACAATAAGGATGTGTGTCAAGTAGATAACCAGTTTTATCAATACACTCAC…	65	no hit
Aduranensis_large_rep_c281	TTAAAAAGTGCAGTGCACAATATCGAAGTCATAATTTAGTCATTACTTGATTGGAGTCCGATCCACCAACTCACTGATAAAAGTTTCTTTTTGTTTTGAGAAAAAAAATGTCCCAGCAGCTTCAACTGGGAAAAGGACATCATCAATTTTGAGATGCATCGTATATAATTTAACAGATCAAAAGCAGATAGTTTGAACCTTCCTGTTATCCAGGGTTTCAGAGCTCTCCATTACCATTATCCTCTCCCTTTTCTGAAATACTCCTTTGACTGCAGTGTTTGCTCAAATCTTGACAAAGAACTTTGCTCACTTCTCCCACTTTAACGGATCCTTTCTTTATCAACTCAGCAAACTCATCTTCTGTTTCTTCAAGCAATCTTCCACAATAAGTAGATATAT…	65	XP_002273352	Vitis vinifera	PREDICTED: hypothetical protein [Vitis vinifera] >gi|297745574|emb|CBI40739.3| unnamed protein product [Vitis vinifera]	3.06134e-52	70.0637	XP_002306987	Populus trichocarpa	predicted protein [Populus trichocarpa] >gi|222856436|gb|EEE93983.1| predicted protein [Populus trichocarpa]	2.59158e-51	65.8824	ABR46199	Arabidopsis thaliana	At1g42480 [Arabidopsis thaliana]	2.68186e-48	60.9467
Aduranensis_large_rep_c282	TATTTTTTTTGCATCAAATGGTAAACTTTCATAACCATAAAAAGATTGTCCACAAGCATTCTTCCCCCAGGAAGAGCAAGTCAATCATTCAAAAGGAGAGACTTTCATCAGACTAAATTAGAATTGAAAACAAAATAAGAAAAAGAAAAAACAACTATATTTCAATATTTCCCACCTTGCTCCTAACTCTCTTGTAAGTAACAGAAGCAATCTGCTGCTCTGCAACAAAGTAGATCTAGATTTACAAGATAGGAAACAACCAACCAACCAAAGAAAAAGAGATAGAGAGAAGGGGAAAAGAAATTTAAAAAGAAAAAGGAAAACAAAACCCAAAAGATATAAACCACCTTAAGCAGAAACCTAAAACCCAAAAACCCTAGGAGTAAGGAAACCTGTTAG…	99	CAN60974	Vitis vinifera	hypothetical protein [Vitis vinifera]	7.3184e-74	56.4103	XP_002273579	Vitis vinifera	PREDICTED: hypothetical protein [Vitis vinifera]	7.3236e-74	56.4103	CBI18372	Vitis vinifera	unnamed protein product [Vitis vinifera]	7.32374e-74	56.4103
Aduranensis_large_rep_c285	AGCAAAGTAAATGACATCTGTCTAAACAAACTAATGAACTAACTATAAGACCAACCCAACTTAGTTATGGGGATTGAAAAATATTGTAAAAGCCACCATACCATCAAACAACCTAAGCATATACAAATAAGCATATAGAGCTAATCAACATCAGAAATTTGTGTGCACAAAAAAGTAGTCTCACACCCAACACAATCTATCTAAACTATTAGATCATAGATAGACCAAAAATTGTCTAGCACTCAATGGAGATGGAGGACAAAATTGTCCTTACACATATTTGGTTGCTATCACACAGTGTATGCTTGCTGTATTGTGTCAATGTCAAGCCCCTTCAGTCTAACCACTGACTCAACATGGCCTTTCAGTGTATGCAGTTCTCTCAATCTGGCAATCTCT…	62	BAC77533	Sesbania rostrata	plasma membrane H+-ATPase [Sesbania rostrata]	7.4975e-82	78.4314	XP_002517457	Ricinus communis	H(\+)-transporting atpase plant/fungi plasma membrane type, putative [Ricinus communis] >gi|223543468|gb|EEF44999.1| H(\+)-transporting atpase plant/fungi plasma membrane type, putative [Ricinus communis]	1.41397e-80	77.9412	XP_002270344	Vitis vinifera	PREDICTED: similar to plasma membrane H+ ATPase [Vitis vinifera] >gi|297734039|emb|CBI15286.3| unnamed protein product [Vitis vinifera]	1.2387e-76	74.6269
Aduranensis_large_rep_c286	TGGGGAAATTGAAACCCTCTAACTCCGATATATATAAACCCTCGTCGCTTCTCCAAAACTTGGTTCTGCCGTTTCTCGACGCTACTTTCATCTTCCTCTTCTCGACGTACTCATGGCTTTGCCGAATCAGCAAACCGTTGATTACCCTAGCTTCAAGCTCGTTATCGTCGGCGATGGTGGAACAGGAAAGACTACATTTGTGAAGAGACATCTTACTGGTGAATTTGAGAAGAAATATGAACCAACTATTGGTGTGGAGGTCCACCCTTTGGATTTTTTCACAAACTGTGGGAAGATTCGTTTCTATTGCTGGGATACCGCTGGCCAAGAAAAGTTTGGTGGTTTGAGAGATGGATATTATATCCATGGGCAATGCGCGATCATTATGTTTGATGTCAC…	96	ACJ86144	Medicago truncatula	unknown [Medicago truncatula]	1.56983e-117	92.3077	ACJ83916	Medicago truncatula	unknown [Medicago truncatula]	5.96533e-117	91.8552	ACJ83982	Medicago truncatula	unknown [Medicago truncatula]	5.96533e-117	91.8552
Aduranensis_large_rep_c288	CGATATAACCGCCTATGCTCAAGATTCACCGCAAGACTATCTTGATGCTCACAACGCAGCAAGATCAGAGGCAGGTGTAGCCGATTTTGGCTTGGGACGACGACGTTGCGGCGTTCGCCGAGAACTACGCATCGGAACGCCAAGGGGACTGCGAAATGATTCACTCCGGTGGCGGCGACGAGGGTTACGGCGAGAACATTGCATGGAGCAGTGGTGATCTTGCAGGCAGCGAAGCAGTGGCAATGTGGGTGGATGAGAAAGACAAGTATGACTACGATTTAAACTCGTGTGTTGGCGGAGAGTGCCGTCACTACACTCAAGTTGTTTGGAGTAACACTATTCGGCTTGGATGTGCCAAAGTGAATTGCGATAATGGAGGCACTTTCATTACTTGTAACT…	57	ACU15480	Glycine max	unknown [Glycine max]	1.15338e-54	70.9677	AAD33696	Glycine max	PR1a precursor [Glycine max]	4.72408e-53	70.1613	ACU15426	Glycine max	unknown [Glycine max] >gi|255634080|gb|ACU17403.1| unknown [Glycine max]	2.52578e-51	66.3866
Aduranensis_large_rep_c289	GCATTACGGCCGGGAAGCAGCTTGAGGACGGCCGCACCTTGGCAGACTACAACATCCAGAAGGAGTCAACCCTTCATCTTGTACTTCGTCTACGTGGTGGCATGCAGTATTTTCGTTAAGACCCTTACCGGAAAGACAATCACCCTGGAAGTTGAGAGTTCGGACACCATCGATAATGTCAAAGCAAAGATCCAAGACAAGGAGGGAATTCCCCCGGACCAGCAGAGGTTGATCTTTGCTCGGGCGAAGCAGCTCGGAGGACGGTCGCACCTTGGCTGATTACAACATCCAAAAGGAATCCACTCTCCACCTTGTGTTGCGTCTCCGTGGTGGGATGCAGATATTTGTCAAGACTTTGACAGGAAAGACCATCACTCTTGAGGTTGAGAGCTCGGACAC…	145	XP_002282119	Vitis vinifera	PREDICTED: similar to polyubiquitin [Vitis vinifera]	1.02418e-85	100	NP_849299	Arabidopsis lyrata subsp. lyrata	UBQ10 (POLYUBIQUITIN 10); protein binding [Arabidopsis thaliana] >gi|240255758|ref|NP_849301.4| UBQ10 (POLYUBIQUITIN 10); protein binding [Arabidopsis thaliana] >gi|297809731|ref|XP_002872749.1| hexameric polyubiquitin [Arabidopsis lyrata subsp. lyrata] >gi|170352|gb|AAA34123.1| hexameric polyubiquitin [Nicotiana sylvestris] >gi|870792|gb|AAA68878.1| polyubiquitin [Arabidopsis thaliana] >gi|41153…	1.03028e-85	100	AAB36545	Phaseolus vulgaris	ubiquitin-like protein [Phaseolus vulgaris]	1.03184e-85	100
Aduranensis_large_rep_c290	AGTGGTATCAACGCAGAGTGGAGATTTTGGCTGTTCGAGCTTGGAGAAAGGCATTGCGTATCAGTTGCAAAAGGTCACCCAAGATCAGCTGCTATGAACTATAAAGAAACTTTGAATAAAATTGACTTTATAGAAGACGAATATCATCAATTTCTTAATCTTCCAAATGTAGACTTTGTTGAACTAAGTATAGAACAACTGCTGTTGGCTCTACAAAAAGCAAGGGTAGGTAAGCATAGAAGTTAGGTGTTAATGTAGGTTGGAAGAAAGGTTTGTGTATCTCTTGAGCAAACAATTTTTTCCAATGACTATGCAATTACACTACTACAACAACAACAACATCAACAACAATAACAACTATCCCACTACATGACCAGACGATGTCATTGAACTATAACA…	49	XP_002315436	Populus trichocarpa	predicted protein [Populus trichocarpa] >gi|222864476|gb|EEF01607.1| predicted protein [Populus trichocarpa]	4.0687e-16	63.4921	XP_002524999	Ricinus communis	aminoadipate-semialdehyde dehydrogenase, putative [Ricinus communis] >gi|223535743|gb|EEF37406.1| aminoadipate-semialdehyde dehydrogenase, putative [Ricinus communis]	5.31389e-16	63.4921	CBI18589	Vitis vinifera	unnamed protein product [Vitis vinifera]	4.97365e-14	52.7778
Aduranensis_large_rep_c291	TAACTACTTAAATGGGAATTTTGAATGAATATTGAATATATAAATACGTAACGAACACTAGCTTTACAAACAAGAAGTTGGAAATGTACATCGATTTGTTTGCAAAATAAAAATGGCAGGCTAGGCTAACCTGTAATAACTCAAACTACACAGCAATGATAGCAGTTAAATAGCATTGGAACAACAGTTCTTTTTGCTTCTTTTTGTACCTTTTTTTGCGCCCCTATTGTGCACTGAAATATACAATATTGAAATCCAATCCAAACTGAGAGATAGCGTAGGCATCAGTTAATTCATTCAGAACCACGTCAAATAAATTTAACAAAATTATCGTGATGGAGAAGATGATGTTGATAATGGTTTCTGACATTCACGCCGCAGGCTGTTTTCCCTAGTGTA…	64	ACU21512	Glycine max	unknown [Glycine max]	2.86313e-45	78125	XP_002305443	Populus trichocarpa	predicted protein [Populus trichocarpa] >gi|118486373|gb|ABK95027.1| unknown [Populus trichocarpa] >gi|222848407|gb|EEE85954.1| predicted protein [Populus trichocarpa]	3.28353e-40	73.9583	XP_002313780	Populus trichocarpa	predicted protein [Populus trichocarpa] >gi|222850188|gb|EEE87735.1| predicted protein [Populus trichocarpa]	7.26117e-40	72.9167
Aduranensis_large_rep_c294	ATGAATCCAGTGGACCATCCTCATGGTGGAGGAGAGGGCAAGAGCAAGAGTAGTGGTCGGTGGGGAAAAGGATCTCGAACTCCTTGGGGTAAGCCGACTAAGAGTGGATTACGGCCGGGCCCCTGAAACGGAGGAAGTAGTATCCAATATTCACTATAGATGCTTTTCATGCTTCAAATGTTAGCTGCTTGTGATAATTGTTGTTAACTTGTTATGGGAATTGGGGCTCCTGCTTAGGAAAAGTATCTACTTGTAGTCCTGGAATGAATAGGTTAAGCCAATTGACTAGTTTATTATCTCTTTACATTATTAGTTATATCTAACAATTGATACTTGATTGTTATTAATATGTTTGTGAAGATATACATTTTTAAGTTTTAGMTTTDWTTTATGTGTATG…	63	no hit
Aduranensis_large_rep_c295	TTTTGTTATTTTAAACAAAGTACAAGTTCAATTGAAATGGATAAGGCTTTAAGAATAACAACAACATGTGAGCAAATATCACCATCAAATGAACAAGAGAATATTGTCCGAGACTTCTCAAAAAGATGAGAACTCAATATTGGAGCTACATTTTCCATGTGGAAAAACAGGGCAGTCAATGAAGCTTGAAGCATCAGTGTCCACACACAAGTAAACTTGGTAAAGCTGGCTGTTACCGGATGAGTCTGAATTGCACTCAATGAATGGAGTGAACCCAATTGAATCACTTATTGCATTCTTAATGCTGCTCAAACTGTAGAATCCCCCATCTGGATTTATACCTGCACTGGTAAGAGCTTGAAGGAGGTTGGYYTTTTTGTTTAAGGTTAAGAGCTGCTT…	47	XP_002522442	Ricinus communis	ribonuclease t2, putative [Ricinus communis] >gi|223538327|gb|EEF39934.1| ribonuclease t2, putative [Ricinus communis]	9.90081e-52	62.987	CAA10130	Cicer arietinum	ribonuclease T2 [Cicer arietinum]	5.43276e-50	62.3377	XP_002311302	Populus trichocarpa	predicted protein [Populus trichocarpa] >gi|222851122|gb|EEE88669.1| predicted protein [Populus trichocarpa]	9.26688e-50	60.1307
Aduranensis_large_rep_c296	AATATTATTTATTGACAAATTTGGATAAATGTGTCAACAGTGGTGCAAAAGTAGTTCTTTCACGATTGGCTATTGGTGATCTTGCTACACAGTATTTTTGCAGATCGAGACATTTTCTGTGCTGGTCGTGTAGCAGAAGAAGATTTAAAAAGGGTTGCTGCTGCAACTGGTGGAACTGTACAAACATCTGTCAATAACATCATTGATGAGGTACTTGGAACTTGTGAGGTTTTTGAGGAGAAGCAGGTTGGAAATGAAAGGTTCAACATATTCAATGGATGTCCATCTGGACAAACAGCCACCATAGTTCTTCGTGGAGGAGCTGATCAGTTCATAGAGGAAGCAGAGCGAAGTTTGCATGATGCAATCATGATTGTTCGGAGGGCTTTGAAAAACTCA…	176	XP_002312854	Populus trichocarpa	predicted protein [Populus trichocarpa] >gi|222849262|gb|EEE86809.1| predicted protein [Populus trichocarpa]	2.5033e-125	94.8276	XP_002528805	Ricinus communis	chaperonin containing t-complex protein 1, eta subunit, tcph, putative [Ricinus communis] >gi|223531758|gb|EEF33578.1| chaperonin containing t-complex protein 1, eta subunit, tcph, putative [Ricinus communis]	3.26379e-125	95.4023	XP_002328218	Populus trichocarpa	predicted protein [Populus trichocarpa] >gi|222837733|gb|EEE76098.1| predicted protein [Populus trichocarpa]	3.26389e-125	94.8276
Aduranensis_large_rep_c297	AAAAGCTGAAGCAGAGAAAAATACTTCAGATCAAGAAAAGCTGAGGGAGAAGCCGAGTCCAAATACCKGYCGGGACTYGGAATAGCTCGACAGCGCCAGGCCATTGTGGATGGACTGAGGGACAGTGTGCTTGCATTCTCCRAGAACRYGGCCGGGACAACAGCAAAAGATATCATGGACATGGTTCTGGTGACACAATACTTCGACACAATGAAGGAAATTGGTGCTTCTTCAAAGTCCTCAGCAGTGTTCATACCACATGGTCCTGGTGCTGTTAGGGATGTTTCTGAGCAAATCAGAGATGGTTTACTTCAGGCCAATGCCTCACCAAATCTCTTAAATTAAGCCTTTTTCTGGAATTGTAAATGACAATACTAATGTATATTGTGTGTGTGTGTG…	48	NP_001062981	Oryza sativa Japonica Group	Os09g0361200 [Oryza sativa Japonica Group] >gi|255678833|dbj|BAF24895.2| Os09g0361200 [Oryza sativa Japonica Group]	1.37682e-41	83.0189	EEE69559	Oryza sativa Japonica Group	hypothetical protein OsJ_29063 [Oryza sativa Japonica Group]	1.37682e-41	83.0189	BAD23328	Oryza sativa Japonica Group	putative hypersensitive-induced response protein [Oryza sativa Japonica Group]	1.37682e-41	83.0189
Aduranensis_large_rep_c298	CAACGCTAGAGTTGGCCATTTACGGCGGGGAGTTTGGAGACCTGGAAGATGATTGATGAAGTACGACATTGAGGAGGATGATGAAGAGGATGATGATGATGAGGAAGATGAGGATGAGGATGATGAGGATGAGGATGAAGAAACCAAGACCAAAAAGAAGCCATCACATAAGAAGGGTGGAAGAGCACCGGCTGGTGAAGGTCAACAGGGTGAGCGACCTCCAGAGTGCAAGCAGCAGTAGAAGTTTATCTATTATGATTTATGCAGTAGCTGAAAGCTTTCTTGTTGGAGAATGTCTGTTGAAATAGTGGGGTTCATGCGGTTTTGTTTTATGATGCTTAATTCATTTTTCTCTTTTAAGGTCTTGGTAGTTTGAATTGTTGGTCCCCATTCTCCTAT…	48	no hit
Aduranensis_large_rep_c299	TTGCTATGAAGAATGACACCATTGAAGATATTAATAGAAATGTTTCAACTTTGACGGATTGGGTAAGAAATTGGCATCCTACATCCTAGATTCCTAGTCATATAAAAAAGGGGAGAAAATGGAAAAGAAAAGATATTAATTTGTAGAAACTTTCATGTAACAGTGTGATAAAAAAGAATATGGATTATGGATATTTATGTTGAACTGCTACATGGATATGCAGTGTTGCTGATTCGTCTTACTCGTGTCAAGTGTTATGAGTTGGTCTTTTTGGAAGAAAATR	58	no hit
Aduranensis_large_rep_c300	ACATTCTGTTTTCAGATTGACACATTAGTAAATAGTAGGAAGAATGAGGATCCTTTTTTAAAGGATGAATTTTATAGTGCCAATAGGGATGAAACTGTTCCTGTTTTAAGCGCTGGTTTCATGTGTACAAAAGGTTGGTGGGGGATAAAACCCGCTTTAATCATTCAGGCATTCGAACGTTCATAAGGGAGTATGAAGACGCTGCTCCGGCTAGTCTTCTCGAAGGAAGGGAAACCCAGAGTGGTGCTCATTGTTTGATATATTGGGGAACTTCGCACTTATTAAAGATATTATACAGAGTAGCAGCAGGAGCCTCTGGTGAGGACTTAGGTGGACATAGAGTTCACTCAGAGATTTTTAAAGGGCCTGAAAATATTAACTCTCATTGCAATAAATGTT…	50	XP_002275795	Vitis vinifera	PREDICTED: hypothetical protein [Vitis vinifera] >gi|147796390|emb|CAN72551.1| hypothetical protein [Vitis vinifera] >gi|297743027|emb|CBI35894.3| unnamed protein product [Vitis vinifera]	1.94759e-28	62.8205	XP_002521350	Ricinus communis	Phosphatidylcholine: Diacylglycerol Acyltransferase [Ricinus communis] >gi|223539428|gb|EEF41018.1| Phosphatidylcholine: Diacylglycerol Acyltransferase [Ricinus communis]	2.92405e-26	61.039	XP_002278397	Vitis vinifera	PREDICTED: hypothetical protein [Vitis vinifera] >gi|147780467|emb|CAN62548.1| hypothetical protein [Vitis vinifera]	2.92492e-26	64.1026
Aduranensis_large_rep_c301	AAATTGAATTTTCGAAACACAGCTTTTTTGCCCGCTCAAATATTCAGATGGATGAAGTGTTAGCATCAGTTGCTGAAACAATAAAAAAACTTTGCTGTAATTTACCTTGTGGACATCACGGAGGTTCCTGATTTCAACACCATGTACGAGCTCTATGACCCATCCACAGTGATGTTCTTCTTTAGGAACAAGCACATTATGATAGACCTGGGCACTGGAAACAACAACAAGATCAACTGGGCTCTCAAGGACAAGCAAGAGTTCATCGACATTATCGAGACAGTTTACCGAGGGGCAAGGAAGGGCCGTGGTCTCGTGATTGCCCCCAAAGATTATTCAACCAAGTACCGTTACTAAGCCTCACAAGCAAAGATTGCTGCTTTGTTGTAATCACCATAT…	39	ABF70077	Musa acuminata	spliceosomal U5 snRNP-specific 15 kDa protein, putative [Musa acuminata]	1.06672e-48	98.8889	NP_196446	Arabidopsis thaliana	YLS8; catalytic [Arabidopsis thaliana] >gi|11692866|gb|AAG40036.1|AF324685_1 AT5g08290 [Arabidopsis thaliana] >gi|11908020|gb|AAG41439.1|AF326857_1 unknown protein [Arabidopsis thaliana] >gi|12642840|gb|AAK00362.1|AF339680_1 unknown protein [Arabidopsis thaliana] >gi|14030633|gb|AAK52991.1|AF375407_1 AT5g08290/F8L15_20 [Arabidopsis thaliana] >gi|10178271|emb|CAC08329.1| putative protein [Arabidop…	1.40879e-48	100	XP_002310072	Vitis vinifera	predicted protein [Populus trichocarpa] >gi|225432821|ref|XP_002283622.1| PREDICTED: hypothetical protein [Vitis vinifera] >gi|255577696|ref|XP_002529724.1| mitosis protein dim1, putative [Ricinus communis] >gi|118484553|gb|ABK94150.1| unknown [Populus trichocarpa] >gi|222852975|gb|EEE90522.1| predicted protein [Populus trichocarpa] >gi|223530788|gb|EEF32653.1| mitosis protein dim1, putative [Ric…	1.83633e-48	98.8889
Aduranensis_large_rep_c302	TTACGGCCGGGGGGGGGGGGTTAAACGAGTTTATTGGCGAAGCGAAGATTGGTTCGCTCAACGAACGCTTCAACGGCAAAATTTCCCGGGCGAAAAAAAAGAGGAGGGGGTTCGTGTCTCTCTCTTTGATCTCGTTCTCGCAACAATTCCCTTCATTCCCTTCTCACGCGTAGTTTTCCATCTCCACCATAAGACGGTGATTAATTGAAGCGTGAGGAAGTTTCAGCAAGTGGAGGAGAGAGAGAGAGACAGAGAGAAGAAAAAGGGGTGGTGTTGTTTGTGTGTTGTAGAGTGATTCAGAAAAAGGGGTCCTCAGGTGAAAGATCTGAGGCTTTTAGGTTTTTGAGGGTGTAATCGAAGAAGAAGAAGATGAGCGCTTCAAAGTTCATCAAGTGCGTT…	122	CAA10815	Nicotiana tabacum	Rop subfamily GTPase [Nicotiana tabacum]	5.36281e-84	86.0759	XP_002313709	Populus trichocarpa	predicted protein [Populus trichocarpa] >gi|222850117|gb|EEE87664.1| predicted protein [Populus trichocarpa]	2.21428e-79	92.0863	AAF26755	Arabidopsis thaliana	T4O12.8 [Arabidopsis thaliana]	3.15633e-78	91.3669
Aduranensis_large_rep_c304	TTACGGCCGGGTAGCGATGACTCATCTTCCATGGCACGTTCATCATSAKMYTCATTATCCAAATGCAAATACCAAAAGACGACGAGAACCAGCGGTGTCATTTTTTTTTGATGTGAAAATCATCCACTATAGCGATGAATAAAAAGCCGAGCAAAGAGTACATTGATGTGCAAGTCTACATGAACCAAAATCCATAATTCACGAGAGGCAACCATAAAAGTCAAAAAAGAAAGAGCTAACACTCCTCAACGGGTAACATATCACGGGTTGGGAAAACATTTATTCAGAGACTTTGCAGCTGGACATAATAAACACATATTACTCAACGGTAGTCCTCCTTTGCAGCAGCACCACCTTACTGTTTTGCAATGTGAACAATAAGATCAACCACGCGAGTGC…	822	XP_002320600	Populus trichocarpa	predicted protein [Populus trichocarpa] >gi|222861373|gb|EEE98915.1| predicted protein [Populus trichocarpa]	6.32097e-17	62.5	CBI38317	Vitis vinifera	unnamed protein product [Vitis vinifera]	5.60994e-15	73.2143	XP_002263367	Vitis vinifera	PREDICTED: hypothetical protein [Vitis vinifera]	5.60994e-15	73.2143
Aduranensis_large_rep_c306	TCAACGCAGAGTGGTTACGGCCGGGTGGAAATTCATCATTGTGTTCAGAGTGGAAAAGATGCTGCTGTGAGGACATAGCAACCTGATTCACTTGTCCAATGGAGAAGTGCAAGAGACGTGTTTGATGCCAATGTACCTTTTGGTCTGCGTCCTGCATTATCAAAAATTAATGTTCTAGTGACTCAAAAGAAACTTTGCAAAAATTGTATGTTATGTAAGATCAGTTTATAGATCCAGCGGAAGATTGTAACATGAATTCATTGAATTGACCCTTTTGGTACTTGGGTTTATTTCAGTGAAATAATTTGGCGGTTCTCTAATCTGCAGATTATTCCTATTCTCAGTTCTCACTGGACAAAGCCCTTGCATATTATGTGCTACCCATCACATGATATGTTC…	47	no hit
Aduranensis_large_rep_c315	TGGGGAACCTGCTTTCAGTGTACTGGTTTCCAGATTTATCTTGGGTGAAACCTTTCCGGTGCCGGTTTATTTGTCTTTGATTCCGATCATCGGTGGATGTGCACTTGCCGCTGTGACTGAGCTCAATTTCAACATGATTGGTTTTATGGGGGCTATGATATCAAATTTGGCATTTGTTTTCCGTAATATCTTTTCAAAGAAGGGAATGAAGGGAAATTCTGTCAGCGGAATGAATTACTACGCTTGTTTATCTATGTTGTCATTGGTAATTCTCACACCATTTGCAATTGCTGTGGAGGGGCCACAGATGTGGGCAGCTGGATGGCAAACCGCCCTCTCGCAGATCGGACCTCAGTTTATATGGTGGTTGGCGGCTCAGAGCGTATTTTATCATCTGTA…	90	ACU23286	Glycine max	unknown [Glycine max]	3.16e-96	90.7216	AAX47109	Glycine max	putative plastid glucose 6 phosphate/phosphate translocator [Glycine max]	3.16e-96	90.7216	AAC08525	Vicia narbonensis	glucose-6-phosphate/phosphate-translocator precursor [Pisum sativum] >gi|126506772|gb|ABO14803.1| plastid phosphate translocator [Vicia narbonensis]	9.19419e-96	89.2308
Aduranensis_large_rep_c322	GTGTGTTAATGAGAATTGATGATGCTTTGCATATCATATCATCTAGGGTTTAAGTTTTCTGAATAGTAGATGGCATCAACGCAAAAATTAAGTATTGAACAGCCCAATTTTCTTAGATTTTCATATTTGTTTTTCTTATATTTATTGTTGTTTTAGTTTGGAATTTTGATCGCTAAGGTTTTGATTTAAATTAATACTTTATTTTCTAGTCATTTTGAAGGATATCGGACCAGTCTTGATTGATACTTTCCCTCTTGAAAACTAGCCTAATATTGCTTATTATTTTTTGATAAAATATAATTAAGCACATTGT	65	no hit
Aduranensis_large_rep_c324	GTGATAAGATGCTGGAATCACTGGACATGAGAAAAGATGTGCAAGACATTTCTAAGATGATCCCCATGATAAGCAAGTGATGATGTTTTCTAGCAACACTTAGCAAGGAAATTCGTCCCGTCTGCAAGAAATTTATGCAAGATCCAATGGAAATTTMTGTTGACGATGAAGCCAAGTTGACCCTTCATGGACTTGTGCAGCACTATATTAAATTGAAAGAGGAGGAAAAGAACAGGAAGCTGAATGACCTTCTTGATGCATTGGACTTTAATCAAGTTGTGATATTTGTTAAAAGTGTTAGCAGAGCAGCTGAGCTTGACAAACTACTTGTGGAGTGCAACTTCCCATCAATATGTATTCATTCTGGAATGTCCCAGGAAGAAAGGTTAAAGCGATACA…	46	ACU23716	Glycine max	unknown [Glycine max]	6.14096e-99	83.75	XP_002309623	Populus trichocarpa	predicted protein [Populus trichocarpa] >gi|222855599|gb|EEE93146.1| predicted protein [Populus trichocarpa]	1.49436e-94	80.8642	XP_002324856	Populus trichocarpa	predicted protein [Populus trichocarpa] >gi|222866290|gb|EEF03421.1| predicted protein [Populus trichocarpa]	3.31794e-94	80.2469
Aduranensis_large_rep_c332	ATTATATCAATTCAGACAATGTTCTTCTATATAATACATTAAAGAAAGCACATTACGGCCGGGATACAATACAACCAATAATAGGAATTAAATAGACACAGATCATAATTCCTACAAGAAACATATGATAATAACTGCAGAAATTCCACTGGAACCAACCATAGATCAACAGAAATAAGATTGACTAAAAAAGTTAACCTTTTGTACTGATCTTCTTCGATGCTCAGATTCGGAAAACATCTGTTTGGAACCTCTCATCATACAATCTCCAATGCCCATACCTTTCAGTGTGAAAGACAGACCTGGGAATATAGAAATTTGGCTTTTTAATCTCTTTTAGGTGTGCCAAATTGGGCGTTGCATTCACAATGTCTCGACTGGTTAAGTTAGCGCACCCAG…	69	ACJ84674	Medicago truncatula	unknown [Medicago truncatula]	5.10581e-135	76.1905	XP_002277519	Vitis vinifera	PREDICTED: hypothetical protein [Vitis vinifera]	4.32233e-134	72.3473	ACU18806	Glycine max	unknown [Glycine max]	1.81598e-132	73.1392
Aduranensis_large_rep_c335	TTAAWTACAAATATTATTTTTCATAATTAATTACTCGCTTTTTTAGAACATTGTTTTTTCTTTCATACATGAAGCAATTCAAGATAAAAACAAGAGTATAAAACCAAAATACAAGAAACACAACACACAAAGGTGAAAAAAAAAGAAGAAAGGCCATGATGAAAATACAAGGCAATTAAGCAGACAGCAGGACGAGGTGAACTGTAAAAAGAAAACAAGGAGGTCCCAACAGCATGCATCATTCAGCAAGGTTCTCAATGAGAAGCACTCTGTTTTTCTTTCTCTTTGTCGTCCTCTGACTTGGGGTGATAGCCAGGGAGCTTCTCTTTGATCTTTTCCAAGATGCCTTTCTTTTCCTTGGCCTCACCCTGAGCCTCATGCTCATGATGTTGATGAGCA…	70	AAB00554	Phaseolus vulgaris	dehydrin [Phaseolus vulgaris]	5.26301e-12	65.2174	ACU18979	Glycine max	unknown [Glycine max]	1.43325e-09	64.7059
Aduranensis_large_rep_c336	TGGTGAGGTTCATAGAAGATTAAAACCGTTGCTCAACCTTGAAATTGCAACAGATTCATCAAGCTCGTCTGTATGTGATCCCGATGATTCCTCTTCGTTTAGAACAAATCCTAATTCATTGTAAGTTCTTTGGCTTGGTTTACCGTAGTGGGTTGTTTGGTTGAGGGGTGAGAAATTATTTAAGTCTCGTCACCCTTTTGTATATGCTCCCAAAATATATAGCAGATTTGTAGATTAGCAAATGTGGCTTAGTGTCATTCTTTTTGTATACTAGCCTTTCCCTGCCTTGATCTTGTAAGTTTTTGCCCTTGCTCCTCTCATTTTGTAGCAGCTCTAACTTAGGTCATCCCATCTCTTTTTCCCTATTTCCATTATGTACGCTCTGTAGCAATTGTAAAT…	48	no hit
Aduranensis_large_rep_c337	AGTGTGCAGCTTTTAGTTTATAGATTTTGTACCATATGTAATCAAGAATTGAAATACAGGACTTGTACATGTATTCTGTAATAATAGCTTGATTTATTCTTATAGTTATATTCTTATTTATTGAAGSWTTCTCTAA	120	no hit
Aduranensis_large_rep_c342	ACAGAGAACCCTAGAGACTTTCTTATCTGCCTCTGCGCCTGCCTCCTCCCTACGCACGCTTCTCTGTTCTAGAAAGAAAGATGCAGAACGAGGAGGGACAGATCACTGAGCTCTACATTCCTAGGAAGTGCTCTGCAACAAACAGGTTGATAACTGCAAAGGACCATGCGTCAGTTCAGATCAACATTGGTCACTTGGATGAGAGTGGTCTCTACAATAACACCTTCTCCACATTTGCCCTCTGCGGCTTCATTCGTGCTCAGGGTGATGCCGACAGTGCACTAGACCGCTTGTGGCAGAAGAAGAAAGCCGAGAAGCAGCAGTAGAGATGTTCAATGATAATATTTTTTTTATGGACCAAGTTCTTGCTAGAGATGTTTTGAGTATTACTATCTTTAT…	59	ABD28456	Medicago truncatula	Ribosomal protein S21e [Medicago truncatula]	8.17713e-36	89.0244	ACU13587	Glycine max	unknown [Glycine max]	1.82167e-35	90.1235	ACU14263	Glycine max	unknown [Glycine max]	2.37918e-35	88.8889
Aduranensis_large_rep_c343	TGGATTACGGCCGGGTTATATTAGATGGCGGTCCATCAAGAGTTTTCTTTCCCGGTGATGCAAAAATTACTAGAGGAAGATCTGGATGTCCTAAAGGAATTCTTCATATCCGGAGGTGATGGGCTTCCTCGAGGTGTTGTCGAAAATCAGATTGCACGTGTTCGGCATGTGATCAAGTTGCATGGATACGAGACGCGAGAGTTGATTGAAGACTTGAAATCTGCTAGTGGCATGGAAATGCAAGGTGGCAAAAGCAAACTAGGAGCTGATTCCAAAACACTATTGAGAATATTGTGCCATAGGAGCGATTCAGAGGCATCCCTGTTTCTCAAGAAACAATACAAGATACCCAAGTCTTCTGCTTAGTGTATTTGTGTACAAAAAATGGGAAGGCACAAT…	44	XP_002262850	Vitis vinifera	PREDICTED: hypothetical protein [Vitis vinifera]	3.32942e-36	86.3636	CBI35103	Vitis vinifera	unnamed protein product [Vitis vinifera]	3.32942e-36	86.3636	XP_002513024	Ricinus communis	conserved hypothetical protein [Ricinus communis] >gi|223548035|gb|EEF49527.1| conserved hypothetical protein [Ricinus communis]	1.65237e-35	86.2069
Aduranensis_large_rep_c347	GCCGTTAAAGAGAAACATTCTCATGCATAAACTCATCAAATAACGCTTTGCTATTCAATTTCCAAACAGTTCATTTCTATGAATATCTGAGATAGGTATGAACGTTCGGTCTAGTTCTCACAGAATGGAAGCACAACTGGCAGACCCAAAAAATAATGGTACAGCCAAAGATGAGTGTTTACCATGCCACCAAGAAAGGTATGTAGTGTAGTAGCTGGTTTGTGCCATTCTATCCTCTTTACAGATGAAATGTTCATCATCACAATGTTCAAACATGTGATAAAAAAAACAGTATCTAATTCAACCATCAATCCTCTCGAAAAAATATAGATAGCCCATGTCCTTAGGAGGATTGACCGAAACCGCAACCTTGGCGTCATTGAAAATAACCCATCTACC…	61	XP_002885390	Arabidopsis lyrata subsp. lyrata	ubiquitin-specific protease 14 [Arabidopsis lyrata subsp. lyrata] >gi|297331230|gb|EFH61649.1| ubiquitin-specific protease 14 [Arabidopsis lyrata subsp. lyrata]	1.58265e-28	62.3656	ABG89114	synthetic construct	ubiquitin specific protease 14 [synthetic construct]	2.06701e-28	61.2903	BAB01171	Arabidopsis thaliana	ubiquitin isopeptidase T [Arabidopsis thaliana]	2.06701e-28	61.2903
Aduranensis_large_rep_c348	TTACGGCCGGGGGTTACGGCVGGRGCAGCAAAATGGGCACTTCTAATCCTAACATGCTGCTAAATTATGTTCCAGTGTATGTCATGCTCCCACTAGGAGTTGTGAATGTGAATAATGTGTTTGAAGACCCAGAAGGCCTAAAGAAACAACTATTGCAGCTAAAGGAAGCAGGCGTTGATGGCGTGATGGTTGATGTGTGGTGGGGGATCATAGAACTGAACGGTCCAAAACAATATGATTGGGGCACATATAGGAGCTTGTTCAAGCTGGTTCAAGAATGTGGCCTGAAACTGCAGGCAATAATGTCATTCCATCAATGTGGAGGGAATGTAGGAGATATTGTCAATATCCCAATTCCAAAATGGGTGCTTGACATTGGAGATTCGGATCCTGATATCT…	93	O65015	Trifolium repens	RecName: Full=Beta-amylase; AltName: Full=1,4-alpha-D-glucan maltohydrolase >gi|2935474|gb|AAD04259.1| beta-amylase [Trifolium repens]	0	71.9376	O22585	Medicago sativa	RecName: Full=Beta-amylase; AltName: Full=1,4-alpha-D-glucan maltohydrolase >gi|2559006|gb|AAD04188.1| beta-amylase [Medicago sativa]	0	71.7149	BAD93288	Glycine max	beta-amylase [Glycine max]	0	74.833
Aduranensis_large_rep_c349	TTACGGCCGGGGTTCAAAAAGCGTCATCACACTAGGCTTTTTTGCCAGCAACCATCATGATCGAAACTCTATTGATCGGAGTGGGAATATACTGCCCGGTACTGTTGTGGACTCCAAAATCTGCCACCCAACTGAATTTGACTTTTATCTCTGTAGTCATGCTGGAATTCAGGGCACTAGTCGTCCAGCTCATTATCACGTTCTGTGGGATGAAAACAATTTCACAGCTGATGCTCTTCAGATGCTTACAAACAACCTGTGCTACACCTATGCCAGATGCACCCGTTCTGTTTCAATTGTGCCTCCTGCATACTATGCGCACTTGGCTGCATTCCGAGCCCGTTTTTACATGGAGCCTGAGACATCCGACAGTGGCTCGATGACAAGTGGTGCTGCTGC…	52	ABC61502	Nicotiana benthamiana	AGO1-1 [Nicotiana benthamiana]	1.49267e-66	78.481	ABL63484	Pisum sativum	argonaute 1 [Pisum sativum]	1.94591e-66	78.481	BAE71241	Trifolium pratense	putative Argonaute protein [Trifolium pratense]	1.96596e-66	78.481
Aduranensis_large_rep_c352	GATATGGATATTTCCAGTTTACCCATTCCAGTTTGTTCATGTACCGGGACTCCGCAGCAGTGTTATCGCTGGGGATGTGGAGGATGGCAGTCTGCTTGTTGTACTACAAATGTGTCGACATATCCATTGCCAATGAGCATGAAACGACGTGGGGCAAGGATAGCTGGACGGAAAATGAGCCAGGGTGCTTTTAAGAAGGTATTAGAGAAACTAGCAGCCGAAGGCTATAATTTTGGTAACCCAATTGACCTGAGGAATCACTGGGCTAGACATGGCACCAACAAATTTGTCACTATCAGGTAGTTAGGTGCTTCTGAGACCCATGACCTCTGGTCTGTTTAACTTGTATATAACACCTGTGTTGAGTTATTTCACACAGATGTTGAGTTATTTGTTCTC…	35	XP_002312486	Populus trichocarpa	predicted protein [Populus trichocarpa] >gi|118481837|gb|ABK92855.1| unknown [Populus trichocarpa] >gi|157400522|gb|ABV53915.1| GAGA-motif binding transcriptional activator [Populus trichocarpa] >gi|222852306|gb|EEE89853.1| predicted protein [Populus trichocarpa]	8.81756e-52	93	ACU20438	Glycine max	unknown [Glycine max]	1.50405e-51	93	XP_002521909	Ricinus communis	conserved hypothetical protein [Ricinus communis] >gi|223538947|gb|EEF40545.1| conserved hypothetical protein [Ricinus communis]	1.96435e-51	92
Aduranensis_large_rep_c353	TTACGGCCGGGGGAAATAGTGGATGTGAATCAGTGATTGTGATGATGGCAACACTCTTCAACGCAGCTCTTGGGATTCCTTCATCTCCTTGCTTCTCATTTTCAAAACAACTCACTCTTTCGCCTCTCCGTTTTTTGAGGAACAATCAGGATGTCAATGGCTATCATGAACATAGGTTAGAGATTCAAGGTGATAAAAATGTGGAGAAATCTAAGCCAATAACCGGTGATGACCATGCAAAGCCAGATTTTTTGGGTACGCTCAGAGAATTTGAGCAGAACATAGTATACCTGAACAACGAGCTGCTCAAGGTCATAGACGAACTTCACAAAACAAAAAGAGAAAAACAGTCTCTACTTAGTCTGGCAGAGAAATTAGAAGCGGAAAAAGATGGCTGGT…	61	ACD13787	Lotus japonicus	starch synthase V precursor [Lotus japonicus]	2.53987e-22	49.4382	ACD13788	Solanum tuberosum	starch synthase V precursor [Solanum tuberosum]	6.809e-09	45.2055
Aduranensis_large_rep_c357	GGGGAATTGCTTAGGCTTGCAGCTTTTCTAGTAGTTCCCTTGTGTATCTTTCTCATTGTTTCTCTGCCCGTTGATTCAGATTCGTATACTTCTTAATTCTGCATGAGTTTAATGTGCATAACTTGTATGTTTAAGTATTTCAACATTTCTTGTGGGTATGAATTGTTGCTTTAAATGATCTGAAGATTTACCCTTTCTAGTAGCTATTGATTGGCCCTAGTTCAGTAGTTTCAGGTTAGTGTGACTGTTTAAGCGTCACAAAATTAAAAAATCGATTGGTTACTAACATTCAATGGTTTCCTGAGAAAAAACTGTAAACATTTGAATGATCAATCTCTGTTTCTCAATGCGGTTCAATCAATGAGGTGGCTACTATTCTGCAAAAGTGACTAATTAAAA…	44	no hit
Aduranensis_large_rep_c362	TCTCAGGGAAGGGTAAAGGGGAAGGTCCAGCAGATAAGAAATTGGGGTTGGGGAATGTGTACTGCAAGATGGGAGAGGGATGGACATGCGTGATAACCAAGACTGAGGGCCCTGATGCTGGCAAAGTTTTCCTTAAATGCGGTGAAAATTGCTCATGTACAATTGATGGTGAAACAGTGTCAAAGGAAGTGAACTTGCCACCTGAAGTTGAGATTGGGAGCGGCAACCAAGCATTTTGCAAGTGCGGCGAAGGGTGGAGCTGTGTCATATACAAGACTCAAGGCCCTGAGGCTGGATCCGGCAAAGGCTTTGCTGAATGCGCTGCAAAATGCTCTTGCTCTACTAATTCATCCATTTAATTACGAAATCAACTTTGTACTAAAAGCAACTATATAATAA…	50	ACU13888	Glycine max	unknown [Glycine max]	1.16018e-23	50.4348	CBI33879	Vitis vinifera	unnamed protein product [Vitis vinifera]	2.11925e-17	44.7917	XP_002279643	Vitis vinifera	PREDICTED: hypothetical protein [Vitis vinifera]	2.11925e-17	44.7917
Aduranensis_large_rep_c363	CAGTGGTATYAMSGCMGAGTGGGGAGATGAGGTATATGCAGCTGTTATTACTTCCTTCAAAGAACTCAATGAGTACAATCCAAGCGGTAGATATATTGTTAAGGAGCTATGGAACTTCAAGGAAAAAAGGAAGGCTACCTTAAAGGAGGTGATCAGCTACATTGTAGTTAATCATATCAAGCATCTTAAGCGCAAGAGAACATAAACCAAAGGGTAAGGCAGCTGAGAAATCAATGATATATCAAGACCTTGTGAATTTATGCCTTTGTGCTTGCAATAAGGAAAAAAGAACTGGACGTATAAGTTGATACAAATGTTACCAACGATGGATTTTACATTTGTATCTGATAAACTTTATTTATAGACTTCACTCGGTACTATCCTGGAGGCACTGTATTC…	34	XP_002527307	Ricinus communis	conserved hypothetical protein [Ricinus communis] >gi|223533307|gb|EEF35059.1| conserved hypothetical protein [Ricinus communis]	2.07496e-18	77.0492	CBI40115	Vitis vinifera	unnamed protein product [Vitis vinifera]	3.53935e-18	77.0492	XP_002303841	Populus trichocarpa	predicted protein [Populus trichocarpa] >gi|222841273|gb|EEE78820.1| predicted protein [Populus trichocarpa]	3.53935e-18	73.7705
Aduranensis_large_rep_c369	TGGTAGTACTCCTTGTCTACTGGGAAAGGCAGTTGATTGCAACTATATTCGTGGTGCTAAGTATTTAGAAATTGATGTTGATATTGGTTCTTCCACTGTTGCTAATGGAGTTTTGGGGCTGGTTGTTGGTGTGATTACAACGTTGGTGGTTGATATGGCTTTCCTTGTACAGGCAAATACTCCTGATGAGTTGCCGGAGAGGCTTATTGGAGCTGTTCGTATCTCTCATCTAGAACTCAAATCTGCCATTGTGCCAAAACTTGATCCGGATCCATCATAAGTCGTCTCTATTGTTCCTTCATAACCC	44	XP_002262787	Vitis vinifera	PREDICTED: hypothetical protein isoform 3 [Vitis vinifera]	2.05213e-28	73.3333	XP_002262725	Vitis vinifera	PREDICTED: hypothetical protein isoform 1 [Vitis vinifera]	2.05213e-28	73.3333	XP_002262756	Vitis vinifera	PREDICTED: hypothetical protein isoform 2 [Vitis vinifera]	2.05213e-28	73.3333
Aduranensis_large_rep_c371	GCCACGGGAATTATAGTATTTCCCATCAAATCACAATTTCTTATTACGTAGAAACTTGCACTGTTCAGGACATAACACACCAACATACCTCATTTCTCAAAAGCATTATTCACAACACCATTCAACTGCTACATACAAACTCTTACCTGAACATATTTTGATGGCTATACACAATGTAGGCAAGAAGGATCCACAAAATCAATAAAATTCAAAGCGCATAAGAAGCTTCACAGTGTTGTATTTGTCTCCCTTGCGGCTATACAGTGGAACGGCTCGAATGCCGCTTCTCAGCTCCCAAACAGGTAGGCATGATTGGCCACCAAAGTCATCCTTCTCAGACATATCGTACTCGTGAACCTCAATTCGAAGCAGTGCAAGTTCCGGAACAGTTAATGGAAA…	31	AAB03258	Glycine max	phosphoinositide-specific phospholipase C P13 [Glycine max]	2.67673e-44	85.2632	AAA74441	Glycine max	phosphatidylinositol-specific phospholipase C [Glycine max]	2.67673e-44	85.2632	AAL17948	Medicago truncatula	phosphoinositide-specific phospholipase C [Medicago truncatula]	1.46877e-42	84.2105
Aduranensis_large_rep_c374	TGGCCATTACGGCCGGGGTTATGGTCGTTTGAGTGCGAAGAGGTCAGACTTGACAGCTTTATGGTTCCTTCATTTCTTCATGAGTTCTCCCACTTTGCATGCTTTTTTCCTCACTTCTTCCATTCAATACTTGCCTTATGAACCTGAAATTACTCAACAAACATATCAAGACATCGAATGGAATTAAAATCACCAATTTTAGGGCTTAAAAAGCATGTTTTCACATTTAAGCACAAATCAAGGGAAAATTGCAAAACCATGCTATTTCATTGAATAAATGTGAGAAAAGGTGATAAAATCCCCCAAAATAAGCACAAGATAAATCACAAAATTGGGGTTTATTAGAACTCTCTTAAGAATAAAACAACAGTAGCGCGCATGGTCTTTCTTCCTGCTCCC…	61	no hit
Aduranensis_large_rep_c384	CTACTCTCAAAGCTTCATGTGCGAAGATCAATCTCATTCAATGAAAGGTAATACACAATTATTTTTTGGTAGCGACTTGAGAAAATAAGGCTTTGCATAAAAGGCAATAGCACATTACACAAACACTATGGAGCAAGAATTTTGCTAGGATGGTAGAATCTCTCTCTCTCTCAGCTGGTCAAGTTCACCCAACAAATTTTCAATGAATACATATATGATTACAACATAGTAAGCATGAAAAGTGATCATTCATTCATGGGCGACACGAATGACTTGTTTGCCAACATTCTTGCCAAGGAAAAGTCCAACAAAAGCGGATGGAGCACTTTCCAAGCCTTCATTCATGTCTTCAATGTAAACAATCTTTCCTTCCTTGTAGTATCTGGAAACTTCTTCCAA…	79	ACU17864	Glycine max	unknown [Glycine max]	1.3283e-169	85.1852	XP_002315107	Populus trichocarpa	predicted protein [Populus trichocarpa] >gi|222864147|gb|EEF01278.1| predicted protein [Populus trichocarpa]	4.018e-150	75.5747	XP_002514771	Ricinus communis	alcohol dehydrogenase, putative [Ricinus communis] >gi|223545822|gb|EEF47325.1| alcohol dehydrogenase, putative [Ricinus communis]	1.16906e-149	74.359
Aduranensis_large_rep_c386	CTTTGCAACGAGATGTTAAGCGAATTATCATTGTTGAAGGAAAGCAACATATTGATGGAAAATGAGCTGAAAGAGATGCAAGAAAGATACTCTGAAATGAGTCTAAAAGTTTGCAAAGGTAGAAGGTGAAAGACAAAAGTAGCATATTTGAAATCGAAGGATCCTTGAAAAAAGGATATCAATGACGATGGGCTCTCATATATGTTAGAAGTTTCTTGACCTGGATATTTTGTCCTTTTTCAGCAGAACAATAACGAAATCTATATAAAATTCTCATGAACTTCTAGACCCAAAAAATCCTTTACATATATTATAACAACCCAGAACAAATCTCATGTCCATAGATGACTTCAAGAGATGAGGGAGCATGGCGTAAGGTTGATTCTTTATATCCAAAAG…	46	XP_002272460	Vitis vinifera	PREDICTED: hypothetical protein [Vitis vinifera]	6.40938e-47	86.6667	CAN69220	Vitis vinifera	hypothetical protein [Vitis vinifera]	6.40938e-47	86.6667	CBI22961	Vitis vinifera	unnamed protein product [Vitis vinifera]	6.42089e-47	86.6667
Aduranensis_large_rep_c388	ACTCGCCGTGTTTGCTTGGTGACGGGGGAATATGGATGGAGTGCAAACATGGAGAGGATCATGAAGGCGCAGGCTCTCAGGGACAACACAATGAGCTCGTACATGAGCAGCAAGAAGACTATGGAGATCAACACTGAGAATGGGATCATGGAGGAGCTCAGGAAAAGAGCTGAGACTGACAAGAACGACAAGTCCGTCAAGGATTTGGTACTGCTCCTCTATGAGACGGCGCTGTTAACATCCGGTTTCAGCCTCGACGATCCCAACTTGTTTGCGTCGAGGATCCACAGGATGCTCAAGTTGGGTTTGAACATTGAGGAGGGTGAGGCTGCTGAAGATGCAAACATGCCGCCCCTTGAAGAGGAAGCAAACGAGGAGAGCAAGATGGAAGAGGTTGAC…	34	ABF61871	Agave tequilana	chaperone [Agave tequilana]	1.54049e-36	69.5652	CAK22426	Beta vulgaris	heat shock protein 83 [Beta vulgaris]	5.85387e-36	68.6957	XP_002274022	Vitis vinifera	PREDICTED: hypothetical protein [Vitis vinifera]	1.30411e-35	68.3761
Aduranensis_large_rep_c399	ATCACTCCGGCGCTCGCCCTTGGATCGTTGGTTGGGACTTTAGGCTTTATGGTCCTCTTTACTCGGGTATAGTTAGCTCAGCGATTGCGTATTACGCGCAAGGGTTGGTGTTACAAAGCAAAAGGCCCAGTGTTTTTTAACGGCATTTAATCCCCCTTTGCATGATCATTGTTTCCGTCTTGGGCTATTTTCTTCTCTCCGAGACTCTTCACCTGGGCAGTATCATAGGAGCAATTATTATAGCAGTGGGTCTTTACTCTGTGGTRGGGGTAAAGGAAAAGACAATTCTGACCCTACTATGACGCCGACCACAACAACAACTAAGCAAACAGAGTTGCAACAAAAACAACTCCCAATTACATCATCCGATATCTAATTACAGATTTCCTAGAAGGCAAT…	30	ACU22896	Glycine max	unknown [Glycine max]	1.89913e-20	56.9892	XP_002306625	Populus trichocarpa	predicted protein [Populus trichocarpa] >gi|222856074|gb|EEE93621.1| predicted protein [Populus trichocarpa]	3.70639e-16	52.8736	CBI19038	Vitis vinifera	unnamed protein product [Vitis vinifera]	6.32214e-16	50.5618
Aduranensis_large_rep_c406	CGAATTTCTTAAAATTATCTGAAGATACTTGATTATATCAAAGGCTAAAACCACCAGAGTACAGTATAAAATCATGCTTTAATGTAACATTGCCAACCCATCAAGGCCTATAAAGAGGTTTATAAAAGAAAAAGTCACTAATCTGATTTAGTTCTTAACATTAATTTTGTCCACCATACTAATGAAAAGGGATGGCATCTTCTGAGACAGTATTCTTGGAGGTTTAGACCATTGACATGGATTTGGATTCATTCATATTAATCTTTTGAAGTTATCACCAGCAAACCCAACGCACCAATCAGAATATACTTGATGATAGGTTTCTCGGTCATAATAATCGTTACCCAACCGACATAAGGTAAGAACCCGACGGCTCTACCCATAATGTGGTGTCTTTGC…	36	XP_002303254	Populus trichocarpa	predicted protein [Populus trichocarpa] >gi|222840686|gb|EEE78233.1| predicted protein [Populus trichocarpa]	1.1873e-94	97.2222	XP_002517614	Ricinus communis	Microsomal signal peptidase 18 kDa subunit, putative [Ricinus communis] >gi|223543246|gb|EEF44778.1| Microsomal signal peptidase 18 kDa subunit, putative [Ricinus communis]	2.64504e-94	97.2222	XP_002298104	Populus trichocarpa	predicted protein [Populus trichocarpa] >gi|222845362|gb|EEE82909.1| predicted protein [Populus trichocarpa]	2.64504e-94	97.2222
Aduranensis_large_rep_c408	GGTATCAACGCAGAGTGGCCATTACGGCCGGGCCTCTAAGACTCATTCGATTGCTCCTGATGCAAAACATTCTGAGCCATTCTTGGTAACGACTGCCAGTTTGGGACTTTGGACTGGTTCTGGACGATTACTTCATTAAATTCTTGATTAACCTGCTTAACAACCACCGCAACTAAGACCGACCAGGACTCCGACAACGCTCTACACTCTCGTACCCGAAAAAAGAAAGCGAGTCCCCCTGTAATTTACCCAGGCTGGCGGTATTATTGTACCCAGTGTACGGAGTACGCAGTACACTGTACCCTCTGTACCCTCTGTACCCTCTGTACCTGCGGTACCTCCCGTACCTGTTCTGTTCTGTTTTTCTCGTACGAAATACCCAACAGACTACGGACGGGA…	22	no hit
Aduranensis_large_rep_c412	CCATTACGGCCGGGCCTTTTCCATTCCATTCCATTCCATTCCATTCCACTCTGGATGTTCCATTCCTTCCATTCCGTTACATTCTTTCCACTCCGCTTGWGKCCATTACGGCCGGGCCATTCCATTCCATTCCATTCCATTCCATTCCATTCCACTCTGGTATGTTCCATTCCTTTCCATTCCGTTACATTCTTTTCCATTACGGCCGGGTCCATTCCATTCCATTCCATTCCATTCCATTCCATTCCACTCCAGTTGATTCCATTCCATTCCATTCCATTCCATTCCATTCCATTCCATTCCATTCCATTCGAGTTGATTCCATTTCATTCTGTTGCATTCGAGGCCACTTCATTCCATTCCATTCAATTCCATTCTATTGCATTCCATTCCATTGCA…	82	XP_002372134	Toxoplasma gondii ME49	hypothetical protein TGME49_103250 [Toxoplasma gondii ME49] >gi|211969798|gb|EEB04994.1| hypothetical protein TGME49_103250 [Toxoplasma gondii ME49]	1.5711e-48	52.6882	XP_001141924	Pan troglodytes	PREDICTED: hypothetical protein [Pan troglodytes]	1.24486e-45	51.4124	XP_001150275	Pan troglodytes	PREDICTED: similar to TPA_inf: HDC02932 [Pan troglodytes]	3.56161e-45	52.1277
Aduranensis_large_rep_c417	RGGAGGGCCCCATATTTGGATACTAAGAAGTTTCTCCAAGGGTCTCCGACCTTTGTCCAGGCGCAGCTAGGTAGCTTTTTCTTGTTTTAAATTTCCGACTTATCACTGATCATTCCGACTTGTTTGATTCTTTAGCTATTGTTTTTCTCTTTCAGAAATGGCTAAGACAAATGCTCAAGAATCTTTCCAGAGAGTCCAGGAGGCCAAGGCTAAGTCTCGCGCTCGGGCCGGTGGTGCCAGGGTTATCTCTCCTCCTCCTCCTCCTCGGAACGTTGGGACTCTTTCCAAGCCTATCGTAATTTCTTCTTCAGCTCCCCCTCAGTCGCTCCCCGTCGTCCGACCTTCCCCTGATCCAAAGAAGCGCAAGACTTTAGAGTCTGGTGCTTCTGGTGAGGTTAA…	28	no hit
Aduranensis_large_rep_c422	TTACGGCCGGGGACAAACCATATAATAAATGGGAATAAGAAAGCGAAGCTTAAAAGAGAGAGGTAATACAATAGGTAATAAGAGATTACGGATAAGAAGAGGAAGTAWTACGACRCCGARGGGAAACCAAGGGAAGGATCAAGAGAACAGAAATAACAAAGTAAATTGAGGAAAGGAATCAACCGAGGAAATGGAAGTAGTGGCGAGCGAAACAGATTGAAAGGAGAAACCAAAGAAGGTAAAAGTCCAGAAGAAAGTGACCCAAGTAAGGGAGAAACCAAAGGAAGAAAGAAAAGAAAGCGATAGAGGAAGTACCGTGAGGGAAAAATGAAAAGAAAGTAAAGAACTAGTGAAAAAGAACAGGAATATAAGGACCGAGAAGCAGTGAACACGTACCTT…	55	no hit
Aduranensis_large_rep_c426	GTGCCTTGGCAGTCTCAGAAGCAGTGGTATCAACGCAGAGTGGGGGGAGAAGATGATTAGTTTGGTTCTTTTACTCTAGAAGGGATTATTTGAGGACATTAGTAATGAATGGAATCTTAGGTTGACCTCTTTGTTTATGTAACATTTTTAATAGCTTTCAGAAAAATTGTTCATGTATTCCCTGTAAGATTTGAAACAATGATCTTAGAATATCCCCAATTAAATTTTTGAGTTTTGACAATGCCATGTTTAATTATTGGCAACTATTCAGATTGCAGGTTCCTCGAGAAGATATTGATAAGCGAGTAATTTAACGATGCTGTTGCATTATTTAATCAGT	38	no hit
Aduranensis_large_rep_c434	ATGGCAGTCAGTTTTTTATTTGCACCGTACCGACGCCATGGCTAGACAATCGCCATGTCGTGTTCGGACAAGTCATTGATGGAATGGATGTTGTGAAGACTCTCGAGTCACTAGAGACGAGCCCGCGTGATAACAGCCCCAAGAAAGCATGCAAAATCGCTAATTGCGGTGAACTGCCTCTTGATGGTTGATCTTTGCACTTAAGTGCATGACATTTCCCTGATTGTCAGTTACAATTTTTCAATTGAGGATAGTGTTAGTGCATTTAAATCATCATTTTACTATGATGARAAAAAAAACATGTAACTGAGGGACCAGGCACTGCAATTTCATTTAGAAGAGAATACATACATACATGCATATTTTGTATAACTAAGCTTGTACCAAACCTTTATAGTA…	42	Q41651	Vicia faba	RecName: Full=Peptidyl-prolyl cis-trans isomerase, chloroplastic; Short=PPIase; AltName: Full=Rotamase; AltName: Full=Cyclophilin; AltName: Full=Cyclosporin A-binding protein; Short=CYP B; Flags: Precursor >gi|499693|gb|AAA64430.1| cyclophilin [Vicia faba]	4.29567e-26	81.6901	XP_002515157	Ricinus communis	peptidyl-prolyl cis-trans isomerase, putative [Ricinus communis] >gi|223545637|gb|EEF47141.1| peptidyl-prolyl cis-trans isomerase, putative [Ricinus communis]	1.05806e-24	78.8732	ACU23099	Glycine max	unknown [Glycine max]	1.16982e-23	76.0563
Aduranensis_large_c444	CTCTCGATCGATGGAGCTGCCTTGGTTAATGATACCAACCCGTTGTCCGACAGAAATGCACACTTGCTGAGATGGAAGTTCCTCACATTTGGACAACCCTTTCCAATAGCTACAATAGCAGCATCTGTTATACCTCGGCAGGATCCGATTGTGAGGGACGCAAGTTTCTGCAGCGCACGACCATTGGCCATAACCCAGAAACCCTTCTCATTAACATTTGGAAGGCAATTGAGGACAAGATCTGTGACCGAAAATCCATAGTGCCCAATAACTGCCAGAGAGAGATCAGATACAGCCGCCAGCGACTCGAGCTTCACCTTTCTCAGAACAACGGAAGCAGAAGTTAACAGGCCAGCTATTCCCTGATCACCGACTCCGGTGCAATCCTTGATTGAGATC…	29	AAB70660	Glycine max	grr1 [Glycine max]	1.373e-98	73.8776	XP_002515516	Ricinus communis	grr1, plant, putative [Ricinus communis] >gi|223545460|gb|EEF46965.1| grr1, plant, putative [Ricinus communis]	2.12316e-91	66.9388	XP_002308665	Populus trichocarpa	ein3-binding f-box protein 3 [Populus trichocarpa] >gi|222854641|gb|EEE92188.1| ein3-binding f-box protein 3 [Populus trichocarpa]	2.86953e-88	64.0816
Aduranensis_large_rep_c446	CAGTGGTATCAACGCAGAGTGGAATGGTGTGAGCTCAGGGACTGTGTCCTTCTCGGTGGAGGCAGGAGGAGTAGTCTCTTCTTCGTCGCTATCATCGTGTGATTTGATGATCTGTGACTCGCGGATTGTGTTGTTTGACTCAACCCACTTGTTCAGTGACGTGCTGCTGGTGAGACGAGTCAAGTTAGTCCAGGTGGAGTTGGTAGAGACATGACGCTCTCCAGTAGAGTCAGAGAGAGATGTAGAGTTGGTAGCAGTAGTGGAAGTGCTTGCGCGTTGATGAGACATCTGAAGAGAGGTGTGACTGGCAGCGTTGCTGACATCCTCATAGGGGTGGTTGGGGTCAACGATACCATGAACCACATCATCCTCACCCGAATAGCTCTGTCTCTCAGTCTC…	40	XP_382691	Gibberella zeae PH-1	hypothetical protein FG02515.1 [Gibberella zeae PH-1]	2.17623e-88	63.6816	EEU39567	Nectria haematococca mpVI 77-13-4	hypothetical protein NECHADRAFT_44052 [Nectria haematococca mpVI 77-13-4]	9.85648e-80	59.3137	XP_001229378	Chaetomium globosum CBS 148.51	hypothetical protein CHGG_02862 [Chaetomium globosum CBS 148.51] >gi|88183459|gb|EAQ90927.1| hypothetical protein CHGG_02862 [Chaetomium globosum CBS 148.51]	2.83576e-24	51.6854
Aduranensis_large_rep_c449	TTGAAGAAACTTTACAACAGAAAAGGAAGGATACAGTTATAGTGTTATACACACATTTTAACTTTGATTCTAACGCCAATTATCACCATCTCTTGCTTCTTTTTATTTGATTATCATTCTCCTTGAGCTTAAAAGTTTCATCACGAAGTATGAGTTGTGACTTCTGAAACATATCATATCATATCATATCAAATTAAATTCTAATTACAAGTACAGCACAAAAGAGCAGAGAAATCTCTGAATTCAAAAGGGAATGATGACATTTCCAATGTTGTTGTGCCATGGATCAGCCAAGTGAGTGGCCAAGTTCTCCAATGGGCCAGTGCCAGGGTATGCTGATTGTTGCACACAGAATCCCACAAAAGCCAACAAAGCAAGACGTCCATTCTTGATTTCTTT…	39	ACU13950	Glycine max	unknown [Glycine max]	3.80632e-112	89.6714	XP_002533251	Ricinus communis	chlorophyll A/B binding protein, putative [Ricinus communis] >gi|223526931|gb|EEF29136.1| chlorophyll A/B binding protein, putative [Ricinus communis]	6.4926e-112	90.0474	ACJ84032	Medicago truncatula	unknown [Medicago truncatula]	7.17841e-111	82.9787
Aduranensis_large_rep_c450	TGGGGTTAAGCAAATCGACGATTTCAGCCTATTGTAGATTTTGTATTTTTTACTTCATGGTGACTCTTAAAGCTGAAGAAGGCGGTAAATCGTGCAGGGTGGTTGAATGGTTTTGGTCTTCCTCAATTCAAAAAGTTTTGAAGCTTTTCTCTCCCCAAGCCTTTGCGGCACATATTTGCTTCCTGCAATGACATGCCAACTGTATTTTGTATTGTTTGCTTTTGGTTCCTTTTACCCCCTTCATAGAATATTAAAATTTCAGCTTTAAGTTAGTTTTACTTTGTTGCTTGCACAAAGATCACTGTAAAAGAAAGAAATGAAATCAACAAGCACTCAGTTAATTTTGGTATGTTTACAAAATTATCATTCTATGGTGAACTTCTGGAGTTTTCTGTTCAA…	29	no hit
Aduranensis_large_rep_c451	CATTCCTGGCTACAGAATGCAAAGAAAGCTTCGAATGTTCCGTTAGGTAGATATTGTGAGGACAAGGCTTAAGCAGTTCTCTGTGATGAACAGATTCAAAAAAGAGAGCTCTTCGGGTGATTGCTGAACATTTATCTGTTGAAGAGGTAGAAATAATCAAAGATATGTTTACATTGATGGATACTGACAGAGATGGCAAAGTAACGTACGAGGAAATTACGGCCGGGTTGAAGAAGGTTGGTTCGCAATTGGCTGAGCCAGAGATAAGGATGCTGATGGAAGTGGCTGATGTTGATGGGAATGGAGTACTGGACTATGGAGAGTTTGTAGCTGTGACGATTCACTTGCAAAGAATGGAGAATGATGAGCATATCCGCAAAGCATTCACGTTTTTTGACA…	48	XP_002322129	Populus trichocarpa	calcium dependent protein kinase 28 [Populus trichocarpa] >gi|222869125|gb|EEF06256.1| calcium dependent protein kinase 28 [Populus trichocarpa]	1.26042e-90	78.5714	XP_002318616	Populus trichocarpa	calcium dependent protein kinase 10 [Populus trichocarpa] >gi|222859289|gb|EEE96836.1| calcium dependent protein kinase 10 [Populus trichocarpa]	1.04791e-89	77.551	XP_002511506	Ricinus communis	calcium-dependent protein kinase, putative [Ricinus communis] >gi|223550621|gb|EEF52108.1| calcium-dependent protein kinase, putative [Ricinus communis]	2.3188e-89	77.0408
Aduranensis_large_rep_c454	CCCTCTTCTGTCTTCTTTTCCGGCTCTCGATTTAAATTATCCCCCAAACACAATTGTACACACTACTTGGTTTCTTAATGAAGACACTGAAATTTCAAATTCCAGGACTTGGGTTATTTAGTCAAATTTAATTCACCAGGTAGCATTGTTGGCCACCAACCATCTTGCATATAATCCAATAGCTAAAGCTTACATGAAATCATCCTCCATTTCTTGCAGTGTTTTGCTTCCTGATGCAATGTTCTTATTGGATGTCATATTCTCTGCAACCATCAAACCCTTGTAGCTCCTCAGTTCGGCTTGTCTCTCCTTTTCAAGTCTTTCCAATTCCTCACGGCGTTTCTTGTCTCTCATTTGTTGCTTTCTCTCAGCTCTTTCAGCTGCATTAACTGCTTCACG…	36	ACU23064	Glycine max	unknown [Glycine max] >gi|255645143|gb|ACU23070.1| unknown [Glycine max] >gi|255645156|gb|ACU23076.1| unknown [Glycine max]	2.42481e-12	51.2195	ACU19032	Glycine max	unknown [Glycine max]	2.42481e-12	51.2195	ACJ85021	Medicago truncatula	unknown [Medicago truncatula]	5.58588e-11	46.3415
Aduranensis_large_rep_c456	ATGTTCACTTGACATCAGATGGCTACGCCAACTACTCTCTCGAGACCCTTCATAGCGGCAAGCGTCAATGTAAAGCGGCCTGCAAAAGGAGCTTGGTTTGCCTGTCCGTGAGGAAGTTCCAATATTGGCTTTCATTGGAAGGTTGGATCATCAGAAAGGCGTTGACATCATAGCCGAAGCGATTCCTTGGTTGGTCAGCCAGGATGTGCAATTAATCATGTTGGGGACCGGCCGGCCGGACCTAGAAGAATTGCTTAGACAATTTTGAATCCCAACACCATGACAAAAATTAGGGGATGGGTCGGCTTCTCCGTGAAGATGGCTCACAGGATAACTGCAGGCTCCGACATACTGCTCATGCCATCAAGATTCGAGCCGTGTGGACTGAACCAACTCTAT…	37	ACL98481	Lotus japonicus	starch synthase IIa precursor [Lotus japonicus]	1.25508e-103	90.0763	XP_002531856	Ricinus communis	starch synthase, putative [Ricinus communis] >gi|223528506|gb|EEF30534.1| starch synthase, putative [Ricinus communis]	6.15674e-103	91.6031	ACL98480	Glycine max	starch synthase IIa-2 precursor [Glycine max]	8.70919e-102	90.0763
Aduranensis_large_c457	CTCCATCCAAATAGTGGATTTAATTAATTAATCATGAGTACCTGTTCAGTGTTCTCTAAAACCGACTCACAGATTACACACACAAAAATAGCAAGTCTTGTAAATAAAATCTAAAGCTCGCATTAGCAGACGGCAAATTACAACTCAAAAAGCACAAGTGTCAGTGTGTCACCGTCACATTTGTTCGCTGCTTGCTTTCACCAAAATATATGCTGCTAACTACTTGCAACTAAACAAAACACCATAATAATATTCGTTACTAAGTTCATCTATGCCATTTCCAGGCTTGAAGGCTTTTTTCCCATTCAGCCCCTCAAAAATATACACTTGCCATGTACTTCACTACCAAATCCTAGGTTGCCCTTTGTTCAAGTAACATTGTCTTTTCCATATGCAAAA…	43	CBI34896	Vitis vinifera	unnamed protein product [Vitis vinifera]	1.35017e-21	77.6119	XP_002273908	Vitis vinifera	PREDICTED: hypothetical protein [Vitis vinifera]	1.35017e-21	77.6119	XP_002521446	Ricinus communis	dead box ATP-dependent RNA helicase, putative [Ricinus communis] >gi|223539345|gb|EEF40936.1| dead box ATP-dependent RNA helicase, putative [Ricinus communis]	1.76338e-21	77.6119
Aduranensis_large_c458	ATGTACCTGGTTGTTCGAAACTTCTGTGATTTAGTCGAACATACTTTGCAGAAGGATACTGATTTCAGAAGAAAGGTGGCTGTCATTCAAGATTTACGTGAGATGACAAGCAAGGTGCTTCACTACTATAAAGGAGATTTTCTGGACGAGCTTCCTGGTATGGTTGATTTCACAGTGGTGCTCAACCTTACCTCTAGACAGAAGCATGAAGTTGAGAAATTGAAGAGGCTTTCCAGGAAGTTCAAAATATCTTCTGTTGGCAGTGCTACCTATCTTCATCCTAAGTTGAAACCTGTTGCTGAAAAATGTGGTGAGAACTCCATATCCGATAACATCATTGATGAGTTGATTGATAAACTAGATGTGAAAGATGGGGTGAAGTCAAAATTCTTTCGCAAC…	36	NP_179232	Arabidopsis thaliana	DRD1 (DEFECTIVE IN RNA-DIRECTED DNA METHYLATION 1); ATP binding / DNA binding / helicase/ nucleic acid binding [Arabidopsis thaliana] >gi|4544390|gb|AAD22300.1| hypothetical protein [Arabidopsis thaliana]	9.78804e-117	74.6753	XP_002275596	Vitis vinifera	PREDICTED: hypothetical protein [Vitis vinifera]	1.58991e-70	76.6467	CAN62867	Vitis vinifera	hypothetical protein [Vitis vinifera]	2.25891e-69	79.2208
Aduranensis_large_rep_c461	TATTACGGCCGGGGGTAGGAAAAGAATTAAGAATCTAAGAAGAAAAGACACAAATCCAAAAGAATATTCTTTCCCTTTTTCATATCAACACAATTTGTATCTCTGATTTGTGATCTTTCTTCTTCTTCTTCTTGTGTGTTGTTGAAAGTTTCAATTTTTACAATTAGTATTTAAATACTTATCCTTCTCCCAAAAAAGTTCACACAATCCAATCCAATTCAATTGCTTCCAAAAATTTGATTAATTAGATCTTCTAGTTCTAGCCATGGTTCTTCACCGAGAACAAGAGCTTCTTCTCTCTTCTCCTTTCATTGACCCTTCTAAAGGAGATGGTGGAAAATCTGGTGGGATGTCAATTGAGAAGAAGATTGAGTTCCTTGAGAGCTTGACTGGAAAGGT…	51	ACU19387	Glycine max	unknown [Glycine max]	5.49513e-100	79.6703	CBI32359	Vitis vinifera	unnamed protein product [Vitis vinifera]	5.63438e-82	69.6133	CAN83384	Vitis vinifera	hypothetical protein [Vitis vinifera]	7.34941e-82	69.0608
Aduranensis_large_rep_c465	TAATTAACTACCTCAAAACAGAAGCGCTTCCCACAGATGAAAAGGAGGCAAAGAGGTTAAAAAGGGAGGCACAATACGACACTATTATAATTGTTTCTTTTTTTAACGAAAAGTAAACGGTGTATAACAAAAAATGTACACACAAATTGGTGCATATAACATTGGTTGTAATTATTTAACTAGTAAGGACGATGGCTTTCAACGTTTCCTTTAGGACTATAAAGACAACCAATAAGAGTGCACCCGCCAATAAGAAACATGCATAGTCTCTTTGGGCACTTAAGTTTAGCGCATCCAACATGAGTAGTTTCTCTCCAAACAACTTGAGTGTAGCATTTACACTTACCACCAATACACGAGTTTGATTTATGGTTGTAGTACTTTTTCTGTTCCAC	29	EEE54618	Oryza sativa Japonica Group	hypothetical protein OsJ_01863 [Oryza sativa Japonica Group]	1.89502e-13	50	ABK55610	Oryza sativa Indica Group	pathogenesis-related protein PR1c [Oryza sativa Indica Group]	1.89502e-13	50	NP_001043091	Oryza sativa Indica Group	Os01g0382400 [Oryza sativa Japonica Group] >gi|18461277|dbj|BAB84473.1| putative pathogenesis-related protein [Oryza sativa Japonica Group] >gi|22535624|dbj|BAC10798.1| putative pathogenesis-related protein [Oryza sativa Japonica Group] >gi|113532622|dbj|BAF05005.1| Os01g0382400 [Oryza sativa Japonica Group] >gi|215768091|dbj|BAH00320.1| unnamed protein product [Oryza sativa Japonica Group] >gi|2…	1.89502e-13	50
Aduranensis_large_rep_c467	TCTCCGGTTGGGACTAGACGCCGGAGAACCACCCAGGGATCCTCGGAGGGGAGCTCGCCATGGGGTGTGGCTGCCTTGATTGTTGTGTTGCTTATATTGATGCAATATCAATCCATTTTTCGTGATAACTGGTTTGTTTGATTTTAAGTCCAAACCACTTAAAGACAATTCAAGGGGAATCAAGCATACATATATTACTTGAACCAACTATCTTGGTTGGTTGGTTAGTTTGATTTGGAACTCCTACTTTAGATGCTTGTTTTTTTAGGAGATTGTATTTTGTTTTTTTATATGAATAGTGTAGAAGGTGCTTTTGTATGTATATTCTTCACTAGTTCAGTCTGAAGTTATTGGAAATTATTATGAAGAACTCTGAGTGATTGGTGATAAAGAAAATTA…	38	no hit
Aduranensis_large_rep_c472	GGCACCAGTCTTTTCTCTTTCCATTCCGCAGAGAAGAGAAAAAAGAAAAGGTCGGGGGAAGAAATAAAGCACGAAGGAAGAAGGAGAAGAGGGTGGCGATGACAACGACGGTCACCGAGAAGGATGCTAGATCGACAGAGAAAAGAAGAGGAATGAGGTGACGGCGGTGATGAAGGCTACTGCCGGGTTGGATCCATAGAACTGCCTCTACCTCAGAACGCCGTCGTAGCCGTTCCTTCGCCGATGGATGCTGCAAATAGAGGATGCTTCAAAGTTCCACTGCTCCATGGTAGGAAGTCAATTAAAGCTCTTCTTCATCCYTTTTTAATTTTCTCCACTGAAAAACTGCCTCTGAATCGAATGCAAGAGAGCGAAAGCAAATAGAGCAGTGAGGGAGAA…	112	no hit
Aduranensis_large_rep_c475	TGGTGAAATATTGACAGCTGTTGGTGGTAGCGGGTGAACAGAATGCGGTGGGCCAGTGCGCAGGGTGGTGTGAGCCTGCAGTGTGTGCTCTTCGTGTGGGGTTGACAGGGTTGCTCAAGGGTCATGCACAAGCCTTTTCTTACAAAGTGTTGCTGGCGGTGTCCAGTAAGACCAATTTGCATTGTTCAGCTTTTTGCGCCTGCACCCATCCAAGGAATCAGTGAAATACCTGTGTACGATCTGAAAACAAAGTTCTGTAACTCAGTCGTGAGTAAAAAACAAAGAAAAGTAAATTATTCAATGCTGCTAAATATCATTCAATGTCACAAAACTATAATTTTTTGCAAGAGTGCGACAAATTTCATGATTTCTTATAATCTTGGGTGGTTTATAGACTAG…	51	no hit
Aduranensis_large_c479	TTACGGCCGGGGTACGAAGATGATGACGCTGACGATGACGATGAATCTGACAGGGGGGAGACACTCAAGAAGGCTGAATTGAGCMAAAAAGAGGGTTCATGAATCATCCAAGAAAACACCTGTTCCAGAGAAGAAGGCAAAATTTGTTACTCCTGAAAAGATTGACAACAAGGGTGGTGTTCATGTTGCAACTCCTTACCCAACTAAGCAGGCTATCAAGGCAGCTGCCAATAACAGGCAACCGGTGAAGCAGCAGACTCCAAAGTTAGTTGGAGACTATGGCTGCAAGGATTGCAACAGGTTGTTTAAGACAGAAGATGCCTTAAACTCCCATAACAAGGCCAAGCACAGTGCTAAGTGAAGGAATGAAAGTACATAAATATAAGTTTTTTCCTGAAC…	27	BAE71284	Trifolium pratense	putative histone deacetylase [Trifolium pratense]	1.46332e-28	70	ACU19439	Glycine max	unknown [Glycine max]	1.61789e-27	65.9794	XP_002277422	Vitis vinifera	PREDICTED: hypothetical protein [Vitis vinifera]	3.49103e-22	60.6383
Aduranensis_large_c483	TACGGCCGGGGGAACGCTGTTGCTCTCTGGGCTTGGGATATAGTTGTTGATAACTGCGCTATTTGCCGGAACCATATCATGGATCCCTGCATTGAGTGCCAGGCTAATCAGGCTAGCGCCACTAGCGAGGAATGCACTGTAGCGTGGGGAGTTTGCAACCATGCTTTTCACTTCCATTGCATAAGCAGATGGCTCAAGACCCGTCAAGTTTGCCCTCTAGATAATAGCGAGTGGGAGTTTCAGAAATATGGCCACTAGAACTTTGGCGCCGCCGAGCTACTCGCTGCTTGCCACGAGCGAGATTACGGTTGTGGATCCTTCTAAGGAAACATTTATAGCCCTGTCTGGCTATTATATTTGCCTTGCTATTATCTTTTGGAAGAAAACTTATCCAGTAGA…	22	XP_002457519	Sorghum bicolor	hypothetical protein SORBIDRAFT_03g008660 [Sorghum bicolor] >gi|241929494|gb|EES02639.1| hypothetical protein SORBIDRAFT_03g008660 [Sorghum bicolor]	6.693e-45	98.7654	ACF22693	Brachypodium distachyon	ring box protein [Brachypodium distachyon]	6.693e-45	98.7654	ACN28367	Zea mays	unknown [Zea mays]	6.693e-45	98.7654
Aduranensis_large_c486	ATTCGGTCCGAGTAAATGCTGGGCTCGAGCTGCCTTACTCGTGCAGGGCCGGTGCCTGCTCTACTTGTGCTGGCCAAATAGTTTCGGGCTCTGTGGATCAATCTGATCAATCCTTTTTGGATGACCAGCAAACGGAAAAGGGTTATCTCCTCACATGTGTCTCATACCCAAAATCTGATTGTGTCATTTACACCCATAAGGAGGGCGATCTATGCTAAGTGTTGTGTATACTTTTTGTTGGTTCTTCTAAGCTATCTTATGTGTCAGGATTGCGAGTTATTTTGGAACTATATGCTAGTGTCAATGTGTTTGTATTCACAAATAATAAAGGGACATGGTTTATTGCAAAAGTTGTTCAAAATCTGTCCCAAACCTAGAAAAACAAGGAGGGTTGCGTTG…	28	ACU15698	Glycine max	unknown [Glycine max]	7.93273e-20	71.2121	XP_002275771	Vitis vinifera	PREDICTED: hypothetical protein isoform 2 [Vitis vinifera] >gi|225464950|ref|XP_002275749.1| PREDICTED: hypothetical protein isoform 1 [Vitis vinifera]	1.03605e-19	69.697	CAN74125	Vitis vinifera	hypothetical protein [Vitis vinifera]	1.03605e-19	69.697
Aduranensis_large_c497	GAGCACTTGGAGTGATGTACTTTGAAAGTGTTAAAAGAGAGTATTTCTGATAATCTATCCGAAGCAAATTAACTAGTCACAACAAAATTCCACCAACTAAATTTGTAAAAAAAAAAGGAAAAAGAAATTTAAAACACTAACTTTAGAACATGACATTTGCAGTTGGGAAATACAGGGGACAAATACACGCTCCCACTTATAATGTCATCAATATAACTTTAGCACCTCATTAGTGAAACTATAGAGCCTTCACCCTCTTGCTGCAGTGAAGATGCTGGTTCTTCTCATGAACCACAGCAAGCTGACTTTGTTGCAGGTTGACTACCACCGGCGCCGGCATCTGGTTGGTTAATCTTGATAGTCTGCGGCTCCGTTTTAGAATCTGTGTCTGCAAGCCTT…	51	ACU13878	Glycine max	unknown [Glycine max]	7.57234e-92	86.6337	AAD46405	Solanum lycopersicum	ethylene-responsive small GTP-binding protein [Solanum lycopersicum]	7.57234e-92	86.1386	ACU19319	Glycine max	unknown [Glycine max]	3.75811e-91	86.1386
Aduranensis_large_rep_c512	TTTGTCGCAGTTGGAAATGGATAAAGCGGCCCCTGGTTTTGAGAAAATGTACTCATTCAATGCTAGTTCATTAGACAAAGTGAAGAACACAATATTCATGCAAGGAAAGGAAGGATTGAACTTCCTTGTAGCCGAAGCAAATGGATCCAACCCAAAAAAAAGATCCGAAGGTGCCCGGGAAACAACAATCCGTGATCTCATTTAGAAAGAAAAATACTCCTGGAATCAAAGTGGTAGATGGTGATGGATTTCCCAATAAAGTATTCTTCAATGGGGAGGAATGTTCTCTTCCTTTGGTATATCCAAGCAGTGGTTTCAGGAATGAGTTTTCTTTTGTTCCCGTGTTGCTCCTGATGTTGTTGCCAATCATATGGATGTGGCAATAGTGGCATTGTTTGA…	40	XP_002264920	Vitis vinifera	PREDICTED: hypothetical protein [Vitis vinifera] >gi|302144075|emb|CBI23180.3| unnamed protein product [Vitis vinifera]	1.35102e-27	78	NP_567484	Arabidopsis thaliana	COBL7 (COBRA-LIKE 7) [Arabidopsis thaliana] >gi|34222586|sp|Q8GZ17.2|COBL7_ARATH RecName: Full=COBRA-like protein 7; Flags: Precursor >gi|2244970|emb|CAB10391.1| hypothetical protein [Arabidopsis thaliana] >gi|2326365|emb|CAA74765.1| putative cell wall protein [Arabidopsis thaliana] >gi|7268361|emb|CAB78654.1| hypothetical protein [Arabidopsis thaliana]	1.45042e-26	66.6667	BAC41936	Arabidopsis thaliana	GPI-anchored protein [Arabidopsis thaliana] >gi|29028918|gb|AAO64838.1| At4g16120 [Arabidopsis thaliana]	1.45622e-26	66.6667
Aduranensis_large_rep_c515	TTACGGCCGGGGGGAGATGAAGGCAGAGAGGAACCATAAACAAAATATTCATTAGTTTGTTTGTGCCTTTTATTATTAAATTCTTTTGTTTTAGGCTTGTAGATTATGTGACCAAAGTTAGTGGAGTGCTTATATGGTTTTGCTGCTCATAAGTGCATATATAATAGTAATATATAAGGGGGAAAATGTGAAGAAAAAGAAAAAAGAAAAGAAGAGCATTGAACATGTTTATTCGTTTGTCTCTAAAAGAAATAATGTAAATCCTATAGATGTTGGTTTGCAGTTAATTTATATGATGTTTTAGTTGTAAATAA	41	no hit
Aduranensis_large_c516	TCCCGCAATGTGGGCCAGGTCCGTGGGCTTCAGTGTCCCTCCACGGGCGCAGGCGCGTGTGCTTTCAACCAATCCTACGCGGGCTCCACATTTTCCGCCACGCTCGTTCAAGATTCACTCAGATTAGCCAATGACGTAGTCCCGGGCTACTCATTCGGCTGCGTTAACGCAATCTCCGGCGAGTCCATTCCGGCCCAAGGGCTTCTGGGCCTGGGCCGTGGGCCTTTGTCTCTACTTTCGCAATCCGGCGCGCTCTACTCAGGTGTCTTCTCGTACTGCCTTCCCAGCTTCAAATCGTACTACTTCTCAGGGACGCTCAAGCTTGGGCCCGTGGGGCAGCCCAAGAGTATCCGTACAACCCCACTTCTCCGAAACCCTCACAGGCCTTCCCTCTACTAT…	34	BAE71208	Trifolium pratense	hypothetical protein [Trifolium pratense] >gi|84453226|dbj|BAE71210.1| hypothetical protein [Trifolium pratense]	4.94711e-119	76.1566	XP_002302336	Populus trichocarpa	predicted protein [Populus trichocarpa] >gi|222844062|gb|EEE81609.1| predicted protein [Populus trichocarpa]	1.14314e-107	69.0391	ABK95290	Populus trichocarpa	unknown [Populus trichocarpa]	1.14314e-107	69.0391
Aduranensis_large_c522	ATTACGGCCGGGAGTTGAAGTGGGCTTGGCCCATGGCTTCCTCCTAGTAGGCCCATTTGTTACGGCCGGGCCTTTAAGGAACACTCCCTATGCCGGTGGTGCCGGCTCCCTCGCCGCCGCCGGACTTGTTGTGATCCTAAGCATTTGCCTCACAATCTATGGAGTTGCATCCTTCAATGAAGGGCAGCCGTCGACCGCCCCATCGTTGACCCTAACCGGCCGCAAGAAGGAGCCTGATCAGCTCCAAACAGCGGACGGTTGGGCCAAGTTCACCGGTGGGTTCTTCTTCGGAGGAATCTCCGGTGTTACTTGGGCCTACTTCCTTCTCTATGTCTTGGACCTTCCTTACTACTTCAAGTGAAGAAACTTAGAAATTTTAATTTTCTTTGGTTTATCTAC…	36	ABU39903	Olea europaea	photosystem I reaction center subunit XI [Olea europaea]	4.83245e-40	69.8276	ACU15356	Glycine max	unknown [Glycine max]	7.71513e-38	68.1034	XP_002527284	Ricinus communis	Photosystem I reaction center subunit XI, chloroplast precursor, putative [Ricinus communis] >gi|223533377|gb|EEF35128.1| Photosystem I reaction center subunit XI, chloroplast precursor, putative [Ricinus communis]	7.71513e-38	68.1034
Aduranensis_large_c524	CAGGKAACAATCTGATCTTTACTCAACATTGCTTGTCATACAAAGATTATACAACAACAAACCTTCTCATACAAAGATTATAAACAAATAAAATGAACAATAACACTACTCCAAAAAATTGACCCTTCTTCACCATGGTGTACATTTCAGTAAGCATAACAATAGACAATAAGCAGCATACAACAGTTTCAAACGGGTGCCGAAAACCCAAAGAAAAAACCGCCTCATTTGGTTAGCCAGTAGATGACAATGAGAAAGGTGCAAACTGATGCAACTAGAGAAAGTATAAGGGTATCCATTGACTTTTTTCGCTTTATTGCCGAAAGTATGGTATTTACCGTTGGGAGGCGACTGCTAACATTGCTGAGTTTTGAATTGATGCCACCAAATGTTGAACGT…	34	XP_002527313	Ricinus communis	golgi snare 11 protein, putative [Ricinus communis] >gi|223533313|gb|EEF35065.1| golgi snare 11 protein, putative [Ricinus communis]	4.71131e-65	85.1613	CAB71130	Cicer arietinum	hypothetical protein [Cicer arietinum]	6.15316e-65	87.4172	XP_002285330	Vitis vinifera	PREDICTED: hypothetical protein [Vitis vinifera] >gi|296082080|emb|CBI21085.3| unnamed protein product [Vitis vinifera]	5.20896e-64	85.3333
Aduranensis_large_rep_c525	CTAACAAAAGGTACAAAACTCGTACCAAATTAACAAAGCAATATCCATTAAAATATTGCTATAGTTGCTAATGAAACACAAAACATGCAAGGTGAAAAGACTAAAGAAAATAGTCTTCCTTCTCCAACAAAAATATTTACAGAATTAAGTGTTGTAACACACCAAGATGATGATGATCATCATCCACTAAACCCAGGAAGAAGAACATAAGCAAAGAAAATGCAGCTTCCCCATTACCATCTCTAAGTACTCATCATTTGAAGCAAGGATCTCATCATACAAAAGGCGAAAAAAGAGAAACTCGGCTTCGGAAGAGGATTACAGAGCTAAAAACTTTTAGGAGAAATGGTAACAGGGGACCATTATCCGTGATTATAGAAGAAAAAACATCCAAAACTT…	36	ACG76109	Arachis hypogaea	pathogenesis-induced protein [Arachis hypogaea]	4.06368e-99	99.4475	ACU14811	Glycine max	unknown [Glycine max]	1.88765e-96	96.1111	ACU21210	Glycine max	unknown [Glycine max]	4.20525e-96	96.1111
Aduranensis_large_rep_c532	CGCAGAGTGGAAGAAACAAGGCTACGAGAAGCTTTGTTGCCTCCGATGTATTCAAACAAAAGAGACGAACTTTAACAGTACCTGCATTTGCCGCATCCCTCGAGCGCAGATGAAAGAAGGCCAAGATATAGAATGCGTCAGCTGCGGCTGCCGAGGGTGCTCGTCCAGTGACTAGACAACGGGCGATGACTGCATTGTGATTATTCCGGAAGGAAAGCAAAGGCGTTCGGCGAAACGGAAACGGCCGCGGCCCCCAACAACACAGGAGGGTTTGAAGGACGGAATGTGGAATCAGAAGCTGTCCACTATCCAAGTGAGTTGTCTTTACCGCCTTGCAAATCCTGCGCGACCTCTCCCAAACCTGATACTGGACGGGACAAACTGCAGGGAGGACATAGC…	33	EEU46494	Nectria haematococca mpVI 77-13-4	predicted protein [Nectria haematococca mpVI 77-13-4]	7.78673e-19	89.1304	XP_001229811	Chaetomium globosum CBS 148.51	conserved hypothetical protein [Chaetomium globosum CBS 148.51] >gi|88183892|gb|EAQ91360.1| conserved hypothetical protein [Chaetomium globosum CBS 148.51]	1.7347e-18	82.6087	CBI59934	Sordaria macrospora	unnamed protein product [Sordaria macrospora]	2.95895e-18	82.6087
Aduranensis_large_c533	TGGGGGACACCCTACGCGCAGGCAACAGCAGCACCGGCTCTACGAAGTCAGAATCGAATCTTTGTGTTGGCTTTCCCAATTCATTCGTGAATAAGAATTCAAGGGCTAGAAGCGAGCGCTTCTAGCTGCTTCGCCTGCTTCTTATTATTTGAAGCTATGTTGGCGTGGCGGAAATGAACGAAAAGCGAGATGAACGTGCTATTTTCAAATCGATTGATAGATAGATAGCCTGATCCGTTCTGATAGATCGAAAGAAATAGAGGGAATCCATCAATAAAATAAAAATAATAAGGCCTATTTCTATCTATTGATAAGAAAACTTTTCTTGATCCATCTGAAAGATATCGATATCTATCTGATGGAGTCTACATCGCATCGTACGTAGAGCGCCCAAGCTTT…	29	XP_002534687	Ricinus communis	NADH-ubiquinone oxidoreductase chain, putative [Ricinus communis] >gi|223524771|gb|EEF27701.1| NADH-ubiquinone oxidoreductase chain, putative [Ricinus communis]	4.48554e-12	65.5738	CAN71466	Vitis vinifera	hypothetical protein [Vitis vinifera]	1.34408e-10	63.9344	YP_717160	Brassica napus	hypothetical protein BrnapMp063 [Brassica napus] >gi|37591107|dbj|BAC98909.1| hypothetical protein [Brassica napus]	6.45298e-10	81.5789
Aduranensis_large_rep_c534	GCTCCGCCGGGGCGGTAGATCGGCGCGGGGGGTTCCATGATCGTGGAGTCTGACAAGCAAACAGGAGTGGTGAGAAAGCACTACATCGGGATGGTGACGATGCTTGATATAGTGGCCCACATAGCCGGCGAGGACCACTTGGATTTTGGTGGCGGCGGCGTTGAGATGACAAACGATCTCCATGAAAGGATGTCTGTCTCTGTTTCTTCCATCATAGGCCACTCTTTTGAAGGGCTTAGCCTGTGGACTCTTAATCCCTACACCAGCCTGTTAGATTGCATGGAAGTGTTTAGCAAAGGAGTTCATCGTGCGATGGTGCCGGTGGACAGCCAGATGGAGAGTGGATGGTCACCAGGCGGTGGCGTTGAACTGGTGGAGTCTGCTTCCGGCTACCAAATG…	43	AAO61675	Medicago truncatula	SNF4b [Medicago truncatula]	5.43764e-110	69.8305	AAA91175	Phaseolus vulgaris	Pv42p [Phaseolus vulgaris]	1.45069e-107	70.068	XP_002517647	Ricinus communis	AMP-activated protein kinase, gamma regulatory subunit, putative [Ricinus communis] >gi|223543279|gb|EEF44811.1| AMP-activated protein kinase, gamma regulatory subunit, putative [Ricinus communis]	1.76664e-99	62.3288
Aduranensis_large_c543	GGAAACCGATAGCTGCTAAAGAATTGTTTTTTACAATGCACAAGTTTGGTCAACATCCTAATCTACCGACCTGTCGGATTATATTGGATGGCCTGTTCAAATTCCATTTGTTTTCTGATGCAATATCATTATTTTAGAGAAATAGAGAAGAATAATTTGGATCTTGATATTGAAATTTACAATGTGGTGSTCGATGGGATGTGCAATGCTGGAAAACTAAATGATGCGTTCAAACTCTTCTCTTGTCTTCCAGCAAAAGGCTTGAAACCTGATGTATATACTTATACAATAATGATCCAAGGTCTATGTAGGGAAGGACTTGTGGTTGATGCTGAAGAGTTACTAATGAATATGGAAAAGGATGGCTGCCTGCCTAATTCCTGCACTTATAATGTCTTC…	34	XP_002263209	Vitis vinifera	PREDICTED: hypothetical protein [Vitis vinifera]	7.83974e-33	51.5625	NP_563911	Arabidopsis thaliana	pentatricopeptide (PPR) repeat-containing protein [Arabidopsis thaliana] >gi|75167758|sp|Q9ASZ8.1|PPR37_ARATH RecName: Full=Pentatricopeptide repeat-containing protein At1g12620 >gi|13605505|gb|AAK32746.1|AF361578_1 At1g12620/T12C24_25 [Arabidopsis thaliana] >gi|24111307|gb|AAN46777.1| At1g12620/T12C24_25 [Arabidopsis thaliana]	2.25409e-32	50.3876	XP_002892702	Arabidopsis lyrata subsp. lyrata	hypothetical protein ARALYDRAFT_471420 [Arabidopsis lyrata subsp. lyrata] >gi|297338544|gb|EFH68961.1| hypothetical protein ARALYDRAFT_471420 [Arabidopsis lyrata subsp. lyrata]	3.81951e-32	47.2868
Aduranensis_large_rep_c544	TCAACGCAGAGTGGCGGGAGAGGGAAGAAAAGGAGAGGAAAGGAGAGAAGGGCGAAGGAGAAAGAAAGAGAGAGGGAAAGAGAAAGAGAAAGAGAAAGGAGGGAAGATAGAGAGAGGGGGGCGGGAGAGGGAACGTGAGCGTGAAAAAGGATAAGGATAGAAGGGAGCGTGAGAGAGAGAAGGAAATTGAAAGAGAAAGGGGGAGGAGAGTACGCGCCGGGAGAAGCGTAGGGAAGTTGATAGTGATTATAGTGATGATGATTCCAGGGAGAGGGAGAGAGACAGGAAGCGGCACAAGAAAGAGGATGATGATTATAAGGGGAGAGACAAGGAAAGGAGTTCTGGCAAGTCACATAAGCATACTGAGGATATTGAAGGTAGCCCAAGAAGAAAGAGTGT…	31	no hit
Aduranensis_large_c546	AGCATCTAAAATTGGCTTGATTCTCAAAAGCCAAAGAGTGTGATTTATGTCTGCCTTGGAAGCTTAAGTAATGTAACTGCAATTCAGTTGATTGAGATTGGTTTAGCCTTAGAAGAATCTAGAAGACCCTTCATTTGGGTAATTAGAGAAGGGAATCAATTAGAGGCGCTAGAAAAAGTGGATTAAGGAAGATGGTTTTGAAGAAAGAATCAAAGGTAAGAGTGGGTCATTAGGCCAGATCTTGTGGCTGGTGAAAATGCTGTGTTACCTCCTGAATTTGTGGAAGTGACAAAAATTAGAGGCATGTTAGCAAATTGGTGTCCCCAAGAACAAGTTTTGGCTCACCCTTCAATTGGGGTGTTTTTTGACACACAGTGGTTGGAACTCAACATTGGAAAG…	41	AAB99950	Pisum sativum	UDP-glucuronosyltransferase [Pisum sativum]	4.42496e-62	69.4444	ACJ84649	Medicago truncatula	unknown [Medicago truncatula]	9.78031e-62	68.5185	BAB86928	Vigna angularis	glucosyltransferase-10 [Vigna angularis]	2.79983e-58	67.2897
Aduranensis_large_rep_c550	TGGGAATAAGGATTGCAGGGCAATGATTTTATCCTATGATACTAATTTGGATGGACAACTTGATTTTTGAGGAGTTTAAGAATATGATGATGCTTACCACTTCATAATAATCCTTTTGATTTTTGGTATTTGCTATATTATTGATGCATATCCGTAAAAAARAAACTATTTATACACAAAAAATCAGTCATCAATATGTATTTATTTTATTTGAATGACCGATTTAGTAGTAAAATTTTGATGTATATATATATGATATAATTAAGCCAAATTTTTTTTAATGCATTTTGGATAAAGAATACTTT	47	no hit
Aduranensis_large_c552	TCCCCTGTGTGCCTTGTTCGGGAATTTTGGACGACAGCTTTTTGGAATCTGTAGCATATATGCATGAACTACATCTAATCCACACTGACCTGAAGCCAGAAAATATACTTCTTATTTCTTCTGAATATGTAAAGCTCCCTACCCGTAAGGTATAGGGTGGTCCTAACCCGTAGTGATTTGTGGAGTGTTGGTTGTATTCTTATCGAACTATTAACAGGTGAAGCATTGTTTCAAACTCATGAAAACTTGGAACACCTGGCAATGATGGAGAGAGTGCTGGGGACCTATACCCGAACACATGGTCCGAAGGTCTACCCGAGGAGCAGAGAAATATTTCAGGCGTGGAGCAAGACTAAATTGGCCTGAAGGAGCTGTTTCAAGGGAAAGCATCCGTGCTGT…	30	XP_002284488	Vitis vinifera	PREDICTED: hypothetical protein [Vitis vinifera] >gi|296081920|emb|CBI20925.3| unnamed protein product [Vitis vinifera]	5.73254e-45	68.4783	EEC70991	Oryza sativa Indica Group	hypothetical protein OsI_02649 [Oryza sativa Indica Group]	2.80963e-44	66.3043	XP_002308625	Populus trichocarpa	predicted protein [Populus trichocarpa] >gi|222854601|gb|EEE92148.1| predicted protein [Populus trichocarpa]	4.76928e-44	69.5652
Aduranensis_large_rep_c554	GGGTAGGAAAGGTCAGTAAAATATCATATAGATTTTCTCTATTGAATTAAGCACTGCTCGCTCGATAATAATGTAGCATTCTAATTACGCAATGGGAAACACAGATATCAATTAAGAGTTTAAAACATCTACAAAAAGCCTCCTTTTAAAACTAAAAATTGAAACGTGGAAGTTTAGTAACCAAAAAAAAAAGGAAGAAAAAAGCATGGAAGTTAGAATCCAAATTGGTACACAATAATACAGATAGGAGGCTTAACTAAGACTAAATTTACTTCTTCCTTTTCTTTGGGGGCTGCAGGGCTTCCTCATCTTCCTCATCTTCTTCATCTTCATTCTCTTCTTCTTCAACACCCTCCTCTTCCTCTTCTTCGCCACCTTCATCTTCTTCGTCGTCATCAT…	69	no hit
Aduranensis_large_c555	TACGGTCTCGATCCGGATGCGGTGGTGGAGTTACCGGCGAAGAAGAACTCGAAGAAGCAAAGCGAGAGTAGGACCATATTCCAGCTTTTTCAACAGAACTTGGACGTTTTTGGAAAGCCACCCAAATCTTTTTACGAACGTCTTGGTCTCAGCCCCACCGCTACATTGGAGGAGGCGAGGATTCTCAGGTTTATCTCGTCGGAACAGGGTCAGAGCATGTTTAGGAAGTGGTCGGGGCTGGAGACTGTTAATTATTTCGAGGTCCTACAGAGGTTCCCGGAGGCGAAGAAAGGCTGGGGGATCAAGGAACTCGTGGAGGAGATCGCGCCGATTAAGGAGAGACATTACTCCATCGCTTCTTCTCAGAACGCAGTCGGAGATTCCGTCCACCTCTTGATT…	26	XP_759723	Ustilago maydis 521	hypothetical protein UM03576.1 [Ustilago maydis 521] >gi|46099234|gb|EAK84467.1| hypothetical protein UM03576.1 [Ustilago maydis 521]	3.91287e-96	62.5551	XP_001837300	Coprinopsis cinerea okayama7#130	assimilatory sulfite reductase [Coprinopsis cinerea okayama7#130] >gi|298407716|gb|EAU84917.2| assimilatory sulfite reductase [Coprinopsis cinerea okayama7#130]	1.22568e-94	56.5789	XP_001730061	Malassezia globosa CBS 7966	hypothetical protein MGL_3047 [Malassezia globosa CBS 7966] >gi|159103955|gb|EDP42847.1| hypothetical protein MGL_3047 [Malassezia globosa CBS 7966]	2.93741e-93	62.9956
Aduranensis_large_rep_c556	TAAGGACAAACTTCTCTTCATGATAGACTCCTCCTTCTTTATAAGAAAGTCACAGGACAACAGAGAAAAAGACAACATAAAAAATGGAATATAGTATCCTGTCACCACCACATCCATAAACAACACTGGTAAGAGACTACTAGTCTGACTAGAGAGAATTTATAAGCCCGGTTTTGAACAAAAGGCTATATGATAAAAGAGGCTTACAAAAATATGTTTTTTTCTGCTTAAAATGAAAACAACAAACTGCCAATGTTGCCATAAATGGAATCAAATCTTTAGTTCTTTGGGCCAATATCCTTCAGGGCACAAATCTGCTCCTCACCCATAGCAGACATGACAGAGACAACAAGGTCCTTACCCTCAGCAAACCCATCCTTAATCTGAGACAGGAGAGAA…	29	ACJ76773	Glycine max	eukaryotic translation initiation factor 5A2 [Glycine max] >gi|217038834|gb|ACJ76774.1| eukaryotic translation initiation factor 5A3 [Glycine max]	6.63282e-86	96875	AAQ08191	Hevea brasiliensis	eukaryotic translation initiation factor 5A isoform I [Hevea brasiliensis] >gi|33325119|gb|AAQ08192.1| eukaryotic translation initiation factor 5A isoform II [Hevea brasiliensis]	2.52047e-85	96875	ABM53472	Rosa chinensis	eIF5A [Rosa chinensis]	3.29184e-85	97.4843
Aduranensis_large_c557	CTCTCTCTCTCTCGCATATTCTCTTTCWATTACGGCCGGGGGAGGGAAGAGAGAAGGGAAGAGGTTTTCTGTGAAAGAAAGGTGAATTTGGATACGAAGCCTCTAGAATTGAGAAGCAGAAATCATAGCAATGGGGCTGTGGGAAGCTTTTCTCAATTGGCTACGCAGCCTATTCTTCAAGCAGGAAATGGAGCTATCTCTGATAGGACTCCAGAATGCTGGAAAGACTTCCCTTGTAAATGTTGTTGCTACTGGCGGATATAGTGAGGACATGATTCCCACTGTGGGATTCAATATGAGGAAGGTAACAAAAGGCAATGTTACAATAAAGCTATGGGATCTTGGAGGGCAACCTAGGTTCCGCAGCATGTGGGAACGTTACTGTCGTGCAGTTTCTGC…	43	ACU13669	Glycine max	unknown [Glycine max]	3.86822e-95	98.8701	ACU20760	Glycine max	unknown [Glycine max]	5.05205e-95	98.3051	ACU14878	Glycine max	unknown [Glycine max]	1.24436e-93	97.7401
Aduranensis_large_c561	TCTCGGAAGTATTGAATCGGGATCCGATCTCTTTTGGTACACTCGAGTCATAAGGTGTGTACAGACAGACAGGCTTCCGGCTAGGCACCATTTGATCCAAAGCTCCTCATAGGATGGGTATAGGCTAGTGGAAAGGAATGACCTCACGTCAAGTGAACGGCATCAAGGAATCTCAGTTTTCAACCTTTGTGGCATCGGTTACAGCTGGCAAAGCTAACCTCTATCCATAACAAAGAAAGAAGAAGATCGATCTAATTGGAAATTTCCCATCACCTTGTTGACTTGGCTGGTTCCTGTTTGTCAAAGTGGCTTCGTCCGCCCTTCCCCAGAAAACTACGATGAAAGCTGGAGTAGATAGATCGACCAGGCAAACTTCCCCTTCCTTTCTTCCTTGTACAC…	23	no hit
Aduranensis_large_c562	GGACGGTGCGGGTCGTTGATCGCAGGAAGCGAATCAACGACGTTCTCGACAAGCACTTGCACCGATCCTCACCCTCCACTTCAACCTCCGCCTCTACTAGGCCTATCAAGGCCCAAATCCAGGCCCAAATCCAAGCCAACAACTCCGACGCCACACTCGAGGAATCGGAAACCGACACCGGGGGATCGGACGTTAGCGCCTCCGACGACGGGGAAGACACCTCGTGGATCGCGTGGTTCTGCAGCCTCAGAGGGAACGAGTTCTTTTGCGAGGTCGATGATGATTACATTCAGGACGATTTTAACCTTTGTGGTTTGAGCAGCCAAGTTCCTTATTACGATTATGCCCTTGACTTGATTCTTGACGTTGACTCCTCCCACGGAGACATCTTTACAGAAG…	42	ACU23831	Glycine max	unknown [Glycine max]	1.90534e-116	80.7087	ACU20102	Glycine max	unknown [Glycine max]	1.90534e-116	80.315	XP_002269113	Vitis vinifera	PREDICTED: hypothetical protein isoform 2 [Vitis vinifera]	2.32912e-114	77.1654
Aduranensis_large_c567	AGTGGTATCAACGCAGAGTGGCCATTACGGCGGGGGGAAGGAAGAGAGGGAGAGAGAGAGAGGATCAGATAAGCATGGAGGAAGAGAAGAAGAGGAACGGGATAGTTTCGGTTGAACCAAAACCGAGCAATGGTTTCACGTCAAAAGTGATAGACTTGTTGGAGAAGCTTCTAGTGAAGTTGATGTATGACACTTCACTCCCACATCACTACCTCACTGGTAATTTCGCACCTCTTCCCGATGAAACCCCTCCGACTAAGGATCTTCCACTCACCGGCCACCTCCCGGATTGCTTGAATGGTGAGTTTGTCAGGGTTGGACCTAATCCGAAGTTTTCTCCTGTGGCCGGATATCACTGGTTTGATGGAGATGGAATGATTCATGGTTTGCGTATCAAAG…	54	CAR57918	Medicago truncatula	carotenoid cleavage dioxygenase 1 [Medicago truncatula]	0	92.4837	Q8LP17	Pisum sativum	RecName: Full=Carotenoid 9,10(9',10')-cleavage dioxygenase 1; AltName: Full=PsCCD1; AltName: Full=PsNCED1 >gi|22335695|dbj|BAC10549.1| nine-cis-epoxycarotenoid dioxygenase1 [Pisum sativum]	0	90.1961	Q94IR2	Phaseolus vulgaris	RecName: Full=Carotenoid 9,10(9',10')-cleavage dioxygenase 1; AltName: Full=PvCCD1; AltName: Full=Neoxanthin cleavage enzyme NC2; AltName: Full=PvNCED2 >gi|13876587|gb|AAK38744.1| carotenoid 9,10-9',10' cleavage dioxygenase [Phaseolus vulgaris]	0	90.5229
Aduranensis_large_c574	TAAGTTGCTCAATTCATTAAAGTGGTTTGAGTTHATCCAAAACAACACATTCGAATTAACTCATCACGTAGACTTGTTTGAAAGTTACACCTATAGTCCCTGCATGAAGTTACATTAAGCTACTTCACATCATAATAGCAGCTTCACCAAAATCAAGTTTCTTATTTCTGGAGTAATTATTTCAGTTCAAAACTAACACATTTGAAGGCTAAACCCATCAATTGCAGCTCTCAAAACTCTGGATTTACCTTGGCCATGTTTGTTTTCTTAACTTAATCGATGATGATAATGACTCTTGCAGAAATATTTCAAGACTACATATTTGAGATCAGCCCTTGTTCACTCTAAGGGGATCTGAAGGCTTCACCAGCATATCGGACGCTTCCAAGTTCCTCTTCA…	45	XP_002274334	Vitis vinifera	PREDICTED: similar to enolase, putative [Vitis vinifera]	0	92.4171	ABO36543	Helianthus annuus	plastid enolase [Helianthus annuus]	0	93.3962	XP_002888960	Arabidopsis lyrata subsp. lyrata	hypothetical protein ARALYDRAFT_895270 [Arabidopsis lyrata subsp. lyrata] >gi|297334801|gb|EFH65219.1| hypothetical protein ARALYDRAFT_895270 [Arabidopsis lyrata subsp. lyrata]	0	92.891
Aduranensis_large_c585	GCAGTGGTATCAACGCAGAGTGGTATTGATGAAGGTGAGGATCCAAGAAATGCAGCTATCAGAGAATTAAGGGAAGAGACAGGAGTTAGTTCCGCAGAAGTGATTTCTGAGGCACCTCATTGGTTGACATATGACTTCCCACCACAAGTCAGGGAGAAATTGAATATTCAGTGGGGATCTGATTGGAAGGGTCAAGCACAAAAATGGTTTCTTTTTAAGTTCACTGGTCAAGATCAAGAAATCAATCTTTTGGGTGATGGTACTGAGAAAGCTGAGTTCGGTGAATGGTCATGGCTGCCACCAGAGAAAGTAATTGAGCTTGCAGTGGATTTCAAGAAGCCTGTGTACAAGGAAGTCCTAGCAGCTTTTGCTCCACATCTCCAATAAGTTTTGCTGAAA…	29	ACU14330	Glycine max	unknown [Glycine max]	2.3511e-61	90.9091	ACU23741	Glycine max	unknown [Glycine max]	1.52394e-60	91.5966	1F3Y_A		Chain A, Solution Structure Of The Nudix Enzyme Diadenosine Tetraphosphate Hydrolase From Lupinus Angustifolius L. >gi|159162554|pdb|1JKN|A Chain A, Solution Structure Of The Nudix Enzyme Diadenosine Tetraphosphate Hydrolase From Lupinus Angustifolius Complexed With Atp	1.09213e-58	85.9504
Aduranensis_large_c587	TGCAGGAGCAGTGATTGAAATCATTTACGTCTTCATCTTCATCATTTTGGCACCGAAGAAGGAAAAGGCCAAGATTATTGGTCTCTTCGCCTTTGTTCTTACTGTGTTCGCAGCTGTAGTTTTTATTTCCCTTTTTGCCCTTCATGGCAATTCCAGGAAACTCTTCTGTGGCTTTGCTGCCTCCATATTTTCCATAATCATGTACGGTTCACCACTCTCAATTATGAGGCTAGTGATCAAAACAAAGAGTACAGAGTTCATGCCCTTCTTCCTCTCGTTGTTTGTGTTTCTATGTGGCACTTCATGGTTTATCTTTGGTCTTCTAGGCCGTGACCCTTTTGTTGCTGTACCAAATGGTGTTGGTTCTGCATTGGGGACAATGCAACTAATATTATACTT…	24	ACU19281	Glycine max	unknown [Glycine max]	5.31039e-52	81.8898	XP_002307476	Populus trichocarpa	predicted protein [Populus trichocarpa] >gi|222856925|gb|EEE94472.1| predicted protein [Populus trichocarpa]	5.14353e-47	72.4409	XP_002893163	Arabidopsis lyrata subsp. lyrata	nodulin MtN3 family protein [Arabidopsis lyrata subsp. lyrata] >gi|297339005|gb|EFH69422.1| nodulin MtN3 family protein [Arabidopsis lyrata subsp. lyrata]	7.42724e-46	73.3871
Aduranensis_large_rep_c593	CTTGGCAGTCTCAGAAGCAGTGGTATCAACGCAGAGTGGCCRTAAKGAAGSMTTTCCCAGCGCAAGTCGAGACAAACCAAAAAAAAACATATCAGATTCATTATCCAAATGCAAATACCAAAAGACGACGAGAACCAGCGGTGAGAAATGTAGGATGGTGTGTGAAAATCATCCACTATAGCGATGAATAAAAAGCCGAGCAAAGAGTACATTGATGTGCAAGTCTACATGAACCAAAATCCATAATTCACGAGAGGCAACCATAAAAGTCAAAAAAGAAAGAGCTAACACTCCTCAACGGGTAACATATCACGGGTTGGGAAAACATTTATTCAGAGACTTTGCAGCTGGACATAATAAACACATATTACTCAACGGTAGTCCTCCTTTGCAGCAGCA…	1158	no hit
Aduranensis_large_c594	AACGTAATTTATTTATATTTCTAATCCGATAACAGGCATCATTCCTCATTCTCAAAACATCATACGAACTAAGAACTGCAAACTACAAAGTAATAGTACAACGTACAATGATACTGGTTAACCAGGTAAACAAAACAGGAAACCCAAACCAACCAACCAACCAGACGTTCTAGTTTTCTATGCATTCTAAAAAGTGATTTCATCAAATAAAAGCGCATAATTCTTTCTAGTTGGACTGGCGCAACTCAGGACGAACAAAGTCTGCATCCGGTGGCACGGAGATGTCAACGGTAGGTCTCAGCTGGGCACAGACTTTTAATGGCTCCATGCACTGGGTCTGACAGGAAGTTGCTGATTAGGTCCCGGCCGTAATGGCACACATTCTTCCACTGCCACCAA…	19	XP_002305797	Populus trichocarpa	predicted protein [Populus trichocarpa] >gi|222848761|gb|EEE86308.1| predicted protein [Populus trichocarpa]	1.23147e-40	84.6154	XP_002280094	Vitis vinifera	PREDICTED: hypothetical protein [Vitis vinifera] >gi|147767264|emb|CAN69003.1| hypothetical protein [Vitis vinifera]	1.23151e-40	84.6154	CBI21968	Vitis vinifera	unnamed protein product [Vitis vinifera]	1.23463e-40	84.6154
Aduranensis_large_c601	TAGTTAAACAAACTTTAGGGCACATTGAAATATTATGATAATGAAGTAACATAGTTACATCCATCTCTTAAAACAAGAGGAAGAAAAAGCCTATGATAATGTCCCTCTTACTAACTAGACCCAAATACTAAAAGGCCGAAATTGTATTTAAGTGACACAACAGCACTCAAATATTAACACAAAAGTGTTTTTTTATTTATTTCCGGAATCACAGAAAGAAAAAAATTTAGAAAAATGTTGCAATCAATGCTTTAAACTTCAAGCCACGGATGCAATGTGCACGATTAAGTCAATCACACGGGAGCTGTAACCCCATTCGTTGTCATACCAAGAGACAAGCTTCACAAAGTTCTCATTCAAAGCAATTCCAGCCTTAGCATCAAATATGCTTGACCTGCT…	31	ACU24328	Glycine max	unknown [Glycine max]	8.52575e-152	85.2761	ACU19758	Glycine max	unknown [Glycine max]	1.11193e-151	85.2761	CBI14856	Vitis vinifera	unnamed protein product [Vitis vinifera]	2.68384e-147	83.8509
Aduranensis_large_rep_c615	TTACGGCCGGGGGCATTTATTGGCATGGGCGCAACCTTGCTTGATGGTGTATATATTGAGAAGCACGCCATGGTTGCTGCTGGAGCTCTTGTCAGGCAGAACACGAGGATTCCCTATGGAGAGGTTTGGGGAGGTAATCCAGCAAGGTTTCTGAGGAAGCTCACTGAAGACGAAATGGCCTTCTTCTCACAATCTGCCTTAAAATTATTCCRATTTAGCTCGGGCTCATGCAGCTGAGAATGAGAAAGAACTTGATGCAACTGAATTTTGAGAAACTTGTTCGAAAGAAGTTTGCTCGTGGTGACGGGGAACATGATTCAGTGCCTAACCTTTCAGATGATGTTTTGCTAGACAAATCATCGAAGGCTTCTTAGAGTTTTCTTTTCTTTTTCTTTTTAA…	24	ACU19296	Glycine max	unknown [Glycine max]	6.45869e-32	96.8254	ACU23675	Glycine max	unknown [Glycine max]	5.34438e-31	93.6508	NP_001042763	Oryza sativa Japonica Group	Os01g0283100 [Oryza sativa Japonica Group] >gi|56785028|dbj|BAD82610.1| putative gamma-carbonic anhydrase [Oryza sativa Japonica Group] >gi|113532294|dbj|BAF04677.1| Os01g0283100 [Oryza sativa Japonica Group] >gi|215679363|dbj|BAG96503.1| unnamed protein product [Oryza sativa Japonica Group] >gi|215686350|dbj|BAG87611.1| unnamed protein product [Oryza sativa Japonica Group] >gi|215701220|dbj|BAG9…	1.20807e-28	80.6452
Aduranensis_large_rep_c632	TACGGCCGGGAAGAAAGAATAGAGAAGAGAGTTTAACGAAGTTTATCGTTTTCTTTTCAAGTGGGAGAGGGGTGTGTAATGTAGATAATAGGTTTGTCCCTATCAATATACAGAATTACAGACTATTGTTATTATTATTATTATTGCTATTGCGACAATGAAATTTAGGACGTGTTGGGATGAGTTTCTCBAG	34	no hit
Aduranensis_large_rep_c635	AACCTTAAGATGTTGATATCTCATAAATATACTTGCAATAAGGATACTTGAAAGGTGCACGTTGGCCATGTTTGTATGTAGCGAAATTCATACGGAATGTAAAGATACTTTGAAATGCATACAAAAATAAGCATAAGTAACAATGCCGACTATGTTCTTCCATATAAAAGAATATATGGTAGCAAAGCAAAAACAACTAAAAAAAAGTGCTGAGAAGCCCGAGAGAAATGCAACAAAAGTCAACACCATTTTGATGGAGGTTTCTAGAATTATTCACCACCAGAGCCAGTAGCCATCAAGAACTCACCCTCACAGACAACTTCACCTCCAACATAGGCCTTCCCTTCCATCTTTGCTATTCCAAATCGCTTTTGCAGTTTGATGAGTGTCATTCTCATA…	25	ACJ07147	Arachis hypogaea	beta-hydroxyacyl-ACP dehydrase 1 [Arachis hypogaea]	4.52384e-106	100	ACU23629	Glycine max	unknown [Glycine max]	2.32775e-81	96.1783	XP_002304073	Populus trichocarpa	predicted protein [Populus trichocarpa] >gi|118487238|gb|ABK95447.1| unknown [Populus trichocarpa] >gi|222841505|gb|EEE79052.1| predicted protein [Populus trichocarpa]	1.50881e-80	93.2099
Aduranensis_large_c638	CAGTGGTATCAACGCAGAGTGGCCATTACGGCCGGGGGCTTGTTTTGATATCAGCAGAGCGAGATGGCGACTGTAACAACGCAGGCTTCAGCGACTGTATTGAGGCCATGCCCTTCTTCCAAGGCAAGGTTCCTGTCTGGCTCATCTGGCAGACTCAACAGGGAGGTGTCGTTTAGGCCATTGAGATCTCCTTCTTTCAAGGTGGAAGCCAAGAAAGGAGAGTGGTTGCCTGGCTTGGCCTCTCCAGCTTATCTGAATGGCAGTCTTCCGGGAGACAATGGATTCGACCCGTTGGGGCTAGCAGAGGACCCAGAGAACCTGAAGTGGTTCGTACAGGCAGAGCTGGTGAACGGGAGATGGGCGATGCTGGGGGTGGCAGGGATGCTGCTGCCGGAGGTG…	33	2WSC_4		Chain 4, Improved Model Of Plant Photosystem I >gi|268612179|pdb|2WSE|4 Chain 4, Improved Model Of Plant Photosystem I >gi|268612197|pdb|2WSF|4 Chain 4, Improved Model Of Plant Photosystem I	4.27592e-118	87.3737	ACG30344	Zea mays	chlorophyll a-b binding protein 4 [Zea mays]	1.08075e-104	75	ABV44672	Bambusa oldhamii	photosystem I light-harvesting complex type 4 protein [Bambusa oldhamii]	3.75927e-102	76.9231
Aduranensis_large_c646	TGGATTACAGGTTGATGGTCAGTTCCGGACTGGCATTCCTGGAATCTTTGCTATCGGTGATGTTGCAGCTTTCCCTTTAAAGATATATAACCGTACTGCTCGAGTGGAACATGTAGATCATGCTCGTCGCTCAGCACAGCACTGTGTAAAATCATTACTCACTGCACAAACTCACACGTACGATTACCTTCCATACTTCTACTCAAGGGTGTTTGAATATGAAGGGAGCCCCAGAAAAGTATGGTGGCAGTTCTTCGGAGACAATGTCGGAGAAACAGTTGAAATTGGAAACTTTGATCCTAAAGTAGCTACCTTCTGGATTGAATCTGGTAAGCTAAAAGGAGTGCTGCTTGAAAGTGGGAGCCCTGAGGAATTTCAGCTCCTGCCTAAACTAGCCAG…	27	ACU18284	Glycine max	unknown [Glycine max]	1.27108e-81	87.9518	ACP43575	Avicennia marina	chloroplast monodehyroascorbate reductase [Avicennia marina]	4.8301e-81	89.759	ACP31193	Avicennia marina	chloroplast monodehydroascorbate reductase [Avicennia marina]	8.23891e-81	89.759
Aduranensis_large_c647	ARTTACGGCGSGGGGGTAAAAGAAGAAAACATAATTGTGTTTATGTATGATGACATAGCTTATAGTGAAGAAAACCCAAGGCCTGGAGTCATAATTAACAAACCAGATGGGGAGATGTTTATAAAGGTGTTCCTAAGGATTACACCGGCAAAGATGTTAATGTCAACAACTTCTTTGCTGCTCTTCTTGGAAACAAATCAGCTCTCACTGGTGGCAGTGGCAAAGTTGTAGATAGTGGCCCCAATGATCACATATTTGTGTTCTACAGTGATCATGGAGGTCCAGGGATTCTTGGTATGCCTGTTGGTCCTTACTTGTATGCAAATGATCTTAATGAAGTCTTGAAGAAGAAGCATGCTTCTGGAGGATACAAAAGCCTTGTGTTTTATCTAGAGGCAT…	39	AAL58570	Glycine max	vacuolar processing enzyme 2 [Glycine max]	0	84.9462	ACJ84443	Medicago truncatula	unknown [Medicago truncatula]	0	83.9572	O24325	Phaseolus vulgaris	RecName: Full=Vacuolar-processing enzyme; Short=VPE; AltName: Full=Legumain-like proteinase; Short=LLP; Flags: Precursor >gi|2511697|emb|CAB17078.1| asparagine-specific endopeptidase precursor [Phaseolus vulgaris]	0	82.2102
Aduranensis_large_rep_c660	CATTACGGCCGGGGGAGCAAAGCATTAGATAGATATCAATCAATGGCTGATAATAAGGAAGGAGGGATTGTGAAGAAGGGCGACGAGGAAGGCCTAAAGATGGCCGTTTCGTTGCTGCAAGAGTATGAACTTCCGGCAGGGCTTCTCCCACTTCAAGATGTGGTGGAAGTAGGGTATGTGAAGAGCACAGGGTACATGTGGATAGTGCAGAAGAAGAAGGTGGAGCATGAGTTCAAGATGGTGAAGAAGCTAGTGAGCTATGACTCAGAGATCACAGGGTTCATATCAAAGAAGAAGATCAAGAAACTCAAGGGTGTGAAGGCCAAGGAGCTTATGCTGTGGCCACCAGTGAGTGAGATCAGTGTTGATGATCCACCAACTGGGAAGATCCACTTCAAG…	24	XP_002522570	Ricinus communis	conserved hypothetical protein [Ricinus communis] >gi|223538261|gb|EEF39870.1| conserved hypothetical protein [Ricinus communis]	9.00074e-52	72.2628	XP_002305071	Populus trichocarpa	predicted protein [Populus trichocarpa] >gi|222848035|gb|EEE85582.1| predicted protein [Populus trichocarpa]	1.69747e-50	74.4361	XP_002280454	Vitis vinifera	PREDICTED: hypothetical protein [Vitis vinifera] >gi|302143418|emb|CBI21979.3| unnamed protein product [Vitis vinifera]	2.21696e-50	72.9323
Aduranensis_large_c661	GGAACTCTTCATTCACTGAACTGAAGAAAGCAAGCATTTAAAAAATAACAGTGACAAACAAAGCAACCATTACATAGTAGCTATAGCCACTATGGCAGAACAGAAAGATGGAGAGCTAAGATGAACAATTTTCCTACCCTGTTCAAACCTAGGTTGCTCACATTTCACATAGTTCCTTAAAGCCCTACATATTCCAGAGACTTAAGAATTGAGTGCTGCAATAGATTTACTTTACTGTTAAGATTGAACCTGAAGGAGCACTAATCAAAGATTGAAGATGGCGGAAGGCAATGCCTTTGGCCACTACTTTTAATCACCGAACCTCACGGCATAGAGACTTTGAATTGAGTGCTGCAATCGATTTACTTTACTGTTAAGGTTGAACCCGAAGGAGCACTA…	21	ACU14968	Glycine max	unknown [Glycine max]	2.15833e-101	87.8173	ACJ85718	Medicago truncatula	unknown [Medicago truncatula]	1.22842e-88	76.6497	XP_002285347	Vitis vinifera	PREDICTED: hypothetical protein isoform 1 [Vitis vinifera] >gi|225430386|ref|XP_002285349.1| PREDICTED: hypothetical protein isoform 2 [Vitis vinifera]	1.83563e-84	76
Aduranensis_large_c666	GCAGTGGTATCAACGCAGAGTGGCCTACCGAGACCCGCAACCCACTCCCACTCCCTCTCCCTCTCCGTCTCCCTCTCCCTCTCCCTCTCCCTCTCCCTCTCCATCGTCCCCTCCTATGTGAAACTGAAGAAAGTTTGRAAATGGAAAGAAAAAAAMCCCTAGCCACCCACAGCAGCCTCCACAGCCTCGCATCGTTGTCATCGCCGAACCCTTCTTTGTAACCGCATCCTTCAGTCTCGTCAATTTCCATTGGAAAGAACCAACTGTGGAGTTGGAAACCCTCACTGGCGACCATCCCAATCCAAACCATGTTGGGTCTCCACAATGCCACGAATGTTGTTGTCCGCCTTCGTCAAAACCTTTCCGCTTGGGGCGTGCGTGCACAAAATATAAACATAG…	28	Q8LPW2	Glycine max	RecName: Full=Small ribosomal subunit protein S13, mitochondrial; Flags: Precursor >gi|20977547|gb|AAK94674.1| ribosomal protein S13 [Glycine max]	5.87949e-58	80	ACU16557	Glycine max	unknown [Glycine max]	2.2342e-57	79.2857	XP_002302257	Populus trichocarpa	predicted protein [Populus trichocarpa] >gi|222843983|gb|EEE81530.1| predicted protein [Populus trichocarpa]	1.90457e-32	53.9568
Aduranensis_large_c680	TTTATGTGAGTGGGCACAKYRCRGCGCKKKGKCAGTGAGTTAGATTAGATATAAACACAAAACACAAACACCCATCTATCGGTTAGGGGGAGAGAGAGAGAGAGATTTAAGAGTGTTTCAAGATTCAAGTTTCAAGGGAGGAGACATGTCCAACTGGATCCCAGCAGCTCCATTATGCTCTTACTACAACTTCTAGATTAGTTTAGATTGCTACTATCAGATCCAACATACAGGTCAAGTAATGCATATGTGGAGGGTTAAATGAAGCCATTCCTCTTACTGAATCATCCCGATCCTGTGTTCAATTTCGAACAAGTCAATAGTACTCACTCAATGGCACATGCTCCTTTTCCTTACAGCGAACCATTTTTCGGTGGTTCATTAGTTGCTTATGGACCG…	32	ACU24533	Glycine max	unknown [Glycine max]	2.37022e-80	66.5217	ACU20784	Glycine max	unknown [Glycine max]	3.31504e-74	65.1064	XP_002308270	Populus trichocarpa	predicted protein [Populus trichocarpa] >gi|222854246|gb|EEE91793.1| predicted protein [Populus trichocarpa]	3.32274e-66	57.3991
Aduranensis_large_rep_c715	GACATGGAAAAATCTTACGCTAATAGCTGCAATAGCATGATGACGATTGTCAAAAATTACAAACTTAAAATGGAATCATGCAACTTCCTCAATTTCATCCAATGCATAGTTGTTTGTTGATACATTTGCATAGTTAACTTTGTTGAATCTAACCACAACAGGGTAACGAGTCTTGGGGTCCTGATCAACCGCAACAACTGAACCATAGCCTTTGTACCAGTATGATTCTTTCCTAAGAATCTTTACCTTAGTTCCTCTCTTGGGGCCAATTGGAGGTGGCTTTGGTTTCGGAGCAGTAGCAGCAGCTTCACCTTCAACTGGTGGTGTTGCAGTTGCAGGTGCAACAGATGCAGCAGCACCTTCATCTTCAGCCCTCACAACAAGCCTATTAAAAGAACC…	20	ACJ84185	Medicago truncatula	unknown [Medicago truncatula]	8.68617e-27	51.634	BAF80474	Citrus sinensis	PSI reaction center subunit III [Citrus sinensis]	1.13445e-26	52.6667	BAF80472	Citrus sinensis	PS1 reaction center subunit III [Citrus sinensis] >gi|157678956|dbj|BAF80476.1| PSI reaction center subunit III [Citrus sinensis] >gi|157678960|dbj|BAF80478.1| PSI reaction center subunit III [Citrus sinensis]	1.13445e-26	52.6667
Aduranensis_large_rep_c758	TACACCAAAAGAGGAAATTATTAATAATATGATACAACTGATAAGTGTCTTAAAATTAATCCAAAACACAAACATATAGAACAGGTAACATTTCAGAAAACTCACTAACACATAGAAATGATTAGTTTGGTGTCACAATACCAATGCTAAAATGATCAAAGATTAGTGCACATTTCCATTTAATTCCTAACAACAGTTCTTTATAACCTCATGGGTAACTGTTTATAACCTCATGGGTAATACTCATGTTAAACTAAGGTAACAATGAGTATTTATAATCCGAAAAGTAAAAAATAATTTAATAAAGGAACAACTGCCAGCCGGAACATTTATTGCACTGAGAGTTAATATTTTGAAACCCTTTGAAAATCTGAGTGAACTCTATGTCTACCTAAGTCC…	111	CBI27841	Vitis vinifera	unnamed protein product [Vitis vinifera]	1.63153e-09	73.3333	XP_002514072	Ricinus communis	phosphatidylcholine-sterol O-acyltransferase, putative [Ricinus communis] >gi|223546528|gb|EEF48026.1| phosphatidylcholine-sterol O-acyltransferase, putative [Ricinus communis]	1.63153e-09	71.1111	XP_002278397	Vitis vinifera	PREDICTED: hypothetical protein [Vitis vinifera] >gi|147780467|emb|CAN62548.1| hypothetical protein [Vitis vinifera]	1.63153e-09	73.3333
Aduranensis_large_rep_c1016	TTACGGCCGGGGYACTCATCTAATTAATCATCACCATGGCTGCTATCTCCAAGAAAAATCCTCCCTCTTCTTTCCATAGCAACCATCTTCCTCTTGCTCCTCAACAAAGCCCATTCACTAGATTCCCTTTCCTTCAGCTACACABHTMATTAAGWTCTWGCCGTTGAATTCGACACCTTCTATGCTCAAGACTCCAATGGTTGGGACCCCAATTACCAACACATCGGAATTGATGTGAACTCTATTAAATCCGCTGCAACCACCAAGTGGGAGAGGAGAGATGGCCAAACCCTAAATGTTCTGGTAACTTATGATGCTAACTCTAAAAACCTACAAGTGACAGCTAGCTACCCTGATGGTCAAAGTTATCAGTTATCTCATGGGGTTGACTTGAGAGAC…	64	AAA74576	Arachis hypogaea	mannose/glucose-binding lectin precursor [Arachis hypogaea]	5.52669e-68	97.6562	AAA74572	Arachis hypogaea	Mannose/glucose-binding lectin precursor [Arachis hypogaea]	3.96069e-66	94.5312	ABX59683	Sesbania bispinosa	putative glucose-specific lectin [Sesbania bispinosa]	8.8235e-66	93.75
Aduranensis_large_rep_c1100	AAGCAGTTGGTATCAACGCAGAGTGGAGTGAGCGAGGAACCAAGAGAAACAATATATATACAACCATTGGAAACTGAGAATAAGATTATTGATTTACATTCTCCATTCTTTGTTTTTAGAATGTTTCATTAGATCTAGAAAATCATTAGACATATTACATGAAGAAAACATTGTTGTATCTATTGTTTTCATTTGTAACTCGTAAGAAAGAGTAATAAGAATCATAATACAGTGGATTCTAAATTATGGTTACATTAATGTCTATAGGAGGGCCTATCTCAATTTTTTTTAACCATCCTAATCTGATGTCTATAGGAGGGCCTATCTCAAGTTTAGATATGGAAATAATGAACTATAAGATTGGCCATCAGCCAGTAAATCTTCAATTTTATTTTATTTT	333	no hit
Aduranensis_large_rep_c1117	TATCTAATAGTCTCATATTATCCACGAAGTATTAAACAAATATACACAAAATCACCCCAAAACCCTAAAACCAAATAATACCATCATTTCAACACAAGCAGAGAATAGAAAAAAACTGGTTTTCGGTCCAAATATWAYGRMGGRYYYCTSMARCGMARGWMGTAGATHACCAAAAAAAAAAAATATCAGATTCATTATCCAAATGCAAATACCAAAAGACGACGAGAACCAGCGGTGAGAAATGTAGGATGGTGTGAAAATCATCCACTATAGCGATGAATAAAAAGCCGAGCAAAGAGTACATTGATGTGCAAGTCTACATGAACCAAAATCCATAATTCACGAGAGGCAACCATAAAAGTCAAAAAAGAAAGAGCTAACACTCCTCAACGGGTAACA…	432	no hit
Aduranensis_large_rep_c1294	TCAAAAAGAWRGAAGTAAGCATATAGAAACATGTGTTTTTTATTTCCATCCAAATGCCAGCAGCTTCTAACTAACGATGAATGGGAAATGAGGGGGGGAGTTCTTGTTACAATTACAACACTATCCTCTCTATATCTAGACAAAACAAATTCCTA	30	no hit
Aduranensis_large_rep_c1590	CACCAAAAAAAAACAATATCAGATTCATTATCCAAATGCAAATACCAAAAGACGACGAGAACCAGCGGTGAGAAATGTAGGATGGTGTGAAAATCATCCACTATAGCGATGATAAAAAGCCGAGCAAAGAGTACATTGATGTGCAAGTCTACATGAACCAAAATCCATAATTCACGAGAGGCAACCATAAAAGTCAAAAAAGAAAGAGCTAACACTCCTCAACGGGTAACATATCACGGGTTGGGAAAACATTTATTCAGAGACTTTGCAGCTGGACATAATAAACACATATTACTCAACGGTAGTCCTCCTTTGCAGCAGCACCACCTTACTGTTTTTGCAATGTGAACAATAAGATCAACCACGCGAGTGCTGTAACCCCCACTCTGCGTTG	392	no hit
Aduranensis_large_rep_c2096	TATCAACGCAGAWGRGGGGTTACAGCACTCGCGTGGTTGATCTTATTGTTCACATTGCAAAACAGTAAGGTGGTGCTGCTGCAAAGGAGGACTACCGTTGAGTAATATGTGTTTATTATGTCCAGCTGCAAAGTCTCTGAATAAATGTTTTCCCAACCCGTGATATGTTACCCGTTGAGGAGTGTTAGCTCTTTCTTTTTTGACTTTTATGGTTGCCTCTCGTGAATTATGGATTTTGGTTCATGTAGACTTGCACATCAATGTACTCTTTGCTCGGCTTTTTATCATCGCTATAGTGGATGATTTTCACACCATACCTACATTTCTCACCGCTGGTTCTCGTCGTCTTTTGGTATTTGCATTTGGATAATGAATCTGATATGTTTTTTTTTTGGTGAT…	278	no hit
Aduranensis_small_rep_c2	TACATAAACTCTATTACTTGGAGGTGAAGGTGGACTCAAAGTGATTAGCAACAAATATGGCTTGTGCCACAATTCAACTTTTAATACATTTCTGAAATACAGAACCTCTAAAGTGGCAAGTATATGTGTAGGTCAGTAGGTTAATCACCCTACTGTAGTAAGAACTTGTATAGGAAAACAGAAAATAAACATTCCCAACTACTCTTTTTCAAGAAGAATTTATTTTCTTCTTAAAAATTATTACAAGTTTAGGACACAGCTGCAATTAATTAAGCTTCTACAACGCTCATCATGGCTTGGAATCTTGGCTCCTTAGCTTGGAATTTAAGTGCAGCATAGAGCTTCATGTAGTCCTCAAACACAAACTTTGGGTATTCTTTGTTTCCTCCTTCTTCTGTC…	395	AAC48977	Pelargonium x hortorum	1-aminocyclopropane-1-carboxylate oxidase [Pelargonium x hortorum] >gi|1093803|prf||2104412A aminocyclopropane carboxylate oxidase	1.43119e-101	72.6562	AAL78058	Carica papaya	ripening-induced ACC oxidase [Carica papaya]	3.18837e-101	72.2008	BAD61000	Pyrus pyrifolia	1-aminocyclopropane-1-carboxylate oxidase [Pyrus pyrifolia]	1.58237e-100	71.4844
Aduranensis_small_rep_c4	TTACCCTCGTGGTTACTATAAGTGCAGCACCGYTGAGAGGATTACGGCCGGGAAGCATGTGGAGAGAGCACAAGACGATCCGAAGATGCTAATAGTGACGTACGAAGGGGAACACCGTCACAATCCGCAGCCACACTCGCCGGAAACTGCCGGCACTCCCGCCGTCACCTCTGCTGGTGGTTTTAGCCTCCGGTCGTGTTGAATCAAGCAACGGCGCCGTTTGGAAAACTACTTACGCCGGGCTGCATCCAACCTTGAAACTGTCCGTGACGTGACGGTAACGGCGGCATCAACGTGTTTGATGGTATAGTCAAAAGCTAATGTTGAAGTCAACGTTTGCATTATAGTAGCTTTTGACGGATTCGTCTAAACAATTGGCGAAGACTTTTGCTGTAAAAA…	184	ABC26916	Glycine max	WRKY13 [Glycine max]	2.62417e-14	70.6897	ACU23385	Glycine max	unknown [Glycine max]	5.84605e-14	72.2222	ABC26918	Glycine max	WRKY33 [Glycine max]	5.84605e-14	72.2222
Aduranensis_small_rep_c9	ATCTAACAACTAATCCATATTTGCATAATAAAATTTTCAAGACTTATATCATCCGAGTTACAAATTCAATAGTGGAATTTTGCATTTTTTGTTTGTTCATATAATTTATAAGGTAATAAATTCAGAACTATTCTGATCGAGACCTAATTCTTTCATATTACTACAGTTATGTGAATAATGGCATGAAGATCTCTTACAAACTTTTTTAACCCACCATAGGAGCTTTTCCCAACCTAGGAATCACAAGATGAAAAATTWGATCACTGAATGAAAATGTACGTCCATTCTTAAGCAAATTAAATAGCTCTGCAAATCACAAAGTGACAGCATCCCATCACTACTAGCAGATAGTGACATGAACAACCTTGTATTTTTTTTATTTAACATATTGTAACAAAG…	203	ABS72192	Corchorus olitorius	mitochondrial NADH-ubiquinone oxidoreductase [Corchorus olitorius]	9.58033e-33	91.3043	XP_002276949	Vitis vinifera	PREDICTED: hypothetical protein [Vitis vinifera] >gi|297737324|emb|CBI26525.3| unnamed protein product [Vitis vinifera]	1.3834e-31	86.3014	ACU13199	Glycine max	unknown [Glycine max]	6.86573e-31	84.9315
Aduranensis_small_rep_c13	TGGAGGAAACTCCAAGAAGAGCTAGATTCTGTGCAAGGAGACATTTCATCATTTAGATTGTTCCTTGAGGGCTTAACAAAAACCGATACTGCTGATTACACCGATGATTATGACACCAAGCCTTGTGATTTAAATTACGTTTCCAGTATTGATGATTTGGATGAGGTGGAATTGCAGAAAATGGAAGATGCAAGAAAAGCTTACATTGCTGCACTTGCCATTGCCAAGGAAAAACGAGATGAAGAATCAGTTGCTGCTGCCGCTAAAGCTAGGTTACATCTACAATCATTTGTTTTCAAATCCAAAAATTTCACTATGTAGTTTCATTTTAATTGCTTACACGCTAGGCCCTGTAGTCACATAGATTAATGCACTTTCGTCTGTATCAGCGGCATTTGT…	179	XP_002514605	Ricinus communis	conserved hypothetical protein [Ricinus communis] >gi|223546209|gb|EEF47711.1| conserved hypothetical protein [Ricinus communis]	2.28981e-15	49.4949	XP_002305296	Populus trichocarpa	predicted protein [Populus trichocarpa] >gi|222848260|gb|EEE85807.1| predicted protein [Populus trichocarpa]	2.28981e-15	48.9583	XP_002273093	Vitis vinifera	PREDICTED: hypothetical protein [Vitis vinifera] >gi|297734104|emb|CBI15351.3| unnamed protein product [Vitis vinifera]	2.28981e-15	46.5347
Aduranensis_small_rep_c14	AGATAAGCGTGATATATTAAGTATATGGAGTATCAGGGAATTTCTAATGCCACTGGCTGCAAAATACTAATCAAGAACAGCTAGGTGCTTTTTATAGTGTTATTCATCCAAATTCCACGACAAGTAGATGAATGCCCATAATCTTAGTCTAGTCACAAATACAAAGAGCACTAAAACATAGAGAGAGCTCACAGGAACATTCATAGAGTGGCAATAAATTACTAGTGAGCAAGTACATTTATTTATTTGTTTATTTTTTCTATTCAAGCTGGATTTGAGTATCATAAGATGCTCCAGCCTTCCAATCACTGGTGATAAAGGTCTTGGACTCTACCCAATAAACCCCTGCACTGCCAGTCACTTGGAACCTTAACTTTATGTCACCCCTTGGTGGGTTCT…	162	XP_002868090	Arabidopsis lyrata subsp. lyrata	hypothetical protein ARALYDRAFT_915018 [Arabidopsis lyrata subsp. lyrata] >gi|297313926|gb|EFH44349.1| hypothetical protein ARALYDRAFT_915018 [Arabidopsis lyrata subsp. lyrata]	6.07229e-65	63.0769	NP_193436	Arabidopsis thaliana	ATEXLB1 (ARABIDOPSIS THALIANA EXPANSIN-LIKE B1) [Arabidopsis thaliana] >gi|22095652|sp|O23547.2|EXLB1_ARATH RecName: Full=Expansin-like B1; Short=AtEXLB1; Short=At-EXPR1; Short=AtEXPR1; AltName: Full=Ath-ExpBeta-3.1; Flags: Precursor >gi|29028846|gb|AAO64802.1| At4g17030 [Arabidopsis thaliana] >gi|110736418|dbj|BAF00176.1| Expansin-like protein [Arabidopsis thaliana]	2.28951e-64	61.5385	XP_002531220	Ricinus communis	Major pollen allergen Ory s 1 precursor, putative [Ricinus communis] >gi|223529180|gb|EEF31156.1| Major pollen allergen Ory s 1 precursor, putative [Ricinus communis]	5.03896e-61	62.5
Aduranensis_small_rep_c16	GCAGTGGTATCACGCAGAGTGGGGCGATCGGATTTTGGTGCCTGGTGCCGACCATGTCCTAAGCAGCATTCACAATATCAAAGAAGCAATACCTGAAATATGGGAGGTTGAAGTAGACAACATAAAGGGAAGGATCCAGTCTCAAGGACTTGAAGCCATGGTCCTTGCATAAATGTTTGCTTGGATCAAATGTTTTAGTAAAGTTGGTCAAGCAAATCAAGGGTTTCTAGCTTAGCTCAGAGTTCTGTCCACCTACATTTACTACAACTTCACCACTGTAATTGTATCCACAGAATAGTGATCCTTAAATAGGTTAATCTTGCAATTAGCAACTATGAAATGGATATTGGAAACTAGTAAATGTAAACCATGTAAGCAAAAGATAGGTAATTACTATAA…	206	ACU23099	Glycine max	unknown [Glycine max]	5.34287e-64	60.0917	Q41651	Vicia faba	RecName: Full=Peptidyl-prolyl cis-trans isomerase, chloroplastic; Short=PPIase; AltName: Full=Rotamase; AltName: Full=Cyclophilin; AltName: Full=Cyclosporin A-binding protein; Short=CYP B; Flags: Precursor >gi|499693|gb|AAA64430.1| cyclophilin [Vicia faba]	2.65164e-63	57.9399	XP_002515157	Ricinus communis	peptidyl-prolyl cis-trans isomerase, putative [Ricinus communis] >gi|223545637|gb|EEF47141.1| peptidyl-prolyl cis-trans isomerase, putative [Ricinus communis]	1.36184e-59	57.8704
Aduranensis_small_rep_c31	CACAAGAACTAAAACGATGTAGCCATATACTTCTCAATCAAAACAAACTTCGTAGTAGGAAGTTGAGAATCCGAAACTACGCCAGTGTTAGGGTTTGGCAAAAGCCCCCTATATCATCTTATCAATGACAAAAGATTAACAAAAAAACAGCTAATTAGGCAAATAACAAGTAAACAGTGGTATATCCGAATACGGGTCCCACCCTAATAAGATGTTTATAAGTTAAAACTGAAGTTTTGCATCCAATGTAGGTTTCCAAAAAGATAAGTTTGAACGAATGATGAGATCTGTCCCACACCATTCCAAAAATTTTAGCCAAAAGCAGCTAGAGAATTTCCTTAAATAAGTGATCATTTAACAGTCACAATTTTGATGACCGAGGCAGTGCCCACACGGTGT…	109	CAI53675	Glycine max	pyruvate kinase [Glycine max]	3.00975e-45	80.5556	XP_002285763	Vitis vinifera	PREDICTED: hypothetical protein [Vitis vinifera]	1.13219e-44	81.4815	Q42954	Nicotiana tabacum	RecName: Full=Pyruvate kinase, cytosolic isozyme; Short=PK >gi|444023|emb|CAA82628.1| pyruvate kinase [Nicotiana tabacum]	4.25249e-44	81.4815
Aduranensis_small_rep_c34	GGAGCTGCTGGGATCATTGTTTCCAATCATGGAGCACGCCAACTTGACTATGTCCCTGCAACTATTATGGCTTTGGAAGAGGTTGTGAAAGCTGCACAAGGAAAAATTCCTGTTTTTTCTGGATGGTGGAGTCCGCCGGRGGGACAGATGTTTTTAAAGCACTTGCTCTTGGAGCATCCGGTGTATTCATTGGAAGGCCTGTGGTGTTCTCTTTGGCTGCTGATGGTGAGGCTGGCATAAGAAAAGCACTTCAGATGCTTCGAGATGAGTTTGAACTAACCATGGCGCTGAGTGGTTGCCGTTCGCTCAAGGAGATAACACGCGACCATGTCATGACAGAGTGGGATCGCCCAAGAGTTGTTCCGAGGCTATGAGTTGACACAGGATTCCAGCTCTGTT…	171	ACU23996	Glycine max	unknown [Glycine max]	6.50777e-49	88.3117	ACU21609	Glycine max	unknown [Glycine max]	2.4499e-48	88.3117	XP_002278104	Vitis vinifera	PREDICTED: hypothetical protein [Vitis vinifera] >gi|297740741|emb|CBI30923.3| unnamed protein product [Vitis vinifera]	1.56431e-47	84.2105
Aduranensis_small_rep_c35	TAGAGTGGATTACGGCCGGGGAGACGAATGGTCTGGCGAAGAATGCGGTATGAGAGTATATATTTAAAACCTTGTGGTTGAATTAGGGGTTATGTGGCCCATTTGTGGATTGTTTATTATAATCGCATTATAGTGGAGATTGATAAGGAGAAAGAAATTGATTATGCTGTGTTTGTAATTTGTTAAATTACGTGTTTAATTCACTGTCTCCGCTTATGGCTTACGATTCGCGTACTTAGCACTGAAATCTGTTCTGTTATTGTTATAAATGTTAAGTGTTAATTATGTTTATATATTTGCTATATCGGTAATTAGCAAATTGTAACTTATAATGTTGTTGATATAGCATCATATGAATTATGATTATAATATTTGGATTATGAGACATGATGTGGTTCT…	86	no hit
Aduranensis_small_rep_c36	ATCTCTACTTTCACAAGGCACCAAACAAGGAAGAGTTCCACCAAGAAACGTGCCGCAAGATTAAGGCACTTCACAAATATGATTGCTCGAGGGCCAATAAATCAACATATGCTTGGGGTCTAGAAGCCAGAGTACCATTTTTGGACAAGGAGTTTATCAATGTCGCGATGAATATAGATCCTGAGAACAAAATGATAAAACCGGAGGAAGGACGCATCGAAAAATGGGTTCTGAGGAAGGCCTTTGACGACGAAGAACACCCCTATCTGCCAAAGCACATTTTATATAGGCAGAAAGAACAATTCAGTGATGGAGTTGGCTATAGTTGGATTGATGGCCTTAAAGCACATGCTGCAAAACATGTGACTGATAAGATGATGCTCAATGCTGCTAATATCT…	197	AAB48058	Medicago sativa	asparagine synthetase [Medicago sativa]	1.53309e-113	89.9441	AAB81011	Medicago sativa	asparagine synthetase [Medicago sativa]	3.4057e-113	89.3855	P49093	Lotus japonicus	RecName: Full=Asparagine synthetase [glutamine-hydrolyzing] 2; AltName: Full=Glutamine-dependent asparagine synthetase 2 >gi|897773|emb|CAA61590.1| asparagine synthase (glutamine-hydrolysing) [Lotus japonicus]	1.28803e-112	89.9441
Aduranensis_small_rep_c37	TACAATAGAACTAATTGGGTTTTWYTAAAACAAACACTAGAAGATTTTAGTACATTTTTAGTCTTGTCTCCTAGTACATTTGATGGAAGTAACCACCTCATGTAAAAAAAGATTCACAGATACAAAGAGTAACTAACAAAGACTCCGAATTCATCAAAAGGGCAACATAAAATTACAACTAGTTAGTTTAGTTATAGACAGAACTACAGAAGATACAATGTCTTTGTCATTGTCATGATACCAAAGGCCCCAAAGTACAAGTACTTGGCATGTTTGACACACAAATAACTTTATTCTTCTATACATTATGATGTGTCTTTCACTAACAAACCAAGCCTGATGCATATATATGATTTTCTTCTTCTTCAAGCCAAGAACTTTTCAAACAAGTTACCAAAG…	90	ACU23526	Glycine max	unknown [Glycine max]	3.08873e-24	86.7647	XP_002520259	Ricinus communis	amino acid binding protein, putative [Ricinus communis] >gi|223540478|gb|EEF42045.1| amino acid binding protein, putative [Ricinus communis]	6.02803e-20	71.0145	XP_002306671	Populus trichocarpa	predicted protein [Populus trichocarpa] >gi|222856120|gb|EEE93667.1| predicted protein [Populus trichocarpa]	3.90726e-19	71.0145
Aduranensis_small_rep_c38	TCAACGCAGAGTGGTGCKCRTTACKCCGGCSRGAGAGTGAGAGAAAGAGAATGAATTTAGCTCTTTTCTCGGTTCCATCTTCTCTCCCTCTTCCTATTCAGCCTCATGCCCGATTGAACAAGCATAATACCTCATGTCAGACAATCTCTTACCATCTTTCTTCTAAGTCATTTGTTGCTCTGTGCTCGCCTTCACCGAGTTCTTCTTCTTCTTCTTCTTCAGTGGTTGGGGTTCCTGATGAATCTGGATACGGCACCACACAGAGCGGGGGTTGTAAGGCATGTGGAAGAGAAGAGATAGAGAAAGGGTGCAACGGTGAAGGAAGGATGCAGGGTGGGATTGCCACTGTTCCTGGATTTGGTTGGTGGCCCATTAAAGCTTATAGACCATGCCCGGGTT…	66	XP_002267043	Vitis vinifera	PREDICTED: hypothetical protein [Vitis vinifera] >gi|297742356|emb|CBI34505.3| unnamed protein product [Vitis vinifera]	1.04557e-32	94.0299	XP_002303659	Populus trichocarpa	predicted protein [Populus trichocarpa] >gi|222841091|gb|EEE78638.1| predicted protein [Populus trichocarpa]	3.97316e-32	93.9394	XP_002299460	Populus trichocarpa	predicted protein [Populus trichocarpa] >gi|222846718|gb|EEE84265.1| predicted protein [Populus trichocarpa]	1.97186e-31	93.8462
Aduranensis_small_rep_c45	GAGATGAAGTTTACGTTAGTTACTTTTATAAATTGCTTGCAAAAAGAACTTTACACTCATGTTCCAATATAAAACTACCGGATCCCTTGGAACCCAGTTGATAATTTTATGAGCTGATGGCTACACCTACAAATTAAACCATAATGCAGGCCAAGCATTACATAAATTTCTTGGCCATGGCCATTACTTTGTGAACTACGGAAATATATTTATTATATATCTATTATGGACGGTGTTCAAGGGGTGGGTAGGTTTTCCTTTGCGAGAGGAGCAATCTCCTCTCCTTCAATTCCAGGTTCACTGCCAGCAACACCAAGGCTCAACAGCATCTTTTCCCATAGTTTTGCTGGTTCCTTCCATGAGAAGTCTTGGGCCATGCAGTTCTGGACCATCTCTTTC…	109	AAC70779	Astragalus membranaceus	granule-bound glycogen (starch) synthase [Astragalus membranaceus]	0	78.6535	ACB97679	Glycine max	granule bound starch synthase Ia precursor [Glycine max]	0	76.4321	ACB30384	Lotus japonicus	granule bound starch synthase Ia precursor [Lotus japonicus]	0	77.4141
Aduranensis_small_rep_c48	TGGGGACAATCAATCTGTTACAGAAAGGGGACATCTAGCTAAGCATAATTCTGGAGGTACCTCTGATGGCAGTGGCGGAAATACTCCTGAACTTAATCAGGATCACTTTGCTTCACCAGACTCTCATTCTCGTTCACCAAGTTTTCCTTCATTCGATACACTCAAAGCAGATTTTGATACTTCTTTACCAAAAAATGATATAGTGGGAGAGAAATTCTCTGCTCACCAGCCTAATAGATTGCCTTCATTAGATGATGATCCATATTTTTCATACCCCAACTTATTTTCCCGGCAAAGCTCAAATATAGGATCACAGAATCATCATTCAGATAATAGCCGTTCCACTCATGATATGTGACAGGGAATGAGGGAATTGTCATTCAACCACTCATTTGACTC…	87	XP_002327323	Populus trichocarpa	predicted protein [Populus trichocarpa] >gi|222835693|gb|EEE74128.1| predicted protein [Populus trichocarpa]	5.90615e-13	47.191	XP_002275027	Vitis vinifera	PREDICTED: hypothetical protein [Vitis vinifera]	7.71367e-13	45.977	CAN60958	Vitis vinifera	hypothetical protein [Vitis vinifera]	1.31575e-12	45.977
Aduranensis_small_rep_c50	TGGTGGAGGAAGCTTCAGTTCTAAGTATGGCACTTGGGAGGATTGCTTGACCAGTGCATGATCGTGGCATTGACATGGTACCCCTTTTATCCCTTGTTTTGCCTTGGGCTCTGTAATGATTGGAACTCTTCATTGTGTCAAATTGTCAATTATACAAGACATTTTTATACAAGACAGACGCCTAAGATAATGCCTGCTGTAGTAAATATGTGAATTAATCAGATTGCCACGGTCATGTACCCTTAAAGTTATGAATGTTGCTGTAATGTAGCTGTTGGTTGTTATTATTATTGACAAAGAATAGGGCAATTTGTGTAGTGGTGGACTTCGGAGACTAAATATTTGCAAATAGGGTTTTCTCCTATGTTTTCTTTCGATGTCATGCAACATGTTTCTCCG…	91	no hit
Aduranensis_small_rep_c51	GAAAAAAGAAAAGACGTTGACGATGATAGTATAGAACAGAATATTGCTGCAAAAATAGTATAGAACATTCCAGAAAAAATGAATTCCCCAATATCTGAAAATTTTCCTGTGTGAATTCACATAAAAAAGCAGACCTCTATGGTATTTTTTCAACAAAAACGTGCATTTGCTAACAAAAGAGAGTAAATGACCCTGGCACTGGCAAATACTAGAATTAGCATGGAGGATACTAGCTCATTACTTGGTGACCCTGTAAGCCTTAATCTTTTTAAGAAGCTCTCTAGCATTTTTGTCATTTTTGAAGTGTTGCCTTACCGGCTCCAGAATTTTATTCAATGCCTTCGACAAAGCTGGCTTGAGGTCACCTGGATGTACTTCCCCACTTTCATATGCAGCGGT…	138	CBJ30608	Ectocarpus siliculosus	Tyrosine--tRNA ligase [Ectocarpus siliculosus]	7.49624e-88	69.5122	XP_001462566	Paramecium tetraurelia	hypothetical protein [Paramecium tetraurelia strain d4-2] >gi|124430406|emb|CAK95193.1| unnamed protein product [Paramecium tetraurelia]	3.09831e-86	64.2424	ACU18731	Glycine max	unknown [Glycine max]	6.18143e-84	94.4444
Aduranensis_small_rep_c52	TAGATGGGGGTTTTCCTCGATCTGCATTTCATAAATAAACCTGAGTTCTTCCTAAATGCATTCCAGCCTCCCGCAAAGTTTAACGATGATGGTGATTTGATTGATGAAGATGCCAAGAAACGGTTGAAGGAAGTGCTTCTGTCCTTGAAGAAATTCACCCTGCAACTCAATGGAAAAAACTGAAGGAACTCTTATCCCGGAAATAGTTGAAATATGCATTTCAGATCCATTCCTTTATTTAAAAATAAATTACCATTTGATTTGGATTTCACTTACTTTTTTTTTCAGTTCCACGATTTGTAACAGCAAGATGCAGTGGTACTTTACTTACATTTCAAATTTTCTGCATGTTTAATTTCGTTGCTTTTCTTGCAAGAGTGGTAATGGCTGTACGTGATT…	83	ACU13940	Glycine max	unknown [Glycine max]	2.12734e-22	86.4407	ACU16008	Glycine max	unknown [Glycine max]	6.18962e-22	86.4407	ACJ86103	Medicago truncatula	unknown [Medicago truncatula]	3.75511e-19	72.8814
Aduranensis_small_rep_c54	CCAAAATATAGATTTGGCATTTCTTTGCTACCCAAGTTATTATCTTGAGTCAGTAATGCTCCCGCTTGCAAAATTATAAGAATATGAATCTCTAAAATACTGTCTTTTTACATATGGGAAGCAACAACCAACGACTACCTAAGAATTATTGAACAATTTGGTGCCGTTGCAAAATACTCTCTATTCTAAAAACAGTGCATACAGAAGCTATACAATTCTAAGTATTTGGCTGTATAACATTTTCTTTGACTTACAAATATTTACCTAAACAGAAAGCCATTCACACTTTCACCAGAATTTGTTCTCCTTTCTTCTCAGATATTCTTGGTACTGATCTAGTCACCTTAATGCGGAACGAAGCCTTAGTAGAACCAAATTCAATAACATTAGTCGGGTGGA…	82	BAB11934	Vigna unguiculata	CpABA1 [Vigna unguiculata]	1.35783e-90	76.2195	ADK26569	Glycine max	zeaxanthin epoxidase [Glycine max]	3.29612e-89	75	O81360	Prunus armeniaca	RecName: Full=Zeaxanthin epoxidase, chloroplastic; AltName: Full=PA-ZE; Flags: Precursor >gi|5360186|gb|AAD42899.1|AF159948_1 zeaxanthin epoxidase [Prunus armeniaca] >gi|3264757|gb|AAC24582.1| zeaxanthin epoxidase [Prunus armeniaca]	5.16345e-81	66.6667
Aduranensis_small_rep_c55	TACATTAGAAAAACAAAATTACTTAGAAGAATAAAAAATCGTATACAAAACACAATTTTATTTTGTTATGGCTTGTTAGCTAACATCACAATATCCTCGTTTCACATAGACTATATTTTATTCTCAAACCAGACGATATTCCTTACATAAACTAGTAAAGAAAAACGAAAGTTTAAGATCACAATTCACAAACATAACTGCATAAGATATCCACACTCTGAGTACTAAATTCCCTATGTTCTTACTGGTTCTCCTTCAGAGACGTAGATCTTGGAGCAGTGCTTGTAAGCCTGTACAAGCCTCTCTGAACCTTGTTCATCAGTGACTTTGACGACGGTGCACTTGCCAACGTGAATGTAAGCGAATCCAAATACCAATCGCTTCGCCCCTTGAACCCCA…	98	XP_002515891	Ricinus communis	hypothetical protein RCOM_1485780 [Ricinus communis] >gi|223544796|gb|EEF46311.1| hypothetical protein RCOM_1485780 [Ricinus communis]	3.38432e-28	62.5	CBI35988	Vitis vinifera	unnamed protein product [Vitis vinifera]	3.74181e-27	59.6154	XP_002276378	Vitis vinifera	PREDICTED: hypothetical protein [Vitis vinifera]	3.74181e-27	59.6154
Aduranensis_small_rep_c59	ATACTTCTGATCTCGCCAACTTTCTTACAATGGACAGACATATAGGATTGAGTTGCAATGCACAAATTTTCCTCAGATCCATGCTGGCAGAGAAACAAGAATTATGCTTCTCTGTTGTTTCACTACTATGGCACAAGTTGATTGCTTCCCCTGAAACTCAACCTTGTGCAGAAAGCACTTCTGCCCAACAGGGCTGGAGGCAGGTTGTTGATGCATTATGCAATGTTGTATCAGCGTCACCAACAAAAGCAGCAACAGCAGTTGTTCTTCAGGCGGAGAGGGAATTGCAGCCATGGATTGCCAAGGATGATGATCTGGGTCAGAAGATGTGGAGAGTCAATCAGCGGATCGTGAAACTGATAGTGGAGCTAATGAGGAATCATGATAGTGCAGAGTCAT…	92	ABP81863	Pisum sativum	LATE BLOOMER 1 [Pisum sativum]	1.8369e-141	87.4564	XP_002524341	Ricinus communis	Protein GIGANTEA, putative [Ricinus communis] >gi|223536432|gb|EEF38081.1| Protein GIGANTEA, putative [Ricinus communis]	8.26464e-134	83.2753	XP_002307516	Populus trichocarpa	predicted protein [Populus trichocarpa] >gi|222856965|gb|EEE94512.1| predicted protein [Populus trichocarpa]	2.48841e-130	82.9268
Aduranensis_small_rep_c60	TCAACGCAGAGTGGGGTGAGGTCTCTTTATGCAACTGCTGATCTTCTTGCAGAGGGTTATAAGGATGTGAATAACATGGGAGGAGGTTATTTGGACTGGATAAAGAATGAATTTCCAGTGAAAGCACCAAAAGTGAAAAATGATATCTAATCAATAATAGAATCATAGTTCCATTAGTTTCATCTGAATAATGGTTTTGATATTTGCTGTATCAATATCCATGTTAACTACTTTCATTGTTCTCACTAGCTATAGTATGTATGTACATATATTATGCTTAATCATAAGAAATGCAACTATATGTTGTAAACTTGTAATGCAATTGTAATCTTCAAGGACTATATTAATGGGAACAACCATTAATAACAGAAAGGAAAAGTATGTGGAACCAAAAGGAAA…	59	ACU13678	Glycine max	unknown [Glycine max]	3.71964e-14	87.8049	ACU19371	Glycine max	unknown [Glycine max]	4.54695e-12	63.8298	XP_002327650	Populus trichocarpa	predicted protein [Populus trichocarpa] >gi|222836735|gb|EEE75128.1| predicted protein [Populus trichocarpa]	1.11995e-10	69.5652
Aduranensis_small_rep_c63	TACCCAAAGAGAAAAACTGAGTTCCATGTAACAAAAACTTGTAACTCTCCTATTCAGAATAATTCACGATACATAATGCAGAGTGGAAAAAGTATGTTCAAATAAATTTACAGGAATAGTTAAAAACAAAACAAAAAATTGAATACATAGCACTTATGGGGAATATGGTAATTGGTAAGCATTGTTTTTTCGGTCTGCCACTTTGATCTGATATTTGTAGACCTACTCGGGAAATGCATTAGCCATTTTTTGCAAGAGCTCCACCTGCAAATAGAAGATTCCTTCGAGAAAACCGCAAAGCATAAACTGGAGTAGATTTGGTGGGCAATGTTTTCAGTGATCTGAGTCTGCTAGCATTCCCACTTTTTTCTTCAGCCCTGGAAACCTTAGTGCTCGTAT…	68	XP_002285276	Vitis vinifera	PREDICTED: hypothetical protein [Vitis vinifera]	4.99962e-61	85.1852	CBI21070	Vitis vinifera	unnamed protein product [Vitis vinifera]	4.99962e-61	85.1852	XP_002324907	Populus trichocarpa	predicted protein [Populus trichocarpa] >gi|222866341|gb|EEF03472.1| predicted protein [Populus trichocarpa]	8.52806e-61	85.8209
Aduranensis_small_rep_c65	GCAGTGGTATCAACGCAGAGTGGTTCTTGAAACAAGGATGTCATCACCGGCTCATTCATCTGTGTCAACCACCGCGGTTGTTGGTGGAGGCGGCGGCGGAGGTGGCAGTAGCAGCAATGCCGCACTTTCCATTGACGATTTCCATTTCCCCTTTGACCCCATTTCAACGCATGAACAGAAGGATGATGCCATGCTAGTGTTGAAGAAGGATCTCATGGCTGCTCTTGACAAGGAGGTTAAAGCCTTGGATGAAGACAACTGGAAGTTTGAAGGACCACGTTCTCGGATCCACCTCGTATCACATCGAGGCAACTATCTACGTCAACCCACAGAAGCTTCAAAGAATTGGAGTTTGACTCAACCAAAATAGTTGGATATCAGCACTGCACCTCTGTTTTT…	100	ACJ85725	Medicago truncatula	unknown [Medicago truncatula]	1.09255e-87	73.3051	ACU21096	Glycine max	unknown [Glycine max]	1.25004e-83	70.9402	XP_002277513	Vitis vinifera	PREDICTED: hypothetical protein [Vitis vinifera]	8.69708e-69	62.0253
Aduranensis_small_rep_c69	TGTGGAGAACCTTATATGTTATCTTCACTGCTTTGATAGCTATGATGTTCCCATTCTTCAATGACTTCCTTGGCCTAATTGGTTCACTATCATTTTGGCCATTAACGGTTTACTTCCCCCATTGAGATGTACATAAAGCAATCAAATATGCAAAGATTCTCATTTACATGGACATGGCTCAAGATATTGAGCTGGGTATGCTTGATTGTTTCTATTATTTCAGCAGCTGGATCCATCCAAGGCCTTGCTCAAGATCTCAAGAAATATCAGCCTTTCAAGCCTCAGCAATAATACCTTGTTCCATGTGTTATTATATTATATTGTTTTTCTTTGTTTATTTGCTATTTTTGTGTGTTTCTTGTTTTAATAAGTTATCAGTAAGTCCATGGATAATGTAAT…	81	NP_199774	Arabidopsis thaliana	AAP6 (AMINO ACID PERMEASE 6); acidic amino acid transmembrane transporter/ amino acid transmembrane transporter/ neutral amino acid transmembrane transporter [Arabidopsis thaliana] >gi|75220393|sp|P92934.1|AAP6_ARATH RecName: Full=Amino acid permease 6; AltName: Full=Amino acid transporter AAP6 >gi|1769887|emb|CAA65051.1| amino acid permease 6 [Arabidopsis thaliana] >gi|8809686|dbj|BAA97227.1| am…	4.07423e-31	64.8148	XP_002865746	Arabidopsis lyrata subsp. lyrata	hypothetical protein ARALYDRAFT_495022 [Arabidopsis lyrata subsp. lyrata] >gi|297311581|gb|EFH42005.1| hypothetical protein ARALYDRAFT_495022 [Arabidopsis lyrata subsp. lyrata]	1.52454e-30	62.963	XP_002285557	Vitis vinifera	PREDICTED: hypothetical protein [Vitis vinifera] >gi|302142129|emb|CBI19332.3| unnamed protein product [Vitis vinifera]	2.58701e-30	61.4035
Aduranensis_small_rep_c70	TTCTGGGAAGTGGTCTGCGCGGAGCATGGTATCGACCCCACCGGAAGGTACGGCGGCGACACCGATCTTCAGCTCGAGAGGATCAATGTGTACTATAACGAGGCCAGTTGTGGCCGATTTGTTCCCAGAGCGGTTCTCATGGATCTTGAACCGGGAACCATGGACAGTGTCCGGTCAGGGCCGTACGGTCAGATCTTTAGACCGGATAACTTTGTGTTCGGGCAGAGTGGTGCTGGGAACTAATTGGGCTAAAAGGGCACTACACGGAGGGTGCCGAGCTTATCGATTCGGTTCTTGATGTTGTGAGAAAGGAAGCTGAGAACTGTGATTGCTTACAAGGTTTTCAAGTGTGTCATTCTCTGGGTGGAGGAACTGGGTCTGGAATGGGTACCCTGTTGA…	101	P29501	Pisum sativum	RecName: Full=Tubulin beta-2 chain; AltName: Full=Beta-2-tubulin >gi|388254|emb|CAA38614.1| beta-tubulin 2 [Pisum sativum]	0	91.4634	CAM58986	Hordeum vulgare subsp. vulgare	beta tubulin 8 [Hordeum vulgare subsp. vulgare]	0	91.4634	P37392	Lupinus albus	RecName: Full=Tubulin beta-1 chain; AltName: Full=Beta-1-tubulin >gi|402636|emb|CAA49736.1| Beta tubulin 1 [Lupinus albus]	0	91.4634
Aduranensis_small_rep_c72	AATACCTGATGCATTTTTGCTTGTCATCTAAAAGAAACATTATTTTGGGGTTCAAGTGAGGGAATTCTCGAACATCCTCCAGACGTGAAGTCTATATCAACCCAATTGTCAACTATAAAATATAGCACACTTACAAAATTTGATCATATACACAAGACAGTGGAAAACTAAATACTGCAAGTAAGATTGCCAAAAAAAGTACATAAGTTAACTCTCATCCATCATTGAATCATGAAGTGCAGCTTCTTCTTCCACCAAGGCATTAAATTCCGTCTCCTCATCTATCGCATCTATGATGGCAGGATCTTCAAGCAAATCATCATCGGCAATTTGTAGCATCCCCTTCTCGTCCTTGACAGCAACAAAAAGAAGTGGATCAGATGGCGTATAAATCATGTA…	92	CBI21599	Vitis vinifera	unnamed protein product [Vitis vinifera]	6.87359e-80	82.8571	NP_001054366	Oryza sativa Japonica Group	Os04g0692200 [Oryza sativa Japonica Group] >gi|113565937|dbj|BAF16280.1| Os04g0692200 [Oryza sativa Japonica Group] >gi|215686329|dbj|BAG87590.1| unnamed protein product [Oryza sativa Japonica Group] >gi|215701230|dbj|BAG92654.1| unnamed protein product [Oryza sativa Japonica Group]	8.79336e-65	55.5556	EEE61972	Oryza sativa Japonica Group	hypothetical protein OsJ_16749 [Oryza sativa Japonica Group]	8.79423e-65	55.5556
Aduranensis_small_rep_c73	AGTTACATTACGGSGGGGAGGCAGACAAGGTGGACAAGGCAAAAGCTGCCGACGCAGCCGGAGACCTTCTTGACGCCGCCGGCCAGTATGGCAAGCTTGATGATCAGAAGGGCATAGGGCAGTATGTTGACAAAGCTGCTGATTATCTTCACAACTACCAGTCCAAGGAGGCAGCAGCTCCGTCATCGGAGCCTCCTAAAGAAGCTGAAGGAGAAGCACCAAAGTCTGGTGGTGGTGGCGGCGGCGGCCTTGGTGACTTTGCAAAGCTGGCTGGCGGCTTCTTGAAATAGGACTCTCTACTACTTAGCCGCCGCCATGTTGTAATAATAATAACCAAAGATATGTTTATTTGTACTTATTTTATCTCGTACACCGAATCAATACACATTTCTGATATGC…	72	no hit
Aduranensis_small_rep_c74	ATTACGCCGGGAAGTTTGATGACTAGTCATTWTCAACGCAGAGTGGTTTTACATCCATCTATCATTGGAGGATTCAGCAGCATGTGTGCTTTTATGGGTGTTACAGCTACATTCGTGTCTTCAACTTTGGTCAAGCATTTTTGGCATTTTGAAGGCTGGAGCTGTTGGTTTGGTGTTTCAAGCTTTACTTCTCAGCATTGCTGTTGCCGTATATTGGACCAGATCAATGTCGAATCAAAGCCCACTTCTCGTTTTCCTGTCTATGATTATATTGTCGCGGTTAGGACACATGTCATACGATGTTGTAGGGGCACAGATTATCCAAACAGGGATCCCATCATCAAAAGCAAATCTCATTGGGACAACGGAGGTCGCTGTTGCCAGTTTAGCGGAGTCTAT…	78	XP_002330033	Populus trichocarpa	ferroportin protein family [Populus trichocarpa] >gi|222871458|gb|EEF08589.1| ferroportin protein family [Populus trichocarpa]	7.73846e-66	80.8824	XP_002281965	Vitis vinifera	PREDICTED: hypothetical protein [Vitis vinifera] >gi|296089784|emb|CBI39603.3| unnamed protein product [Vitis vinifera]	4.15196e-64	77.7778	NP_198034	Arabidopsis thaliana	ATIREG3 (IRON-REGULATED PROTEIN 3) [Arabidopsis thaliana] >gi|17065060|gb|AAL32684.1| unknown protein [Arabidopsis thaliana] >gi|22136218|gb|AAM91187.1| unknown protein [Arabidopsis thaliana]	9.12715e-61	75.9124
Aduranensis_small_rep_c83	TTAGGGTCTAGAAAGGGGACATGGGAGCATTTTCATTAATGTGAAACTCAGGAATCAAATAGACGTTGACGATTTAGATCAGTAATATTGAACCCAAAATCTATTCCAGTTCTCGGTGCCATTCATGTGAGAAATGAGAAATCAGTTTCTATTTGAAGATGATGAATCCTAAAATGTCTACATGGTGAGGGTGCTCATATGATGCAATCACTTTATATTTGATTATCTAAATGAAGATATTCACGTGGTTTATATTTGTCTTGGTGGTTCTCCAATCTCCAAACTCCAAGCTTTTTCTACCTTAACCACCATCTTTGGGCTGCAGATATTGGAGTCTTCAAGAATGGTGCATAACGATGGATGTATGGATTGATCGACCTCCCGATTTGAGCCCAAACA…	101	ACJ86273	Medicago truncatula	unknown [Medicago truncatula]	2.35328e-142	71.5517	ACU23504	Glycine max	unknown [Glycine max]	6.40859e-140	71.7201	ACU20968	Glycine max	unknown [Glycine max]	2.43526e-139	71.4286
Aduranensis_small_rep_c84	TGTGACAAAAGTCACGTTTGTCAGAGTTGTGGTTTGATGAAGATAGTCTCTTTAATTTAGATGATGAAGGGCGAGCAGAAAAACAGCAGTGTGCTGTAGCTGCTTCAAATATCATCAGAAACTTCTCTTTCATGCCAGATAATGAAGTTATAATGGCCCAAAATCGTCATTGTTTGGAAACAGCCTTCCAATGTATAGAAGATCATATTGTAGAGGATGAAGAACTTGTCACAAATGCTCTAGAGACAATTGTTAACTTGGCTCCACTTCTGGACCTTCGAATATTTAGCTCATCCAAGCCATCTTTTATTAAAATAACAGAAAAACGTGCAGTTCAGGCCATCATGGGCATGCTGGAATCCACAGTCAAAGCCTGGCATTGTGCTGCTGCAGAATTAC…	131	XP_002311651	Populus trichocarpa	predicted protein [Populus trichocarpa] >gi|118487781|gb|ABK95714.1| unknown [Populus trichocarpa] >gi|222851471|gb|EEE89018.1| predicted protein [Populus trichocarpa]	2.41344e-122	79.4224	XP_002283908	Vitis vinifera	PREDICTED: hypothetical protein [Vitis vinifera] >gi|147794687|emb|CAN69148.1| hypothetical protein [Vitis vinifera] >gi|297737139|emb|CBI26340.3| unnamed protein product [Vitis vinifera]	4.11671e-122	80.5054	AAM61439	Arabidopsis thaliana	unknown [Arabidopsis thaliana]	1.8522e-114	72.9242
Aduranensis_small_rep_c87	TCGTCGGAGTTCCCCGCTCTGTTTGATTCCATTTAAGACAGAGATGTCATCGTATGAAAATGTTGTTGGTGGAAAATTGAAGCTCAAGGGAAAGGCACTTGATGTGAAGGCTGGCGGAGTGAAGAAGAAGAAAAAAGAAGAACAAAAGAGATCATGAGAATCAGATTTTGCAGACTACCGAAGATGATATTTCAGCAGGTGGGAGCACAGAGCAATCCTTGGGTACGGATGATCAAAATGCGAACGATGAGGGCAAACTGAGTGGGGAAGGGAAGGCTGCTCACTATGATGATCATCTGACACCAGCAGAGAAACGATACATAGAACAGAGGGAGCAACTTGATGTTCATAGGTTGGCCAAGATCGCCAACAAATCTCACCGCGATAGGATTCAGGATT…	58	ACU15778	Glycine max	unknown [Glycine max]	2.0375e-40	76.4706	CBI18436	Vitis vinifera	unnamed protein product [Vitis vinifera]	1.41429e-33	70	XP_002513320	Ricinus communis	7-dehydrocholesterol reductase, putative [Ricinus communis] >gi|223547228|gb|EEF48723.1| 7-dehydrocholesterol reductase, putative [Ricinus communis]	1.32374e-31	60.7843
Aduranensis_small_rep_c89	AACATAGAAGTCCAATGGAACTGGCATCTTCACCATGTATGGGTAGTTGGTAGTTGCTTCTGATCAGACAAGCTCCCTGTTAGGATGTTAGGATTATATGTAATTAAATTTAGGTTTTGTGAATTCTAGTTATTTGTAGAAAGTTTATGTTAATATTTCAGGTTGAAACTTGTTCATTTGCCTGATAGGAATATAGGATGTAGGATTTGCCATGCTTGAATGTAAAATCATGTTTTTTCTTTTACAACTATTATCCAGTATCCACTGAAAGAGTATATTAAACTTTCTTA	66	no hit
Aduranensis_small_rep_c90	GCACTGGTCGGGTCAATGCAGTTCGATTATACAAGCATAGACTGGTCGTTGGATAAAGGCTTAACTTCACCAAGGTCGCAATCTTTATGGCTAGGGCTTTCACCTTTTTTCAAAGAGTAGTGCTAGTCATAGGTATGACTCAAATGCTTCAGGAGTTGTTGCTCAGCAGGGAATGAGATCGATGCCTTCTAATGGGAGCATTGTTCCCATTCCTGGTTTTCAAGAAGGTGGAGTAGCTTCGGGTGAATCATCTGCTGCTGGTTCTCGGGAGTGGAGTTCTCCTTTTGAAGGGAAAGATCTTTTTAGTTTACCCAGACAGTTTGTTTCTTCCCCTACTCTGTAGAGTGAGAGAAGAGAGAAACTGAATGAGAATAATAATGAAAGAAAGACCCAGAAAAT…	53	XP_002313475	Populus trichocarpa	predicted protein [Populus trichocarpa] >gi|222849883|gb|EEE87430.1| predicted protein [Populus trichocarpa]	2.53494e-15	46.0526	XP_002523217	Ricinus communis	conserved hypothetical protein [Ricinus communis] >gi|223537513|gb|EEF39138.1| conserved hypothetical protein [Ricinus communis]	1.58657e-14	44.1558	XP_002299651	Populus trichocarpa	predicted protein [Populus trichocarpa] >gi|222846909|gb|EEE84456.1| predicted protein [Populus trichocarpa]	4.52466e-14	42.1053
Aduranensis_small_rep_c91	AAAAATTTGAAGAGGTGTAGTAGTAATGAGAAGAAGTATTGGTGGGATGAGCCTAATTTGGGTGTGTTAAGTTTGCATCAAAGTCACCAACTTATGTGGGTTAGGGCCAAACATATGGTTTATGATTATTGTGCTGATACTGCTAGGTTCCCTGTTATGCCTGCTGAGTGTGTTCATCATAGTCACCACAAATTAGTGCTAAAAAATTAGTAAAAGGGTATTTTGGGAAATTTGCTCTTCTGGGTAATTTATGATGAAATGAAGTAGTAGGAACAAGTTGCCCCTCATGTTTCATATTGTAATATATATTGCAACAGCATAATGTATGTGAATTACTATTTACTTTTTCTCTTGTATAATAAAATCTGTGTAAAAACTGATTAAGGAGTAAGGACATTA	57	ACU24183	Glycine max	unknown [Glycine max]	2.79568e-25	83.6066	ACU17818	Glycine max	unknown [Glycine max]	4.03696e-24	76.1905	ACU23492	Glycine max	unknown [Glycine max]	2.00352e-23	75.8065
Aduranensis_small_rep_c95	AGGAAAGGTCTWTYTYYWKTTGMCCCAAAGCCGAAATAAAATAAAAATAGAAAAAGAAACAAACAGCCTCCTTTGTCATTCGTACATTTATAATAGAACACAATGTGCAGCAATCAACAAAAAATGTTGTCTCAAGGGTAACAATACAAAGTTACCAATATCAAGGGCATGGCATACGCTGAAAATAAAGCAGATAACAAGAAGGAACAAGTACACATATTGGTCACAAATTACACACATGGCAAATCTGGTAAAACAAACACAAGCAAGTTGCTTACCATTACCAAAGTTGGTTTTTTGGTTTTGGTTCAGCTACTACTGCTCCTCATAAACCTGTTCTTCACCCTCTTCACCATACTCCTCCTCATCCTCCTCCACAGTTGCATCCTGGTATTGCTG…	96	no hit
Aduranensis_small_rep_c96	TAACTTTGTAATTTGAATCTTTACTTAGTTCAATTTTTCATTTCCATTGTTTTGCTGATGTTTTAGTTACAATCTTACATGCACATAGAGAACCCCCTCTCAAATGACAGGAAAAAGTATGCACCAAGTAAGAACTAAGAAGGTGGGGGACTCTACAGTATAAGAGACGTTTATGATCAATTTTTGATAACTTGGCATTCTAAAGAAACCCGGGCAATATTAACAGCAGAGAAAGAATGTGAATAGACCATATCACCAAATACTAGTCACTAGCCTCTTTTACCACTGCTAAGCACTCTATGAAGTTGGAAAGCTTATCCCTGCTCCCGGCCG	57	no hit
Aduranensis_small_rep_c97	GGCCATTACGGCCGGGGCACTCAATAGGAATAGTAATAGCTCTCTAAAGAGTCACCTTTGTTTCACTACTTAGCTACACTTAATAAGTATTGCTAATTCTATTTCAGTGATTCCTACTGACTAGAGAACAAATTATTAACACTCCGATGGAATCGTCATCACCTAGCTGGTTACATGATCTGGAAATGGAAGATGATTACAACAATTTCTTTCCGAAAGAGTACAGCATGAACAACTCGATTGATGATTACGATGAAGATTTATTTTTCGCACATGACATGGGGAATTCAATAATGTTCGAGTCACCAAGCAATAATAATAATTACTCTTCCGTTGATGAAACTAGTTTTGATGATGAGAGGCCTTCTAAGTTTCTCAAAAACAAGTACCAATACTGAT…	57	no hit
Aduranensis_small_rep_c98	GMTCATAATGAGAATCATTTTATTTTATTCATAGGTAAAATTGGGAATAAAGTTTCAGCATGCAATATCCATATGCATACAAATAGACATATAGTAAAGCCAACGAGTGCCAAATAGCACTATTCTACATAGACATCCTACACTCACTATCACTCCCAAACATAACGAGGCACTGCCTAACCTTATCGGATCTCAGATTCCCAATACCAATTTATCATATCTCAATATGGTTACTTATCACAGCTTTGAAGGAGACTGGTACCAGCCCCATGGATCATTAGAGATATACTGAGTAACTTGCTTCACGCTCAAGTAGTTGTCAAGTCCCCATTCTCCTAATTCGCGACCAAAACCACTACGTTTCGTGCCTCCCCATGGGGCTTGAGTAAAACATGGTTG…	98	BAG09376	Glycine max	peroxisomal betaine-aldehyde dehydrogenase [Glycine max]	3.16178e-153	79.8013	3IWJ_A	Pisum sativum	Chain A, Crystal Structure Of Aminoaldehyde Dehydrogenase 2 From Pisum Sativum (Psamadh2) >gi|284055631|pdb|3IWJ|B Chain B, Crystal Structure Of Aminoaldehyde Dehydrogenase 2 From Pisum Sativum (Psamadh2) >gi|206715496|emb|CAC48393.2| aminoaldehyde dehydrogenase [Pisum sativum]	8.48143e-151	77.4834	NP_001157807	Zea mays	aminoaldehyde dehydrogenase 1 [Zea mays] >gi|223973307|gb|ACN30841.1| unknown [Zea mays] >gi|241995293|gb|ACS74867.1| aminoaldehyde dehydrogenase 1 [Zea mays]	5.79789e-138	70.2265
Aduranensis_small_rep_c103	GACGAGGTTGCGAGGTTGAGGAAGGTGATTAGGGAAGTTGGGGAGCTTCTTGGAGCGTTTAATTTGGGGGATATAGTTGGCTTCATGAGGCCTTTTGATCTTCAAGGGTTTGGGAAGAAGAACTGGGAAACACATCACCAATTGGATGTAATGATGGAGCAGGTTTTGAAGGAGCACGAAGAGGCAAGGTCAAAGTCTGATAGTGACAGGAAGAAGGATCTCTTTGACATTCTCTTGGACCTAATTGAAGCAGATGGTGATAATAAACTCACTAGAGAAAGTGCCAAAGCCTTCGCCTTGGACATGTTCATTGCCGGGACTAATGGGCCAGCAAGTGTGTTAGAGTGGTCACTGGCAGAGCTCATAAGGAACCCACACGCATTAAAGAAGGCAAGAGAA…	88	AAD38930	Glycine max	cytochrome P450 monooxygenaseCYP93D1 [Glycine max]	4.08872e-144	80.5732	BAE94181	Glycine max	beta-amyrin and sophoradiol 24-hydroxylase [Glycine max]	9.10872e-144	80.2548	BAG68930	Glycyrrhiza uralensis	cytochrome P450 monooxygenase [Glycyrrhiza uralensis]	2.02921e-143	80.3797
Aduranensis_small_rep_c104	TTGCTTCTGCGGTTCTTCCATCCATCATTTCACTCTCTCCTTCTCTTCTTCCTCTGTTGCAGAGCGCAATCTCTATTGAGTGGTACTACTAATCGAAACCTTAGGGTTTTGGTCCCTAGTTCCTCAGATCTTCAATCTCCCAAATTCTAGCTTGATCCGATCTCTGCCTCACAGAATGCCTGCCGTTTACGGATCTCGCCTCACCACCTTCGAGGATTCCGAGAAGGAGAGTGAATACGGTTACGTTCGCAAGGTATCTGGACCAGTCGTGGTTGCTGATGGAATGGCCGGGGCTGCTATGTATGAGCTGGTGCGTGTTGGTCGTGACAATCTCATTGGTGAGATTATTCGTCTCGAAGGGGACTCTGCTACCATCCAAGTCTATGAGGAAACGGCCGG…	123	ABU87506	Glycine max	V-H(+)-ATPase subunit A [Glycine max]	0	95.5056	P13548	Vigna radiata	RecName: Full=V-type proton ATPase catalytic subunit A; Short=V-ATPase subunit A; AltName: Full=Vacuolar proton pump subunit alpha; AltName: Full=V-ATPase 69 kDa subunit; AltName: Full=VAA3-1 >gi|849136|gb|AAC49174.1| vacuolar H+-ATPase subunit A [Vigna radiata]	0	95.0241	P09469	Daucus carota	RecName: Full=V-type proton ATPase catalytic subunit A; Short=V-ATPase subunit A; AltName: Full=Vacuolar proton pump subunit alpha; AltName: Full=V-ATPase 69 kDa subunit >gi|167560|gb|AAA33139.1| 70kD vacuolar H+-ATPase [Daucus carota]	0	93.9005
Aduranensis_small_rep_c105	TGGAAAAGGTGGGCTTTGAGGAAAGTCAGTATTATTATTTCCTGGTCTAAGAACATTATTTGAGTATTTTCTACTATTGCTTGCTCTTTTCTTTTTCGTTGTTAGATGCCTCGTGATGCCCTATCAAATAAAATAACCATATAGGAAGAGCTTCATCCTGTGGAAAAGACAAATAAAGCATGCATTCTCGTTGTTGCAAAATGCACAATGGGATTCTATTTCTGAATTTGTGTATCCTATACAAACTTTTATTCCTCTATTAATTTATCTAATCATTACATCCTCCGATGTATTTATAAATACGCCAATTGCATCAGCTCCTTAAACTTCAGAACAATCACCAGGCCAGTAATAAAATACTGATTCACTTAGGTGTAATCTG	73	no hit
Aduranensis_small_rep_c106	GTGGTGGCGGTGCTGCTGGTGGCTCCGCCACAGTTTCCAACAAGAACATAGTGAAGGTGGTCACGAAGGCCGATCCCAATTACTGCCTCACCATTCGCGGCGGCAAGGTCATCCTTGCGTACTCTGATCCCTCTGACGAGTATCAGCGTTGGTACAAGGATTTGAAATACAGCACAAGGGTGAAGGATGAAGAGGGTTACCCTGCGTTTTCTCTTGTCAACAAGGTCACCGGTGAGGCCATTAAGCATTCCGTTGGTGCCACTCATCCAGTTCAACTGATACATTACAATCCAGACGTCCTTGATGAGTCTGTTCTGTGGACTGAGAGCAAGGACCTGGGCGATGGCCATAGGGCTATCAGGATGGTTAACAATATTCGTCTTAACGTAGACGCATATC…	52	ACU24571	Glycine max	unknown [Glycine max]	2.84171e-67	75.1592	ACU23014	Glycine max	unknown [Glycine max]	4.10342e-66	75.974	ACJ84803	Medicago truncatula	unknown [Medicago truncatula]	6.99938e-66	73.2026
Aduranensis_small_rep_c112	CGTGTCAAGTATGTACGAACTTTCAGAAGCTTTTAATGCTATATCATTAAGGCACGCATGCATCCTTTTTTATCCTGGAGCARTKKKATMAACKSAGATTACGGCCGGGACACACACTTCTGATTCAGCGGATAACTCCAGAGATCCGGAATTACTTTGTTAAAGCTCTTACCAAGGCCAATTCCAACACCCAGCTGTAGTATGTGTTGTTCTACTATTGACATCTAACCGATTGTAATGTACAGAATGTGGTAGATGTTCTTCTTTTCGTTGAAACCAGCAAAAGAGGTCTCCCATTTTCGTTGCAGCATTGCTTAGAGAAATATCTAACACGGCCATGCATGTTCGTTTCTGATGTAGTGTAAGTCCCTGTTGGTTGTAACGTCATTGTTATAGATG…	45	XP_002281401	Vitis vinifera	PREDICTED: hypothetical protein isoform 2 [Vitis vinifera]	1.13946e-12	68.4211	XP_002281388	Vitis vinifera	PREDICTED: hypothetical protein isoform 1 [Vitis vinifera] >gi|297737016|emb|CBI26217.3| unnamed protein product [Vitis vinifera]	1.1397e-12	68.4211	XP_002517207	Ricinus communis	protein binding protein, putative [Ricinus communis] >gi|223543842|gb|EEF45370.1| protein binding protein, putative [Ricinus communis]	5.46608e-12	65.7895
Aduranensis_small_rep_c113	GGCATCAACGCAGAGTGRCCATTACGGCCGGGATCACTCACGTTGGAGGTGACATGTTCGTCTCTGTTCCCAAAGCCGATGCCATTTACATGAAGTGGATTCTGCATGATTGGAGTGACCAACACTGCATAAAGATCTTGAAGAACTGTAGGAAGGCAATACCAGAGAACGGGAAGGTGATAATCGTGGACCATGTTCTGCAGCCAGAAGGAAACGATCTATTCGACGACACCGGCTTCGCTTTCGATATGATGCTTCTTGCACACAATGCCGGAGGAAAGGAAAGGACTGAGGAGAATTGGAAATGGCTGTTTGCTGAAACTGGATTCCCTCGTTACAACATCATCAAGATCAAGGCCCTTCCATCCATCATTGAGGCCTTCCCAAATTAATCATGGT…	58	AAO33590	Arachis hypogaea	putative caffeic acid methyl transferase [Arachis hypogaea]	9.24649e-67	100	ACJ84935	Medicago truncatula	unknown [Medicago truncatula]	5.62268e-56	88.3333	XP_002517957	Ricinus communis	o-methyltransferase, putative [Ricinus communis] >gi|223542939|gb|EEF44475.1| o-methyltransferase, putative [Ricinus communis]	3.20016e-43	67.5
Aduranensis_small_rep_c114	TTACGGCCGGGGTATAATAAAGTAGAGAAAACCCTAATTGTGCCACTGAGATTATCACCTCCAGAACCCTAGCTAGCTTCAGAGCGGAACGAGCTTCAAGCCTTCAGCCATGACTTTCAAGCGCAGAAACGGAGGAAGAAACAAGCATGGCCGTGGCCACGTCAAATTCATTCGCTGCTCCAATTGCGGCAAGTGCTGCCCCAAGGACAAATCAATCAAGAGGTTTCTTGTGAGGAACATTGTTGAGCAGGCTGCAGTTCGTGATGTTCAGGAAGCCTGTGTCTATGAGCAATACACTCTTCCGAAGCTGTATGTGAAGATGCAATATTGTGTTTCGTGTGCTATTCACTCTCACGTTGTGAGGGTGCGATCTCGCACTGATAGGAGGAACCGTGAGCC…	67	ACU18961	Glycine max	unknown [Glycine max]	1.12788e-31	81.7073	ACU13959	Glycine max	unknown [Glycine max]	1.12788e-31	81.7073	ACU14037	Glycine max	unknown [Glycine max] >gi|255642187|gb|ACU21358.1| unknown [Glycine max]	1.12788e-31	81.7073
Aduranensis_small_rep_c117	GTCTTTCTCAATGGCATTGGACACCATTAATAAGTGCCTGTCTGAAGCTATTTGTGCCCTTTTCCGTGGAAGGTTAGATGGCGAGAGCCAGACAGCCGGGCTTATCCATTCTGGCAATGAGATTTTTGGAGACATACCATTATCATCCGGATGTCAGTCTTCAGGAGAGAGACCATGTTTTTGAGCAGCAAACTGTGTTGAGACAACTTGAGTCTATATTGTCAATTCACAAATTGGCCAGAGTGGGGCATCATGTTGAGGCGTTAAGGGAGATTGCTAAACTTCCATTTCTTCCTCTAGATCCTCGAGGCCCTGATATTGCTGTCGATGTGTTCGAAAACTTATCTCCTCATGTCCAAGTTTGTATCCCGGATCTTTTGAAGGTTGCTCTCACTTGTC…	52	XP_002329719	Populus trichocarpa	predicted protein [Populus trichocarpa] >gi|222870627|gb|EEF07758.1| predicted protein [Populus trichocarpa]	3.95398e-67	69.7183	ABD28395	Medicago truncatula	Nucleoporin interacting component; Protein prenyltransferase [Medicago truncatula]	5.44885e-63	82.8767	ACJ86226	Medicago truncatula	unknown [Medicago truncatula]	7.86813e-62	82.1918
Aduranensis_small_rep_c119	TTGACGCCAAGCACTATCACGCATGGTATCAACGCAGAGTTGGGGCTCCTCCCATGGAGCGAGAATTCTTACAAGTGACTGTCCATAGTAAGAGTGTCTACAACATGAACAGAACGAGGCTTGCTAATGATATACGCCACGCCTTTGTTTGGCCACCTACTAAGGGAGGAAGATTTAATGATAGGACAACTCGACCATTCTAACATTTCTTGTTATTTCTTGTGGCTTGTTATCATCCTTTGTTGTCATGAATGAACAATGAATCACATATTAATGTCTCTCAGAACTACTATCTTGCTCTATATTCTGTTTAGCTCATCGTACAAAATTCTGTGCTTTTTGAAGTATTTGCATTATTGTTCCTGATGATATTAAATGATCAACTCAAAATTCTGTAGM…	60	no hit
Aduranensis_small_rep_c122	TCAGAATTTAAATATATTCATAGTATTGGAAATCATGAAAGTTCATACAAAATGATCACCTAGTGTGGCATGATAAAATTAGTGATTGTACGTCAAAATTCAACCATCTTACTTCCGGACAATGTTCCATTACTACAAAGAACCTGGTAGTATAGATATCAGATACAACAAATTAAAAATACGATCTCAACAACAGAGATGTGATACAAAGGAATCAAGAAGCTGGCCATGCCAATCTAGTAAGAAATTGTAAAAAATTATAGGAGAAGGGTAAAAAAACAAAATCTAAATATAAAATGCTGATTGATCTAGCTGGACATCTGGACTTGATCATTAGATTGCAATGCTTGAGAGGCGAAAAACCTCACATCAACATCTGGATCCTCACTGAGCTCAACC…	58	CAA10285	Cicer arietinum	protein phosphatase [Cicer arietinum]	8.00734e-54	93.1034	P36875	Pisum sativum	RecName: Full=Protein phosphatase PP2A regulatory subunit A; AltName: Full=PR65 >gi|437901|emb|CAA81107.1| phosphoprotein phosphatase 2A 65kDa regulatory subunit [Pisum sativum]	8.00734e-54	93.1034	AAG29594	Medicago sativa subsp. x varia	Ser/Thr specific protein phosphatase 2A A regulatory subunit beta isoform [Medicago sativa subsp. x varia]	1.78385e-53	91.3793
Aduranensis_small_rep_c127	TGGGGGGATGTAAGCAATCCAATCTACCAGTTAAATATCTGGGCATATCGCTAGGAGCAAACCCAAGGATGGTTAAGACATGGAAGCCAGTAATAGACAAAGTAGAGGAGAAGCTTAGCCTCTGGAAGGCCAAGATCCTAAATAAGGCCGGTAAGTTGGTGCTTATCAAAGCTGTATTAAATAGCTTACCAGTTTATTATCTGAGCCTGTATAAGATGCCTAAGGCTGTTGTAGAGAAACTAATTTCCTTGCAGAGGAGATTTCTATGGAGTAAAGATGATGGTAAGAGCGGTATGGCTTTGGTAAAGTGGGAAGTGGTTCAGACTCCTAAAAAGCTAGGTGGATTGGGGATTGGAGATGCCATGATACGAAATTCAGCTCTGCTATTTAAATGGTGGT…	35	XP_002303192	Populus trichocarpa	predicted protein [Populus trichocarpa] >gi|222840624|gb|EEE78171.1| predicted protein [Populus trichocarpa]	3.15051e-35	44.0789	CAN75609	Vitis vinifera	hypothetical protein [Vitis vinifera]	1.19719e-34	42.2078	CAN74312	Vitis vinifera	hypothetical protein [Vitis vinifera]	1.19719e-34	42.2078
Aduranensis_small_rep_c128	GAGTATATAATTTTCACGTGCTGAGTATTGTAAACGAGTTTTGTCGTATACGTGTAACATAACCGTACATGCTATATATATTCTTTTCAATTATAATCAAGAAATCAATTTCTTTTACAGTTTTACTAAGCTCTAATAATAATTTTGTACATTTTTTTTCGTGGCTTTAATAATTTTATACATCTTAGCATTTTTCTTTTTCTTTTTCTTTTTCTTTCCCTATCGGGGCCTAAGAAACTTAGCATAATGTATGCTTCCCTGCCAATGCCATTTATCACAAAAGGGAACTTTAATTTTCATATCGAGTCGTCCTGGTCTTCAAGTGACCGTTTCCGAGCTCGCAGATTGAGCTGAAGGCTTTCGGGTAGTGGAGGTGTCCCCCACTCTGCGTTGATA	81	no hit
Aduranensis_small_rep_c132	GACAAAGAAAAACAGTGATTGATTTCTTTGATGAACTATGAGTAGTAAGTATGCACTATACAAAAAATGTACTGTTGAACAGAAACATCTTATGATACTGTGGTTCTTCATTAATCAAACAGACCTACATAAAAATATAAAATACACTAGCAAGAAAAAAAGGAAAGAAAAAAGAAATGGAAAAGGATCTAGGATTTGATAATGCTCTGTAAATTAACATTATCCAGATGTTGGAAGGAAATCAAAAGTAGGAGTCAAGATGTGTATAGGAATGCCTCCTATTATACTGTAGCAAGCTTGCATAAGTCCTATCCCAGATTCCAATATACATACACTCATCATCAGGACTAAGAGTAACACCAGAAATTTCTCCGAAGAAATCAATCTCTTGCCTTTCAC…	61	CBI39438	Vitis vinifera	unnamed protein product [Vitis vinifera]	1.55536e-164	82.5826	XP_002266620	Vitis vinifera	PREDICTED: hypothetical protein [Vitis vinifera]	1.55536e-164	82.5826	XP_002321094	Populus trichocarpa	predicted protein [Populus trichocarpa] >gi|222861867|gb|EEE99409.1| predicted protein [Populus trichocarpa]	6.11627e-161	82.0122
Aduranensis_small_rep_c137	ATTGCAAACGCTAAATTACTTGTGTTTATCTTAGTTCAGCATCAAGAATGCTAGTCTAGATGAGTTTAGTTTCCTTTATTATRGAAGAAAAAACATACTAGAAAACGGAAAAAACATTAAAGAAAACTTGTAATATCGTGAAATTTATTACCTAAATCTAGATATAGCGTAACATGTTCTCAACCTCGGCTAATACAAGCTAATATAATCCTAATATGCTACCTCATTGTCTACAAGGCTAAACTTATTCATCTCCCGCACAAATTGGATTTCTCATGTTGATGGAGGAATTTCCCAACGGTTAGGTACTGGACCATAATCATATATAACTTCTCTGTGGCAAGACCATACTAGTTTTATAGCTTCTGGTGTTCCGATTCCAGCACCCCCTAGGATCTC…	79	AAK73756	Arabidopsis thaliana	delta-1-pyrroline-5-carboxylate dehydrogenase precursor [Arabidopsis thaliana]	6.45915e-174	83.7209	NP_568955	Arabidopsis thaliana	ALDH12A1; 1-pyrroline-5-carboxylate dehydrogenase/ 3-chloroallyl aldehyde dehydrogenase [Arabidopsis thaliana] >gi|75248520|sp|Q8VZC3.1|AL121_ARATH RecName: Full=Delta-1-pyrroline-5-carboxylate dehydrogenase 12A1, mitochondrial; Short=P5C dehydrogenase; Short=AtP5CDH; AltName: Full=Aldehyde dehydrogenase family 12 member A1; Flags: Precursor >gi|17473533|gb|AAL38248.1| dehydrogenase [Arabidopsis …	1.86997e-173	83.7209	BAB11503	Arabidopsis thaliana	dehydrogenase [Arabidopsis thaliana]	1.86997e-173	83.7209
Aduranensis_small_rep_c139	CGGGATGGGAGGTGCTGGCCTGGATTTTCTCAATATCTGCAGCAGTTGTTTCTACATATTGGGACCTTGTGATAGATTGGGGTCTTCTGCAAAGGCATTCCAAGAATCGATGGCTCAGAGACAAACTCCTAATCCCTCATAAAACTATATACTTTGTAGCCATGGCCTTGAATGTTTTGCTGAGATTTGCTTGGCTGCAGACAGTTTTGAATTTCAAGTTTTCCTCCCTGCATGACCAAGCCATGATTTCCATTGTTGCTTCCCTAGAGATCATTCGTCGTGGCATATGGAACTTCTTCAGATTGGAGAATGAGCATTTAAACAATGTTGGCAAGTACCGTGCTTTCAAGTCAGTGCCACTACCCTTCAACTACGATGAGGATGAAGATAAAGATGATT…	66	XP_002522477	Ricinus communis	xenotropic and polytropic murine leukemia virus receptor pho1, putative [Ricinus communis] >gi|223538362|gb|EEF39969.1| xenotropic and polytropic murine leukemia virus receptor pho1, putative [Ricinus communis]	1.36584e-60	82.4427	CBI35053	Vitis vinifera	unnamed protein product [Vitis vinifera]	6.77859e-60	80.303	XP_002265020	Vitis vinifera	PREDICTED: hypothetical protein [Vitis vinifera]	6.77859e-60	80.303
Aduranensis_small_rep_c142	GGTAGAAATGTTCCTACGCCAGGCTAGAGGGCAATTCAATCTCTTCACGGGTCTTCAAGCACCTGATCAATTTATGCGGGAAATTGTTCTATCCAAGTTTTGATTTGGTTCAGCTATCAAGAAATTCAAACAAAATTAAAAGTCCATCATCAAATTAGATCACAATTTACCCTTATGCACTCTAAATAATGACGGCTACTTCCTCAGTTCTAGTTGTAAAGATATGACAAGTGAAAACCATCTCCACCTCATTCTACTATTTCTACATAAATACTTAGACTTGCTTTTGAATTATTAATAAACAAAATAAAGCATGGTACATATTCTTTGTGAGCAATACTCACATATAGAGTAAATATATACATAAAGTACTGAGTTAATACTAGTCTCTGAATTTGT…	46	no hit
Aduranensis_small_rep_c143	TCAACGCAGAGTGGTGTTTGCATTTGGGAACCGGGAAGTGAATATGCAACAAGAAGTAGAAGAGAAGAAGATGAAGGTGAAGAAGGGATGGGTGACAGTTCAAGTGGGTTGGGAGGAAGAAGAAGAACAAGAACGAGAATTGGAGAGATTCAACATCCCCATATGGTACCTCTATCATCCTCTTCTTGAGGGCCTTCTTCAAAGAGCATACGACGTTTATGGCTACCACACCCACGGCCCCCCTCAAGCTCCCTTGTTCCGTCGATGACTTCCTTCATCTCCGCTGGCGAATCCACAAGGAGTCCCTTCCTCTCCACCATCATTTCCTTCACTCTTGCTAGCTAATTAAACTAATCAAGGCTTTTTCTTCCTTTAATTGTAAATTAATACTTCAAATAA…	41	ACU14780	Glycine max	unknown [Glycine max]	1.08841e-17	80.6452	ACU14040	Glycine max	unknown [Glycine max]	5.61318e-16	78125	AAC08401	Mesembryanthemum crystallinum	auxin-induced protein [Mesembryanthemum crystallinum]	5.76808e-11	60
Aduranensis_small_rep_c145	GAGAGTATTGGTAATTTTACTTTTTTAGTATGTTATCATTTTTTGTGACCAAGTAGGCTACCATGTAATTTACATGATATTATCTTAGTTTCAAGAGGTTTTTTCAAAGGAACATGATTTTGAAAAACTACTAAAGTGTTGGGGTTTGAATCCCGTTATGTATATGTAGCAATCTATTATCCAATAATAAATTTTTAAATAGAATTCTGATTTGTGACATATTAAACAATTTCTATTCACCAAAACAATTA	75	no hit
Aduranensis_small_rep_c157	AAGCAGTTGGTATCAACGCAGAGTGGCATTGAACGGACGGGCACATGTGCAAGTGGTTGACAGCGACGGTAACAGAGTGTACGACGAGGAGCTTCAAGAGGGTCACGTGCTTGTTGTGCCACAGAACTTCGCCGTCGCAGCAAAGGCCCAGAGCGAGAACTACGAATACTTGGCCTTCAAGACAGACTCAAGGCCCAGCATAGCCAACCTGGCCGGCGAAAACTCCATCATAGATAACTTGCCGGAGGAGGTGGTTGCAAATTCTTACCGCCTCCCAAGGGAGCAGGCAAGGCAACTTAAGAACAACAACCCCTTCAAGTTCTTCGTTCCACCTTTCGATCATCAGTCTATGAGGGAGGTGGCTTAAGACCGCTACTTTTAGACACTCTATGTAGTCAA…	37	ABI17154	Arachis hypogaea	iso-Ara h3 [Arachis hypogaea]	7.22951e-48	87.7193	AAT39430	Arachis hypogaea	glycinin [Arachis hypogaea]	7.22951e-48	87.7193	AAU21491	Arachis hypogaea	arachin Ahy-2 [Arachis hypogaea]	4.24818e-40	91.2088
Aduranensis_small_rep_c159	TTACTACGGTTTCGTCTCAGAACTGCAACGCGAGAGAGTTTTCCATTTCAGTAAAGACAAGATCGCTGAGCTCAAGACAAAAGCCAAGGCAGAAATTGAAGGCGAAAGCAAAAACAAAATATCTTCGCTGCAAGCGCTTTTGACTCACCTGTGGAGATCCGTGGTTCGGAACCAGGGTCTTGAGCCCGACGAAGAGGTGAATTACAGGTTGCTGATAGGTGGTAGGGGGAGAATGAAGAGTCCGGCATTGGCGGAAAACTATTTTGGGAATGCGGTGCAGGATGGAACAGTGAGCATGAAGGTTAAAGAGCTTCTAGAAGGAGGGCTTGGAAAGGGTGCGTTGGAGATGAGAAAGATAGTTGATTTGCACACGGAGGAGAAGATGAAGAGTTATTATAG…	41	AAV50009	Malus x domestica	anthranilate N-hydroxycinnamoyl/benzoyltransferase [Malus x domestica]	1.49036e-68	62.7273	XP_002533255	Ricinus communis	Anthranilate N-benzoyltransferase protein, putative [Ricinus communis] >gi|223526911|gb|EEF29117.1| Anthranilate N-benzoyltransferase protein, putative [Ricinus communis]	6.72104e-53	49.3023	XP_002282930	Vitis vinifera	PREDICTED: hypothetical protein [Vitis vinifera]	5.3254e-50	52.3148
Aduranensis_small_rep_c161	CAGTGGTATCAACGCAGAGTGGCCATTACGGCCGGGAAGTAGGATGTCGGCCCTACAGTAGTAGAAACTGGAGAATTTCCCTCTTTTCCTTTGACTATAATAATTCCACCAGTTTGAGATTGATCGACAAAGTAATCACATAAGGGAGAGATTCGAGACTGACTACATAATAGCATTTATGCGAGCATGCCGCTCTTCTTTCGGGATCTCGAGTCCTTCTTTATTGACTTCTGGTGCGCTCTGCTAACCAGATCGGGAGGTTAAATAGTTTACTAAAGCTAGCGACTGGGGTATGCTAGTCCTACCGAAACCGAAGCATTGACTTGATCGATCGTTTTCTACGTTAGAGACCCAAATCCTTTCATAGCACAATTAGCTGCTGGTAAACATGCCAGCTAT…	27	no hit
Aduranensis_small_rep_c163	AGGGACTGATAATCCTGAGTGTGAACTAAGGGCAGGAATTGAACTTCTAGGACCAGTTGATGAGATATTTTTCGATATATATGACAGATATGAACCAGTCAATGAACCCTCTTTGGACAACTGCTTTATATCAACTAGTTATGATGCTACTACTCACTTTGAGTCAACAGTAGTGGACGTTCTCAACATGTATACATTGATAACTGGAAAGGTTGTTGACCTCAGTGTGGATCTAAGTGCTGCTAGTGCTGCTGAAGAGTAAAGAGAGGACACTGGATTTATCAAGTTCTGTTGCTGGTGTATGAAATGTATTATCTATTTGGCAACTGTTATTAACGTTTATAATAAGTACTTTATGCTGTGGTTTTCAAAAGAAAAAGAAAAAGAAGTAAACAGTGA…	35	XP_002310371	Populus trichocarpa	predicted protein [Populus trichocarpa] >gi|222853274|gb|EEE90821.1| predicted protein [Populus trichocarpa]	5.45296e-30	89.8551	XP_002331641	Populus trichocarpa	predicted protein [Populus trichocarpa] >gi|118484203|gb|ABK93982.1| unknown [Populus trichocarpa] >gi|118487234|gb|ABK95445.1| unknown [Populus trichocarpa] >gi|222874037|gb|EEF11168.1| predicted protein [Populus trichocarpa]	5.45296e-30	89.8551	XP_002513702	Ricinus communis	protein with unknown function [Ricinus communis] >gi|223547153|gb|EEF48649.1| protein with unknown function [Ricinus communis]	1.58657e-29	86.9565
Aduranensis_small_rep_c164	GAACTCCATCTCATCCATGCCTCACCAGTGTACCAATGCAAGAAAGCCTTCCTCTTGAACATAACCGTAAACTGCTCCGAGACGCGCCTAAACATCTCTTGAATGGAAGTGGAATTCCCCATGAAAGTTGAGGACATTGACAAACCAGTAGGAGGGATGTCACACACGCTGGACTTGACATTGTTTGGTATCCACTCGACAAAGTAGGAGGAGTTCTTGTTCTGCACATTGATCATTTGTTCATCCACTTCTTTAGTGCTCATCTTGCCGCGGAACATGGCGGACGCCGTTAGGTACCTTCCGTGTCTGGGATCTGCGGCACACATCATGTTTCTTGCGTCCCACATTTGCTGAGTCAGCTCCGGTATGGTGAGTGCTCTGTACTGCTGCGACCCTCGC…	29	XP_002509801	Ricinus communis	tubulin beta chain, putative [Ricinus communis] >gi|223549700|gb|EEF51188.1| tubulin beta chain, putative [Ricinus communis]	2.39968e-160	93.9394	XP_002304492	Populus trichocarpa	tubulin, beta chain [Populus trichocarpa] >gi|222841924|gb|EEE79471.1| tubulin, beta chain [Populus trichocarpa]	5.34592e-160	93.6027	XP_002273514	Vitis vinifera	PREDICTED: hypothetical protein [Vitis vinifera]	5.34592e-160	93.6027
Aduranensis_small_rep_c166	CGGACGTTAACGGCAGGATTCTTGACAGAAGATCCATGGGGGAAGATCTGTTTTGGGCCATAAGAGGAGGAGGTGGTGGAAGCTTTGGAATCCTTCTATGGTGGAAGATAAAGCTGGTTGAAGTGCCTCCAACAGTTACGGTTTTCACAGTTCCAAGAACACTTGAACAAGGTGGAACGAAGCTTCTTCATAGGTGGCAGGAAGTAGCACCTTCCATTGATGAAAACCTCTTCATTAGAGTTATAATCCAACCTTCAAATGTGGGAAACACAACGAAAAGAACAATCACAACCGCTTACAATGCTCTCTACCTTGGTGGAGCAAGGAAGCTCCTTGAGGTGATGCAGAAGAGCTTCCCTGAACTGGGATTAACCGCCAAAGATTGCAAGGAAACAAGTT…	58	XP_002299030	Populus trichocarpa	predicted protein [Populus trichocarpa] >gi|222846288|gb|EEE83835.1| predicted protein [Populus trichocarpa]	7.03424e-127	65.7321	XP_002523164	Ricinus communis	Reticuline oxidase precursor, putative [Ricinus communis] >gi|223537571|gb|EEF39195.1| Reticuline oxidase precursor, putative [Ricinus communis]	2.67301e-126	66.3551	XP_002523162	Ricinus communis	Reticuline oxidase precursor, putative [Ricinus communis] >gi|223537569|gb|EEF39193.1| Reticuline oxidase precursor, putative [Ricinus communis]	2.67301e-126	65.7321
Aduranensis_small_rep_c168	GGGGGAATGGAAAACTTTGCACAATGAAATGCAAAGTTACCAAAAGGGGAGTGTGTCATATGTAATGACTTTGGTTTGGATTGCTGTGACATGGCAAGTATTTTCAATTGGTATGATAGGGTTGATTTTGGAGGTGTCTTCATTGTTCTCCAATCTTATAAGCACTTTGTCCTTGCCAATAGTTCCAGTTCTTGCTGTTTTCTTCTTTCATGATAAGTTCAGCGGTGTTAAAGCTGTTGCTTTGTTGTTAGCAATATGGGGATTCATTTCCTATATTTATCAACATTATCTTGATGACCAAAAAGCCAAAGCGGATAAAAGTGATGATGCCGTTGAAGCTTCAAAGGGTGAAGTAGAAGTTTGTTGATGGAAGTTCTGATTAAATATGTGATTACGTTG…	42	XP_002326496	Populus trichocarpa	predicted protein [Populus trichocarpa] >gi|222833818|gb|EEE72295.1| predicted protein [Populus trichocarpa]	9.1498e-37	70.8333	XP_002278972	Vitis vinifera	PREDICTED: hypothetical protein [Vitis vinifera]	1.32123e-35	68.0412	CBI30830	Vitis vinifera	unnamed protein product [Vitis vinifera]	8.56395e-35	67.0103
Aduranensis_small_rep_c173	TGGGGTCTCTCGATAGAATAGTGCCTTTTGCTCCAAACATTGTAATGCATGTTCAACTCTGTATATTCCATGTTTTAGTGTTGTTCATAGTGAATGATTACCGTTGCCTTTAATCAAGACACTTACTTCTTTTACCAATGAGTTAGTTACTTGTTTGTGTGGGGACTATCAATTTGATTTTAATTTCTTTATTTTCCATTTAGCTGAGACTCAGTTTCTATGGTGATTATTACAAAATAGTGATGCTCATGTATAAGTGTTTTTATAACTTCTTTTTCC	75	no hit
Aduranensis_small_rep_c175	TCAAYRCRGMSKGGCGGCGTGAGAGCTGAGCTGAGCCCAGCTCTGGTGATAAGCCTGAGCACTGGGCTGTCGCTGTTCTTGGGGAGGTTCGTGTTCTTCAACTTCCAGAGGGAGAACGTGGCCAAGCAAGGATTGCCGGAGCAGAACGGGATCACGCACTTCGAGGCTGGTGACTCGCGTGCCAAGGAGTACGTCAGCATCCTCAAATCCAACGATCCTGTGGGATTCAACCTTGTTGATGTATTGGCTTGGGGATCCCTCGGCCACATCGTTGCTTACTACATCTTGGCCACCTCCAGCAATGGCTATGATCCTAGTTTCTTTCCTCAATGAGTCAAATACATCCATTTCTTATTTATATTCTCTCTGATCTGCTACTCATCTATGTATATCTTTTCT…	38	XP_002531767	Ricinus communis	Photosystem I reaction center subunit V, chloroplast precursor, putative [Ricinus communis] >gi|223528603|gb|EEF30623.1| Photosystem I reaction center subunit V, chloroplast precursor, putative [Ricinus communis]	2.07001e-49	90.3846	NP_175963	Arabidopsis thaliana	PSAG (PHOTOSYSTEM I SUBUNIT G) [Arabidopsis thaliana] >gi|20143884|sp|Q9S7N7.1|PSAG_ARATH RecName: Full=Photosystem I reaction center subunit V, chloroplastic; AltName: Full=PSI-G; Flags: Precursor >gi|11692916|gb|AAG40061.1|AF324710_1 At1g55670 [Arabidopsis thaliana] >gi|11908046|gb|AAG41452.1|AF326870_1 putative photosystem I subunit V precursor [Arabidopsis thaliana] >gi|12642864|gb|AAK00374.1…	1.02734e-48	92.1569	XP_002894517	Arabidopsis lyrata subsp. lyrata	hypothetical protein ARALYDRAFT_474626 [Arabidopsis lyrata subsp. lyrata] >gi|297340359|gb|EFH70776.1| hypothetical protein ARALYDRAFT_474626 [Arabidopsis lyrata subsp. lyrata]	5.09861e-48	92.0792
Aduranensis_small_rep_c177	TKGGAGGTCCAGGAGAAAATGCCCTTGCTCGAGTGGTTCGCCAACGAGTACAAACGATTTGGATGCTCACTTGAATTCGTGACCAACAAGTCACAAGAAGGATCGCAATTTTTGCAGGGGGTTTGGTGGAATTGGGGGCATCCTTCGCTACCAGCTCGACATCAGATCGTTCGATGAGTTATCCGATGATGGAGAAGTGTATGAGGATTCTGATTAAGTGTCAGCTAGTGTCAAGCCTTTTCCCCTGGTTTTTGGATAATTTATTGAATCAATTTCGTCAATGTGACAAAAATTCCGTAAACATCTCATGGATTTTATGGTTCTAAACTTCTAATGCTTGGACCTTTTGTGTTGGATTCACCATACATGTACTGTACTTTTTTCTATTTAATATCTTAC…	31	XP_002512784	Ricinus communis	eukaryotic peptide chain release factor subunit, putative [Ricinus communis] >gi|223547795|gb|EEF49287.1| eukaryotic peptide chain release factor subunit, putative [Ricinus communis]	8.28788e-33	85.4167	ACU19714	Glycine max	unknown [Glycine max]	1.8246e-32	83.3333	XP_002463109	Sorghum bicolor	hypothetical protein SORBIDRAFT_02g037930 [Sorghum bicolor] >gi|241926486|gb|EER99630.1| hypothetical protein SORBIDRAFT_02g037930 [Sorghum bicolor]	2.75789e-30	81.25
Aduranensis_small_rep_c178	ATTACGCCGGGGGCAAATTGAAATTATATTTCATCAAAAAGATGGATCTCAAAAGCTTCTTCATATTTTATTTTTATTGATGCCATCATTCTGTTCCTCTCAATCCCTGAGGATTAACAACATTTTCTTTACTCATCGTAAGATACTACCCAAACAGCAATCCAATGATAATAATAATAATGTTACTTCTTATGCTGTCATATTTGATGCTGGTAGCTCTGGATCTCGTGTTCATGTCTTCCATTTTGACCAGAATCTCAACCTCCTTCATATTGGCAACGAAATTGAGTTTTATAAGAAGATCGAACCCGGTTTGAGTGCATATGCAGATAATCCAGAAGAAGCAGCAGAATCTCTGATTCCACTCTTAGACGAAGCACAAGATATTATTCCACCGCA…	87	AAG32960	Glycine soja	apyrase GS52 [Glycine soja]	3.62168e-164	61.0132	BAD80836	Vigna unguiculata subsp. unguiculata	apyrase [Vigna unguiculata subsp. unguiculata]	7.81476e-159	60.5263	AAO23003	Medicago truncatula	apyrase-like protein [Medicago truncatula]	1.333e-158	58.7336
Aduranensis_small_rep_c179	CTAAAAGACCAAGCACTGGCATAGTTACAATTAATAATTTGAATTGCCAATCCAACAAGCACTATATGAAATGAATAAACATGTTTATGAAATCATGTCACTTATATTACTGAAAGAAAAAGGAAGCATAGATGTAGTCGCTAATAAAGCCGGGTTTCTGGTTCCTCCAAAAGCCTCCTAGTTAGAGCAAAAAGGGGGAGCAGCATCATACAACAACACTTGATAGTTGGTACACCAAAGGGAAATGTCATATACTGATTCTGATAAACGCTAATCTCTTTGCACCTTTTGAATATTTGTACACTAATACCACATACCTTCCAATGCAATAAATTGAATCTTTTGTCTCTTTTGTTCGAAACATAAAATCTTAATCAATATGCACTTGGCATATTTGCA…	42	ACU20085	Glycine max	unknown [Glycine max]	5.4422e-20	82.2581	ACU17567	Glycine max	unknown [Glycine max]	5.4422e-20	82.2581	CBI15533	Vitis vinifera	unnamed protein product [Vitis vinifera]	7.61159e-14	65.5738
Aduranensis_small_rep_c180	GAAGACAGACCCTTAGACACTGACTCTGGCTACAACAAGTCATCATCATACTMSTGCGAGGAAACTGGTGGTTACGGTGGCTCTGGCGGTGGCTATAACAAGCCATCATCGTACGATGATAATCCTTCCGGTGGTTACGGTGAGTCTGGTGGCTATGGCGATCAAGGTGGTTACGATAAGCCTTCTGGCGGTGGTGGCTATGGTGAATCTGGCGGTTACAACAAGACAGCTTACTCCAGCGATGAACCTTCTTCCGGTGGCTATGGCGGTGGCTATGGGCGTGATGACGGTGATCGAAGAAATGAAGATGAGGTTGACTACAAGAAAGAAGAGAAGCACCACAAGAAGCTTGAGCATCTCGGTGAGTTTGGTGCTGCAGCTGCTGGTGCCTATGCCTTG…	58	no hit
Aduranensis_small_rep_c181	GGTGATCGTAGCCAGATTGCAACAATTGCACTGGCAACTCACAAAAATGCAGTGGGAGTAGCAATGGGGGCAACAATAGGGCACACCATCTGCACTTCACTGGCAGTGGTGGGAGGAAGCATGCTGGCTTCTAAGATCTCCCAACGCACGGTAGCCATGGTCGGTGGCTTTCTCTTCCTCGGCTTTTCCCTGTCTTCATACTTCTACCCTCCGCTATGATTAACAACTGTAGATTAATTGTCATTCTTAATAGTTTCTAGTTTTCCCCTGAAATCAGTGAAATGTTTTCCCACCTCTTTTGACATAGCGTCGAAGTGATTACCCTTGTTATAGTATTCTATTGTACTTAGCTGTAAGGAAAGCTCTATACGAAGTGAAACAGGAGATTTTGTATGTCAA…	32	XP_002514857	Ricinus communis	pentatricopeptide repeat-containing protein, putative [Ricinus communis] >gi|223545908|gb|EEF47411.1| pentatricopeptide repeat-containing protein, putative [Ricinus communis]	3.73216e-22	72.7273	XP_002278837	Vitis vinifera	PREDICTED: hypothetical protein [Vitis vinifera] >gi|297735283|emb|CBI17645.3| unnamed protein product [Vitis vinifera]	3.73216e-22	77.7778	CAN82640	Vitis vinifera	hypothetical protein [Vitis vinifera]	3.73216e-22	77.7778
Aduranensis_small_rep_c183	TTACGGCCGGGGGGCGAAGGGATATAAGGAGTTGATAGATTTATTGGCAAAAACATAAGACTGACCTTGATGGCTTCAAGTTGGATGTATTTGGAAATGGTGAGGATGCTACGGAAGTGCAGAGTGCAGCTAGAAGGTTAAGCTTGAACCTCAACTTCCAGAGAGGAAGAGACCATGCAGATGATTCTCTTCACGGGTACAAAGTGTTCATAAATCCAAGCATTAGCGATGTTCTATGCACTGCTACAGCTGAGGCACTTGCCATGGGGAAATTTGTAGTTTGTGCGGATCATCCGTCAAACGAGTTCTTCAGGTCATTTCCCAACTGTTTGACTTACAAGACATCAGAAGACTTCGTTGCAAAAGTAAAAGAAGCATTGGAAAATGAGCCTCATCCTT…	52	ABA55727	Vigna unguiculata	digalactosyldiacylglycerol synthase 1 [Vigna unguiculata]	7.59246e-117	88.0531	Q6DW76	Glycine max	RecName: Full=Digalactosyldiacylglycerol synthase 1, chloroplastic; Flags: Precursor >gi|49617329|gb|AAT67420.1| digalactosyldiacylglycerol synthase 1 [Glycine max]	4.88948e-116	88.0531	Q6DW74	Lotus japonicus	RecName: Full=Digalactosyldiacylglycerol synthase 1, chloroplastic; Flags: Precursor >gi|49617333|gb|AAT67422.1| digalactosyldiacylglycerol synthase 1 [Lotus japonicus]	2.41309e-115	87.1681
Aduranensis_small_rep_c184	TGGGGTGGTTTCCGTCAGCATACGTCGAGAAACGACAAAGAATACCCTCCACAAACTTGGCTGGTGAAGTTTACTAGTTTCTCCTTCTTGTGCCAAGCCATTCTTTGCTTTGTTTCCAATATATAGTTCAGCACCCAATTGTCCAAAGAAGACAAAGCAAAATTGGATGCAGGTTGAGGTTCCTGTTCCTACTGCCTAAATGTGAAGTGATTGATTCTAAGTGTTAATTTTTAGTTATTACAACAGAAAAGGGTAATTTATATGTAACCTATCCTCTTTCAAAGTTGGACAAAGCGGTGGTGCTTAAAGTTGATTCATTTTTCTTTTCTGGTGGGGTGACAGACACTACTTTACCTTTTCTTTTTTTACCTTTTGTAATTGATTTGGGTAACATATGTG…	36	no hit
Aduranensis_small_rep_c186	CCGAGGCGGTTCCTTTTTTTTTTCVGACATGAAATTTTCTGAAGTTTTCCTTTAACTTTAACGGGGACCATTAACTAAAAGAAATGCCCCAGTGTCACTTGGAAAAAGAATTTCCGAGAATGGATTACACTCGTGCCATCAGCAGTTCCACAACAGTATCACCATTTCAAAAATCACATTCCATTTCACAGACTCGCCTTTTACTATACAACTTAATTACACACTACAAAGCTGTTTCACATATTTACATCAAATTAACATAAAACTGTGGACTTCTCTAAAAAAAGAAAAATAAAATCAAAATATGCTCTGCCAGCCACCGAAAATACAAGAATACCCACCGGGATCAACTCTGCTTCCTCCTGTTTCCACATACCCATCCATCTTTCTTTACAGATA…	72	XP_002274761	Vitis vinifera	PREDICTED: hypothetical protein [Vitis vinifera]	2.50632e-16	54.2373	XP_002520949	Ricinus communis	conserved hypothetical protein [Ricinus communis] >gi|223539786|gb|EEF41366.1| conserved hypothetical protein [Ricinus communis]	7.1827e-16	55.9322	CAN62237	Vitis vinifera	hypothetical protein [Vitis vinifera]	7.18594e-16	54.2373
Aduranensis_small_rep_c188	GGAAGGTTAATAGCACAAGATATCCTCGGCTATCCGTTATGGCTAGAGATTTCCTTGCTGTGCAAGCAACTTCGGTTGTGCCTGAAGAACTCTTCTGCGGCAAGGGCGACGAAATTGAGAAGCAAAGGTTCTGTCTCGCACATGATAGCGCGCAAGCTATTCTGTGCATCAAGTCGTGGGATTACGGCCGGGATCAAGTTTAAGTTCAAGTCGACGGAGATAGATTATGAGAGGTTGATGGAACTTGCAGCAACATCTGCTGCTGCAACAGATAACAGCCCTGCTAGTTCTGACAAGAAGCAAAAAATAAACATGGTCACTTTTAGATTATATCTTGATTTGGGACCAAAGAATGTTTTGAAAACTTATTGTTGTATGTATTAGTGTAATGTATTATTT…	52	XP_002317927	Populus trichocarpa	predicted protein [Populus trichocarpa] >gi|222858600|gb|EEE96147.1| predicted protein [Populus trichocarpa]	3.39071e-23	67.4699	CBI15404	Vitis vinifera	unnamed protein product [Vitis vinifera]	3.74887e-22	77.4194	XP_002275136	Vitis vinifera	PREDICTED: hypothetical protein [Vitis vinifera]	3.74887e-22	77.4194
Aduranensis_small_rep_c190	CGCACAAAAAATAAATGATTAATACGATATCATGAATGAGACAAGTCAAAAGGAAAATAAACAGAAGACTAAAATTTTCAAGGATAAAGTAAAAGACAAGGAACTCAAAATTACAAAGTCAACAGTTTGATACCTAATTGCAGATACCCGAAGTAAATGGTTCACTTGAGTAATGGCTCAAACACAACACCACGTAATCCCCACTTCTCTCTATCCTACAACCACCCCAATCAAACCAAACCGTAGAATATGACATAAACTTGGTAATGTATTATGCCAAGCATCTGTTGGATCCTCAGATGATTTTTCACATTCTGTCTTCTCTCCTCCTTGGAGCACAGCTGATGATCTCATCAACTCTAAGTATCATCTCAGCTGCTTCCGTTGCAGATAGCAATA…	64	XP_002298565	Populus trichocarpa	predicted protein [Populus trichocarpa] >gi|222845823|gb|EEE83370.1| predicted protein [Populus trichocarpa]	4.65737e-50	85.8333	XP_002510626	Ricinus communis	chaperonin containing t-complex protein 1, beta subunit, tcpb, putative [Ricinus communis] >gi|223551327|gb|EEF52813.1| chaperonin containing t-complex protein 1, beta subunit, tcpb, putative [Ricinus communis]	1.7698e-49	86.6667	XP_002874021	Arabidopsis lyrata subsp. lyrata	hypothetical protein ARALYDRAFT_910130 [Arabidopsis lyrata subsp. lyrata] >gi|297319858|gb|EFH50280.1| hypothetical protein ARALYDRAFT_910130 [Arabidopsis lyrata subsp. lyrata]	2.31143e-49	86.6667
Aduranensis_small_rep_c199	CGTRKCCATTACGGCGGGGGATCTTGACAAGTCTTCGGGTTTCATCCATCTCAGCAAGCTGAACCAGGTTCGGTCTACGCTAGAGAACTTTTTCACCAACACCAAATTGGAACTCTACCTGCTTCAGATTGATGCTAAAAAGCTTGGCGATGGTTTGATATATGAAGTTGTGGATGGCACAAATAGCTTCCCTCATTTCTATGGACCGTCTCGAAGCTTTGCCCCTCTTCCTCTGGATGCCGTGACAAAAGCAGAGAAGCTGTGTCTCTCAGATGGTAAATTCAGTTGCAGTTTGTTTGATTAACTCTTGTACGAGGGTAATGAAAGCAATTACTTTCCTATGTTACTTGTAAAAGAAAGGATTGTACGCCACTAACGAATAATTGAAAATAAATGAAT…	35	ACU13533	Glycine max	unknown [Glycine max]	3.62136e-41	86.3158	XP_002515228	Ricinus communis	conserved hypothetical protein [Ricinus communis] >gi|223545708|gb|EEF47212.1| conserved hypothetical protein [Ricinus communis]	5.78159e-39	78.5714	XP_002301533	Populus trichocarpa	predicted protein [Populus trichocarpa] >gi|222843259|gb|EEE80806.1| predicted protein [Populus trichocarpa]	1.68219e-38	82.1053
Aduranensis_small_rep_c204	AATTTTGCATTAAGCATAGAATCTTTTACTTTTAACAAAAGCTAATCCACCTTAGCATTGTCGAAACTCGAAACAATGTAAAAAATGAAACATTATCTCTTGATGCTTTCCACAAGAACCACCCATGGTTTTCTCAAGTCCTTTCCAAACGGCATCAAAGTTCAAAGAAAAAGTTTTAAGTACATAATGATGTCACAAAGTCCTACATAAACAAGAAGGATTCAAAAGTCTCTTTAAGCATAAAAAGATGAACGAACACAAACATATCCACAAGGCCATTCTTTTTTCACTTCTCAGAACCCCACAACGGGGGCACTTCCTGGAAGTGTGTGAAGTCTTTGTTTCAATGAGCAGGGTGAGGGAAATTGTTGATAGCACGGTGAGCATGAACAGCACAAG…	55	ACJ84890	Medicago truncatula	unknown [Medicago truncatula]	3.59964e-175	82.5397	ACJ85491	Medicago truncatula	unknown [Medicago truncatula]	1.36786e-174	82.2751	ACU22940	Glycine max	unknown [Glycine max]	1.91313e-168	81.4815
Aduranensis_small_rep_c212	AGTGGTATCAACGCAGARWRRCCATTACGGCCGGGGATCACAGGGAAAAAAAAGAATTTCTCACAGACCGATCCATTTCTTCATAATTTCCCCAAATTTCTCTCCTAACCCTAATCAACTTCTGAATTCCCAAATTTCGACCATGTCGTCGGAAGAGCCCACTGTTGTAGTAGCACCACCAGCTTCGGAGCCAGCACCCGAACCAACCACCAACACCGAGCCTCCTCAAGAAGACAAAACTGAACCCGAACCTGCTGCCGAAGCAACAGAAGAAGCCACTAAAGCTAAGAAAACCAAGGAGCCCAAACCTAAGAAGGCTTCCAAGCCTAGAAGCCCACCGACTCACCCTCCTTACCAAGAGATGATCAAGGACGCTATTGTTACGTTGAAGGAGAAAAA…	57	XP_002306824	Populus trichocarpa	histone H1 [Populus trichocarpa] >gi|222856273|gb|EEE93820.1| histone H1 [Populus trichocarpa]	5.48512e-20	67.5676	P08283	Pisum sativum	RecName: Full=Histone H1; AltName: Full=PsH1b; AltName: Full=PsH1b-40 >gi|20762|emb|CAA29123.1| unnamed protein product [Pisum sativum]	3.55535e-19	66.6667	CAG25587	Pisum sativum	histone H1 [Pisum sativum]	6.06451e-19	66.6667
Aduranensis_small_rep_c213	TTACGGCCGGGTCGTTTCAGTTTGAGAGTTCTGCTTAATGGAACACCGATCCCAACTGGGACGAAACCCTCGTCATTCCGCTTCCACCAGAGCCACTGGAGAACCTCACGCTTCACGTGGACGTCGTCCACGCTGGCAGAGAAGAAGACACAAAGCCACTAATCGGCTCGGCTCGGCTCAAATTAGCCGAGGTTCTAGACGACGTTGGAGTCGGCGTTCCATTAAGCAGAACTCTCAAACTGAAACGACCCTCCGGAAGGCCACACGGAAAGGTTAACGTTAACGTTACTGTTAGAGAGCCACGCTATCGTGCGCCGGATCCATACAATGCTCCACCTTACGGCGTTCCACCGCCAGGGTCCAGGGATTACTCTCCTGCGCCAGGATCGGGATACGGTT…	44	ACU21016	Glycine max	unknown [Glycine max]	4.38551e-27	65.9341	ACJ84898	Medicago truncatula	unknown [Medicago truncatula]	1.55979e-24	62.2222	XP_002318206	Populus trichocarpa	predicted protein [Populus trichocarpa] >gi|222858879|gb|EEE96426.1| predicted protein [Populus trichocarpa]	2.94164e-23	59.3407
Aduranensis_small_rep_c217	TAAAATATGAATCAGTAACTTTTATTTCTTATCTGAATCAAGATATTCCGGTTTTCAATACATTTTCATCTTGTTGCCAAAATTTTACAAATGTAACACTAATTGTCAGCAATAACTAGCACTGATATCACAACAGGCAACACTCACAAGAACTCGAGTTATTCTTCATATATAAATAAATTTTACAATACATGGGACTTTGATAGATTCTGTAATTCATGTCCCTGGTTTCACTTGTACATCAAATAGTGTATGCATCCAGGCCTACTCTAAGCGAGTTGCATTGCTTCTTCCCGTTTCAAGTCAAACACCTTGACAAGCACATCTTCCACAACCTTGTCTGGAGTGGATGCACCAGATGTAACGCCAATCGTTATTGGACCCTTCGGCAGAAAGTTT…	64	XP_002284659	Vitis vinifera	PREDICTED: hypothetical protein [Vitis vinifera]	0	81.9533	XP_002313816	Populus trichocarpa	predicted protein [Populus trichocarpa] >gi|222850224|gb|EEE87771.1| predicted protein [Populus trichocarpa]	0	80.819	BAF98297	Hevea brasiliensis	4-hydroxy-3-methylbut-2-enyl diphosphate reductase [Hevea brasiliensis]	0	80.5556
Aduranensis_small_rep_c218	GTGGGTTAATCTAACATAACATGAAGTGGAGGAGATGAACTAGTAAGAAAAAAAAACTGGAAGTGTAAATTAATTCCAATTTGCATGATTGCATCAAACTAAACCGCCACAACCAGTGTCAAAGACCAGAAAAAGAAAGAGCCATGTTGGTAAACCCTGTTCCAGAAGTGGGTGAGGAGGCATGTGGGAAAGCTGATCCGGAAAGAAGGGCCAAGTGACAATGATGGTGGAAGGAAAAAGCTTACATTTTATATTTTGATGCAACATATAGTTTGTAATTTATTTTGAAACCTTGTAAATGTTTAAAAAGGAAAATAATAGAATTTTCTGATTTCTTTCCTCTTGTCAATGATCAATTTATTTTTAGGTTA	43	no hit
Aduranensis_small_rep_c221	TATGGTGAATGCACGTAACTTGAGATTCGTYGGTTTCACCGTGGAAAAGATGATAAAGGATAAAAAAGGTTGCGACATTTAGAATGAGAAAATAAATCTTAACAGTGCCACCACCCTACACACAGAATCTTTGGCCGCCATTTAGTGACCAGTAATTGGAGAAGAGAAGCACCCTTCAAATACAAATGGAATATGACAGAAACATTAAATCCTTAGGTCTGGCCGCACACTGCTTCTGTCCCTCAGTTCCAAAATATAGTAAGAACCAGTTCACAGATTAACCACAAAATGGAGCAAAAAGACCACACCATCGGCAAATTAAGAACAAAAAAATTTTTCCATGCCCCACATCATCAGCTTCAAGGGGGAGTACAGTGTAGTCGCTTTAACCATTTGTGT…	80	ABR18007	Picea sitchensis	unknown [Picea sitchensis]	5.28003e-136	64.1791	CAN81101	Vitis vinifera	hypothetical protein [Vitis vinifera]	2.38957e-126	72.7003	XP_002270542	Vitis vinifera	PREDICTED: hypothetical protein [Vitis vinifera] >gi|296085308|emb|CBI29040.3| unnamed protein product [Vitis vinifera]	2.92106e-124	72.1893
Aduranensis_small_rep_c222	TTAGCGGGGGTGCTGCCGTCCGCTGCTGCTGCATATGGTGCTCACCAACTTTCCCATGGCTCTCATGGTGCTCATGGCGCTCACGGCGGCTATGCGCATGGCGGCGGTTATGGATATGGTATGCCCCATGGTGGCAAGTTCAAGCACGGCAAACATGGCAAGTTCAAGCATCATGGTGGCAAGTTCAAGCACGGCAAACACGGCAAACATGGTATGTTTGGCGGAAAGTTCAAGAAGTGGAAATGAAGAATGTATAATCATGATACACACTACTAATCGCTTGCTGCTGCCTAATGCTTGTGTTGATAATATATAAATAAAACCATTACTTGGTATGATGTTTAATGAATCCATCATCTTTTATTGGTTGACCCTTTTTCATTTTTCCCCCCTGATATA…	33	no hit
Aduranensis_small_rep_c234	AGTGGTATCAACGCAGAGTGGCCATTACGGCCGGGATCCTATCCATTTTTTCCTTACTAGCCCTAGTTTCCATTAAAAAACACTACTAGCGGCTTTACTTTTTTACATATCTCATACAACTCAGAAATTGTCGGGGTAGCCGCTATTCCCCGACAATTCCAACTTATAATGCTCATGGTTGAGGTTGGGGCATGTTAAGGCGTATTCCCCTACTCTGCCTGGGCACATGTATAGCTAACTCTAACGCCCCAATTTCCACAGCTGTGTTGACATTCTTCATTTTCTTGTGCTCATTGCCCTCTTGTTCCTCCTTGCTATCATTGTATGTGAGCATCGGCACTTGGCTGTTCTCTCGCTTCCTTTTCAAAGTCAGATTCACTTCCAATTTCTTGGCTAACT…	25	no hit
Aduranensis_small_rep_c238	AGTGGTATCAACGCAGAGTGGTCATTACAGCCAGTTCGTCAAGAAAACTTGAAAGAGCAGAGAGGGCCAAGGAAGAGGACTTTGATGCTGAGGAAAGAGAACTACTCAAAGAAGAAAATGAGCAAGAAGAAGAACTTTTTGATCAAGTTGGTGATTGCTTGGGCACTTTTGATAAAGACATTTAGAGGGTCTTTCTTGCCTTTCTTCGATGAGCTTTCATCGTACCTAACGCCCATGTTTGGTAAAGATAAAACTTCAGAGGAAAGGAGGATTGCCATTTGTATATTTGACGATGTTGCTGAGCATTGTCGTGAGGCAGCTCTCAAGTACTATGATTCCTACCTTCCATTCTTACTTGAGGCTTGCAATGATGAATATCCAGATGTTCGGCAGGCAGCT…	46	XP_002285720	Vitis vinifera	PREDICTED: hypothetical protein [Vitis vinifera]	1.43135e-94	83.8462	CBI16532	Vitis vinifera	unnamed protein product [Vitis vinifera]	1.4321e-94	83.8462	ABK28849	Medicago truncatula	putative RNA binding protein [Medicago truncatula]	2.43602e-94	66.8478
Aduranensis_small_rep_c241	AAGTATGGACGGGATAACCGCTGAAAGCATCTAAGCGGGAAACCCACCTCAAAACAAGGTCTCGCTGAGGATCCGCCTGGTATGATTCCTTAGGCGCCGACCAAACGGCTCCATGCCCTACTATCAAATGGGTCCAGAGAGACCCAGAAACGGCCCCAACGAAGAGAAGTAAAGACGAGGGAAACGGGTAGAAAGATGCTAGCTATGACGACAAGAGAGCAACCTGCCGTGGGACCATTGCGTCACCTGGTAAAGGGCTACCTAATCAGAACCAGCCTTACTACCAAACGCCACACGCCCCATGTAGAAGGTTATAACCCTCCGATCTAACACTACGTCCAAACACATAAATAAGCAACAAGACGTGAATTCCCACCCAACCACAAACATCTTGCTACT…	24	no hit
Aduranensis_small_rep_c245	TCTCTTTCAACCCAAGAAAAAGATATTGAAGCAGAGTCTACAGCATCAGGATTACGGCCRGGAAAGAGGAAAAAAAAAATACAAGAACAGAATGGAGGTAGAAATAAATCTCTTATTAACAAAGTTTTTTATTTTTCAATTGAATTGGAAGGGTTCCTTAAATCACAGAATAATGAATAATATCAAAATTTATTGTCTCCTGATTAGGTTGAAAAAAATATAAAAGAGATTGCTATAAGCTCTATTCAAAGAGGAGAACTCAATCTAGATCTTATGGCAAATCAAAAGAGTTTAAGTCTTACAGGATTGACGAAAAATAAAAAATTGATCGAAAAGGAAAAGGCAATGTTTATTGTGGAACCAATTCGTCTGTCTAGAGAAAAGGATGAACAATTTTAT…	48	NP_084853	Lotus japonicus	hypothetical protein LocoCp080 [Lotus japonicus] >gi|23822371|sp|Q9BBN6.1|YCF1_LOTJA RecName: Full=Putative membrane protein ycf1 >gi|13359036|dbj|BAB33253.1| hypothetical protein [Lotus japonicus]	4.15273e-32	48.1675	YP_003434397	Vigna radiata	hypothetical protein RF1 [Vigna radiata] >gi|259020066|gb|ACV90264.1| hypothetical protein RF1 [Vigna radiata]	2.78727e-30	51.3761	YP_538810	Glycine max	hypothetical chloroplast RF1 [Glycine max] >gi|118577983|sp|Q2PMP0.1|YCF1_SOYBN RecName: Full=Putative membrane protein ycf1; Short=RF1 >gi|83595788|gb|ABC25169.1| hypothetical chloroplast RF1 [Glycine max]	6.62994e-30	44.9735
Aduranensis_small_rep_c249	ACAATCCACTGTGCTAGAGAAGAAGTTGGAACACCTACCTACGATGGTTGCAGGTGTTTATTCTGATGATAATAGCCTTCAGCTGGAAGCAACTACTCAGTTCCGGAAGTTGCTTTCGATTGAGCGCTGTCCRCCGATTGAGGAGGTTATACAGRCTGGTGTCGTTTCTCGCTTTGTTGAATTTCTTTCGAGGGATGATTTCCYCCAGTTGCAGTTCGAGGCAGCTTGGGCTTTGACAAATATAGCTTCTGGAACATCTGAAAAACACCAAGGTGGTAATTGATCATGGGGCTGTCCCCCATTTTTGTAAGGCTCCTTGCTTCACCCAGTGACGAYGTCCGTGAACAGGCAGTGTGGGCATTAGGAAATGTTGCTGGGGATTCTCCCAGATGCCGTGAT…	48	BAE71209	Trifolium pratense	putative importin alpha [Trifolium pratense]	0	94.1606	XP_002330241	Populus trichocarpa	predicted protein [Populus trichocarpa] >gi|222871697|gb|EEF08828.1| predicted protein [Populus trichocarpa]	0	93.0657	XP_002512485	Ricinus communis	importin alpha, putative [Ricinus communis] >gi|223548446|gb|EEF49937.1| importin alpha, putative [Ricinus communis]	0	93.0657
Aduranensis_small_rep_c250	TAATCTATGCATGCCTTGGAAGTGTAACCAGTTTGATTCCATTGCAGTTGATAGAGCTTGGTTTAGCCTTGGAAGCCTCGGGAAAACCCTTCATTTGGGTTATAAGGGAAGGAAGACAGTTAGAAGCTTTGGAAAAATGGATGAAGGAAGATGGATTTGAAGAAAGATGTAAAGATCAAGGTGTTGTAATTCGAGGTTGGGCTCCTCAGCTGCTAATATTGTCACACCCTTCCATTGGAGGGTTCATAACACATTGTGGTTGGAACTCTACCTTAGAAGCCGTGTGTGCCGGTGTACCAATGCTTACGTGGCCGCAATTTGGAGACCAATTTTTCAATGAAAAATTAATTGTTCAGATATTGAAAGTTGGAGTAAGGGTTGGGGTGGAGTGTCCTGTTG…	51	BAB86932	Vigna angularis	glucosyltransferase-14 [Vigna angularis]	3.03875e-70	75.5245	ABI94020	Medicago truncatula	(iso)flavonoid glycosyltransferase [Medicago truncatula]	1.3554e-64	64.2857	XP_002531930	Ricinus communis	UDP-glucosyltransferase, putative [Ricinus communis] >gi|223528409|gb|EEF30444.1| UDP-glucosyltransferase, putative [Ricinus communis]	5.52307e-60	66.1765
Aduranensis_small_rep_c256	ATTACGGCCGGGGGGAGACGGTCACTTCTGAGAGTTCTGGTTTACAAGGGTTTCTCGCTCTTTCACTTGCTCGTTACAATCGAAGCTAAAACCACACAACAACCCTAACACATGGCAAGAAAGTTCTTCGTCGGTGGCAACTGGAAATGCAATGGGACCACTGAAGAGGTCAAGAAGATAGTTACTACCTTGAACGAAGCTAAAGTCCCTGGCGAAGATGTTGTGGAGGTTGTTGTGAGCCCTCCCTTTGTATTCCTTCCCGTTGTAAAAAGTTTGCTGCGGCCTGACTTCCATGTTGCAGCACAAAACTGCTGGGTTCGCAAAGGTGGTGCATATACGGGAGAGGTTAGTGCTGAAATGCTCGTCAATCTGTCAATTCCATGGGTCATTATTGGTCAC…	36	ABA86966	Glycine max	triosephosphate isomerase [Glycine max] >gi|255645039|gb|ACU23019.1| unknown [Glycine max]	1.73807e-111	86.2595	AAT46998	Glycine max	triosephosphate isomerase [Glycine max]	8.57644e-111	86.2595	ACU23435	Glycine max	unknown [Glycine max]	4.23202e-110	86.2595
Aduranensis_small_rep_c264	TCTCGAAAATTTGTGTACTGTTAAGCAATTATTTATCCCTTTGACTATCTTGAAAATCATGTGAAGGCCATCAATATTTTCCAAGTCTTCACATCTTCTGAATAGTTCCATCAGCTTTTCGAAAAAAATCTTGATCACTCAATATTAGCTCCGCAAGCCGCAACTGGTCTGCAATGCCACTCTCAACCAGAGTCTGTGCACAGAAAAGAGAATGGATTTTTATGGGGAGTGGCATAGATAAATGTGAATTTAAAAATGATTTAAATGAATACATGAGAGAGTTCAGTAGTAATATTTAACCCTTAGTTCACAAGGGAAGAACAATAAGATGCAAAATTAACTACCATCCCAATCCTCCAGCGTATAAAATGAGTAAATGTCGTAACGACAAAATTCTTG…	131	XP_002314928	Populus trichocarpa	predicted protein [Populus trichocarpa] >gi|222863968|gb|EEF01099.1| predicted protein [Populus trichocarpa]	1.53217e-15	83.871	XP_002312340	Populus trichocarpa	predicted protein [Populus trichocarpa] >gi|222852160|gb|EEE89707.1| predicted protein [Populus trichocarpa]	2.10399e-14	83.871	XP_002519202	Ricinus communis	conserved hypothetical protein [Ricinus communis] >gi|223541517|gb|EEF43066.1| conserved hypothetical protein [Ricinus communis]	4.61461e-14	80.6452
Aduranensis_small_rep_c271	TGAGTGATTATAGCTGTAATGGTCGGCATGTGTTTACACAGACGAGAGAGCTCGTGAGGCCGCTGGTTGGATCGATCCTGCAGAGCATGTGGGGAGTTTCACCAACACATCTTTCTTGGAGCCCAAGGCACAACAGGTACCCTGGTGGATTATACTTGGAGCATAGGGCAGACACCGTTTGGGCCATTCTCTGAGCTGTCGTCTCTGTCCTTTGTGCAGAAAGATGCAGCGCGGAGGAATATTCTGTTGACGACAATGAATTACAGCATATCGAGCGCCATAGATGTCCTTCAGTCCATTGAAACACATGGGGGAGACAGGAATCTGCTCAAGGGGAAGCAACATGTTGAGTTTGTTCAGAGGTGGAACCTTTTCAAGCACAAGCTGAACAAGGCTGTG…	51	XP_002517475	Ricinus communis	conserved hypothetical protein [Ricinus communis] >gi|223543486|gb|EEF45017.1| conserved hypothetical protein [Ricinus communis]	3.88154e-98	82.1429	XP_002305369	Populus trichocarpa	predicted protein [Populus trichocarpa] >gi|222848333|gb|EEE85880.1| predicted protein [Populus trichocarpa]	1.23393e-96	79.7619	XP_002277137	Vitis vinifera	PREDICTED: hypothetical protein [Vitis vinifera]	1.60537e-96	81.5476
Aduranensis_small_rep_c276	CAGTGGTATCTAACGTCTAGAGTGGCCATTACGGCCGGGATGACACCTGAGAATCCCATGGCAAGGAATATGGAGGCCCGGAATGGTCGAAAGCGAGGGGCCGAGAGCGAAGGCGCAAGAAGAGTGACGATGGAGAGGACACCAAGCAGTGATATTGAGGTCATGTAGAGTAACCTCACGGAAGGGTTGCAGAAGAAGACATAGTGAATTGGAGCAAAGAAGGAGCATACTATCATTAGAGAGATTCCGGCGTAGTCGAGTCGCCAGAAGAAGAGATTGAAGTGCTGCGAGTGGCAGGCCAGCAGATGGGAGATAGAACTGCATGCCAAGCATCCCATTGCTCCTCCCAAGAAAACCAACCATGGCCATAGTGATATTGTTTCTGCACCCTTGTCTCTC…	27	ACU17835	Glycine max	unknown [Glycine max]	2.94578e-59	67.9012	XP_002528385	Ricinus communis	conserved hypothetical protein [Ricinus communis] >gi|223532173|gb|EEF33978.1| conserved hypothetical protein [Ricinus communis]	1.41604e-53	64.4295	XP_002324517	Populus trichocarpa	predicted protein [Populus trichocarpa] >gi|222865951|gb|EEF03082.1| predicted protein [Populus trichocarpa]	5.5684e-50	67.1429
Aduranensis_small_rep_c281	TACTAGATAGATAGTACCCTTTCAAATTTTGATTCTAGTTGTGGGTACTTCGATACACTGAGTAATAAATCTTGCTGCATATCATTCTATGATTTCTATCATGAGAACTATGTGGGATGTTTCCCCTATCAATATATTAAAAATGATTCAGTATAGAAGATTTGGTGAGCGTCTTACAAATAGCTTTCAGCAACCAAGAGCAAGAGATATATGAAATATTGGGTTACTTATATACACGTATAGTGTTTTGTACAGTCTGTCATAATATACACAATTGTGGGGCCTTAAGGTGAGGTTGATAGAGTTTTCTTACAAAAAGGAATCACGTATCAATCGTGCTAATACCCGAGAAGATAATCTGCTAACAATTTCAGGAAGCACTTTAGCCGAGATGCCGGG…	47	XP_002518128	Ricinus communis	Protein ABC1, mitochondrial precursor, putative [Ricinus communis] >gi|223542724|gb|EEF44261.1| Protein ABC1, mitochondrial precursor, putative [Ricinus communis]	0	96.5	CBI40831	Vitis vinifera	unnamed protein product [Vitis vinifera]	0	96	XP_002263465	Vitis vinifera	PREDICTED: hypothetical protein [Vitis vinifera]	0	96
Aduranensis_small_rep_c286	CCACCAGCCTCTGTGATTGTTTCTCCGACTGCGGCAATTGTTGCATAACGTACTGGTGTCCATGTGTGACCTTTGGCAGAGTTGCTGAGATCGTTGATAGAGGATCTACCTCATGCGGTGCGAGTKGGGGCACTGTACGCGCTGGTGTGTTGCCTGATTGGATGCGGATGCTTGTACTCGTGCTTCTACAGATCGAAGATGAGGCGTCAGTTGAATCTGAAAGGAAGTGACTGCGGGGATTGCATGATCCATTGCTGCTGCGAGCCATGCGCCTTGTGCCAAGAATACCGTGAGCTTGAGATGCAAGGCTTTGACATGCACATTGGCTGGCATGGCAATGTCGAGCAGAGGAGCCGCGGTGTTGCCATGACTGCTCCTTCTGCTCCACCGCCTCAACCC…	19	ACU14415	Glycine max	unknown [Glycine max]	5.88353e-58	73.6842	ACU16462	Glycine max	unknown [Glycine max]	3.67748e-51	65.2632	XP_002284819	Vitis vinifera	PREDICTED: hypothetical protein [Vitis vinifera] >gi|297737652|emb|CBI26853.3| unnamed protein product [Vitis vinifera]	3.00333e-47	68.2927
Aduranensis_small_rep_c287	TTACGGCCGGGGAGGAAGAAGCATAATATAATATACTGAAAATTAAAAAAATTRRAAGGTAGTAGGAGGGAATGGAAACCGCAGAGGAGCCATTACGGCCGGGAGTTGTGGTGATTGATTCTTTGCAATCATGGGAATTCTATGTCAATCAGGCCTCTACCCAGAACTCCCCTATTGTTGTGCACTTCACTGCTTCATGGTGCATGCCATCAGTGGCTATGAATCCTTTCTTTGAAGAATTGGCTTCAACTTATCCAGATGTTCTCTTTCTCACTGTTGATGTTGATGAAGTCATGGAAGTAGCAAAGAGGATGGATGTGAAGGCAATGCCAACATTCGTGGTGGTGAAGGACGGTGCTCCACTGGAGAAGGTGGTTGGTGCGAATCCGGAAGAGATAA…	25	ACJ84725	Medicago truncatula	unknown [Medicago truncatula] >gi|217073240|gb|ACJ84979.1| unknown [Medicago truncatula] >gi|269315894|gb|ACZ37073.1| thioredoxin h9 [Medicago truncatula]	2.44027e-46	76	ACU14389	Glycine max	unknown [Glycine max]	2.06582e-45	75.2	AAD33596	Hevea brasiliensis	thioredoxin h [Hevea brasiliensis]	1.74882e-44	69.6
Aduranensis_small_rep_c289	GCGCTCTACCACTGAGCTACACGCCCCGTGACAGCATAGTGTACAGAACATGATACAAAGATGAAATTCGATGGCAGGAACAGACAGATCACTGATGACAGTGCCATCCATGGTTCAATGCGGGATCACATCCATTGTGGTTCCATCCAGGATCTTGTGGTCCTTGACATTGGGAGCGGATTCGTACACAGCGTTGAGAATGGTTTGCTTCGTCGGGATCCTCGTCGTCTCTCCTTTGAAACCCAGGAAATGAATCATTGTGGTGTCGGCACCAAAATTGGCGGTGAAATGGAGCACCACACTGCTGACACTCCCGAACTTCGTGTACTTCGTGGGGTATTCGAGCTCCCCATTGCATTCATCCTCAGCCAATTCCCACTCCTGCAACGGGACGATGTT…	24	ACF06466	Elaeis guineensis	thioredoxin family Trp26-like protein [Elaeis guineensis]	2.70069e-44	48.9691	XP_001767325	Physcomitrella patens subsp. patens	predicted protein [Physcomitrella patens subsp. patens] >gi|162681389|gb|EDQ67816.1| predicted protein [Physcomitrella patens subsp. patens]	2.98597e-43	47.9592	EFJ11983	Selaginella moellendorffii	hypothetical protein SELMODRAFT_182757 [Selaginella moellendorffii]	3.30137e-42	44.9495
Aduranensis_small_rep_c296	TTTCCTTTTTTTCCAAAACCAATGAGAAGATCTTCTATGCTTCCTTTTACTATGCCRATTTTGAAGCCTAAAATTCATCAAATGAATTCCCACAAAACTGGACCAATCTGTTGATAACTAACAACATAAAAAAACACATTCGCAAATGTCTATTATCAAAAGACAACAATTAGATCCAAGTCTTAACACAAAACAGAATATCAAAAAGAAATTCTAAGACTCTGCCTTCCTCTAGAAGACTAATTCATGAGGCTTCTGGCCTTGCTTCAAAGAAAACCTAGCACCAAGGTAAAACTTCAAGTCTGGAACACTCTCTATGGCTTTTATCAAAGCAGAATCAACAGTCTTCTGGTCATCCTTCTTGTCTTGAGGGAGGGTCTTCTTCTCCTCTTTCTCGGA…	28	ACU23780	Glycine max	unknown [Glycine max]	5.92698e-84	70.9402	ACU13550	Glycine max	unknown [Glycine max]	5.92698e-84	71.3675	ACJ84057	Medicago truncatula	unknown [Medicago truncatula] >gi|217071824|gb|ACJ84272.1| unknown [Medicago truncatula]	1.72449e-83	70.5128
Aduranensis_small_rep_c305	TTCCGCCGGGGAAGCGAAGGTTGGGTTCTTCGACAAGTACCCAGCACTTGTAACCGGGTTTTTCTTCTTCATGTGGTACTTCTTGAATGTGATTTTCAACATCCTCAACAAGAAGATCTACAATTACTTCCCCTACCCATACTTCGTGTCGGTTATTCATTTGTTCGTGGGTGTGGTGTACTGTTTGGTGAGCTGGACCGTGGGCCTTCCTAAGCGCGCTCCTATGGACTCGAACCTGCTCAAGTTGTTGATCCCTGTGGCCGTGTGTCACGCATTAGGCCACGTTACCAGCAATGTCTCATTTGCAGCGGTGGCTGTTTCGTTCACACATACCATTAAAGCTCTTGAGCCATTCTTCAATGCTGCTGCTTCACAGTTCATACTTGGCCAATCAATACC…	38	XP_002278829	Vitis vinifera	PREDICTED: hypothetical protein [Vitis vinifera] >gi|297740430|emb|CBI30612.3| unnamed protein product [Vitis vinifera]	3.60947e-166	94.4444	CAN65381	Vitis vinifera	hypothetical protein [Vitis vinifera]	3.60947e-166	94.4444	XP_002329840	Populus trichocarpa	predicted protein [Populus trichocarpa] >gi|222870902|gb|EEF08033.1| predicted protein [Populus trichocarpa]	8.32118e-163	92.233
Aduranensis_small_rep_c308	ATGCTTGGATTTATAAGCTATTCTTGGACACTTAAAGCAAAGGTGCCAGAAGGCACTGGAATTATGACGAATACGAACTGTGTAGACGATATATGGACTGATCTATTAACTTCTAGGTCTTTTTAATTATGTAGGTGATATAACCTTTTATCGTAGTTCTCTTTTTAGTGCAGATCGTTGTTTATAATTGTTTTTGTAAATGATTTTAGCGTTGTTTCCTGCTTGTAAATTATGATCACACGGAAATTTCGGAACCCCCCAACTAATATCTCAAAGGAAAACATAAGTTA	26	no hit
Aduranensis_small_rep_c313	AACCAGCATGATAGCATTACAACTGATGACTCATCTACGAGAGAAAATGAAGAATCTAATGACTACATGAGAGGAAATAATGTTACCAATTCAAAGGAAGAGGAATCGAAAGCCAAAGACCAAACACAGCAATCAAAAAGCACGGAAGGCTCCTGTGAAGAATAACAATACCAAAGCACCAAGTTCCAGAGGTGTACATTCTAGTTCGGTGAGAAGGGGAAAAGATGGAAAAAGCTGAAGAGACCACATCTGCTGTTTCAAATGGTGCTTCAGCTCGTCCACGACAGCCTTCTAAAACCAGGTCATTTAATGATCGGCAGAATCAATCGTCCAAGCACTCTTCAAAATCCGAAGCAGCATCTTCTGAGATACCAACGGAGAATACAAAAACAAAATCAG…	39	ABK95344	Populus trichocarpa	unknown [Populus trichocarpa]	4.85354e-61	65.3631	XP_002324860	Populus trichocarpa	predicted protein [Populus trichocarpa] >gi|222866294|gb|EEF03425.1| predicted protein [Populus trichocarpa]	2.38491e-60	64.8045	XP_002285138	Vitis vinifera	PREDICTED: hypothetical protein [Vitis vinifera] >gi|296082039|emb|CBI21044.3| unnamed protein product [Vitis vinifera]	3.38506e-59	57.732
Aduranensis_small_rep_c320	TCATATTGGGGAGGATCCTCGTGGAATTCCAAACAATCTGATGCCATTTGTTCAGCAAGTAGCAGTTGGCAGGCGGCCTGCACTAACAGTCTTTGGAACTGATTATAATACCGTTGATGGCACTGGGGTTCGTGATTACATTCATGTTGTCGATTTAGCAGACGGGCACATTGCCGCATTGCTTAAACTGGATGAACCTAATATAGGCTGTGAGGTTTATAACTTGGGCACTGGAAAGGGGACATCAGTGCTGGAGATGGTTAAAGCTTTTGAAAAAGCCTCTGGAAAGAAAATTCCACTTGTGATGGCTGGCCGAAGAGCTGGGGATGCTGAAATTGTTTATGCATCAACAGAGAAAGCAGAAAGAGAACTTAAGTGGAAGGCAAAATACGGCATTGA…	32	ACU24580	Glycine max	unknown [Glycine max]	1.13683e-79	91.7197	O65781	Cyamopsis tetragonoloba	RecName: Full=UDP-glucose 4-epimerase GEPI48; AltName: Full=UDP-galactose 4-epimerase; AltName: Full=Galactowaldenase >gi|3021357|emb|CAA06339.1| UDP-galactose 4-epimerase [Cyamopsis tetragonoloba]	4.04336e-77	89.2405	ACJ84690	Medicago truncatula	unknown [Medicago truncatula]	2.0067e-76	89.0323
Aduranensis_small_rep_c332	AATTAGCAAGTTATTGAGGATTGGAGAAGCACATAGTTGAAGAGTACAATATCCTTATTAATGAGTATACACGTGGAGTGAGGCAACGCTTATTACGGTTATAGTATATAGTTGCCCTGTTTCTGTTTGAAGGCATAAGTAACAAGTAACAAGGCAGCCACCTTCACATTAAAATAGGCTTTGAATAAATATCAAACTTTTCAGATGAAGATATCTGTGGCTCATGAGCATATTGCAGGCGAGATTCCATGGCGGCATAATCTTGGTAGTTAGGACCAAACTGTCCTTCCTTAGCGTCGCGGATGGTGGAGCGCATAGCATTCAGCAAGCGGCCATAAGTCAGTTTAGCTTCATCTTGCATGGCTTGAATGAAACTGTACGTCAACGCTCCACTACTTT…	35	XP_002525861	Ricinus communis	caspase, putative [Ricinus communis] >gi|223534866|gb|EEF36555.1| caspase, putative [Ricinus communis]	8.85747e-98	54.1538	XP_002323764	Populus trichocarpa	predicted protein [Populus trichocarpa] >gi|222866766|gb|EEF03897.1| predicted protein [Populus trichocarpa]	1.19712e-94	58.1882	XP_002511047	Ricinus communis	caspase, putative [Ricinus communis] >gi|223550162|gb|EEF51649.1| caspase, putative [Ricinus communis]	4.87154e-88	56.993
Aduranensis_small_rep_c337	GGTGCYGGGGTTAGTCGCAGGTGTTGGTGTAGGAGCAGGGGCTGGTGTTGGTGCCGGRGGTGGAGCCGGAGCCGGAGTCGGAGCCGGTGCCGGTGGTGGTGCCGGTACAAATTGGCAGAAGAAATAACAGAATCGAAGGAAACGATGGAAAATTTTAAACAAAAGAAAGCTTAGTAAAATGGTCCATTGATGTAATATATAAATGACGGGAACATTGTATTGTTGATGAATAAAACATGGCCCATGATCATGTATTAATATTTTGTAGAAATGTTATGTTTGTCGTATCTTACAGAATTGATTATGAGACCATAAAAATTAAAATTGATTATCTTTTTGTATGTTTATCTTCATTTTCTCGATGGATTATAATAAGTAACGACATATCTTCCATTGCTA	33	no hit
Aduranensis_small_rep_c340	TCAGTTACGGCCGGGGGAGGAAGGCAAAGTAGAATCAAAGACGAAGTGGTAAAGTGGTGTTAGTGTAACACTAACACTAACGAACGATTGCTGTGTTCTACTCTTATTAGGGTTTCATCATCACCCATCATTCATGGAGAAGGCACGGAGGGCTTCGCATGCTGGTTCTTGGTACACCGACAATCCTACGCAGCTGTCAGATGAACTCGAAGGATGGCTCAAATCATGTGGTCTCACCAAGTCCCCTAATGTGCGAGGAGTAATAGCACCGCATGCAGGTTATTCATATTCTGGACGAGCTGCTGCATATGCATTTGGAAACATTGATCCAACTACCATTACAAGGGTGTTCCTTCTTGGGCCTTCTCATCACTATTACACTCCTAAATGTGCTCTGTC…	28	ACU24152	Glycine max	unknown [Glycine max]	1.3523e-142	83.6177	XP_002515473	Ricinus communis	Protein C2orf4, putative [Ricinus communis] >gi|223545417|gb|EEF46922.1| Protein C2orf4, putative [Ricinus communis]	2.91795e-137	81.8815	CBI21116	Vitis vinifera	unnamed protein product [Vitis vinifera]	9.38673e-136	80.8362
Aduranensis_small_rep_c342	TGGGGTGACGTGCTAGGAAGAAGGATATACACCCGCAGTACCACGAGGATGCTAAAGTGTATTGCAACGGGGAACTCGTGATGACTACCGGTGGGACCCAGAAGGAGTACGTGGTTGACGTTTTGGTCAGGTAACCACCCCTTTTACCTGGGTAGCCGGTCAGCGGTTATGGTTGACGATGACCAAGTTGAGAAGTTTAGGAAGAAGTTCAGTGAGCTCACTGAAATTATGGAGATTCCGGTACTCAAGGGTGAAATCGTAATTCCCTCCAGGCGCAGGGGTATTCAGAAAGGTGGCAAGAAGAAGTAGAAGAATTAATTAGATCCAACACACTTCCCAATTTGGTTTGATTCCTATCTATCTATGTAGCTTCTTATGAATTATTGATTCTTCTTGTTG…	19	ACU14354	Glycine max	unknown [Glycine max]	1.71146e-34	76.5625	AAC77927	Medicago sativa	similar to chloroplast 50S ribosomal protein L31 [Medicago sativa]	1.0918e-33	73.8462	XP_002510420	Ricinus communis	50S ribosomal protein L31, putative [Ricinus communis] >gi|223551121|gb|EEF52607.1| 50S ribosomal protein L31, putative [Ricinus communis]	2.40798e-33	69.3548
Aduranensis_small_rep_c344	GAAAATATACTCCAATACAAACGCTTTTTAAGAATAAGAGTGATGCATGTAAGAGTTACAAACTTTAAAAGTCCCCCCCCTTCTTTGTGGCTTTCATAGCAATGCATGTAAGAGCCTATCTATGATAATTGCAATTTTATTTTACACTCAATAAAGGGTTTATTCTTCACTCTGCTTTCTGGTTAGATTTCTGTTTGAAATCAATACATAATAATAAAACCAAGAGAAACCTCCAGGACCCCCTAAATTTTTTTAACTCTTTTGGGGTTGGAGGTCGAACTTTGTACAAATCCTTATTTGAAACTACAAAGGAACATCAGAAGGGTAGTCCTCTGGATGCTTCTTGACAATTTCTCTAAGTAATCTCTCTTGCTCCTCAAGGTTCGATGGTAGTCGGTC…	29	XP_002302204	Populus trichocarpa	predicted protein [Populus trichocarpa] >gi|222843930|gb|EEE81477.1| predicted protein [Populus trichocarpa]	9.62837e-116	81.0256	XP_002520262	Ricinus communis	2-oxoisovalerate dehydrogenase, putative [Ricinus communis] >gi|223540481|gb|EEF42048.1| 2-oxoisovalerate dehydrogenase, putative [Ricinus communis]	3.25674e-112	82.0513	EEE52877	Oryza sativa Japonica Group	hypothetical protein OsJ_35450 [Oryza sativa Japonica Group]	3.83664e-110	76.9231
Aduranensis_small_rep_c356	TTACCGCGTGTTGGAAGACGAAGGAAGGAAAACACTACGTTGTGGAGTGGCGAGTCAGCATCAGCCTCCTCTCTGATTGTGTCAACTCTTATCTCCGTGATGATAACTCCGATATCGTTGCCACTGACACCATGAAGAACACTGTATATGCAAAAGCCAAGGAGTGCTCTGAAATACTTTCTGTTGAGAACTTTGCTATTGAGCTTGCCAAGCACTTTATATCATTCTATAGGCAGGTTACTGCAGCTATTGTAAACATTGTGGAAAAGCCATGGGAACGCATCATCATGGATGGTCAACCTCATATGCATGGTTTCAAACTTGGATCTGAGAGGCATACAGTTGAGGCAATAGTAAAAAAAGTACTGGTGCTCTACAGTTGACTTCTGGTGTTGAAGG…	48	CAB77204	Cicer arietinum	urate oxidase [Cicer arietinum] >gi|7242495|emb|CAB77205.1| urate oxidase [Cicer arietinum]	6.35197e-129	81.5476	BAB18538	Lotus japonicus	uricase [Lotus japonicus]	8.28915e-129	80.9524	P34798	Canavalia lineata	RecName: Full=Uricase-2 isozyme 1; AltName: Full=Uricase II clone pcClNUO-01; AltName: Full=Urate oxidase >gi|432629|emb|CAA53904.1| uricase II [Canavalia lineata]	1.84196e-128	80.3571
Aduranensis_small_rep_c376	GGAAGACAGTGGACAAGTGTTTGTGGACACAACAGAGAAGAAGCCACTGGCACTGGTGATGGGGTCAAGGCCATATAGCAAGGGAGTGTGTGAAGGCATAGAATATGTGCTAAGAACAATGAAGGCAGGTGGTAAGAGGAGAGTGATCGTGCCTCCTTCACTAGGGTTTGGAGAAAGTGGTGCTGATTTTGGCACTACTGAGATACCTCCACTTGCAACACTTGATTACATTGTTGAAGTTGAAAGAGTCTCCATTGCACCTGCTTAATAAATATATTACTCTTGTACTACTTCCACCTTCTGTTATGTATATCAAATGATTGCAATTTGATTCAATGTATACCAATTTTTTGTCCAAATACAGAATTTAAGAATAACAATTCCAAATGTATTTACTTT…	20	ACU19506	Glycine max	unknown [Glycine max]	1.38877e-32	78.4946	XP_002318521	Populus trichocarpa	predicted protein [Populus trichocarpa] >gi|222859194|gb|EEE96741.1| predicted protein [Populus trichocarpa]	6.89238e-32	78.022	XP_002532494	Ricinus communis	FK506 binding protein, putative [Ricinus communis] >gi|223527793|gb|EEF29893.1| FK506 binding protein, putative [Ricinus communis]	1.53546e-31	76.5957
Aduranensis_small_rep_c379	CTTGGATGAAATGAGAGAACATTACAAATATGCATGCCCTCTGTGCTCAAAGTCGGTGTGCGATATGTCGAAGGTTTGGGAGAAATTTGACTTGGAGATGGCTGCTATACCGATACCTGAACCATATCAGAATAAAAATGGTTTGGATCTTGTGCAATGATTGTTGCAAAACATCTCGAGTTCAGTTCCATTTTGTGGCTCAAAAAATGTTTGAACTGCAAATCCTACAACACACGACAGACCCGAGGCCGGRGACTGCTGAAGCAAGTGGGGGTATATTTTGAGTTGGAAGTCTAAATCTGATTTCACTTGAGAGTCCTGTGAAAACAACATGTCAAGTGAAGACGTAATGCACTTTGTGGGAATTGGAAAATTGCATGCTGATCCAATATTCAATAG…	36	XP_002284652	Vitis vinifera	PREDICTED: hypothetical protein [Vitis vinifera] >gi|147785653|emb|CAN68688.1| hypothetical protein [Vitis vinifera]	1.84061e-29	86.6667	CBI20950	Vitis vinifera	unnamed protein product [Vitis vinifera]	1.84551e-29	86.6667	ABF13303	Phaseolus vulgaris	ubiqutin ligase [Phaseolus vulgaris]	4.44124e-28	82.2222
Aduranensis_small_rep_c407	AGTGGTATCAACGCAGAGTGTAGGATTTATCCGATTTGGATTCTCTAACGAGCCGAAAGAACTTGGAAAAACCATCACCACAAAAGCTGGCTATTATGGTATCTTGAATATGCAAAGCATAAGGAAATCTATCTTGAGTCATGTGAACTTGAGGAGGTCAATTGAAAGATGGTGCTTTTCTGGGAATGAGTGTGCCAATATGCAATTCAGATACTTGTGCTCTTCAACAGGATCGGGCTCTGATTTGATACTGGACAGAGTAATTGCACTTGCTAAGAACTATGATAAAATCAATGCCTCAAAGGTTACTGAAACAGCTGATTTTCAAAAGGACTTGAACCTGGACAGCTTGGACCGCGTGGAACTCATTATGGCTCTTGAAGAAGAGTTTTCAGTCGA…	22	ACU13526	Glycine max	unknown [Glycine max]	3.23805e-47	75	XP_002308763	Populus trichocarpa	predicted protein [Populus trichocarpa] >gi|222854739|gb|EEE92286.1| predicted protein [Populus trichocarpa]	4.84986e-35	66.9492	ACU16909	Glycine max	unknown [Glycine max]	9.14644e-34	78.7879
Aduranensis_small_rep_c413	TGGTGATGGAGAATGGTCTTGATTCTCTTGATCATCATGAACATGATCATGATCATGGAGATGATGGTACCATAGAACTGAGGGAAGAAGAGGTTTCAGTGGAGAAGGTGTTTCAACACAAGCTGGTTCCATCATGGAGGAACCAACTAACTTTGAGAGCTTTTGCAGTGAGCCTTGCACTCAGCATACTCTTCACCTTCATAGTCATGAAGCTCAACCTCACAGTTGGAATCATACCTTCTCTGAATGTGTCTGCAGGGCTTCTGGGGTTCTTCTTTGTGAAGACATGGACCAAGTTCTTGGAAGGTTCTGGAATGTTGAAACAACCTTTTACAAGGCAAGAGAACACTGTCATCCAAACATGTGTTGTTGCATCCTCTGGCATAGCCTTTAGTGGAG…	23	ABB76762	Noccaea caerulescens	YSL transporter 2 [Noccaea caerulescens] >gi|86559333|gb|ABD04074.1| YSL transporter 2 [Noccaea caerulescens]	1.60127e-93	70	XP_002883075	Arabidopsis lyrata subsp. lyrata	hypothetical protein ARALYDRAFT_479246 [Arabidopsis lyrata subsp. lyrata] >gi|297328915|gb|EFH59334.1| hypothetical protein ARALYDRAFT_479246 [Arabidopsis lyrata subsp. lyrata]	3.89059e-92	69.2857	NP_566584	Arabidopsis thaliana	YSL5 (YELLOW STRIPE LIKE 5); oligopeptide transporter [Arabidopsis thaliana] >gi|75274260|sp|Q9LUN2.1|YSL5_ARATH RecName: Full=Probable metal-nicotianamine transporter YSL5; AltName: Full=Protein YELLOW STRIPE LIKE 5; Short=AtYSL5 >gi|9294153|dbj|BAB02055.1| unnamed protein product [Arabidopsis thaliana] >gi|41352043|gb|AAS00694.1| metal-nicotianamine transporter YSL5 [Arabidopsis thaliana]	3.89059e-92	68.5714
Aduranensis_small_rep_c418	YATTACGGCCGGGRTAACAAAACTGTTTTTTTTTTCTATCTAATAGCTTAAATAATGAAAATGGAAAACAAGTTACCAATGATACTTGTGGCCATGGCACTTGTCATGATTGCGAGTGTTAGTGCTCAAAATTGTGGATGTGCATCGGACTTGTGTTGTAGCAAGTACGGATACTGTGGCACCGGCGACGATTATTGCGGCGACGGATGTCAACAGGGTCCTTGCTATAGCTCACCAAGCACTCCGAGCACTCCTAGCTCCGGCAGCGGTAGTGTTAACGTCGCCGACGTAGTCACACAAGATTTCTTCAATTCTATAATCAGCCAAGCTGCTGCTAATTGTGAAGGCAAAAATTTTTACACTCGCGACGCTTTTCTTAGCGCTCTCAATTCCTACAGT…	30	XP_002326040	Populus trichocarpa	predicted protein [Populus trichocarpa] >gi|222862915|gb|EEF00422.1| predicted protein [Populus trichocarpa]	3.3416e-87	58.8448	AAP03085	Galega orientalis	class IV chitinase [Galega orientalis]	6.52153e-83	54.4484	CAA40474	Phaseolus vulgaris	chitinase [Phaseolus vulgaris]	1.45285e-82	57.7617
Aduranensis_small_rep_c448	CAAGGACACAACTTCTAACTCATAGCAAAAGGTTTATTAAGTTGTAGAGGTGAAAGTGTTCCATAAACAAAAATAGTCTCCAAGACTACATAAAAACATTACACAATTTTTACACAAATTAGCCTTCCATTCCATCTTGTTTTTGTTGCCTAACATGTATCATATCCATATCCACTATCAAACATCTTAGTAGGAGTAGCCCTTCACAAACAACTCCTTCTTGGCCTCCTCGGATTCGCCCTCGCCGGTGTACTTTCCAAGCTGAGCAAGCGAGTTAGACTTGGCACGGAAAAGGAGGGCATCTTGAGCAGCCTTGACATTCTCCGGACGGCCTCCCCATGTCTTCAAGCAAGTGTTTTGGAGGGCTCTGGCATATGAGAAGGACACATGCCATGGGTT…	33	XP_002313760	Populus trichocarpa	predicted protein [Populus trichocarpa] >gi|222850168|gb|EEE87715.1| predicted protein [Populus trichocarpa]	0	90.9871	ABK96482	Populus trichocarpa x Populus deltoides	unknown [Populus trichocarpa x Populus deltoides]	0	90.9871	ABK95580	Populus trichocarpa	unknown [Populus trichocarpa]	0	90.5579
Aduranensis_small_rep_c451	ATTACGGCCGGGGAAGCTGGATGGCGTGGTGATGTTTGCTGATGATAGTAATATGCATAGTATGGAGCTATTTGATGAAATCCAAAATGTGAAGTGGATTGGTGCTGTTTCGGTTGGGATGCTTCTTCATTCTACTGACTCTTCAGCTACGATTCAAAGAGAGGGCGAGGAGGAATCCACCCCAATGCCCGTGCAAGGTCCTGCTTGTAATGCTACCAATAAGTTAGTTGGGTGGCACACCTTCAATTCATTGCGATATGCAGGAAGAAGTGCAGTTTTATATTGATGACCGAGCACCTTGTTACTTGCCCAGGAAGCTAGAGTGGTCTGGATTTGTGTTGAATTCCAGATTGGTATGGAAGGATGTTGATGACAAGCCAGAGTGGGTTAAGGATCTTG…	26	CAI93189	Medicago truncatula	glycosyltransferase [Medicago truncatula]	2.28597e-91	73.6842	CAI94900	Glycine max	glycosyltransferase [Glycine max]	1.11961e-90	78.2609	XP_002283249	Vitis vinifera	PREDICTED: hypothetical protein [Vitis vinifera]	7.91242e-82	64.8936
Aduranensis_small_rep_c461	CATTACGGCGGGGGAAACGACATCAAACGAATTTGGCGAAGCGTGCTGCTCGTGAAGCTAAAGATGCTCCAGCTCAACCTCAACCTCACAAGCGCAAAGTTTCCGTTCGCAAAAACAGTCAAGATTGGTCGACCTGGATATCGGGTGACAAAGCAATATGATCCAGAGACAAAGCAACGATCTCTGCTTTTCCAGATTGAATATCCTGAGATTGAAGACCTAACAAAGCCAAGGCACCGATTTATGTCTTCTTATGAGCAGAGGGTGCAACCATTTGATAAAAGATATCAATATCTTTTGTTTGCGGCTGAACCATATGAAATCATTGCTTTCAAGGTCCCTAGCACGGAGATTGATAAGTCTACACCAAAATTTTTCTCACACTGGGACCCAGATTCA…	22	XP_002266748	Vitis vinifera	PREDICTED: hypothetical protein [Vitis vinifera]	2.53068e-78	91.4729	CBI30170	Vitis vinifera	unnamed protein product [Vitis vinifera]	2.53976e-78	91.4729	XP_002323495	Populus trichocarpa	predicted protein [Populus trichocarpa] >gi|222868125|gb|EEF05256.1| predicted protein [Populus trichocarpa]	3.29327e-72	86.0465
Aduranensis_small_rep_c485	AAATCAACCCAAGCAGCATACCTGTTTAAGCAGAGTGGAAGTGATTGACACGGGAGCTCCTTCCAGTCGCCTCCTCCGGATTTGATCCATAAATTCCTTCATTTTATTGAGGGTGGAATTAGTTACGAGGCAATCTTCCACATGAATCCGTGTCCTCTATAGCCTTCCCGGCCGTAATGGCCACTCTGCGTTGATACCACTG	28	no hit
Aduranensis_small_rep_c493	TTATGTCGTGACGCTTTGGTTACCGGCAAACGCTTCCAAAGGCGACCCTCTCGAGTTTCCGGCTGTTTCCTAGATTGAAGTAGCCTTTCTTTCGTCGCCCTACCAAACGAAAGAAGTCACTATCAAACAGCTCGCCCTACTGAAGTACCAAAGGTGCGCTCCGCCCGGTGACTAAGAAAGAAATTGGTTTGTGCTTTGAAGTGATGAGGTCGCAAAGAGGGGGGCTCCTATTGACTAAAGGTTGGTTCTTCGGTTTCCTTTAGAATGAAAGTCGCTATGAAGCCCCTACTACTTATACTGACTTTGTTTGATTAAATAAAAAGGCGAACCCCAACAAAACAAGTCGTATGGGGTGGGGTGCTTGTGGTAAGCTGCCTTGGATATGAGTATGAGGAATTC…	24	no hit
Aduranensis_small_rep_c498	ATTACGGCCGGGACCACCCTGGCAGGATTTGTAAGAATCTCGAATGAAGGCTCGGGCTCTGATTTCTTATCCACTGGGCTATCCACCTGCATGGCGTCTCCATCCTTTTCACTTGAAGGAGAGCACTTCAGGCTCACTGGGGCGCAAGTCTTTAAGAAGCACAAATCCTGAAGGTGCCAACTTAACTGGCAGGTATCTGCTGTCCTGCATAAACTTAATAAACTTCTCCTGGGCCGGAATATACC	25	CBI33043	Vitis vinifera	unnamed protein product [Vitis vinifera]	5.38651e-13	85.3659	XP_002265758	Vitis vinifera	PREDICTED: hypothetical protein [Vitis vinifera]	5.38651e-13	85.3659	CAN81101	Vitis vinifera	hypothetical protein [Vitis vinifera]	5.38651e-13	85.3659
Aduranensis_small_rep_c512	GGATTACGGCCGGGAAGTCAGTTGGAAGATGGAAGGACCCTTGCTGATTACAATATTCAGAAGGAGTCCACTCTTCACCTTGTGCTTCGTCTCCGTGGTGGATTTTAAGTGGATGAATTGCAATTTGTTTTTCCTCAATATTATGTTTCTAAATTTCTGAACTTGTTGAATGGGTCTGGGTCCTCAGTGGCCCTTTAAATAAATTTCGTTATTTATCTTTTTGATTGTTATTAAAAAAATACTACTGTTTTTAATTGCACTGTATGTTTTACCTTTATAAAARTTGGTAACCTTAGGTA	80	EEH57138	Micromonas pusilla CCMP1545	predicted protein [Micromonas pusilla CCMP1545]	4.76568e-09	67.3469	XP_002465593	Sorghum bicolor	hypothetical protein SORBIDRAFT_01g041800 [Sorghum bicolor] >gi|242043942|ref|XP_002459842.1| hypothetical protein SORBIDRAFT_02g012040 [Sorghum bicolor] >gi|195605244|gb|ACG24452.1| ubiquitin fusion protein [Zea mays] >gi|195605578|gb|ACG24619.1| ubiquitin fusion protein [Zea mays] >gi|195606772|gb|ACG25216.1| ubiquitin fusion protein [Zea mays] >gi|195611116|gb|ACG27388.1| ubiquitin fusion prot…	4.76568e-09	67.3469	ABR25730	Oryza sativa Indica Group	ubiquitin fusion protein [Oryza sativa Indica Group]	4.76568e-09	67.3469
Aduranensis_small_rep_c530	GGGGAGATGCGGGCCTGGCCCATCATAGGAGATGGGCTGGTGGGCCCAACTTTGGATGCTGACGTGTCTGCCATGCTGAGGTACCACGGCTTGAGTGAGTCAAATGATTGGGAGACGGTGAAGGCGAAGCGCGAGGAGGAGCATGAGCCAACCTTGGCCGTTGATTGGATCGTGGAATGGTCGAATCGGAGAGACGAGGCTCGCGGGTGATATGCTGCGAAGTCGTTGTATTCCAGAGACTCTTCGTAATCCAACGATGATACCACCGTGGTCGCTGCTGATAGCTCCACGAAGGCACGAACACCCTTCCAGATGTAAGCAAAGAGAGAAGGAGGGTCTATGACAAATGCTTTATAGAGTCTGCCTGGGTAGTAGTCGCCCACTATTTTCAGCGCTGCC…	22	XP_002282170	Vitis vinifera	PREDICTED: hypothetical protein [Vitis vinifera] >gi|297737041|emb|CBI26242.3| unnamed protein product [Vitis vinifera]	7.27215e-66	78.882	XP_002312528	Populus trichocarpa	predicted protein [Populus trichocarpa] >gi|222852348|gb|EEE89895.1| predicted protein [Populus trichocarpa]	4.41186e-63	77.5	XP_002314701	Populus trichocarpa	predicted protein [Populus trichocarpa] >gi|222863741|gb|EEF00872.1| predicted protein [Populus trichocarpa]	1.28365e-62	76.25
Aduranensis_small_rep_c534	AGCCGGTTCCAATCAAAATCACATCAGGCTTGTTACCTGATGAGTTATCCGAAATGATGTAGCCTCCCTTTTCAACTCCTTCAATAGAAGTTCCTGCAAGTTGGGCCAACTTCTGCCTAGAAAGGGCTAGAATTGAGGGTCTTTTCTTGTTGAGCACGGCAACCTTGTATGCTCCAGCAGTTTCATTACCATCAGCTGGACGAAGCATCAAAATGTTTGGCATCGCCCGGAAACTTGCCAAGTGCTCTATTGGCTGATGAGTAGGCCCATCCTCTCCAAGTCCAATGGAATCATGAGTCATAACATAGATAACTCCGGCTTCACACAGCGCAGAAATCCTTATGGCAGCTCTCATGTAGTCAGTGAAGACAAAGAAAGTTGCACAGTATGGAATGAATC…	23	ABK95795	Populus trichocarpa	unknown [Populus trichocarpa]	0	92.2432	XP_002301278	Populus trichocarpa	predicted protein [Populus trichocarpa] >gi|222843004|gb|EEE80551.1| predicted protein [Populus trichocarpa]	0	92.0335	XP_002320056	Populus trichocarpa	predicted protein [Populus trichocarpa] >gi|222860829|gb|EEE98371.1| predicted protein [Populus trichocarpa]	0	91.6143
Aduranensis_small_rep_c537	GAAAAATATCGGCAACAATAATGCAATACAGATGAATAGGCAACTCAAAACAAAACCCACGAATTTACCACATTTACCAAGGATAATTTTACAATAACTTCATTTTAATATTCTATACTAAAGCAATGCAAAGTAAAAGCAGGCCCAAGCACCACAATTTTACAAACTTTGCTGTTTAAGTCAAAGCTTAATCCTCACAGAACGACAGAACTCAATCAGATGAATATATGGTTGGAAAACTCCCACATAGCATGCCTAAAACCCTATGGTAGTTGGTACTAGATGATGGAGAAGTGGGGCATTCTGTTCATCCAACCAGAATTGGACAATCAATAGTAGGGGCTATAGCGCATTGGCATTCTGAACCTTGGAACCTTTCCATATCCATAAGGAGCATAG…	26	ACU18324	Glycine max	unknown [Glycine max]	5.4552e-76	76.7677	ACU24298	Glycine max	unknown [Glycine max]	1.21529e-75	76.7677	XP_002525843	Ricinus communis	poly-A binding protein, putative [Ricinus communis] >gi|223534848|gb|EEF36537.1| poly-A binding protein, putative [Ricinus communis]	2.07297e-75	74.2424
Aduranensis_small_rep_c554	TCAAAAAGTCGGCCGGAGTGAGCGTAAAAACCAAAGCAAAGCCCAAACAGAAGTCAGCTCAACTATCCACTTCTGGAATTGGATCTCATAGCCAGTTGATGGAAAATAACAACACTGAGCATAAATTGGCTTCTGGCTCTAATGAACCAACTTCCAGTGGTAGCAACAAGAAAGCAAAGTGGGTTCTGCATTCTCATGTGTCCATTGACCCTGAGGAGCCTATGGATTTTGCAAACTTGCATGAATTAGACCCCATGGAACTAGGTGTAGATAGTGAACTTAATGGGCATCAAGACCTGGACTCGTGGTTGAACATTGATGAGGATGGTTTACAAGATGATGCAGTGGGCTTGGATATACCAATGGATGATTTATCTGATTTGAATATGCTTCTATGAC…	20	XP_002265763	Vitis vinifera	PREDICTED: hypothetical protein [Vitis vinifera]	2.9567e-19	51.2195	CAN76156	Vitis vinifera	hypothetical protein [Vitis vinifera]	2.9567e-19	51.2195	XP_002328258	Populus trichocarpa	predicted protein [Populus trichocarpa] >gi|222837773|gb|EEE76138.1| predicted protein [Populus trichocarpa]	3.61432e-17	47.4138
Aduranensis_small_rep_c582	CCCTGAGTCTAAAGATGCTTTTAATGAAGACCTTGCTTTAGAAATATCTGCATTCCTGAACTCTGAAGTGCTACCTTTGTTATCCACATTTTTTAAACGAACCCTTTCGATCAAATTGCCYTGCAGCAGGGGCTTCATCAGGAGTGGACTCACGGAGTTCACCCAATTCCAAATCTGAATGCTCTCTCTGAAGAAGCGTACCTCTTCCATTAATTACGGGGGATTTATCAAGACAAGTTCTGTTGTTTTCATTGGGAGATGTTATTAAGTGTTGCTGTGCATTTTTTCGTCCTTCCTTATACTTACCAACCATATTGCCTTGTTTTTGGTAATGTGAATCCATGGATGGTAATTGTTTACTTCCATCACTACCATCTCTGGAATTCCTGGGGACTTTTT…	26	XP_002276282	Vitis vinifera	PREDICTED: hypothetical protein [Vitis vinifera]	2.4591e-44	34.4578	CAN69267	Vitis vinifera	hypothetical protein [Vitis vinifera]	3.21168e-44	34.4578	XP_002327423	Populus trichocarpa	predicted protein [Populus trichocarpa] >gi|222835977|gb|EEE74398.1| predicted protein [Populus trichocarpa]	1.22044e-43	34.5
Aduranensis_small_rep_c592	AACACCAATTATTCATTATACATATCCATTAATAGCCTTTATTTTTGCCAATGCAAACAACATAAAGATTTTTATTTAATCTGGAACATGCATGGTTGAACTGAAATCAAACTTCAAATAGTGTTTTTAGATTGTATGGACCTGTAGAAGTTTGATTTCCACTCCACATAATCTGAGAAAAAATCTTATTAACCCTTTCAGTAGGATGAACCGAATCAAAGAACACATAATCACTTGGATTCTTACACAAATCATAATCTTTGGATGCTCTTTTGCCTCCACAAGTGTAATCACCATTGTAAAGGCCACTCCCACAGCATGCCACACCACTTTCTTTTAAATCCATATTTTGAAGGGTGGTTTATTACATCAAAAACCCAATTATAGTAATCAAAGTAT…	22	XP_002271802	Vitis vinifera	PREDICTED: hypothetical protein [Vitis vinifera] >gi|297742945|emb|CBI35812.3| unnamed protein product [Vitis vinifera]	7.67092e-94	56.1856	CBI35807	Vitis vinifera	unnamed protein product [Vitis vinifera]	2.59852e-91	52.5424	XP_002271631	Vitis vinifera	PREDICTED: hypothetical protein [Vitis vinifera]	2.59987e-91	52.5424
Aduranensis_small_rep_c617	TTACGGGGGGCTACGACTAAGGCTATTAACTTTAGTTCTTTTAAGGAAATGGTCGTGAAGAACTTGCTTAATGTCGTTCAGGTGCAAAAAATGGGAACTTACAAAGCTCTTCTGACTTTTGAAAGTATTTTGCATGTGAAAGGAGCATACACCTTTAATATGAATAGCTTTCCATAGTTGTT	27	no hit
Aduranensis_small_rep_c623	GGAATGCCGTAACTTATTCTCAAGTCATGGAATCTGCATTTGGACGTGTTGGAAGAAGGTTGTTCCAGATATGTATCTTTGTCAACAATTTTCGGGATACTTGTTGTCTACATGATTATAATTGGCGATGTGCTATCCGGAACTTCGACAACTGGAATTCATCATTTTGGTGTATTAGACGGATGGTTTGGTGAACATTGGTGGACTATGCGAACTTTTGTTCTTCTTATGACAACGCTTTTTGTTCTTGCACCACTGGCATTCTTTAAGCAAATAGATTCACTGCGATATACTTCTGCTATTGCAGTAGCTTTGGCACTTGTTTTTCTAGTCATACTTGTGGGAATCACATTCCTAAAATTATTTAATGGCGGCATAACTACTCCGAGATTGCTTCCA…	21	XP_002329300	Populus trichocarpa	amino acid transporter [Populus trichocarpa] >gi|222870754|gb|EEF07885.1| amino acid transporter [Populus trichocarpa]	3.43027e-111	59.7484	XP_002534057	Ricinus communis	amino acid transporter, putative [Ricinus communis] >gi|223525920|gb|EEF28328.1| amino acid transporter, putative [Ricinus communis]	4.47571e-111	60.0629	ACJ66653	Musa acuminata AAA Group	unknown protein pCav6 [Musa acuminata AAA Group]	1.42303e-109	58.805
Aduranensis_small_rep_c630	GGATTTAATACTTGTTTCCAACATTAGTAAATCATTGAAGCCACAGCGAGTCTACATCTTGTATTAATGGCATTTAAAATCTCTCTACTTCAACACTTTCCTCCATTAGTTACCCTTGTTGGGTTGGAACCTATCATCTATAGTTTCATTAACATTAGCTTATCTTATGACGCATAACATATTGTACTAAGCATATAGATATGATGTACTATGTATAATCATATGTTCTATCTTATTTACATGTGAGCATCTTGTGGCAAATAACTCATTTATTTTTCTGTTGTACCATAGATTGCTGGGCACCGATCAGAAAAGATGCCAGAATCAGTAGCATATCGGCGTGGAAAACCTTCTTCAACTTCACGATTCACACTAAGCCTGTCACAGTTGGCAGACACC…	23	XP_002306645	Populus trichocarpa	predicted protein [Populus trichocarpa] >gi|222856094|gb|EEE93641.1| predicted protein [Populus trichocarpa]	2.34598e-88	54.7619	XP_002888605	Arabidopsis lyrata subsp. lyrata	hypothetical protein ARALYDRAFT_475850 [Arabidopsis lyrata subsp. lyrata] >gi|297334446|gb|EFH64864.1| hypothetical protein ARALYDRAFT_475850 [Arabidopsis lyrata subsp. lyrata]	3.68764e-84	49.7653	NP_175079	Arabidopsis thaliana	nucellin protein, putative [Arabidopsis thaliana] >gi|12320825|gb|AAG50556.1|AC074228_11 nucellin, putative [Arabidopsis thaliana]	2.35042e-83	49.7653
Aduranensis_small_rep_c633	AGAGCCAACATTGAACATTAAATATACAATATTCTCCTATATCATGGAGAAAAGTCTTTTTCCGTTGATCATGTAACTCCAAAAAATCTACTACCCTTTGATAAAACTTCCCTGTATTACATACAAACTATCACAAATTAGTTTACAGTCAAATTATTCTCTTTTCCAGTCAAAATGTCAAATTATCACAAATAGGATGTAGACTTTTCTTAATATCTTGTCTTGCAATTATATTATCAGAGTACTGAAGCCTTGTTTATGAGTTATGACCTAACTTTGGCAAGTCTTGCCCTTATTTCTTCCATTTCTTCCTCATCATCAACACCCTCAGCTATAGCCTCTTCCCCTTCACTGGTTCCAACCCTTTGTTCAGGTTGCTTCAACTTTTGTTTCCTAACG…	22	ACU21093	Glycine max	unknown [Glycine max]	2.47244e-90	81.2227	ACU19725	Glycine max	unknown [Glycine max]	3.22911e-90	81.2227	XP_002872026	Arabidopsis lyrata subsp. lyrata	SNF7 family protein [Arabidopsis lyrata subsp. lyrata] >gi|297317863|gb|EFH48285.1| SNF7 family protein [Arabidopsis lyrata subsp. lyrata]	2.55857e-87	76.8559
Aduranensis_small_rep_c649	GTGGTTACCGGATTACATTCCATGGCTGCTACTGCTGATCAGGCTGCTTTCATACTTAGCATTCCAAAGCGAAAATTGCTTGATGAAACTCAAGAGACTTTTGCGTACCTCTGCCTTCCCTAGCACGCATGTAAAGGAAAAATGGTCCAAGAATCTGTACATTGCTTCAATCTGTTACGGGCGGACAGTTTGCTAGCTTCAGGATTGGAAGTTTGCCACCATTTGAAAAATGAGGCAAAATTTTAATGATGAAGCATTTCAATGATTATTAGGTTGGAACGGGTTGGTTTGCCTTTTTGCCCCCATGCCTGTTTCTTAACTGCAATATGCCTTCCACTTAAAATTTTCATTATAATTGTAAAACAAATGGTAAGCGAGAAACAGAAACCGGTTATTCTG…	28	XP_002325416	Populus trichocarpa	predicted protein [Populus trichocarpa] >gi|222862291|gb|EEE99797.1| predicted protein [Populus trichocarpa]	4.25459e-20	100	XP_002525432	Ricinus communis	casein kinase, putative [Ricinus communis] >gi|223535245|gb|EEF36922.1| casein kinase, putative [Ricinus communis]	4.25626e-20	100	XP_002281952	Vitis vinifera	PREDICTED: hypothetical protein [Vitis vinifera] >gi|147816350|emb|CAN59733.1| hypothetical protein [Vitis vinifera]	3.48583e-19	96.7742
Aduranensis_small_rep_c717	AGTGACACTATAAGTGATCGTACAATTGAAAATGAAAAATTGGAAAAAGAAGTTGAAGCCTCTCGGTTTAACTGTGTGTGAAATAAAGCCTGATGGGCACTGCCTCTATAGAGCTGTTGAGGATCAGCTGGCCCTCCTCTCTGGCGGTAGATCACCTCATACATACCAAGAACTTCGAGAAATGGCAGCTGCTTATATGAGAAAGCATTCAGCTGAGTTCCTTCCGTTTTTCCTTTCAGAAAATTTGATCGAAGATGATTCAGATGAAACACTTGCTGAGAAATTTGAAAACTATTGTAAAGAGGTGGAATCCACGGCTTTATGGGGAGGACAGTTAGAGCTTGGTGCCTTGACTCACTGCTTGAAGAAGCATATTATGATATTTTCCGGCTCCTTCCC…	31	ACU20902	Glycine max	unknown [Glycine max]	1.29834e-72	83.4437	XP_002526909	Ricinus communis	OTU domain-containing protein 6B, putative [Ricinus communis] >gi|223533728|gb|EEF35462.1| OTU domain-containing protein 6B, putative [Ricinus communis]	9.00585e-65	75.4967	XP_002267690	Vitis vinifera	PREDICTED: hypothetical protein isoform 1 [Vitis vinifera] >gi|225436773|ref|XP_002267732.1| PREDICTED: hypothetical protein isoform 2 [Vitis vinifera]	1.17436e-64	80.1325
Aduranensis_small_rep_c721	GTGAATAATRGCACTATTATTCCATGAGAGAATCCAATATTTGACTACAATAAGAGATACAATCAAGGAGGACTTTCTTATAATTGATTCTCCATTGAATAGTCAACTTCCACTTATTCATAGACCACCTTGTTTTTCTAGATAAAACTATATTGCTATCACTACATTTATCCTTCATATTATGAACTTCTAAGAAGGTATCAACTTCATCCCGGAAAGACATGAGTTTTGTAACCTCCAAAAAAGTACAAAAGTCTTGACTATTATCCATTGCATTCAGGAGCAAGGTGTCATCTTCAATAGATGTTGGCAAATTCTTTAAGACACCATGGCAAGTCTTCGATAGCCATTTCATGATGAAAAATTTCATTGTCTGCAGAGATTTTAGAGCCGGAATAA…	22	NP_197226	Arabidopsis thaliana	SDG40 (SET DOMAIN GROUP 40) [Arabidopsis thaliana] >gi|75271674|sp|Q6NQJ8.1|SDG40_ARATH RecName: Full=Protein SET DOMAIN GROUP 40 >gi|34222078|gb|AAQ62875.1| At5g17240 [Arabidopsis thaliana] >gi|51969984|dbj|BAD43684.1| unknown protein [Arabidopsis thaliana]	3.04984e-82	49.5238	BAB10511	Arabidopsis thaliana	unnamed protein product [Arabidopsis thaliana]	3.05534e-82	49.5238	XP_002871756	Arabidopsis lyrata subsp. lyrata	SET domain-containing protein [Arabidopsis lyrata subsp. lyrata] >gi|297317593|gb|EFH48015.1| SET domain-containing protein [Arabidopsis lyrata subsp. lyrata]	5.16434e-82	51.8868
Aduranensis_small_rep_c739	TTACGGCCGGGGGTTTATTAAACTATAAATMRACKMATRASTRRMCATTACGGCGGGTACGCAAGTGATCGTTGAAGAGAATTAATTAATTAATTAAAGAAATTATGGCGGAGGAAATTAGATTCTTCGAGCTGAACACAGGTGCCAAGATACCTTCTGTTGGATTAGGAACTTTTCAGGCTGAAAATCCTGGAGCCTTGGCCAAAGCAGTTACCACCGCTATCAAGGTTGGATACAGACATATCGATTGTGCTTCATCTTACGGCAATCAAGCAGAGATTGGTTCTGCTCTCAAGAAGCTTTTTGATGAAGGTGTTGTAAAGCGTGAAGAAGTATGGATCACCTCAAAACTATGGTGCACAGATCATGATCCTGAAGATGTACCAAAAGCATTAGATA…	27	XP_002323523	Populus trichocarpa	predicted protein [Populus trichocarpa] >gi|222868153|gb|EEF05284.1| predicted protein [Populus trichocarpa]	9.89487e-119	76.8116	ACJ84681	Medicago truncatula	unknown [Medicago truncatula]	2.85916e-118	74.6377	ACU18305	Glycine max	unknown [Glycine max]	6.33518e-118	74.6377
Aduranensis_small_rep_c741	CAGTGGTATCAACGCAGAGTGGGGATTCCGGCGGTGCTGATAGAGTGTTGAACCAACTACTAACAGAGATGGATGGAATGTCTGTTAAGAAAACAGTGTTCATCATTGGAGCAACAAACAGACCTGACATTATAGACCCTGCATTGCTTCGGCCAGGACGTCTTGACCAATTGATATACATTCCTTTACCGGATGACAGTTCACGTCTCCAGATCTTCAAGGCGTGCTTGAGGAAGTCACCAATCTCGAAGGACGTCGATCTTTCGGCTCTTGCTCGTTATACTCATGGATTTAGTGGTGCAGACATTACTGAGATTTGTCAAAGAGCTTGCAAGTATGCCATTAGAGAAGATATTGAGAAGGACATTGAGATGGAGAGAAGAAAAATAGAGAACCCTG…	26	XP_002511356	Ricinus communis	Transitional endoplasmic reticulum ATPase, putative [Ricinus communis] >gi|223550471|gb|EEF51958.1| Transitional endoplasmic reticulum ATPase, putative [Ricinus communis]	1.71971e-92	82.1596	XP_002281671	Vitis vinifera	PREDICTED: hypothetical protein [Vitis vinifera] >gi|297733738|emb|CBI14985.3| unnamed protein product [Vitis vinifera]	3.24323e-91	82.1596	CAN61919	Vitis vinifera	hypothetical protein [Vitis vinifera]	3.24323e-91	82.1596
Aduranensis_small_rep_c744	GCCGGCAAAACTCAGCTAAGTGTGCTTTTTCAGCTGTTTACAACTTCGGTGACTCAAACTCTGACACTGGTGGTATATCTGCTGTATTTGTTCCAATCCCACCGCCTTATGGTGAGGGTTTCTTCCATAAGCCTTCAGGAAGAGATTGTGATGGCCGTCTCATCATCGATTTTATTGCTGAAAAGCTAAACTTACCATACTTAAGTGCTTATCTGAACTCCCTTGGAACCAATTATCGGCACGGTGCGAATTTTGCCACCGGTGGATCCACCATTAGGAGGCAGAACGAGACCATATTTCAGTATGGGATAAGTCCATTCTCGCTTGATATGCAGATTGTGCAATTCGATCAGTTCAAAGAACGTACCAAACAAATGTATCAAGACAATAGCAACTCAG…	25	XP_002300062	Populus trichocarpa	predicted protein [Populus trichocarpa] >gi|222847320|gb|EEE84867.1| predicted protein [Populus trichocarpa]	3.56321e-153	68.8679	XP_002521491	Ricinus communis	Esterase precursor, putative [Ricinus communis] >gi|223539390|gb|EEF40981.1| Esterase precursor, putative [Ricinus communis]	1.06562e-146	65.7277	BAI23204	Salicornia europaea	acetylcholinesterase [Salicornia europaea]	5.00715e-138	61.5023
Aduranensis_small_rep_c768	ATTGACCTGCTGTGTAACAGGTGTTGCATGGTAATGACTACTAGGTGTTCTTAGTTCACGGGCTACGAAGGGCCACAGGGGTGAAAAGTCCCTACATTCTAGTGTGAAGCGAAAGATAAGCTGGAAATTGAGAGAAAGCTATTCAAGGATAGTGTCGTGCTAGCTCTTAGGAGTAAAGGTGAGTAACGTAATATGCCTTATGAGCTCTCGACTTCTCAACACATTTCTTTGCCCAGGTAGTGGATCACAACGTGAATGGTCCCATAATTAGGGGTATTGTAGGTAAAGGTGCTTCGACATATGTATAAATGATCGAATAACGATAACCGGCCGTGACTACAGGGACCCCCTTTACAAAAATGGAGGCACAAATCACAAAAACCTTGGGAAAACAAAACT…	22	no hit
Aduranensis_small_rep_c799	GGACATTAATAATGCATTAGGAAGTGGTAAAGTTGGTCAATCTGAGCCCGAGAGTGGTGTTCTTTGCTTGCAGGATCGATTAAAGTGGCTTGAGARGCATGATAGCAAGGAAGACGAGCAGAGCACTGAAGAATGTATTGATGCTGAAAGATCTGTTGAAATAGAAAGCCTACAGAAAGAGAAGACATCAGTGGTGCCATCCTCACCAAGCAGTCCTCAAGGGAGCTTACTCTCATCTGTTAAAAATGAAGTCAGAACACCACGCTAGTGCTACTGTAGATCCTGTTCATGTCAGGAAAACATCTTTAAGTGGTTCACAGCAAACTGACAAAGATGCATCTTTAACTTCGGTATCCCAAGTAACAATTGTGCCCAAGAGAGAATTCCAGAAGACTTCAC…	35	XP_002312577	Populus trichocarpa	predicted protein [Populus trichocarpa] >gi|222852397|gb|EEE89944.1| predicted protein [Populus trichocarpa]	2.31314e-90	45.2381	XP_002284428	Vitis vinifera	PREDICTED: hypothetical protein [Vitis vinifera]	2.88346e-81	49.4186	CAN81604	Vitis vinifera	hypothetical protein [Vitis vinifera]	4.60863e-78	47.093
Aduranensis_small_rep_c843	ATTACTATCACAGTCATCAGACACACTAACCATAGTCCATGGATCATATGAGTTCCAGTGGAAATCAACAACTTTGTCTCTATGACCTGCATGTTGGAAAAACAAACCTGCAGGAGAACTTGCTGTTGTTCCAGATCGTTCTGTGGTTTTACCCACCTTCTCATAATCCCAAATGTTTAAAAGACCATCTTCTGCAGAACTTCCAAAAATAGATGATTTGTCCGGAGACCACTGAACAGAAAGAACAGCAGCTGAGTGACCCTCAAATTTATGAACAGCTGATCCAACTCCATTAGATGTAAGTTTGCGGCGGTCAAACATTCTAACAGAATTATCTGCAGACCCAGTAAGAATTAGATTAACATCATGGAAATTCCAATCAACACAGTGAAGATCAGC…	27	AAX47182	Pisum sativum	FVE [Pisum sativum]	0	85.3571	ABN08755	Medicago truncatula	WD40-like [Medicago truncatula] >gi|217074306|gb|ACJ85513.1| unknown [Medicago truncatula]	0	81.5603	XP_002514113	Ricinus communis	WD-repeat protein, putative [Ricinus communis] >gi|223546569|gb|EEF48067.1| WD-repeat protein, putative [Ricinus communis]	0	80.1394
Aduranensis_small_rep_c855	GGCCGGGGACAAGAAGAACAAGAAGTAGTTGCATTGCATTGGTTGCAGCCATGGCTACTTACGCAGCTCTAGCTTCCACGAAGATCCCCACTAACACAAGGCTTCCATGCAAGTCCTCTCACTCTTTTCCAACCCAATGCTCCTCCAAGAGGCTTGAGGTGATGGAGTTCTCGGGGCTGAAATCAAGTTCATGTGTTACCCATGCCGTTAATGCTAGAGATTCTTCCTTCTTTGATGTTGTGGCTTCTCAACTCACTCCCAAGACSRSGGGAGTCAAGGCCTGTGAGGGGAGAGACAGTGGCCAAGTTGAAGGTAGCTATCAATGGCTTTGGACGCATCGGTAGAAACTTCTTGCGATGCTGGCACGGTCGCAAGGACTCACCCCTTGATGTGGTTGTT…	20	ACU20783	Glycine max	unknown [Glycine max]	0	87.1528	ABA86964	Glycine max	glyceraldehyde-3-phosphate dehydrogenase B subunit [Glycine max]	0	87.1528	XP_002300632	Populus trichocarpa	predicted protein [Populus trichocarpa] >gi|222842358|gb|EEE79905.1| predicted protein [Populus trichocarpa]	0	86.4583
Aduranensis_small_rep_c929	ATTACGCCGGGGGAAGAAAGGAAAATAAAAAACCCTAGCCCTTCATCGCCGTCGCCATTCCCGGATCCTCAGCGCCGCCGCCGTCCCTAGGTCCTCAGCGCCGCCGATTCTTCCTCTTCCCCGTGTCCGGAACCCAGTAGATCGGCACGTCGTCTTCATCTTCGCCGGCTTCTCGGCACGGAACCCAGTAATGACGAGCTGAAGAAAGAATCAAATATGGAAGGCGATCTTCAGAAGTCTTTGTCCTTGCGCCCCAATCGTAGAGGAGACCGAAATAATCAAACCGCATCTGATAAAGATTCAGAAGCGGGTTTCCTTTCTTCAGGGTGGGCCTCCCAAGATGGTTACCCGGTTAAGATTGTTTGGAGGAAGGGGTTTATTCGGTTGGTTCTTGTTGCA…	21	XP_002521262	Ricinus communis	conserved hypothetical protein [Ricinus communis] >gi|223539530|gb|EEF41118.1| conserved hypothetical protein [Ricinus communis]	0	78.4615	CBI37829	Vitis vinifera	unnamed protein product [Vitis vinifera]	0	80	XP_002280425	Vitis vinifera	PREDICTED: hypothetical protein [Vitis vinifera]	0	80
Aduranensis_small_rep_c988	GCATCACATACACAAGTGCTTCTCTGAACCGTGCAATAAGGTCACCCATAACACGGCTCTCCCCACTTGAGTTACCTTAGCCCCAGGCAGGCCATGCTATTCAATGATATTGGAAAAATAGCAGCGTAACAACTAGTATTGAAAGCTGGTCGCCTTTTTAGGGGAGGGAAAGCCTTTCAATAGGAGCCCCCCTNTTTGCGACCTCATCACTTCAAAGCGCAAACCAATTTCTTTCTTAGTCACCGGGCGAAGCGCACCTCTGGTACTTTGCTTATAGCTTTTTTAGGTTATGCAATAGACGGGAGGCTTAGCTCTGGATCCCCCCTCCTGCTTGCAGGAAATGAATGGATCAGAAGGGGGCTGGGTTCTATTTCCGGGCCGGGCGGGAGGTGAAGGCCA…	21	XP_002530828	Ricinus communis	conserved hypothetical protein [Ricinus communis] >gi|223529592|gb|EEF31541.1| conserved hypothetical protein [Ricinus communis]	4.53566e-72	75.3695	XP_002536610	Ricinus communis	conserved hypothetical protein [Ricinus communis] >gi|223519108|gb|EEF25773.1| conserved hypothetical protein [Ricinus communis]	1.61319e-69	80.226	YP_002608349	Vitis vinifera	orf185 [Vitis vinifera] >gi|209954145|emb|CAQ77575.1| orf185 [Vitis vinifera] >gi|239764756|gb|ACS15226.1| ORF185 [Vitis vinifera]	6.77765e-68	79.661
Aduranensis_small_rep_c1001	GCACTCAGGCTGCATCAAATGCTAGCACACCACAGCCTCCTCCACCACCTCCACCTCCAGAGAAAACCCATTTTTGGTGGACTCAAGGATGAGGACAGGATTTTTTACCAACTTATATGGGTTGCACGATCCTTTTCTTAARGGTGCTATGAAGCGGGGTGACTGGTATCGCACCAAAGACCTGGTACTTAAGGGCACTGATTGGATTGTGAATGAAATGAAGAAGTCTGGCCTCCGTGGACGTGGTGGTGCTGGTTTTCCTTCTGGACTAAAAATGGTCATTCATGCCAAAAACATCTGATGGACGCCCTTCCTATCTTGTTGTCAATGCTGATGAAAGTGAACCTGRGACTTGCAAAGACAGGGAAATTAYGAGGCACGACCCACATAAGTTGCTAG…	21	XP_002315622	Populus trichocarpa	predicted protein [Populus trichocarpa] >gi|222864662|gb|EEF01793.1| predicted protein [Populus trichocarpa]	0	94.4444	NP_196470	Arabidopsis thaliana	CI51 (51 kDa subunit of complex I); 4 iron, 4 sulfur cluster binding / FMN binding / NAD or NADH binding / NADH dehydrogenase (ubiquinone)/ oxidoreductase, acting on NADH or NADPH [Arabidopsis thaliana] >gi|9759347|dbj|BAB10002.1| NADH dehydrogenase [Arabidopsis thaliana] >gi|20260144|gb|AAM12970.1| NADH dehydrogenase [Arabidopsis thaliana] >gi|30387597|gb|AAP31964.1| At5g08530 [Arabidopsis thali…	0	94.8718	XP_002873369	Arabidopsis lyrata subsp. lyrata	hypothetical protein ARALYDRAFT_487692 [Arabidopsis lyrata subsp. lyrata] >gi|297319206|gb|EFH49628.1| hypothetical protein ARALYDRAFT_487692 [Arabidopsis lyrata subsp. lyrata]	0	94.8718
Aduranensis_small_rep_c1057	CAAAAACGACGACATATATATAGGCCAAGCATACATAAACAACAAATTATTTTTAAATATTCACGAGCTAATTATTAATAATTCTAGGGTCCAACAATATAACATGATGATGAGTCTGTAACTGATTAGGCGTTGGTGTTGCTTGGAAGAATTGGAATACTCTGTTCATTCCTGAAGAAGTTGTCAGGATCAACAGCAGTCTTAATCTTGACGAGCCTATCAAAGTTGCCATTGAAGTACTTGGAGCCATAAACCTCGCCTTCCTGAAAGCTATGCGCATCAAATGAATTGATGCCAATGTCAAGGTCTCTGTAATTCAAGTACGCACTTCTTGGATTCTTTGACACAAACGGCGTCATGTAACTGTAAAGCCTCTTAGCCTGATTCGTGAAATTCACT…	26	XP_002523158	Ricinus communis	Reticuline oxidase precursor, putative [Ricinus communis] >gi|223537565|gb|EEF39189.1| Reticuline oxidase precursor, putative [Ricinus communis]	1.25402e-167	60.473	XP_002523157	Ricinus communis	Reticuline oxidase precursor, putative [Ricinus communis] >gi|223537564|gb|EEF39188.1| Reticuline oxidase precursor, putative [Ricinus communis]	1.78753e-166	59.1216	XP_002299028	Populus trichocarpa	predicted protein [Populus trichocarpa] >gi|222846286|gb|EEE83833.1| predicted protein [Populus trichocarpa]	1.49762e-165	60.473
Aduranensis_small_rep_c1188	CATTTCCTTCTGTGGACATGGTTTCTATTTTGGATTGTAATGTAATGTAATGTAGGAAGTGCTTGCATATGTGCCTTGATATGAAACTAAGTATATGTAATTATGTTAGCTGCTTAACAGACTGAAATATAGTTGGTTTGATTAAGGGTTCATGCAAAAAAAAAAG	44	no hit
Aduranensis_small_rep_c1582	TTACATATGTCAGGTAGGAGGTGCTTTCGAAAGAGCAACGTAGCCTGTGAAATCCCTTTACATTGTAATAAAAATGCATAAACAAGCAGTATTATTCCGCCGTCCAGTGGCTCCCCAGAAAAGAAAAAAGAAAAGGAAA	44	no hit
Aduranensis_pos_c543905	ACCATTACGGCCGGGGGTCACAAGAAGCAAGATTTCCCTCTCTATCTTTCTTTTCTCTCTGTTTCCAAAATGGGTTCTACTTGTACTAATCATAATGGGTTCTATGTGGGTATTATGGTGATTGGGTTAGTGGTAGTCAGCACCATGGTGGGTTCATGTGAAGGTAACTTCAACCAAGAGTTTGATCTAACATGGGGTGGTAACCGTGCCAAGATATTTGGCGGTGGCCAGCTTCTATCTCTTTCCCTAGACAGAGTCTCTGGCTCTGGCTTTCAATCAAAGAGAGAGTATCTCTTTGGTAGAATTGATATGCAGCTCAAGCTTGTTGCTGGCAACTCTGCTGGCACTGTCACTGCTTACTACTTATCATCACAAGGACCAACACACGATGAAATTGAT…	204	ABM91071	Populus tremula x Populus tremuloides	xyloglucan endotransglycosylase/hydrolase precursor XTH-14 [Populus tremula x Populus tremuloides]	4.52421e-98	72.3502	XP_002321087	Populus trichocarpa	predicted protein [Populus trichocarpa] >gi|222861860|gb|EEE99402.1| predicted protein [Populus trichocarpa]	2.23084e-97	72.3502	XP_002301752	Populus trichocarpa	predicted protein [Populus trichocarpa] >gi|118483808|gb|ABK93796.1| unknown [Populus trichocarpa] >gi|222843478|gb|EEE81025.1| predicted protein [Populus trichocarpa]	1.01032e-94	71.4286
Aduranensis_pos_c134133942	ATCCCGGTTACATGTACACAGATCTTGCAACAATATACGAGCGTGCTGGAAGAATCGAGGGGCGAAAAGGCTCTATTACTCAGATTCCTATTCTAACTATGCCAAATGATGATATCACGCATCCAACTCCCGATCTTACAGGATACATCACCGAGGGACAGATATACATTGACAGACAGCTGCATAACAGACAGATATACCCACCAATCAATGTCCTTCCATCACTATCTCGATTGATGAAGAGTGCCATCGGCGAGGGAATGACTAGAAAGGATCATTCTGATGTATCCAACCAGCTATATGCAAATTATGCCATAGGAAAGGATGTCCAGGCAATGAAAGCCGTGGTTGGAGAAGAAGCACTTTTCATCCGAGGACCTGCTATATCTGGAATTCCTG…	44	ABO61030	Medicago truncatula	vacuolar H+-ATPase B subunit [Medicago truncatula]	7.75711e-96	100	XP_002510596	Ricinus communis	ATP synthase subunit beta vacuolar, putative [Ricinus communis] >gi|223551297|gb|EEF52783.1| ATP synthase subunit beta vacuolar, putative [Ricinus communis]	1.32026e-95	99.1736	Q43433	Gossypium hirsutum	RecName: Full=V-type proton ATPase subunit B 2; Short=V-ATPase subunit B 2; AltName: Full=Vacuolar proton pump subunit B 2 >gi|459200|gb|AAA57550.1| vacuolar H+-ATPase subunit B [Gossypium hirsutum]	1.72486e-95	98.3471
Aduranensis_pos_c51587334	TTACGGCCGGGGGTCATTTATGGGTATCCTATAGAGATTCAAAGCACTTTTCTTCATGGCACTGCGATGTGCTTTATCAATGCTCAAACAAGACGATGCAGAAGGAAAAGAATGTGTAGAACGCATTGTGAAGCGTTTGCATGCTTTAAGTTATCACATGCGGAGTTACTTTTGGCTTGATTTCCAACAACTAAATGATATCTATCGGTATAAGACTGAGGAATACTCACATACTGCCGTCAACAAGTTCAACGTTATTCCTGACTCAATCNCAGAGTGGGTATTTGACTTTATGCCAACCCGTGGAGGCTACTTTATTGGAAATGTCAGTCCAGCCCCGGATGGATTTTCGATGGTTTGCTTTAGGCAATTGTGTTGCAATTCTATCTTCTCTAGCGA…	37	ABI17895	Coffea arabica	neutral/alkaline invertase [Coffea arabica]	5.28297e-119	74.4681	NP_564177	Arabidopsis thaliana	beta-fructofuranosidase, putative / invertase, putative / saccharase, putative / beta-fructosidase, putative [Arabidopsis thaliana]	2.16575e-117	72.7273	AAC25521	Arabidopsis thaliana	Similar to LIM17 gene product gb|1653769 from the genome of Synechocystis sp. gb|D90916 [Arabidopsis thaliana]	2.1676e-117	75.9777
Aduranensis_large_rep_c14	TATCAAGTGTTGTTGTATGATGCTGCTMCCCMTTTTGCTCAATAATCATAGGTACRRCTATTTTGTACCAAGTTATCAAGTTATCTAACAAAGTTGTTATTTAAGTAATCAACCGTCCAACCACAGACACAGTCGATACTGATACACACATATGGTCTGTTTCTTTATTTAAAAGTACTAGTTAGCGTAGACCAAATCATGCGGTTGCAATATCCATTATTGTTCCATTGCGGCTGATGCTTGTTGTTGTCTTCAAGGTTGAAATGAAAGACCATGAACGGATGAGATGAACCTGACGACCCCCAACCGACGAAGCAGATGAAAACCCAAACTTGACCTTTTCCGGAAGCTTCGCCTTCAAATCAACAACTTCAGTGATGGTATTAATATCGCCACTCT…	2189	AAA74573	Arachis hypogaea	galactose-binding lectin precursor [Arachis hypogaea]	1.03653e-127	95.2	CAC85156	Arachis hypogaea	galactose binding lectin [Arachis hypogaea]	7.4283e-126	94.2857	AAA74571	Arachis hypogaea	galactose-binding lectin precursor [Arachis hypogaea]	5.5474e-97	71.2644
Aduranensis_large_rep_c65	CAGTGGTATCAACGCAGAGTGGGAGTTTCTCATTGGGCACGGGTGGCGGTGACAAGGCTGGTCGACGGATGGTGAGAGTTAAGAACAAGATGCGGAAGAAGTAAGACTACTTTGTTTATGAAGATGGTAACTTCTGCACTGCTGTGGTGCTGCAGACCTGCACCATACAACAAATAAACATGCTCCAAAGAGTGATTGCGGGATATTGCTGTTGGCTTTGCAATATGAAAGTGCTATTGAAAGCTAATCAAGATTTGCAGGCTTTTCAGAGTCTTCTTTCTCCCTTCCTTACTTCCTTGTTCTTATAGAATGAAAGGCTAAGTTTTCCCAATTTTGTAACAGTATGATATGGTGAAACAATGTGCTGAACTGTAATGGTTTTAGGTCAGAGTTGATGTC…	397	no hit
Aduranensis_large_rep_c66	TTTTTTTTWWGGTGAAGCACTCAGTTACGAGGAAATAGAGCAAAAGCTTGTTTAGGCATTGCTAATTAATGTAATACAAAGCAAAGAATCCGAAAACCAGACAAGATGCAAACAATAATCGATTCTATTGCATAAATCCTACTGTTCTTGTCCCTTTTTTTTTTCAGCAAACTACACAAGAAGGATCAAGCAGATCCCAGAACTTCACTTACAAGTTTCTTTTTTCTTCCACAAAATAAAAGCACTAATTAAGCAACTAAAGACATATAATTCTAATGGTAAAATAATTAGGCCAGACGAAACCACTGGAGGACATCGCTTAAGAACTGGTAAACTTGGTAACCGCCTTGGTACCCTCGGAAACAGCGTGCTTGGCCAACTCTCCGGGAAGGACTAGCC…	490	ABM67703	Nicotiana benthamiana	histone 2b [Nicotiana benthamiana]	1.75663e-43	88.785	ADC42108	Cloning vector pENTR/Zeo-H2B	H2B [Cloning vector pENTR/Zeo-H2B]	2.29423e-43	87.963	ABK96597	Populus trichocarpa x Populus deltoides	unknown [Populus trichocarpa x Populus deltoides]	2.29423e-43	91.2621
Aduranensis_large_rep_c325	TTGTTGCTTACCGAAGCAACCAAGGAGAAACCTTCGATCGGAACAGTGATTGCGGTGGGCCCAGGGCCTCTTGATGTGGAAGCATATTGTTGTTTTTGCCTGTAAATTATTCAGTCTGTAGGTTGTAGCGGAAGTATTGTTTTTCTATCAAAATTTAGTTTCTGAAATGAAATGCCTTTGAAATCACTGATATTAATGTGGTTGAGACTTGAGAGAATTGAGCGCTGTAGTGTTTAAAGACCTGCAGTGTTCTCTAATTAATGGAAAATTGGCGTTAAGAACCGTTGTGGAAGGCAAATTAAGACAGAGATAAGTTGATTCCATTTAAATATGAAACTAGCATGAC	99	no hit
Aduranensis_large_rep_c329	CTTCCGACACTTTACTTGGAGGGTCCAAAACGGGTCGGATCCGTAAGCATCTACTAACTATTGAGATAGATGAAGGAAGAAACCCCCATCTTGGCTACTTAGGTTCACTTATATGAGAATATATTGCTGGCTTTTTAAGATTTTGGAGAGAACTCAGAGTGGAAATAAGCCAACCTAGATGCATCATTTTTCCTTGAAATGTACAGTTTTTTTTCCTCCTTTTTTAATTGTTTTTTCTTCCCTTCTATAAATACATCACAGCTATTACATTCTAGTGTTCTTGTGTGAAGAATGAATAAAGGAAGGAATTGTGTCCACAATGTGGCCATTTGCTTTTGGCAATAAGCCTTCAAGATAATTAGTCATTTATTTTACTAGTTTGATATTTACATTTTTTTT…	72	no hit
Aduranensis_large_rep_c334	GGTATCAACGCAGAGTGSATTACGGCCGGGACGACATTGGGATGGAGTTGATCGTAGTAATGGTTTTGAGAAGGAAATGTTCAAGAGATCAAACGAGAGGCAAGCTCGAGATAGAGAAGCATATCTTTGGTCTGTCTCTGATATGTGACAGCGATGTAGTTTGTTATTAATTCAGATTAATTTACCTTTTTGTCCATTTTTTGTGTTTTTGGGGTCTGCATCTTTCTTGGACAAATAAATATTCCCAAAAAAAGATGAATTCTTTGTTTTTCTTTACCCCATACAAATAATTAAACCTTTCATAATGACACAAGTAAGTTTTGATTGCTCAGA	54	ACU23173	Glycine max	unknown [Glycine max]	8.91796e-16	88.0952	XP_002278878	Vitis vinifera	PREDICTED: hypothetical protein [Vitis vinifera] >gi|297742135|emb|CBI33922.3| unnamed protein product [Vitis vinifera]	2.86881e-14	80.9524	XP_002532943	Ricinus communis	conserved hypothetical protein [Ricinus communis] >gi|223527294|gb|EEF29447.1| conserved hypothetical protein [Ricinus communis]	1.09015e-13	78.5714
Aduranensis_large_rep_c346	TTCAAAGAGTTGCATGTGCAAATCCAATTGAGAGAGAAATGGGATTCGGAATCCTCAGAAACCTCATTCGCCCTCTCTCAATCGCATCATCAACTGCCCTAACCTCTCGCATAACAACCGCCGCCGCCACCACAACGACGTCGTTTCGTGGCCTCCTCTTCGCATCTCCGAAGCAAGATCCCTGCTTCTTCAAAACGCACCAATGGATTCTTCCCCTTTCGAACCATCTCCATAGCTTGACTGACACGCGCTTCCCCAAACGCCGTCCCGCTGATAAATCGCGCCGAAAGAGAGCCTCCTTGAAACCCCCAAGGGCCTTATGCTTGGGTTGAGCATACCCCTGGCGAAACCATTCTTCCGAATAAGCCAAACGAAGGGAGTATCAAGAGGAGGAACGAG…	65	XP_002274615	Vitis vinifera	PREDICTED: hypothetical protein [Vitis vinifera] >gi|147794656|emb|CAN73508.1| hypothetical protein [Vitis vinifera] >gi|297735072|emb|CBI17434.3| unnamed protein product [Vitis vinifera]	2.32001e-27	71.4286	XP_002310829	Populus trichocarpa	predicted protein [Populus trichocarpa] >gi|222853732|gb|EEE91279.1| predicted protein [Populus trichocarpa]	2.67335e-25	71.4286	XP_002521503	Ricinus communis	conserved hypothetical protein [Ricinus communis] >gi|223539181|gb|EEF40774.1| conserved hypothetical protein [Ricinus communis]	1.07183e-23	75.9259
Aduranensis_large_rep_c350	TCAACGCAGAGTGAGGAGGTGTGACTAGTGATCTGAACTGAAGAAAGTAGAGGAAGAGGGAGTGATTGAATTCGAGGAATTTCAGCAGCAATTTTCCAATTTTGTTCATATGTCACATAGAAAATTAGGTGTAGATTTACCACCCTTAACAAAAAAATAAGAAAAGATATATGGTTGATGGTTCTAGAAAGTAGAAACTCTTATTTTATGGAGTTCTACGATTTTAAGCTAGACTCTGCAACTGGTTTTAGTTTCTCTGTTCTTTCCTGATGTACAGAGTTTTCACTAGTGAATTATAGATTGTATATTGATATTCATGTTTCATGTCTTTTTGATGTTTGATGCAACTGAATTCAGTTGTTTATTMYAAAC	46	no hit
Aduranensis_large_rep_c393	CATTACGGCMGKGGYATSAACGCAGAGTGGTAGAAGGGGTAGAAGGCTTTAAGCTCACTTTGGCTTGCAGGAGCCTCTTTTTTGTCATTTTATTTTGTTCGTATTGGAAAACAGTAGTGGCATCTTAAAATTTAGATGAAGTTGAATTTTCAATTTTCTCATATTGTACTTTTTGGCATGTCATGTCCGACTGTTTTAATTGAGTTCATTTAGAATTATCGTGTCTTCCCCTGCGCCTACTTTCTAGTGATTCCCTTTTTATGCCTATTAGATGAAGTAAATTAGTAAAATACGTAATAGATGAAACTTTTGTCAAACTGWAAAAAAAAAN	44	no hit
Aduranensis_large_rep_c463	GCCGGGGGTGAAGGAGGTGTATGAAGCACTGAGGAGTAGCCCTCAGTGGAAGGAGATTCTGTTTGTGATCACATACGATGAACATGGAGGTTTCTATGATCATGTTCCAACTCCTGTTGAAGGAGTTCCTAGCCCTGATGACATTGTTGGTCCTGATCCATTCAAGTTCAAGTTTGATAGGCTTGGTGTTAGGGTTCCTGCCATCATTATTTCTCCATGGATTGAGCCTGGCAAAGTGTTACACAATCCTTTGGGACCATTCCCTACATCACAGTATGAACATTCTTCAATAGCAGCAACTGTTAAGAAGATATACAAGCTACCTCAATTTCTCACTAAACGTGATGCATGGGCTGCAACTTTCGATTCTCTTTTAACCTTATCTACACCCCCGAGCAG…	33	ACU18878	Glycine max	unknown [Glycine max]	1.05705e-98	85	XP_002265749	Vitis vinifera	PREDICTED: hypothetical protein [Vitis vinifera]	7.5328e-80	78.3333	CBI38061	Vitis vinifera	unnamed protein product [Vitis vinifera]	7.54074e-80	78.3333
Aduranensis_large_c571	CTATTACGGCCGGGGATTCGGATTCCCAATCTTCGAGTTCCAACAAAATTATTTGGCTGCATTTGGGAGTAAACAGTGGTGCAACAAGGTTTGCTATTGAGAAGCAAGCTGTAAATGAGGCTACTTTCCGTTGCCCCGATGAAATGGGATGGAAGCCGCAGAGAGTCCCCATTATTCCTTCAGATGGTCCAATTTCACAAATCCGCACAACTTCCCTTCCTGTGGAGGACATCACCAAGGCCTTGGCAAAGAAGGGTTACGATGTGATGACATCTGATGATGCCGGAAGGTTCGTGTGCAACTATGTTTACTATCATTCCCTCCGATTCGCTGAGCAGAATGGGACCAAGTCCCTATTTGTGCATGTGCCACTCTTCTTTACAATCAATGAAGAGACCC…	22	ACJ84365	Medicago truncatula	unknown [Medicago truncatula]	1.58143e-64	87.3134	ACU13581	Glycine max	unknown [Glycine max]	5.08728e-63	87.5	XP_002319470	Populus trichocarpa	predicted protein [Populus trichocarpa] >gi|118483857|gb|ABK93819.1| unknown [Populus trichocarpa] >gi|222857846|gb|EEE95393.1| predicted protein [Populus trichocarpa]	2.52479e-62	86.4662
Aduranensis_large_c628	YATAATGTGTYCCAAATCAATAGTGTTGTTTGTTGCAGAAACTTAAGAAGACTAATAGCCAACAATAACAATGATTCAAATGTTCTCTCAAGCTAAAATAACAATTAACTCAATGAATGTTTGTGAGGTGCATCACCCAAAGTTGACAAGAACAAACTATTTAGCGGCCAACCTCATCTTCTGCTTGACCACCCTTGGCTGTGCTTTCCAACTTTTCATCATCACCATCTTCTGGGATATCAGAAGTCCACAAAGTAAGGTTGTCTCTTAAAAGTTGCATGATCAAGGTACTGTCCTTGTAAGAGTCCTCATTCAGGGAATCCAGCTCCGAAACAGCATCATCAAAGGCTTGTTTCGCAAGGTGGCATGCCCTTTCAGGTGAATTCATTATCTCATAAT…	30	ACJ84536	Medicago truncatula	unknown [Medicago truncatula]	1.49847e-114	80.7143	AAF64040	Glycine max	14-3-3-like protein [Glycine max]	2.55123e-114	80.7143	ACU19305	Glycine max	unknown [Glycine max]	1.64275e-113	80
Aduranensis_large_rep_c730	AGCGTGGGAATTGGAGGTCCTGAAGAACACCCTGGGGAACCAACAATTGTAAGCACGTTTAGTATCCAGAAAGACACAATTTCATACATCCTTAGGTACAGTGTACCAACTCCTAGAGTGGGGAATGGAATAAACTACCTTTTTGGAAACGTTACGGATTTCAAACAAGGTGAGAGCCCTCTGGTTCTCACTCAGGACTTCCCCACCTTACACTTTGATATCTTCAAAGATAGATCTGGTCCCACTCATACTGTGGTTTGAATGAGTAGAGTCAGTTACTATGGAAGCTAAGCAAAACCTCATCATAATCATCAACATATGTATGTAACTAATAAGTGTGCTTCCCAGGTAGCTAGTGAATGGCTCTGTATGTAAGTGTAAGAGTCCCTGTATCTATAT…	380	no hit
Aduranensis_large_rep_c754	GTGGGGGATCAGACACATACAAGTACTGATAGCAACCCTTCTCAAAAAGGCTTCTGGTGAACAAAATTGTGATCATCAATGGCGCCATCAACATGGTATGCTCAACTGCAATCTCAACTCTTTATCACAACTTCGCACAACTAACCAGCAAGTGCACTGGGTCGTCCAAGTAATAAACCTTACGCGAGTAAGGGTCGATCCCACGGAGATTGTTGGTATGAAGCAAGCTATGGTCATCTTGTAAATCTCAGTCAGGCGGATTCAAATGGTTATGGAGGATTAATGACTAAAATATGAATAAAACATAAAATAAAGATAGAGATACTTATGTAATTCATTGGTGAGAATTTCAGATAAGCGTATGGAGATGCTTTGTCCCTTTCGTCTCTCTGCTTTCCT…	63	no hit
Aduranensis_large_c776	CAGGGGTGGAGGTGTAGAGTGATAGCAGGAGAAGCAATGGGGGTGCATTCCCCCGGTCTATACTCGAACTCCAACCATGTTCCTTGACTTCAAGCTACGTCCCGGAGCTGAGTTGCATCAGAGCATTCCGGAGACATGGAACTCCTTTGTATACGTCATTGAAGGTGAAGGAGTGTTCGGGTCTCCAACTTCATCGCCAACTGGCCCATACCATGTGCTGGTTCTGAGCCAAGGGGATGGCCTCAGCGTCTGGAACAACAACAACAACTTCTCTTCAAAGCCTCTCAGGTTTGTGCTCATTGGAGGCCAGCCACTGAACGAGCCCGTGGCTCAGTATGGCCCTTTTGTCATGAACACACAGTCTGAGATCGAAAAGACCATTGAGGACTATCAGTATTG…	23	XP_002268298	Vitis vinifera	PREDICTED: hypothetical protein [Vitis vinifera]	4.11171e-52	72.7273	CBI39450	Vitis vinifera	unnamed protein product [Vitis vinifera]	4.11612e-52	72.7273	XP_002302888	Populus trichocarpa	predicted protein [Populus trichocarpa] >gi|222844614|gb|EEE82161.1| predicted protein [Populus trichocarpa]	2.01968e-51	70.3704
Aduranensis_large_c909	TAAATAAATATTAAATACTAATTCATCAAAACGACTCGTACATATATATACTTTTTTTCTTCTGATTTTTTTTCTCTTCAACAAAACAATAAAAAACGGATTGAAGATTTGCGGAAACTATTATCTATAACTATCTTAATAATATTAAGTTTCCTCATACATACTCTGATCATAACTCAAAGAACAAACCCCACTATATATTAATTGGTTCAAAAACACAAACACCATTCCATCACACATAATATTAACCAATATATTCACATATCTTAGTATTAAGTTAGATTCATGCATCATCATCGGCGTCAAGCACTGATTCCATCTCCATGAGTAGTTCCCATGTTTGCAACATGAAATTGAGACACATACTTGTTGGATGAAGATTCAGTAACTGGAGGCTCA…	18	ACU16264	Glycine max	unknown [Glycine max]	3.27252e-48	71.8519	ACU16128	Glycine max	unknown [Glycine max]	8.93263e-38	58.2192	ACU14361	Glycine max	unknown [Glycine max]	7.82536e-34	53.1034
Aduranensis_large_rep_c1662	TTACGGCGGGGGCAGCCACAATGAGATTGGAGAAGTGTTGGTTTTGTTCCTCAMCRKTAAATGCACCTAGTATTGTAACAAAGTTGTTATTGAAATAATCAACTGTCCGCCCACAAGTTGATTAGTGAAAGAGAAAGTATACATGGAACCGTACAGACAGAGTCGATACTGATTCACACATATGGTCTGTTTCTTTATTTAAAAGTACTAGTTAGCGTAGACCAAATCATGCGGTTGCAATATCCATTGTTTTTCCATTGCTGCTGATGCTTGTTGTTGTCTTCAAGGTTGAAATGAAAGACCATGAACGGATGAGATGAATCTGACGACCGCCAACCGACGAAGCAGATGAAAACCCGAACTTGACCTTTTCCGGAAGCTCCGCCTTCAAATCAACAA…	730	AAA74573	Arachis hypogaea	galactose-binding lectin precursor [Arachis hypogaea]	1.28769e-92	85.7143	CAC85156	Arachis hypogaea	galactose binding lectin [Arachis hypogaea]	1.67832e-92	90.3614	AAA74571	Arachis hypogaea	galactose-binding lectin precursor [Arachis hypogaea]	1.57735e-69	70.4545
Aduranensis_small_rep_c82	CGACGAGTGCCTAAAGATTTTCACTTCCCAGTTTCCAGTTCCATGCCGCGTTCACTGAGTTCTAACTTCATATCATATCCTTTCACACTCAAAATCGAAAAATCCCAAGTTTCTGCGCAAAATCTGTCACCTTGAAATCAAGATACAGAAACGTCTCAATTATTATCGACATCAGGATCAATAACAAGAACAATAAGAAACAAACACTTGATCAGATCTAGAGCAAAAAGGATCTCTTCAAAGCGCCCATCGAAATGGCGCTAATATCCTTCACTCTACTCTCCCTGATTCTCGTTTCCTCACTATCAATTCCAAACCTTGCTCACTGCAAGACCCTCAAACGTGACGTTAAAGCTTTGAATGAGATCAAGGCTTCGCTTGGTTGGAGAGTGGTGTATG…	81	ACM89605	Glycine max	leucine-rich repeat resistance protein-like protein [Glycine max]	7.33416e-175	96.7638	XP_002269214	Vitis vinifera	PREDICTED: hypothetical protein [Vitis vinifera] >gi|297738074|emb|CBI27275.3| unnamed protein product [Vitis vinifera]	3.08852e-165	91.2338	AAK70805	Gossypium hirsutum	leucine-rich repeat resistance protein-like protein [Gossypium hirsutum]	4.31968e-159	87.7023
Aduranensis_small_rep_c99	GYTACGGCCGGGGACGATTATCCGGTATGCTGGGTTTACTTCCATCTGATCAGTTTCATGTTATCATTGAGGCCTTGTGGGAGCCCCTCTCTAAGTTACTGATTTCTTCAATGATGACTGGGTACACACTGCGCAATGCTGAATATAGGCTTTGTCTTGAGAAAAACCTTGATATGTATGAAAGTGATACAGAAAAGCCAAAGGCAGAAAGTACTGGGCTTGACTTACAAGGATTGCTACATGACAGTGTAAATGTAATGGACTTCTGTACAAAGAATAATTTGTCTTCCAATGTTGAAAATCTTCATGAGGATGTTGATCTTCAAGACCTAGGTGAAATGTCTGCCGAAGCTCAACAGTATATCTCCAATTTGCAATCTCGATTGTCTTCCATTAAAA…	82	ACU21008	Glycine max	unknown [Glycine max]	1.68613e-125	81.8182	AAF21309	Glycine max	seed maturation protein PM23 [Glycine max]	7.08407e-124	82.2464	XP_002271502	Vitis vinifera	PREDICTED: hypothetical protein [Vitis vinifera] >gi|296083095|emb|CBI22499.3| unnamed protein product [Vitis vinifera]	4.94013e-101	68.9286
Aduranensis_small_rep_c120	GGATCCACTGTAAGCTGTCATACGAAGCACGCGTGCACGCGTCGCAGAACAAGCGTTTGCCGGTACAGATTGTTCTCCACGCGCTCTACTACGACCAATTGAAGATAAGAAGTGGCGCAGAGGAGGATCGGAAATCTATCCCCGAAAACTGCTTCAGTAACGGCAGCGACGACGAGGAACCAGCAGCTGCATACTGACGTGTCACTTGTGAGGGAGAACGAGGAGTTGCGATCGGAGCTGATGAAGATGAAGATGTACATTTCAGATATGCAGAAGAWTACGGCCGGGAACGACATCTTCTGGGCCTGGGCCCACCAAGAAGCCCACGTTCTTCTCAGCTGTGTCGAAGAAACTGGGCAAGTTGAATCCGTTTAAGCAGGGCTCTAAGGACACCTCACA…	53	ACJ85866	Medicago truncatula	unknown [Medicago truncatula]	6.75764e-38	82.6087	XP_002264896	Vitis vinifera	PREDICTED: hypothetical protein [Vitis vinifera]	3.8122e-34	92.1053	CBI15802	Vitis vinifera	unnamed protein product [Vitis vinifera]	3.93805e-34	92.1053
Aduranensis_small_rep_c125	CTTTTKWTTTRATAATAATGCAAAGTAAGATAGATTTATTAATTAATAACAAGCGATACACAATAAGACATATAAAGATCTAGCTAAGCAGGATTTTATTTATTAAATACAAAAGCACACCCATATATTTATAATGTAGCCCTGCCTAGCAAAATTACCATGTCACATGTATGGTGACAAGCTTACAGGCCATAGTGGCCATGCCTGTGTGGGTAGTTTCGGTTGGTTTCAACTTCCTCGTAGACGACTTCGCGAGTACCATACTCCGGCATCTTCTCGTACTCTACCACCTCGACTCGCTCGCGAGTCTCAGGCTGATGGTGGTGGTGGTTGTGGTTGTGACGACCATAGGAATCCTCCCCGTAATGGCCACTCTGCG	38	no hit
Aduranensis_small_rep_c172	GTGGTATCAACGCAGAGTGGTGACCCGGCCAAGAGGGCGCGGGCTATTGTCCAGGCCGTGACGCATTACAGTGACCCGGAGGTGCTGGCGGAGGTCAGCTGCGGGCTTGGGGAGGCCATGGTGGGCATCAACTTGAACGACGACAAGGTCGAGAGGTTCGCCAACAGGTCGGAATGAAAGTAAGTTAGGGTTTGCTGCAATTGGATCTTTTGAAGAAGAAGAACAAAAAAAAAGTGTTTTACTTTTTCTTAATTAATCTTTTTCCTAGTGTTGGTAGCTGTTGTTATTCTTAATTGTCATGATAATAAGGTTATTATTGTGTTTGTTATTGGGAATTTGATGTTTGGGACAATTTTAGGGGGGAAAAAGAATGCAATTTGGGAGTTGTAACAGGGGATA…	46	AAZ67142	Glycine max	pyridoxine biosynthesis protein [Glycine max]	2.16123e-21	94.4444	XP_002278391	Vitis vinifera	PREDICTED: similar to Probable pyridoxal biosynthesis protein PDX1 [Vitis vinifera]	3.6865e-21	92.5926	AAM66972	Arabidopsis thaliana	pyridoxine biosynthesis protein-like [Arabidopsis thaliana]	1.40087e-20	90.7407
Aduranensis_small_rep_c185	AGGCATTAGGGTTTAGGGTTACAACTGCGGGAAGGAGCAAAGTGGTAAATAACCCGTGTAACTCGTTGCCGCTTCTACACTGCAACCATGATCATTCCGGAGAAGAACCGCAAGGAGATCTGCAAGTACCTATTCCAAGAGGGAGTATGCTACGCGAAGAAGGACTTCAATCTTGCGAAACACCCTGAGATCGATGTGCCGAATCTGCAGGTGATTAAGCTGATGCAGAGCTTCAAGTCGAAGGAGTACGTTAGGGAGACGTTCGCCTGGATGCACTATTATTGGTTCCTCACCAACGACGGCATCGAGCATCTCAGGACTTACCTCAACCTTCCTTCTGAGATCGTCCCCGCCACTCTCAAGAAGCAGGCCAAGCCATCTGGCAGGCCTTTTGGCGGC…	48	ACU15532	Glycine max	unknown [Glycine max]	7.00603e-49	95.8763	ACU14142	Glycine max	unknown [Glycine max]	9.15016e-49	95.8763	CBI22651	Vitis vinifera	unnamed protein product [Vitis vinifera]	1.19505e-48	90.2913
Aduranensis_small_rep_c189	TTACGGCCGGGGGTCAGCAGGCTAAAAAAATTAGCAGACTCCACCCTTGGTCGTGAGCGGCTACCGTCTGCTCTGTTCTCAGTCGCATTCGCCGTCGCCGTGGTTTCTGTCTCTGCTTCTTCAGCTCGCTGGGGAACATAGATAGAGTGAGTGCTGTTCATGTTATTGTTTTAGCTGCTGCTTTATTAGATTAGACAGATTGCAGAAGAATGAAGGTCAAAGTTATATCTCGTTCTGTTGATGAATTCACCCGGGAACGAAGCCAAGACCTTCAGAGGGTATTCCGCAACTACGATCCCAACCTTCGTACTCAAGAGAAAGCTGTTGAGTATGTCCGTGCTCTCAATGCTGTCAAGTTGGACAAGATTTTTGCAAGACCGTTTATAGGTGCAATGGATG…	100	XP_002276985	Vitis vinifera	PREDICTED: hypothetical protein [Vitis vinifera] >gi|302143337|emb|CBI21898.3| unnamed protein product [Vitis vinifera]	0	78.2723	XP_002310410	Populus trichocarpa	predicted protein [Populus trichocarpa] >gi|222853313|gb|EEE90860.1| predicted protein [Populus trichocarpa]	0	77.4869	XP_002327907	Populus trichocarpa	predicted protein [Populus trichocarpa] >gi|222837316|gb|EEE75695.1| predicted protein [Populus trichocarpa]	0	77.4869
Aduranensis_small_rep_c267	ACGAGGGAAGGAAGTCTGTCCTTTGTGTTGGCAAAGTTCGATGGAATACTTGGTCTTGGATTTCAGGAGATCTCAGTTGAAAATKMCTKGCCAGTRKGGGATAATATGGTGCTACAAAATCTTGTGAATGAGCCGGTTTTCTCTTWCTGGCTCAAGGGGGATCCGAACGCGAAAAGTGGTGGTGAGCTAGTGTTTGGAGGTGTTGATCCGAAGCACTTTGTAGGAAACCATACCTATGTTCCAGTTACTACAAAAGGTTACTGGCAGATTGAAATGGGAGATTTTTACATTGGTGGTGTGTCAACAGGTGTTTGTGAGGGTGGCTGTGCTGCTATTGTGGATTCTGGAACGTCTTTGCTCGCTGGTCCAACTACTGTTGTGACTGAAATCAATCATGCT…	44	BAB64296	Glycine max	aspartic proteinase 2 [Glycine max]	6.77032e-158	80.3625	ABD33216	Medicago truncatula	Peptidase A1, pepsin [Medicago truncatula]	1.66759e-156	79.8193	XP_002319454	Populus trichocarpa	predicted protein [Populus trichocarpa] >gi|222857830|gb|EEE95377.1| predicted protein [Populus trichocarpa]	1.12375e-136	69.3694
Aduranensis_small_rep_c280	GTCTAAAATGGAAGTCAGTTGGGAGAATTAGCTATGTCTAATGGAAGGTTAGATATGGCTGAGGATTGTTTGAATCATGCGATGGATTTGAGTGGGTTGTTACTGCTGTATTCTTCTTTAGGAGATGCCGAAGGAATATCAAAACTTGCAACCCTTGCTAAAGAGCAAGGGAAGAACAATGTTGCTTTCCTTTGCTTGTTTATGTTGGGTAGAGTGGAAGACTGCCTTCAACTGTTGATAGAGAGCAATCGGATTCCAGAGGCAGCTTTAATGGCTCGATCTTACCTCCCAAGCAAGGTCTCAGACATAGTGGCCATTTGGAGAAAAGATCTTAATAAGGTTAATCCAAAAGCTGCTGAATCATTGGCTGATCCTGAGGAATATCCAAATTTATTTGAA…	32	CBI36167	Vitis vinifera	unnamed protein product [Vitis vinifera]	2.22395e-96	73.9837	XP_002284773	Vitis vinifera	PREDICTED: hypothetical protein [Vitis vinifera]	2.22395e-96	73.9837	CAN59846	Vitis vinifera	hypothetical protein [Vitis vinifera]	2.22395e-96	73.9837
Aduranensis_small_rep_c283	AAAAGTGTTTCAATGAGATGACTAAGAATGGTTTGATTGGTATCTCCATTTAGCAACCGACGAAAACTACCCAGTTGCATCATTCAACAATCCAGCGATAAATTTTCCGATATTACAATAATATTTAGTTTCAATGTTCACAAAGATAGTTTGCATACAAGGCCTCATTCTGTATAGTGATTGATAGTGGCTACAGAGGATTCAACCAAAGCAGCACCATCGTTTGTTAGAGAAGTTACTTGTTCTGTTGAGTCAAAAAGAGAATTTGCATGAAATTTACATTTCACCACATTCAGCAATGACACAAGCTAATTTCGGCCGGTTATTGGGTCCAGTTGCGACATTCTCGATCTTCCGGACAACCAAAAGACCATCTCCAAGCACTCTCCCAAAAACCAC…	33	ACU13238	Glycine max	unknown [Glycine max]	5.27441e-100	96.1111	XP_002513025	Ricinus communis	peptidyl-prolyl cis-trans isomerase h, ppih, putative [Ricinus communis] >gi|223548036|gb|EEF49528.1| peptidyl-prolyl cis-trans isomerase h, ppih, putative [Ricinus communis]	1.17502e-99	95	ACJ83867	Medicago truncatula	unknown [Medicago truncatula]	1.69672e-98	93.8889
Aduranensis_small_rep_c325	TTTTACACGGAAAGATGTTGTCTGTGATGTTTTTTCTGGAGTTGGTCCCTTGGCTATATCTGCAGCAAAGATAGTTAAGCATGTTTTTGCTAATGATTTAAACCCCATTTTGCAGTGGAGTATCTGGAAAGAAATAGTGTTCTAAACAAACTTGAAAGGAAGATTGAGGTCTTTAACATGGATGGGGAGAAGGTTCATTAAGGCTATGTATGCCAGTGATAAAGCTCAATCAATCACGCAGGTGGTTATGAACTTGCCAAATGAAGCTGCAGAATTTCTAGATGCATTTAGGGGAATATACAAAGACAGACCCAAGGACATGGAATGCAACTTGCCAACGATCCATGTTTATGGATTCTCCAAAGCGCAAGATCCGGAATTTGATTTTCACGAGAGAAT…	25	ABN05774	Medicago truncatula	SAM (and some other nucleotide) binding motif [Medicago truncatula]	7.60916e-69	76.4045	XP_002525790	Ricinus communis	conserved hypothetical protein [Ricinus communis] >gi|223534940|gb|EEF36626.1| conserved hypothetical protein [Ricinus communis]	7.62683e-61	69.9422	CBI20400	Vitis vinifera	unnamed protein product [Vitis vinifera]	1.43836e-59	67.6136
Aduranensis_small_rep_c370	TAAGGATATTACAGCTCCACTTTCTGGGGGTGAAGTATCCAGCTGCGGCCATACAGGATATATCAAGATCTCTAGAAGAATGGGATATTAGTGGATTACGGCCGGGGCTTGAACTGCTGTCTGAATCTGAGATAAAATCTTTGTAATGAGATCAGAATACTACCATCACACTATTTCAAAATGCAGAATGTCTTATCATCAGAAATTTCAAAAGGCAACATATCGAAGAAATGTGATGCGCATAGGTTGTTCAAGGTCGAGCCAAGCAAGGTTGATAGAGTTTATGATATCCTTATAAAAAAGGGGATTGCTTCTTCAAATTGAAACTTAAATAGTCATATTTGCACATATATGTAATAGTTTAGAATATAAATATGTTCAAGCACTACATGTTCAGTG…	23	XP_002510307	Ricinus communis	transcriptional adaptor, putative [Ricinus communis] >gi|223551008|gb|EEF52494.1| transcriptional adaptor, putative [Ricinus communis]	3.09545e-16	68.4211	CBI25741	Vitis vinifera	unnamed protein product [Vitis vinifera]	5.12775e-16	74.5455	XP_002263104	Vitis vinifera	PREDICTED: hypothetical protein [Vitis vinifera]	5.12775e-16	74.5455
Aduranensis_small_rep_c399	TAGTGGCCATTACGGCCGGGGTAAGTACGTGATTTCAAATTGCATCTTATAAGCATATGATCCTCCTTTTTACTGTTAAAGTACCATCTCCGCCTTTGCTATCTATGCTTCCTGGTCGCTAGACTCATTCTTCTACTTGACTTCCAGCTACTCTGCTCTGAGCTTAAGAAAGGTGCAAAAGTAGCTTTGGTTGCCGCTAAAATCGGATGTGATTTTTTGTAGTGGTGAATTCCAGAACAGGTAAATTCCCCCCTCTCCTTTCGGGAACTCTCTTCTCTAGGGATTCCAATTCTATTTCTATTGACTCTTCCATGGGTGTTTTGTATTGCTACAACAAAAAAAGTTTTGGTAACTTACTTACAGATTGTATCTTAAATAAAAGAAACATCAACATCCTTT…	30	no hit
Aduranensis_small_rep_c479	TGTCAAATTCGGAGAGGCTGTGTGGKCATTACGGCCGGGTCTTCAGATATTTAGCGAGGGTGGGCTTGACTACCTGGGAAACCCAAGTCTGATCCATGCTCAGAGCATCCTTGCCATTTGGGCCACCCAGGTCATTTTAATGGGTGCGGTTGAGGGTTACCGTATTGCTGGTGGGCCTCTCGGTGAGGTGACTGACCCACTATACCCAGGTGGAAGCTTTGACCCACTGGGCCTAGCTGATGATCCAGAGGCCTTTGCTGAGCTGAAGGTAAAGGAGCTCAAGAATGGCAGGCTGGCCATGTTCTCTATGTTTGGATTCTTTGTTCAGGCTATTGTCACTGGAAAGGGACCATTGGAGAATCTTGCTGACCACCTTGCTGACCCAGTCAACAACAATGC…	18	ACU24438	Glycine max	unknown [Glycine max]	3.42016e-74	95.8333	XP_002515206	Ricinus communis	chlorophyll A/B binding protein, putative [Ricinus communis] >gi|223545686|gb|EEF47190.1| chlorophyll A/B binding protein, putative [Ricinus communis]	3.42016e-74	95.1389	XP_002302798	Populus trichocarpa	predicted protein [Populus trichocarpa] >gi|222844524|gb|EEE82071.1| predicted protein [Populus trichocarpa]	3.42016e-74	95.1389
Aduranensis_small_rep_c535	CTCAGTGGTTTGTGAGGTGACTGTGATATACGACTCTTCATCAAAGACATTGAGTGTTGCTGTGAAGAACAGGAGTGGCATTACGGCCGGGGGCTGGAAGGGATGTTAGGAGGAGGAGTGGCGGTGGCGCCGCTGTGGCTCCGGCAGTGAGGGTTCAGCGGCGTTATTACAGTGACGATGGAGATTATGATTACAGACGAAACACCATGCCCACGATTATGCCAGCATTCTCTCCAACGCCATTCATGTTCTGATGGACAATTCATAAACAATTGTATCTATTGTATTGAGAAGTATATATTGATATATATGGTCTAGGAGTAAATAGCTAGAAACTAAAAATGTTTAGAAAAATGATGTATTTATGAATGGTTATTGTATGATGTGAATGAAAATACG…	30	no hit
Aduranensis_small_rep_c588	GATGAACAGTGTCTTAAGAGGGCACCAATAGGAGATTTGRKTTGTAACAAGAAACCGAAAATTTTAACATTTGATACACAATGAATAACATGTAATATGTTGTTCCCTTTTCTGACTTACAGTTACAATTCACAGCTATTGCTTTGAGCCTTTCACACACACACACACACTCAAGAATCATGTGAAGATGAACTCCGTAGCAGTGCCTTGTCATCTTCATGCGTCGGTGGTCGTCGAGGCTCAACCCCGTTCTCATTCTCAGCTTCTGAACTAGTAGATGGTTTTGCACCAGTGGTAATCATATTTTTCAACCAAGAAGCTTGAAATCTAGGTGATGCTGATGCTCCTCCTCTGTTTGAATTAGGGGACTCTGGTGGAGCACCATTTCTGACATTATTG…	20	ACU22856	Glycine max	unknown [Glycine max]	4.25245e-35	75	ACJ85321	Medicago truncatula	unknown [Medicago truncatula]	2.72067e-28	73.5632	XP_384191	Gibberella zeae PH-1	hypothetical protein FG04015.1 [Gibberella zeae PH-1]	8.63793e-28	62.963
Aduranensis_small_rep_c836	TACAACAAACATGCCTGTCGGACGAGCGTCGATAAATATCGTGACGGCTACAGCAAGTGTCCATGTTTCGTAGGTAATAGCTAATTTCTTACACTTTTAACAAAATTTACCACCTTTTGATCTCCATTATATACATGTGATTTGCAACATTCCTAATAGATACTTTGAAGTATCAATTTACAAGTGATAGCTATGATTACTCTTGTGAGTTAACTGATTTCATATTGCATCTGCATTAGAAATCTCAAGTTCAGCCCACCAAAGTGGTGAAAGCCTTGGAACTGCAGCTTCAGGAGCTAGTTTTGTTATCTCTCTCAACCTCACACTCACTTGTTTCATTGTTGGCCTCTTCTCTGATTCAGAGTTGCAACAACATTTTATCAATGCAGCAACTTGTTC…	18	XP_002312175	Populus trichocarpa	predicted protein [Populus trichocarpa] >gi|222851995|gb|EEE89542.1| predicted protein [Populus trichocarpa]	1.25327e-47	50.5376	XP_002315143	Populus trichocarpa	predicted protein [Populus trichocarpa] >gi|222864183|gb|EEF01314.1| predicted protein [Populus trichocarpa]	2.792e-47	48.9247	XP_002273218	Vitis vinifera	PREDICTED: hypothetical protein [Vitis vinifera]	1.80972e-46	50.8197
Aduranensis_small_rep_c2257	GCTTCAATAAATAAGAATATAACTATAAGAATAAATCAAGCTATTATTACAGAATACATGTACAAGTCCTGTATTTCAATTCTTGATTACATATGGTACAAAATCTATAAACTAAAAGCTAGCACACTCCACTCTGCG	20	no hit
Aduranensis_pos_c255645784	AGTTCTCTTGTTGTTCATGATACTTAACTCGCACCAGATGTCACCAAATTTTCTGCTCTGGTTGGTGTCTTGGTGTTTTCTTAATGGCTACAATGTTGAGGATGTATGCAACATGTCAACAGCTTCAAGCACAGGCTCAAGCTCATGCAGCTAGCAGCTAGTGGGCTTTTAGGCCACACTGAGCTGCGGTTGCATATGCCGCCATCAATTGCCCTTGCCACCAGAGGACGCCTACAAGGCCTCAGACTTCAACTTGCACTTCTTGATCGGGAGTTTGATGAGCTAGATTATGAAACACTAAGGGCTCTTGATTCTGATAATGTTCCTACTGCACCTTCCATGACCGAGGAAGAGATAAATGCACTTCCTGTACACAAATACAAGGTTTCTGGTCCACAA…	9	ACU23384	Glycine max	unknown [Glycine max]	3.66864e-84	75.2747	ACU20874	Glycine max	unknown [Glycine max]	1.79452e-83	74.7253	XP_002315216	Populus trichocarpa	predicted protein [Populus trichocarpa] >gi|222864256|gb|EEF01387.1| predicted protein [Populus trichocarpa]	2.12325e-74	69.186
Aduranensis_pos_c255546239	TGATATATATATCAATCTGAATGGCAATGTCAATTGGACTGGGTTCCAAAAAGAATAGTTAACCGAATTGCATCAATGGATGACAAAAACTACAAAAGAGTGGGGGGTTTTCAACTTCGTTTTTAAAATAAGACATCGAAAATGGGGTGACAAACTCAAACTATATTTTTTTAGCGCATTTCAATATTTGTCAACCTTTATATACATTCTCTGCTCAATGATTTTTACACAGATACGGATCACGGAGGGGCAGAATATTCCATGTCACTGGTTGAAATTCTTTAGGGGCCACTTATCATGCATATCAGTGCCTTCTCAAAGAGCCATCTCGGCCTGCAAAGCTGCCAATTCATCTTCTTCAGCAGTAGGCTTTGCGGGGAAAGGACGATTAGGTTGCCG…	9	XP_002514179	Ricinus communis	Charged multivesicular body protein 4b, putative [Ricinus communis] >gi|223546635|gb|EEF48133.1| Charged multivesicular body protein 4b, putative [Ricinus communis]	1.83851e-49	89.8734	XP_002275998	Vitis vinifera	PREDICTED: hypothetical protein [Vitis vinifera] >gi|147832595|emb|CAN68229.1| hypothetical protein [Vitis vinifera] >gi|296081601|emb|CBI20606.3| unnamed protein product [Vitis vinifera]	4.90804e-45	89.8734	ACJ85894	Medicago truncatula	unknown [Medicago truncatula]	1.80833e-44	85
Aduranensis_pos_c255546439	GGCTCATTTTTTCAGTCCTGCTCATATTATGCCTCTGTTGGAGATTGTACGGACCAAGAAAACTTCTGCTCAAGTTATTCTTGATCTTATCACTGTTGGTAAAATCATAAATAAGTCTCCGGCTGTCGTGGGCAACTGCACTGGCTTTGCAGTGAACAGAACATTTTTCCCATATTCACAAGGTGCCCATTTATTGGTCAATCTGGGTCGTTGGATATCTTCAGGATCGATAGACTGATAAGCAGTTTCGGCCTTCCCATGGGTCCTTTCCAGCTTCAGGACTTGGCTGGCTATGGAGTAGCTGTAGCCGTTTACCAAAAGAATTTGATGGTTCATTTCGTGGTCGCACATATAAATCTNCACTGCTTGATCTTATGATCAAAAAGTGGGAGAAATGGC…	7	XP_002284283	Vitis vinifera	PREDICTED: hypothetical protein [Vitis vinifera] >gi|297738804|emb|CBI28049.3| unnamed protein product [Vitis vinifera]	4.33574e-86	59.322	ABK96102	Populus trichocarpa	unknown [Populus trichocarpa]	1.06793e-84	61.3793	NP_194630	Arabidopsis thaliana	AIM1 (ABNORMAL INFLORESCENCE MERISTEM); enoyl-CoA hydratase [Arabidopsis thaliana] >gi|4337025|gb|AAD18041.1| AIM1 protein [Arabidopsis thaliana] >gi|4972047|emb|CAB43915.1| AIM1 protein [Arabidopsis thaliana] >gi|7269799|emb|CAB79659.1| AIM1 protein [Arabidopsis thaliana] >gi|16648891|gb|AAL24297.1| AIM1 protein [Arabidopsis thaliana] >gi|18175606|gb|AAL59895.1| putative AIM1 protein [Arabidopsi…	1.95075e-78	60.2837
Aduranensis_pos_c255571827	GTCTTCGCATTCAGGCCTTGTCGACTCTACTAGTACTTAGTGGAATTTGAGTTAGGAGAGGAGGAAGTTAGGCAGAGTTCGAATTTCTCGTTATCCTTACTTAAACAGCTAAACCACGACACAAGCCTCGGCATTTTCTAAAATCCCTAAAAAAAGCTCCTTTCCCCTTTTCTCGAATGGCGTCATCACGGCCTCCTCCGCCGAAAATCGGCTGACCTGGACCTCACGATCGTCTCAGCCAAGCACCTCAAAAACGCGAACTGGAAGAACGGCGTTCTCAAACCCTACGTCGTGTTCTGGGTCGACCCCTGATCGCCGATTGGCCACTAAATCCGACGATTCCGGGCTCCACAAAACCCCATCTGGTAACGAGCGCTTCACCCTCCCTCTTCCGCCTTC…	30	XP_002526856	Ricinus communis	protein with unknown function [Ricinus communis] >gi|223533755|gb|EEF35487.1| protein with unknown function [Ricinus communis]	8.29339e-32	66.6667	XP_002279465	Vitis vinifera	PREDICTED: hypothetical protein [Vitis vinifera]	1.71557e-27	75	XP_002311204	Populus trichocarpa	predicted protein [Populus trichocarpa] >gi|222851024|gb|EEE88571.1| predicted protein [Populus trichocarpa]	3.7297e-27	84375
Aduranensis_pos_c77540214	AACGGCGATACACAATGTTTTTATATTTGTGATTTTTCAACAATATCACAAAACTAATAAATTATGGCATTGTTGTCAAGAAACTAATCTCGATTATTGAATAGTGTGAGGATATTACAAATATAAAAGGGTGCTCTAATGATTCAACCGTACAAGAGTCGACCGCAACGATCGCATGCACGGGAATGGGAGGCAACTTGAGAAGCATCATGTTTTGGCTTCGTCTTTTGAAGCTTGGGTAAATCAATTTCCAAGACATCAGCCAGGGCCTTAGAACCTTGTTGTATCTCATCCCAACTGATGCAAAGTGGAGGCGTAAAGCGGATAATTGTATCGTGTGTCGGCTTTGCAAGAACTCCTCTATCCTTCAGCTTTTCGCACAAATCATAGGCTGATACA…	31	ABZ10818	Pisum sativum	ornithine aminotransferase [Pisum sativum]	1.40494e-155	79.0323	CAC82185	Medicago truncatula	ornithine aminotransferase [Medicago truncatula]	4.43873e-154	79.5699	XP_002519647	Ricinus communis	ornithine aminotransferase, putative [Ricinus communis] >gi|223541064|gb|EEF42620.1| ornithine aminotransferase, putative [Ricinus communis]	1.07217e-149	72.4324
Aduranensis_pos_c52001235	CATTACGGCCGGGGAAAGACAGAGAGAAAGAAGCGTAATGGCAGCAGTGGGTGCACCTCGCGAAGTAGCTGGAAACGAGAACAGCCTCGAGATCGATAGTCTTGCTCGCTTTGCTGTTGATGAACACAACAAGAAACAGAATGCCGTTCTTGAGTTTAAGAGGGTTATAAGTGCTAAGCAGCAAGTAGTTGCTGGGACTTTGCACCACATCACTTTGGAGGCAGCAAGTGGTGATAGTAAGAATGTTTATGAAGCCAAGGTTTGGGAAAAGCCATGGATGAACTTCAAGGAGGTTCAGGAGTTCAAGCTTGCTGGTGATGGCTCCAATGCTTAACCAGGTTATTGAAGATGGTGACTACCTTGGCTACAAGTTGAAAATATCAAGATATCAAAGCGTGT…	22	AAU21498	Arachis hypogaea	cysteine proteinase inhibitor [Arachis hypogaea] >gi|189503746|gb|ACE06994.1| cystatin [Arachis diogoi] >gi|295809789|emb|CBL59465.1| cystatin [Arachis hypogaea]	5.79842e-48	97.9592	Q06445	Vigna unguiculata	RecName: Full=Cysteine proteinase inhibitor; AltName: Full=Cystatin >gi|288188|emb|CAA79954.1| cysteine proteinase inhibitor [Vigna unguiculata]	1.63787e-34	76.5957	ACU19157	Glycine max	unknown [Glycine max]	3.64879e-34	75.5319
Aduranensis_pos_c83776786	TACGGCCGGNNACNNCCANNNGNAGCAGTTTTTAGAAGCACAAGAAGAGAAGCAGAAAAGTACAGAGCAATGGCATCATCAGTGATGGCTTCAGTGAGCTTAAAAACCTGCACCTTTCACTGCTGAGAGGTCCTCAGTTAGAGGGATCCCATCCCTTTCAAGGGCACCCTCTTCCTTCAAAGTCGTGGCCAGTGGTGGCAAGAAAATCAAGACTGATAAGCCTTATGGAATTAATGGAGGCATGAACTTGAGGGATGGACTTGATGCATCTGGCAGGAAAGGAAAGGGAAAGGGTGTAGTACCAGTTTGTGGACAAGTACGGTGACTAATGTCGATGGTTACAGTCCTATCTACGATACAAAGGATTGGTCTCCCACTGGTGATGTCTACACTGGCGGT…	15	ABC46708	Arachis hypogaea	chloroplast photosystem II 10 kDa protein [Arachis hypogaea]	2.76846e-41	98.2143	ACU13466	Glycine max	unknown [Glycine max]	2.87721e-37	83.9286	ABW35320	Prosopis juliflora	chloroplast photosystem II PsbR [Prosopis juliflora]	2.38857e-36	82.1429
Aduranensis_pos_c255627767	CACCACAGCCAGAAAGAGAGCTTCTCGCATTCATCACGTACTCTCAGAAATGGTTACCTTCAGGTTCCACCAATACCAGGTTGTCGGGAGGGCTCTCCCTACTGAGTCAGATCAGCACCCTAAGATTTACCGCATGAAGCTCTGGGCTACCAATGAGGTTCGCGCAAAGTCCAAGTTCTGGTATTTTCTGAGGAAGCTGAAGAAAGTTAAGAAGAGCAATGGTCAGGTCCTTGCCATCAATGAGATTTTTGAGAAGAACCCAACCAAGATCAACAACTATGGTATCTGGTTGCGCTATCAGAGTCGGACAGGGTACCACAACATGTATAAGGAGTATCGTGACACCACTCTAAAATGGTGCTGTTGAGGCGATGTACAATGAGATGGCTTCTCGCCATA…	45	ACU14228	Glycine max	unknown [Glycine max]	6.97104e-93	98.0198	ACU14971	Glycine max	unknown [Glycine max]	2.01913e-92	98.0198	ABK93213	Populus trichocarpa	unknown [Populus trichocarpa] >gi|118485561|gb|ABK94632.1| unknown [Populus trichocarpa]	1.69384e-91	98.0198
[truncated: 12,255 more rows]

## Sheet: GSS_COMPARISON
Aduranensis_pos_c194466083	0
Aduranensis_pos_c255638252	0
Aduranensis_pos_c109255188	2	FI281565,FI280142
Aduranensis_pos_c255648279	0
Aduranensis_pos_c35186998	0
Aduranensis_pos_c225440831	1	FI319475
Aduranensis_pos_c71040685	0
Aduranensis_pos_c255626107	0
Aduranensis_pos_c116199953	0
Aduranensis_pos_c71040687	0
Aduranensis_pos_c21955869	0
Aduranensis_pos_c75268976	0
Aduranensis_pos_c255540743	0
Aduranensis_pos_c255644491	0
Aduranensis_pos_c255635165	0
Aduranensis_pos_c255636130	0
Aduranensis_pos_c297737632	1	FI309434
Aduranensis_pos_c255588343	1	FI502332
Aduranensis_pos_c194466205	0
[truncated: 12,773 more rows]
