# Supplementary material for: Global transcriptome analysis of two wild relatives of peanut under drought and fungi infection
Source: BMC Genomics. 2012 Aug 13;13:387. doi: 10.1186/1471-2164-13-387 (PMC3496627; doi:10.1186/1471-2164-13-387)
Supplement: Additional file 3 — Bioinformatic annotation (BLASTX) of A. stenosperma contig set against Arabidopsis thaliana genome. This file contains the BLAST X results obtained as a result of comparison of A. stenosperma contig set against A. thaliana predicted NBS containing proteins. [file 1471-2164-13-387-S3.xls]

## Sheet: Sheet1
NBArc contig		Best hit	Evalue										Evalue	score
	Astenosperma_small_rep_c122	glycogen synthase kinase [Glycine max]	0	At4g08500	26.94	386	247	15	290	1342	254	586	6e-18	83.6
	Astenosperma_small_rep_c390	predicted protein [Populus trichocarpa] >gi|222868954|gb|EEF06085.1| predicted protein [Populus trichocarpa]	0	At4g08500	27.72	202	124	4	1075	536	332	529	2e-14	72.4
	Astenosperma_small_rep_c391	PREDICTED: hypothetical protein [Vitis vinifera]	6.37721e-113	At4g08500	32.93	164	100	4	119	580	328	479	6e-16	76.6
	Astenosperma_large_rep_c256	hypothetical protein [Vitis vinifera] >gi|229609803|gb|ACQ83517.1| CBL-interacting protein kinase 01 [Vitis vinifera]	0	At4g08500	27.11	273	191	6	340	1134	325	589	7e-29	120
	Astenosperma_small_rep_c11	EDR1 [Glycine max]	1.99006e-149	At4g08500	29.29	239	165	6	1105	401	350	581	1e-25	108
	Astenosperma_small_rep_c386	predicted protein [Populus trichocarpa] >gi|222874679|gb|EEF11810.1| predicted protein [Populus trichocarpa]	5.9812e-125	At4g08500	28.46	260	172	9	42	779	352	577	6e-15	72.4
	Astenosperma_small_rep_c431	flag-tagged protein kinase domain of putative mitogen-activated protein kinase kinase kinase [synthetic construct]	1.53533e-108	At4g08470	39.39	132	77	3	646	260	395	523	4e-19	85.9
	Astenosperma_small_c796	cc-nbs-lrr resistance protein [Populus trichocarpa] >gi|222844627|gb|EEE82174.1| cc-nbs-lrr resistance protein [Populus trichocarpa]	9.17047e-29	At3g14470	34.71	121	71	3	1017	679	748	867	4e-16	65.5
	Astenosperma_small_rep_c805	unknown [Glycine max]	8.03853e-56	At4g19050	94.34	106	6	0	1	318	1290	1395	2e-55	206
	Astenosperma_small_c1083	predicted protein [Populus trichocarpa] >gi|222868646|gb|EEF05777.1| predicted protein [Populus trichocarpa]	7.46769e-124	At4g12020	26.92	182	128	6	103	633	1660	1824	7e-11	59.3
	Astenosperma_small_rep_c1102	PREDICTED: hypothetical protein [Vitis vinifera]	1.16198e-91	At4g08500	32.09	187	118	5	539	6	328	499	4e-18	82.4
	Astenosperma_small_c1346	unknown [Glycine max]	9.16461e-39	At4g08470	38.27	81	47	3	272	39	306	384	5e-08	48.5
	Astenosperma_small_c1438	protein kinase [Medicago sativa]	2.13714e-156	At4g12020	35.26	156	96	7	851	399	1682	1819	1e-13	68.2
	Astenosperma_small_c1454	Protein kinase; Calcium-binding EF-hand [Medicago truncatula]	1.251e-98	At4g08470	31.11	135	86	4	568	185	432	559	5e-10	55.5
	Astenosperma_small_rep_c1593	unknown [Glycine max]	2.51788e-103	At4g12020	41.74	115	60	6	148	471	1714	1819	5e-12	62.4
	Astenosperma_small_c1620	transcription factor, putative [Ricinus communis] >gi|223549787|gb|EEF51275.1| transcription factor, putative [Ricinus communis]	4.01214e-46	At4g12020	30.83	120	45	5	556	311	121	239	1e-08	50.4
	Astenosperma_small_c1669	unknown [Glycine max]	2.22554e-107	At4g08500	29.6	223	149	8	98	742	323	529	2e-14	70.5
	Astenosperma_small_c1693	predicted protein [Populus trichocarpa] >gi|222858166|gb|EEE95713.1| predicted protein [Populus trichocarpa]	1.20374e-81	At4g08500	33	200	117	8	9	557	340	519	6e-18	81.6
	Astenosperma_small_c1761	CBL-interacting protein kinase 22 [Populus trichocarpa] >gi|118487767|gb|ABK95707.1| unknown [Populus trichocarpa]	1.01581e-74	At4g08500	41.18	68	38	3	1138	941	471	534	4e-08	50.4
	Astenosperma_small_rep_c1841	MAP kinase PsMAPK2 [Pisum sativum]	1.75065e-75	At4g12020	34.75	118	73	4	589	248	1699	1809	9e-14	67.8
	Astenosperma_small_c1983	unknown [Glycine max]	4.09294e-61	At4g14370	32.97	91	51	1	405	163	1358	1448	5e-13	50.8
	Astenosperma_small_c2032	leucine-rich repeat-containing protein, putative [Ricinus communis] >gi|223550980|gb|EEF52466.1| leucine-rich repeat-containing protein, putative [Ricinus communis]	6.78689e-34	At5g04720	41.32	121	70	3	554	195	213	320	4e-29	92
	Astenosperma_small_c2080	PREDICTED: hypothetical protein [Vitis vinifera] >gi|296087594|emb|CBI34850.3| unnamed protein product [Vitis vinifera]	5.35163e-93	At4g08470	33.9	118	77	4	240	590	358	470	2e-10	56.6
	Astenosperma_small_rep_c2145	PREDICTED: hypothetical protein isoform 1 [Vitis vinifera] >gi|147843535|emb|CAN81218.1| hypothetical protein [Vitis vinifera] >gi|229609815|gb|ACQ83523.1| CBL-interacting protein kinase 07 [Vitis vinifera]	2.08571e-68	At4g08500	24.82	137	98	3	29	424	326	458	3e-11	58.9
	Astenosperma_small_c2329	Ser/Thr protein kinase [Lotus japonicus]	2.06396e-142	At4g08500	32.2	205	135	5	606	4	391	592	6e-26	109
	Astenosperma_small_c2331	phototropin [Phaseolus vulgaris]	4.87443e-120	At4g08500	27.21	147	103	5	746	318	339	478	3e-08	50.1
	Astenosperma_small_c2482	PREDICTED: hypothetical protein [Vitis vinifera]	2.40155e-77	At4g08480	28.45	116	80	3	3	341	637	750	1e-12	63.5
	Astenosperma_small_c2491	leucine-rich repeat family protein [Glycine max]	1.57642e-84	At4g08480	32.11	109	65	5	369	70	607	700	1e-07	47.8
	Astenosperma_small_rep_c2529	unknown [Medicago truncatula]	3.46219e-63	At4g08500	36.36	110	70	5	82	411	382	480	7e-09	50.8
	Astenosperma_small_rep_c2830	predicted protein [Populus trichocarpa] >gi|222870779|gb|EEF07910.1| predicted protein [Populus trichocarpa]	1.12313e-50	At3g23270	27.03	74	52	2	306	91	207	277	5e-07	44.7
	Astenosperma_small_rep_c2988	mitogen-activated protein kinase [Medicago sativa]	7.84582e-55	At4g08500	31.9	116	79	3	125	472	410	506	2e-11	59.7
	Astenosperma_small_rep_c3035	CIPK9 (CBL-INTERACTING PROTEIN KINASE 9); ATP binding / kinase/ protein kinase/ protein serine/threonine kinase [Arabidopsis thaliana] >gi|13448037|gb|AAK26845.1|AF339147_1 SOS2-like protein kinase PKS6 [Arabidopsis thaliana]	1.99301e-94	At4g08500	33.87	124	77	5	97	453	470	589	4e-17	56.2
	Astenosperma_small_c3047	serine/threonine protein kinase [Glycine max] >gi|255639418|gb|ACU20004.1| unknown [Glycine max]	9.04098e-74	At4g12020	47.5	40	21	1	132	13	1736	1772	3e-07	37.7
	Astenosperma_small_c3094	CBL-interacting serine/threonine-protein kinase, putative [Ricinus communis] >gi|223541643|gb|EEF43192.1| CBL-interacting serine/threonine-protein kinase, putative [Ricinus communis]	1.05851e-25	At4g12020	32	50	34	1	628	777	1703	1751	3e-07	33.9
	Astenosperma_small_c3660	unnamed protein product [Vitis vinifera]	1.13355e-51	At4g08500	35.64	101	60	4	36	323	435	529	3e-09	51.6
	Astenosperma_small_c3665	putative calcium-dependent protein kinase 2 [Isatis tinctoria] >gi|92110524|gb|ABE73346.1| putative calcium-dependent protein kinase 2 [Isatis tinctoria]	3.74359e-54	At4g08500	32.32	99	63	3	42	326	438	532	2e-09	52.4
	Astenosperma_small_c3923	unknown protein [Arabidopsis thaliana]	6.8233e-96	At4g08500	53.66	41	19	0	533	655	438	478	4e-08	50.1
	Astenosperma_small_c4109	PREDICTED: hypothetical protein [Vitis vinifera]	1.38589e-64	At5g17680	28.78	139	79	3	359	715	754	869	2e-08	51.2
	Astenosperma_small_c4277	predicted protein [Populus trichocarpa] >gi|222870779|gb|EEF07910.1| predicted protein [Populus trichocarpa]	1.97561e-31	At3g23270	40	50	30	0	20	169	355	404	6e-08	46.2
	Astenosperma_small_c4639	NB-LRR type disease resistance protein [Glycine max]	4.52411e-14	At3g14460	39.34	61	37	1	375	193	1217	1276	3e-10	37.7
	Astenosperma_small_c4727	cc-nbs-lrr resistance protein [Populus trichocarpa] >gi|222837123|gb|EEE75502.1| cc-nbs-lrr resistance protein [Populus trichocarpa]	1.03137e-11	At3g14470	40	55	33	0	168	4	36	90	3e-07	45.1
	Astenosperma_small_c6418	FERONIA receptor-like kinase [Glycine max]	1.62055e-74	At4g08500	29.84	124	84	4	23	385	407	522	5e-09	52
	Astenosperma_small_c6903	unnamed protein product [Vitis vinifera]	3.9354e-72	At3g25510	35.24	105	68	0	358	44	806	910	9e-10	54.7
	Astenosperma_large_rep_c156	Rpp4 candidate 1 [Glycine max]	9.0231e-42	At4g27220	32.46	114	74	3	650	318	328	440	9e-12	53.5
	Astenosperma_large_c730	NB-LRR type disease resistance protein Rps1-k-2 [Arachis diogoi]	1.2907e-11	At3g14460	38.1	63	39	1	573	385	1323	1384	2e-07	47

## Sheet: Sheet2
	Blastn RGA contigs vs RGA contigs
1	Astenosperma_small_rep_c122	Aduranensis_pos_c233142272	91.84	1312	103	4	198	1506	1	1311	0	1723
1	Astenosperma_large_rep_c256	Aduranensis_small_c9663	98.85	693	7	1	295	987	692	1	0	1306
1	Astenosperma_small_rep_c431	Aduranensis_large_c812	98.6	430	4	2	311	739	1	429	0	793
1	Astenosperma_small_rep_c805	Aduranensis_small_c3733	97.99	547	3	6	1	546	2	541	0	954
1	Astenosperma_small_c1346	Aduranensis_small_rep_c3844	99.13	344	2	1	1	344	102	444	0	654
1	Astenosperma_small_rep_c1593	Aduranensis_pos_c233142272	98.81	671	4	4	16	686	440	1106	0	1240
1	Astenosperma_small_c1620	Aduranensis_small_c7434	96.15	130	1	4	430	558	156	30	2e-49	186
1	Astenosperma_small_c1761	Aduranensis_small_rep_c2191	97.19	427	5	7	734	1157	733	311	0	709
1	Astenosperma_small_rep_c1841	Aduranensis_large_c1143	97.91	430	4	5	2	431	428	4	0	746
1	Astenosperma_small_c1983	Aduranensis_small_rep_c668	97.38	458	6	5	1	453	56	512	0	779
1	Astenosperma_small_c2080	Aduranensis_small_c10664	97.27	440	3	9	206	642	561	128	0	706
1	Astenosperma_small_rep_c2145	Aduranensis_small_rep_c2191	98.89	359	2	2	135	492	1	358	0	665
1	Astenosperma_small_c2329	Aduranensis_small_c3982	97.59	290	5	1	1	288	457	746	5e-150	521
1	Astenosperma_small_c2482	Aduranensis_small_rep_c1521	97.67	344	8	0	95	438	350	7	0	646
1	Astenosperma_small_rep_c2529	Aduranensis_large_c724	98.95	382	3	1	48	429	8	388	0	719
1	Astenosperma_small_c3660	Aduranensis_small_rep_c483	98.85	349	3	1	1	349	2	349	0	663
1	Astenosperma_small_c3665	Aduranensis_small_c5405	98.89	360	4	0	32	391	24	383	0	687
1	Astenosperma_small_c4277	Aduranensis_small_c1797	99.17	242	2	0	1	242	278	519	2e-133	464
0	Astenosperma_small_rep_c122	Aduranensis_small_rep_c5725	98.54	685	6	4	611	1292	684	1	0	1259
0	Astenosperma_small_rep_c805	Aduranensis_small_c5156	87.43	175	20	2	1	173	248	422	1e-41	161
0	Astenosperma_small_rep_c1593	Aduranensis_small_rep_c5725	89.19	666	64	8	15	677	661	1	0	698
0	Astenosperma_small_c2482	Aduranensis_small_rep_c6831	98.4	125	2	0	1	125	125	1	3e-63	232
1	Aduranensis_pos_c233142272	Astenosperma_small_rep_c122	91.84	1312	103	4	1	1311	198	1506	0	1723
1	Aduranensis_large_c724	Astenosperma_small_rep_c2529	98.95	382	3	1	8	388	48	429	0	718
1	Aduranensis_large_c812	Astenosperma_small_rep_c431	98.6	430	4	2	1	429	311	739	0	794
1	Aduranensis_large_c1143	Astenosperma_small_rep_c1841	97.91	430	4	5	4	428	431	2	0	745
1	Aduranensis_small_rep_c483	Astenosperma_small_c3660	98.85	349	3	1	2	349	1	349	0	660
1	Aduranensis_small_rep_c668	Astenosperma_small_c1983	97.38	458	6	5	56	512	1	453	0	780
1	Aduranensis_small_rep_c1521	Astenosperma_small_c2482	97.67	344	8	0	7	350	438	95	0	654
1	Aduranensis_small_c1797	Astenosperma_small_c4277	99.17	242	2	0	278	519	1	242	5e-133	464
1	Aduranensis_small_rep_c2191	Astenosperma_small_c1761	97.19	427	5	7	311	733	1157	734	0	710
1	Aduranensis_small_c3733	Astenosperma_small_rep_c805	97.99	547	3	6	2	541	1	546	0	954
1	Aduranensis_small_rep_c3844	Astenosperma_small_c1346	99.13	344	2	1	102	444	1	344	0	655
1	Aduranensis_small_c3982	Astenosperma_small_c2329	97.59	290	5	1	457	746	1	288	4e-151	524
1	Aduranensis_small_c5156	Astenosperma_small_rep_c805	87.43	175	20	2	248	422	1	173	3e-42	161
1	Aduranensis_small_c5405	Astenosperma_small_c3665	98.89	360	4	0	24	383	32	391	0	686
1	Aduranensis_small_rep_c5725	Astenosperma_small_rep_c122	98.54	685	6	4	1	684	1292	611	0	1262
1	Aduranensis_small_rep_c6831	Astenosperma_small_c2482	98.4	125	2	0	1	125	125	1	2e-63	232
1	Aduranensis_small_c7434	Astenosperma_small_c1620	96.15	130	1	4	30	156	558	430	3e-50	186
1	Aduranensis_small_c9663	Astenosperma_large_rep_c256	98.85	693	7	1	1	692	987	295	0	1308
1	Aduranensis_small_c10664	Astenosperma_small_c2080	97.27	440	3	9	128	561	642	206	0	706
0	Aduranensis_pos_c233142272	Astenosperma_small_rep_c1593	98.81	671	4	4	440	1106	16	686	0	1239
0	Aduranensis_small_rep_c2191	Astenosperma_small_rep_c2145	98.89	359	2	2	1	358	135	492	0	666
0	Aduranensis_small_rep_c5725	Astenosperma_small_rep_c1593	89.19	666	64	8	1	661	677	15	0	700
