# Supplementary material for: Global transcriptome analysis of two wild relatives of peanut under drought and fungi infection
Source: BMC Genomics. 2012 Aug 13;13:387. doi: 10.1186/1471-2164-13-387 (PMC3496627; doi:10.1186/1471-2164-13-387)
Supplement: Additional file 4 — Sequence information of all SSR primer pairs designed using MREPS.A stenosperma and A. duranensis primer pairs identified and designed using MREPS and other information (sequence information, orientation, sequence length, expected product length, Tm and SSR motif length). [file 1471-2164-13-387-S4.xlsx]

## Sheet: Plan1
Marker name (long)	Marker name (short)	Primer forward (5' - 3')		Primer reverse (5' - 3')		Frag length	Motif / SSR	Ad x As
"locus	id	primer_forward	primer_forward_tm	primer_reverse	primer_reverse_tm	product_size	(repeat)	K7988 x V10309
"Aduranensis1	Aduranensis_large_rep_c1	AAATGGAAGCCCTGTTCCTT	59940	AAAATGGCATCCATCTTTGC	59907	300	(CCCCAT)3	P
"Aduranensis2	Aduranensis_large_rep_c7	TCGCTCTCTCTCACAAGCAA	60008	ACAAATGGAGGGATAGCACG	59955	496	(TCTA)3
"Aduranensis3	Aduranensis_large_rep_c11	TGTTAGGTTGCTTACGGATCG	60138	CAAGCTTGATGGCAAGTTGA	59988	538	(ATTC)4
"Aduranensis4	Aduranensis_large_rep_c13	GGCTGATCGTTCTCTTGGTC	59810	ACGCGGACAGATTTAGCAGT	59904	241	(TTA)4
"Aduranensis5	Aduranensis_large_rep_c21	ATGACAAGATCGGAACCTGC	60081	CTTGGTCTGATCCATGCCTT	60073	514	(TACC)3
"Aduranensis6	Aduranensis_large_rep_c23	GGTATCAACGCAGAGTGGGT	59997	TGAAAGCAAAGGGAAAATGC	60188	240	(TTTGTA)4
"Aduranensis7	Aduranensis_large_rep_c30	TGGAAGAAGAGATCGGAGATG	59371	CAGTGGTGAGACAAGGAGCA	60022	338	(AGAT)3
"Aduranensis8	Aduranensis_large_rep_c33	GACCACATTTACGGTTCGCT	60000	CAAGGCACATATGCAAGCAC	60288	232	(TGTAA)4
"Aduranensis9	Aduranensis_large_rep_c35	CCACACCTTCACTTTCCGTT	60005	ACACAACTGCATCGCATGAT	60152	508	(TGTATG)4	P
"Aduranensis10	Aduranensis_large_rep_c40	GTGAGACAAAAACAGGGGGA	59943	TTGCTCTCCACGAACCTCTT	59989	223	(AGAA)3
"Aduranensis11	Aduranensis_large_rep_c44	AACAGTGAAATTTGGCCGAG	60110	TCCTGTATCGGTGCATCAAA	60073	558	(GAA)4
"Aduranensis12	Aduranensis_large_rep_c44	GGCCTTGAAGAAATGAGCAG	59955	TCTTCCCCACTCCCTAACCT	59928	386	(AGA)5
"Aduranensis13	Aduranensis_large_rep_c46	TCAAGGCAGAGCCTTTTACC	59452	GTGGATGCAAACCAAACCTT	59836	257	(AG)6
"Aduranensis14	Aduranensis_large_rep_c59	TGTCGACCGACTTAGCTCCT	60012	CAAGGCACTTGGACGGTATT	59993	162	(CTT)5
"Aduranensis15	Aduranensis_large_rep_c61	TGCTCTCCAGCTCTCTCCTC	59969	AGGAAGTGACCCAACAGTGG	60002	90	(CAT)4
"Aduranensis16	Aduranensis_large_rep_c66	TGGAGGTTATGGTTGGCTTC	59933	GGCACCTAAGGCAGAGAAGA	59574	349	(TCT)4
"Aduranensis17	Aduranensis_large_rep_c77	CTCGCTTCTGTCAGCATCAC	59733	GAAATTGATTGCAGAGGGGA	60014	508	(CTT)4	P
"Aduranensis18	Aduranensis_large_rep_c78	AGTTTGGAACACCAACCTCG	60005	GCCGGGGGATCAAATAAATA	60821	244	(TTAA)4
"Aduranensis19	Aduranensis_large_rep_c80	AGCTGGGGCATTGTTTACAG	60132	TGGGCTATCTCTTTGGCACT	59836	95	(AGCTGG)3
"Aduranensis20	Aduranensis_large_rep_c81	AGGCAGTCAGTGGAGATGCT	60017	TCTTGCGATCTGCTCGGTAT	60905	555	(CCATCT)3
"Aduranensis21	Aduranensis_large_rep_c83	CCATTGACCAAAACAATGGC	61129	AACATGAACCACAAGAGCCC	59973	469	(CCT)6
"Aduranensis22	Aduranensis_large_rep_c83	GTGGCAACTTGGCCAGTAAT	60000	TAAGCATGGTTTCCTCTGGG	60066	212	(AT)7
"Aduranensis23	Aduranensis_large_rep_c85	GGTGAGGGTGAGGGTAGTGA	59962	ACCCAGTGTACCACTCTCCG	60026	180	(TGG)5
"Aduranensis24	Aduranensis_large_rep_c85	GGATGAGGGTGTGGATATGG	60011	CCTAAGCTTGCAAATCTCCG	59975	477	(GGT)4
"Aduranensis25	Aduranensis_large_rep_c99	AGAAGGAACATCAACACCGC	60119	TCTTCTTCTTCCCGAAATGG	59240	181	(AGA)4
"Aduranensis26	Aduranensis_large_rep_c99	TTCTGTTCGCAGAAACATCG	59988	CGGGGACCAAAGAAACTCTTA	60460	137	(GAA)5
"Aduranensis27	Aduranensis_large_rep_c101	CAGAGGTGGTAGAGGCGAAG	60005	GGGTTTTCGTTCTCCATCAA	59910	463	(ATTA)3
"Aduranensis28	Aduranensis_large_rep_c108	ATATGGTGGTGGCGGATTTA	60038	CCACCTACATTTCAGGCACC	60375	305	(GCG)4
"Aduranensis29	Aduranensis_large_rep_c109	TGTTGGGTTCGTTATTTCCA	58866	CTCCTCCTTCACGAAACAGC	59989	596	(AG)6
"Aduranensis30	Aduranensis_large_rep_c110	ATGGAAGCGTTATTGGTTGC	59967	ATGCGAAACTTTGCTGTTGA	59469	437	(TA)6
"Aduranensis31	Aduranensis_large_rep_c116	CAATTGGTGCTCATTGTTGG	59964	GATAAGCCGATAGGGAAGCC	60026	357	(CTCATG)3
"Aduranensis32	Aduranensis_large_rep_c119	TATGATGCCCTCCACTAGGC	60059	CATGTCACCAACTTTGACGG	60001	268	(TGC)4
"Aduranensis33	Aduranensis_large_rep_c119	ATATGGCTTTACAGCGGTGG	59982	TCACAGCACTGCACTCCAAT	60473	521	(TCTTTT)5
"Aduranensis34	Aduranensis_large_rep_c123	GTCATCATCACCACCACCAC	59645	AACCCATTTGGACCATTCAA	60029	230	(ACC)4	P
"Aduranensis35	Aduranensis_large_rep_c126	GATCCGGAAATCAAATCCCT	60096	TCGATCAGCATTCAGCAATC	59914	541	(CCG)6	P
"Aduranensis36	Aduranensis_large_rep_c127	CCCGTAAGCCTTGATGATGT	59955	GAGTCTCCACCACCACCAGT	60006	528	(GGA)4
"Aduranensis37	Aduranensis_large_rep_c127	AGGTGTTGGATGAGGTGGAG	59962	ACCACCACCCCCACTATGTA	59966	467	(TGG)4
"Aduranensis38	Aduranensis_large_rep_c127	TACATAGTGGGGGTGGTGGT	59966	TGTGGTTTCCGTTACTGCTG	59758	590	(TGG)4
"Aduranensis39	Aduranensis_large_rep_c129	CAGCAATTGCAAGCTTTTTG	59625	ATTGGTTAAGCATGGCTTGG	59960	161	(TTCT)3
"Aduranensis40	Aduranensis_large_rep_c130	ACAAAAATGCCCTGACTTGG	59971	AACGCAGAGTGGGGGTTG	62112	128	(CT)6
"Aduranensis41	Aduranensis_large_rep_c138	CTGTTTGTAGAATGCGGGGT	59993	GAAGGTAGCCATGAGTCCCA	60073	508	(GA)7
"Aduranensis42	Aduranensis_large_rep_c142	CAGAGTGGGGGTGAACAAG	59082	AAACCTTGGAAGGCCAACTT	59976	175	(GA)6
"Aduranensis43	Aduranensis_large_rep_c143	GTGACTAGTTTCATTGTGGTCG	57266	CAGGATATGAAGCCGGAAAA	60031	397	(TCA)4
"Aduranensis44	Aduranensis_large_rep_c144	GACCAATTTCCACCCCTTTT	60032	TGGACTGCAATCATCCTCTG	59787	109	(TCC)4
"Aduranensis45	Aduranensis_large_rep_c145	TGAAGGAAGCAGGGAAGAAA	59926	GCTTAGTGGAATCAGGCTGC	59985	230	(GCT)6
"Aduranensis46	Aduranensis_large_rep_c147	GTGGTTATGGTGGTGGTGGT	60408	TTTAAAGACCATGAACCCGC	59938	334	(GAG)7
"Aduranensis47	Aduranensis_large_rep_c151	CATCACACATGAGATTGGGC	59925	ACGTGGTGGTAATCAGAGCC	59997	364	(TAA)6
"Aduranensis48	Aduranensis_large_rep_c153	GTGGTATCAACGCAGAGTGG	59165	TCAGTACCGCCTGGGATAAC	59955	192	(GGT)4
"Aduranensis49	Aduranensis_large_rep_c155	AGGGAACAACCCCTTACACC	60088	GCTGAAGCTTCCTCCTCCTT	60096	567	(ATAG)3
"Aduranensis50	Aduranensis_large_rep_c156	GACCCCACATTTTGTTTTGG	60066	ATGAAGCTTGGGATGACCAG	60073	359	(TGC)5	P
"Aduranensis51	Aduranensis_large_rep_c160	GCCCCAAGTCTCAACTCTCA	60386	TTCCTGACCAGCTGTATCCC	60073	348	(AAC)6	P
"Aduranensis52	Aduranensis_large_rep_c165	AGATTTCAGAGCCACGCAGT	60020	CAGCACGATCAATCAACAGC	60423	427	(TAT)6	P
"Aduranensis53	Aduranensis_large_rep_c166	CATGCACAAGATCGAGGAGA	59942	AAGTGTAAAACCGAGCCCCT	59998	470	(GGT)4
"Aduranensis54	Aduranensis_large_rep_c170	CCCTTAACAAGACCGGTGAA	59964	GGAGAAGAAGGGTTGGAAGG	60045	181	(CCTTCC)3
"Aduranensis55	Aduranensis_large_rep_c172	CAGAGTGGTGCAGAGTTGGA	60022	ATCAAGCACCCAAGACAACC	59973	173	(CAT)5
"Aduranensis56	Aduranensis_large_rep_c173	CTAGTGGACCATGGGATGCT	59950	AAGGCTGGAACCTTTCTGGT	60110	431	(GCA)4	P
"Aduranensis57	Aduranensis_large_rep_c174	GGACTCGTTGAATATGCCGT	59962	ACTTCCCTATGGTATGGGGC	60039	454	(TCCTTA)3
"Aduranensis58	Aduranensis_large_rep_c176	GACTGACTCCGGATTGGTGT	59969	TCCCATTCGTTCTCAAAACC	59910	439	(CT)7
"Aduranensis59	Aduranensis_large_rep_c184	GCTGCTGTGGAAGATGTGAA	59992	ATTGAGCAGCAAAATCAGCA	59572	210	(GAGT)4
"Aduranensis60	Aduranensis_large_rep_c188	ATGTAGCTGCAGTGATGCCA	60445	CCACTCCCCCTTAATTCCAT	60011	206	(GTG)4
"Aduranensis61	Aduranensis_large_rep_c196	TGAAGGATTGGATTCGGAAG	60006	GCCTAGCCCATGAAATCAAA	60038	435	(TGG)4	P
"Aduranensis62	Aduranensis_large_rep_c196	CCGTCCATGAAGGAGATTGT	59927	GGAAGAACATGGTAAGAAGAAACA	58738	310	(AAACA)4	P
"Aduranensis63	Aduranensis_large_rep_c198	AAGGCTATACCCACCAACCC	60074	TCCTCTGTTACCTCCATGACC	59003	540	(TCTT)3
"Aduranensis64	Aduranensis_large_rep_c198	TATGGGGTGATGATGCAAGA	59883	TCGATGGAAAGATTCATTCTCTTA	59251	583	(TTTC)4
"Aduranensis65	Aduranensis_large_rep_c200	CCGGGGAAGAAAGAGAAGAA	60674	CCAGCACCACCTCCAAGTAT	59989	405	(CTT)8
"Aduranensis66	Aduranensis_large_rep_c208	AGTCATGGGCCAACACTTTC	59973	GGAAAACTCAATGTTCCCCA	59767	459	(GT)7
"Aduranensis67	Aduranensis_large_rep_c221	AGTTGCGAGTCCCTCAAGAA	59989	ACACTCCCCACTCCTTCCTT	59968	379	(GAA)6	P
"Aduranensis68	Aduranensis_large_rep_c223	TTGTTGCAAACAGCTGGAAG	60027	TGGCACAAAGCTGAAAAATG	59849	144	(AAT)5
"Aduranensis69	Aduranensis_large_rep_c231	GGGAAAGATGGTTGGGTTCT	60169	TGAATTGGTGAAGGAGGAGG	60042	356	(ACC)5
"Aduranensis70	Aduranensis_large_rep_c231	GCCTCCCTATAGTGCTGCTG	60000	AACAATGAGCATGCAGAAGATT	58863	488	(TTAA)4
"Aduranensis71	Aduranensis_large_rep_c233	TGCACAATAACACGAAGGGA	60111	TGGAGCTGGATGAGTGTGAG	59980	359	(TCA)6
"Aduranensis72	Aduranensis_large_rep_c241	ATGATGGAGGGGATAAAGGG	59974	CCATTATGTTGCGCTTGTTG	60133	455	(GCT)6
"Aduranensis73	Aduranensis_large_rep_c243	GCACAAACCCTCTTCCCATA	59933	TGCCATTAAAAATTTCATCCAA	59326	515	(AG)7	P
"Aduranensis74	Aduranensis_large_rep_c246	ATGGCCAACACAAGAAGGAC	59973	CAAGCACCTTGTGCAAGAAA	60027	524	(TTG)7
"Aduranensis75	Aduranensis_large_rep_c250	CTTAATTCCCGCATTCTCCA	60031	ATGGGATACCCTCCATCACA	60011	419	(TC)6
"Aduranensis76	Aduranensis_large_rep_c258	AGAGACGCCTCACTGGAAAA	59989	CACACACATGGTGCACAAAA	60046	330	(CAC)5
"Aduranensis77	Aduranensis_large_rep_c264	ACGTGCAAACAACATTTGGA	60011	CGACCACGCCATTTCTACTT	60132	551	(CCTCAG)3
"Aduranensis78	Aduranensis_large_rep_c268	TCCCGTCATCTTCACACAAA	60088	GAAAGGCTGAGAGGTCGTTG	59989	325	(CAC)4
"Aduranensis79	Aduranensis_large_rep_c275	AGGAGCCAGCAGTTTGGTAA	59875	TTTGGTGTCGATTCCATCAA	59900	436	(TCCTTT)3
"Aduranensis80	Aduranensis_large_rep_c275	TCCGAGCATTTTTGGATTTC	60016	GGACTTGTTCCTTCAGAGCG	59989	209	(TCT)6
"Aduranensis81	Aduranensis_large_rep_c282	AATCTGCTGCTCTGCAACAA	59746	GTAGCCAATGGGGTTGCTAA	59960	418	(CAAC)4	P
"Aduranensis82	Aduranensis_large_rep_c286	GGTCCACCCTTTGGATTTTT	60032	AATCCGGGGACATAAGCTCT	59925	539	(GAT)5
"Aduranensis83	Aduranensis_large_rep_c290	GAGCTTGGAGAAAGGCATTG	59955	CGTCTGGTCATGTAGTGGGA	59545	344	(ACA)5
"Aduranensis84	Aduranensis_large_rep_c297	CCTGGTGCTGTTAGGGATGT	59989	TAATCCTTGCAGGCTTCCAC	60214	238	(TG)8	P
"Aduranensis85	Aduranensis_large_rep_c298	CGACATTGAGGAGGATGATG	59036	ATGGGGACCAACAATTCAAA	60029	328	(GAT)5
"Aduranensis86	Aduranensis_large_rep_c302	CTCGCAACAATTCCCTTCAT	60074	CAGTTGGCACATAATCGGTG	59988	348	(GA)7	P
"Aduranensis87	Aduranensis_large_rep_c307	GCTCAAACCGGTTGATGAAT	59939	TTTGGCATCAGCAAGAACAG	59988	194	(TGC)5	P
"Aduranensis88	Aduranensis_large_rep_c307	CTGTTCTTGCTGATGCCAAA	59988	TTCTGGGGTGCTCTTCACTT	59844	395	(CCT)5	P
"Aduranensis89	Aduranensis_large_rep_c312	GAAACTCATCGGGAACAACC	59386	GTAAGTGGAAGCAGGCGAAG	60015	312	(TC)6	P
"Aduranensis90	Aduranensis_large_rep_c315	CAGTAGGGTGCAAACTGCAA	59904	AGCACTTTGATGCCATTGTAA	58307	461	(CAT)4
"Aduranensis91	Aduranensis_large_rep_c317	CGAGTACCATACTCCGGCAT	59978	TCCCATGAGTACCCCCAATA	60006	173	(TGG)4	P
"Aduranensis92	Aduranensis_large_rep_c319	CTCATAGCCAACCACCACCT	59989	CCCACTGCTGTAGAGTGCAA	60049	550	(TCC)4	P
"Aduranensis93	Aduranensis_large_rep_c319	TTGCACTCTACAGCAGTGGG	60049	CCCATTACAATCCACCAACC	59910	245	(AAG)4	P
"Aduranensis94	Aduranensis_large_rep_c320	TGCTGCTGTTGTGTTGTTGA	60071	GCTGAACTTGAACCTGAGCC	59997	99	(TGT)7
"Aduranensis95	Aduranensis_large_rep_c320	AACGATGCTGGGTGAAAATC	59939	GGGTCCAGAACAAACCAAAA	59807	373	(CAG)4
"Aduranensis96	Aduranensis_large_rep_c327	GGTTGCCCTTCACTCAAAGA	60232	GCCAAAAAGTGCTTTGCTACA	60423	356	(AAT)4
"Aduranensis97	Aduranensis_large_rep_c335	AGCATGCATCATTCAGCAAG	59979	TCATGAGGAGAGTGGTGCAG	59980	352	(TGG)8
"Aduranensis98	Aduranensis_large_rep_c338	ATTGGACCTGCTCATATGCC	59923	CACAGACACGCAAGGACTACA	59954	332	(AAT)4
"Aduranensis99	Aduranensis_large_rep_c349	ATGTGGAGGACCCCTTCTCT	59929	CCAATCCACGACATGACAAG	59960	195	(TTG)4
"Aduranensis100	Aduranensis_large_rep_c354	GTAGCTGGAGCTGGAGGTTG	60012	AAAGAACGCATTGTTCCACC	59978	420	(AGG)7
"Aduranensis101	Aduranensis_large_rep_c359	CCCGTCACTCCCTTCTATCA	60065	CCTCAAAACCCTAGCTTCCC	60068	561	(GTC)4
"Aduranensis102	Aduranensis_large_rep_c361	GGTGCACTTTCTTCCTCTGC	59997	TTTTTCCTGTGTTGCTCGCT	60944	200	(GA)9
"Aduranensis103	Aduranensis_large_rep_c363	CAAAGGGTAAGGCAGCTGAG	60008	CAAGGCGATGGACTTTTGAT	60074	280	(TTCTT)3
"Aduranensis104	Aduranensis_large_rep_c376	GGGTTGGTTGCTTGACTTGT	60012	GAGCTTCTTGTGCTGTTCCC	59997	344	(AG)10
"Aduranensis105	Aduranensis_large_rep_c377	CAAAGCATACCACCCTCGAT	59955	CTTTGCCAGAAAACTCTCCG	59986	157	(GCA)4
"Aduranensis106	Aduranensis_large_rep_c378	GTTGCCCACTGTTGTTGTTG	60049	TTTAGGCAATTCGGTGGTTC	59938	91	(TGT)4
"Aduranensis107	Aduranensis_large_rep_c382	GAACGTTCTCTTCTTTGGCG	59993	AGCACACTCTGCATCGTCA	59089	112	(GAAGAC)3	P
"Aduranensis108	Aduranensis_large_rep_c384	CAAAGCTTCATGTGCGAAGA	60134	TTGTTGGACTTTTCCTTGGC	60088	304	(TC)7
"Aduranensis109	Aduranensis_large_rep_c384	TTTCCTTTGAGCCAGCACTT	59993	GTTCCTCACGAAACCGACAT	59973	529	(GATCCT)4
"Aduranensis110	Aduranensis_large_rep_c389	AAATATACATGCCAAGCGGC	59956	CCCAAAAACTTTCATTTAACTCC	58188	594	(ATT)4
"Aduranensis111	Aduranensis_large_rep_c406	TGAAAAGGGATGGCATCTTC	60014	ATCCATTCAGATCCGTCAGC	60042	580	(AAC)4	P
"Aduranensis112	Aduranensis_large_rep_c406	AACACAACAATCTCCCCTGC	59973	ATTTGAAGGCGAGTTACGGC	61485	422	(TTTC)4	P
"Aduranensis113	Aduranensis_large_rep_c408	CAGGCTGGCGGTATTATTGT	59982	CTCCCGTCCGTAGTCTGTTG	60701	150	(CTGTT)3
"Aduranensis114	Aduranensis_large_rep_c411	GATTGTGGGGATTCCCTTTT	59996	CGTGTAACTCACGGCAAAGA	59904	126	(TTAA)3	P
"Aduranensis115	Aduranensis_large_rep_c412	CTGGATGTTCCATTCCTTCC	59336	AGCCTCGAATGCAACAGAAT	59843	413	(CCATT)8
"Aduranensis116	Aduranensis_large_rep_c412	CCATTCCATTCCACTCTGGT	59779	TAGCCTCGAATGCAACAGAA	59566	323	(TCCAT)8
"Aduranensis117	Aduranensis_large_rep_c412	TCATTCTGTTGCATTCGAGG	59799	TGGAATGGAATGGAAAGGAG	59864	98	(CATTC)3
"Aduranensis118	Aduranensis_large_rep_c412	ATTCTGTTGCATTCGAGGCT	59843	GGAATGCAATGGAGTGGAAG	60461	100	(CATTC)4
"Aduranensis119	Aduranensis_large_rep_c417	GGGCCCCATATTTGGATACT	59873	CGCCTTAACCTCACCAGAAG	59869	399	(CTC)6
"Aduranensis120	Aduranensis_large_rep_c422	AAGTAGGCTGAGAAGCAGCG	59920	TCCCTCTTTTTCCGTCAATG	60044	425	(AAAG)4
"Aduranensis121	Aduranensis_large_rep_c425	AGCACAATGGAAGTGGAAGC	60263	AGGACTACCTGAGCCAACGA	59867	424	(AAAAT)3	P
"Aduranensis122	Aduranensis_large_rep_c431	GTATCTTGTTCGGCAGAGGC	59843	CGCATCCTTAACGGTGAAAT	59960	257	(AACTCC)3
"Aduranensis123	Aduranensis_large_rep_c433	CGCAGAAGACAAACTGTATGG	58445	TCCAATCATGGCTGCAAATA	60035	482	(GT)6
"Aduranensis124	Aduranensis_large_rep_c434	AGAAAGCATGCAAAATCGCT	59988	GCCATGGTCCTTGCATAAAT	59791	495	(ATAC)4
"Aduranensis125	Aduranensis_large_rep_c438	ACAAAAGGATGGTTGCTTGG	59971	ATTAAATCCGCTGACGATGC	60067	339	(CAA)4	P
"Aduranensis126	Aduranensis_large_rep_c440	ATGGATTGAGGGTCGTTGAG	59927	GCCAATTCTTTCAGTGGAGG	59670	187	(TAT)5
"Aduranensis127	Aduranensis_large_rep_c447	CGATTATTCCAACTCCTTCCA	59030	ACGAAGAAACGCTTTGGCTA	60018	200	(AAC)7
"Aduranensis128	Aduranensis_large_rep_c448	CAAGGTTGGCTATGGAAGGA	60066	GCTTTTGCTTGCAATCCCTA	60343	416	(TCG)5
"Aduranensis129	Aduranensis_large_rep_c449	CGCCAATTATCACCATCTCTT	59057	TCTGTGTGCAACAATCAGCA	60029	280	(CATAT)4	P
"Aduranensis130	Aduranensis_large_rep_c453	CAAACTCCACCTCCCTGTGT	60002	AGCGAACCGTAAATGTGGTC	60000	478	(ATC)5
"Aduranensis131	Aduranensis_large_c457	TGTTCGATCTACCACCACCA	59960	TCTGGATACAGTGGAAGGGG	59920	520	(GGCTAC)3
"Aduranensis132	Aduranensis_large_rep_c460	TGAAGGCGAGAATCCTCTGT	59950	TTCTGATACCCCTAACCCCC	60011	295	(GGC)5
"Aduranensis133	Aduranensis_large_rep_c461	CCGGGGGTAGGAAAAGAAT	60131	TCAATTGACATCCCACCAGA	59893	352	(TTC)6	P
"Aduranensis134	Aduranensis_large_rep_c463	CACTAAACGTGATGCATGGG	59988	TTGGAATTTGGTGGTGTTGA	59792	371	(CAAAG)3
"Aduranensis135	Aduranensis_large_rep_c467	AATTCAAGGGGAATCAAGCA	59505	CACCAATCACTCAGAGTTCTTCA	59386	220	(TTGG)4
"Aduranensis136	Aduranensis_large_rep_c468	GCACTGGCTGCTGATTGTAA	60019	AAAGAGGACTGCCAATGGTG	60111	354	(CTT)5	P
"Aduranensis137	Aduranensis_large_c473	TTAACCGTAGCCGTAGTGGG	60011	TATCCAATGGCTCACCTTCC	59894	449	(GCGTG)4
"Aduranensis138	Aduranensis_large_c481	GAATCAAGTTTGCCCCTTCA	60051	CGCTGAACTCATCACTGGAA	59984	460	(ATG)4
"Aduranensis139	Aduranensis_large_rep_c482	CGGGGGACAGAGAGTAAGG	59658	GGGAGTGGGAAGTGTAACGA	59966	157	(GAA)4
"Aduranensis140	Aduranensis_large_rep_c488	AAGTGCCTCCTCAAAACCCT	60110	ATGATGTCCTGCGGATTCTC	60042	352	(ACT)4
"Aduranensis141	Aduranensis_large_rep_c489	GCAGAAGCCACTCTACCACC	59874	CTTAGCAGCAACAGCAGCAG	60096	144	(CAC)4
"Aduranensis142	Aduranensis_large_c496	AAAGCCAAAACGAAAGCTCA	59996	AGGTGCAGCAAACAATTTGA	59322	186	(AAG)4
"Aduranensis143	Aduranensis_large_c497	CGCCAATAAGAAGGAGCTTG	59975	TGAATCGGTGGTTTCCTCTC	60050	247	(GA)7
"Aduranensis144	Aduranensis_large_rep_c499	TCTGTGGTCTCCCTTCCAAC	60088	TCTGGAATCCTCGATTTTGG	60006	250	(TCCAAT)4
"Aduranensis145	Aduranensis_large_c507	TTGAATCGAAAGGGAGGATG	60006	TGTTACACTGATTCGATCTGACG	60183	493	(TGTA)4	P
"Aduranensis146	Aduranensis_large_rep_c513	GGCCATTACGGCCTTACG	61382	GCGAAATCTTCGTAGCCTTG	59982	309	(GA)9	P
"Aduranensis147	Aduranensis_large_rep_c525	CACAAAACATGCAAGGTGAAA	59618	TCCGTGGTGGAGACATGTTA	59960	375	(GAT)4
"Aduranensis148	Aduranensis_large_c533	ACCGGCTCTACGAAGTCAGA	60012	TCTTTCTGTGTGGGACGATG	59676	513	(GATA)3
"Aduranensis149	Aduranensis_large_c539	AGCTTCGTGACTACCTCCCA	59867	ATGAAGGGCTTCCTTGGACT	60074	360	(GCAA)4
"Aduranensis150	Aduranensis_large_rep_c541	CAACACCAATCATTCTCAACAA	58528	ATTTCCATGGATTTCCTCCA	59175	190	(GATCA)4
"Aduranensis151	Aduranensis_large_rep_c544	AGGGCGAAGGAGAAAGAAAG	59955	CTTGGCATCCGAGTCATCTT	60218	373	(GAAAGA)4
"Aduranensis152	Aduranensis_large_rep_c544	GGGAGAAGCGTAGGGAAGTT	59713	CTTCGCCCTTTTCTCTCCTT	59955	470	(GGAAAG)4
"Aduranensis153	Aduranensis_large_rep_c544	GAAAGGGGGAGGAGAGTACG	60067	CCGCCCCTCTCTCTATCTTC	60306	560	(GAAAGA)4
"Aduranensis154	Aduranensis_large_rep_c545	GGTGCTATGCATAAACCCGA	60857	GCGCCAAGATAGGAAAATGA	60175	183	(ATGA)4
"Aduranensis155	Aduranensis_large_c546	TCAATGGATGGAGAGAAGGG	60003	AAAGGCACCATAGAATTGCC	59046	418	(ATGA)3
"Aduranensis156	Aduranensis_large_c547	GGGGGAGTGAGGGTATGTAA	58715	GTCTCCACAAGGCAACCATT	59973	440	(AGG)4
"Aduranensis157	Aduranensis_large_c549	AGCTTGGCAAGAATGCTGAT	59985	GCAACTAACAAGAACACCTCGAT	59709	398	(GTT)7
"Aduranensis158	Aduranensis_large_c551	TCCTCTGCTGTCTTCCAGGT	59986	TGTTGGGATCACAGCAAAAA	60088	329	(TGC)5
"Aduranensis159	Aduranensis_large_c567	AGTTGACCCATTTACTGGCG	59993	CGGCATGTGATCAAAACAAC	59972	387	(GGA)4
"Aduranensis160	Aduranensis_large_rep_c568	CTCCTGAATGGTCCGTTGTT	59966	ACACCTAAGCAGCAAGAGGC	59644	81	(CTC)5
"Aduranensis161	Aduranensis_large_c576	TCTCATTGCCAAGACACTGC	59992	AACAACAAGGATCAGCCACC	59973	409	(TTG)7
"Aduranensis162	Aduranensis_large_rep_c582	GAATTGCCACACCCTCCTTA	59933	GAGATGGTGAAGGTGGAGGA	60048	518	(CCA)4
"Aduranensis163	Aduranensis_large_c594	GGCATCATTCCTCATTCTCAA	60029	CCTACCGTTGACATCTCCGT	59989	261	(AACC)4
"Aduranensis164	Aduranensis_large_c596	AGAATGTTGAACACCCTGCC	59973	GGTCTCACTCTTCCGCTCAC	59993	437	(CTT)5
"Aduranensis165	Aduranensis_large_rep_c598	TCACCTGCGACAAGTCTTTG	60025	TGATTGGTTTTCCACGAACA	59941	464	(CAG)5
"Aduranensis166	Aduranensis_large_c602	GTTGTGCATACGGACAGGTG	60032	CTAGAATTGAGCTTGCCCCA	60344	372	(AACTG)5
"Aduranensis167	Aduranensis_large_rep_c610	GAGGTGAGTGGAGAAGCCTG	59986	GGGGGTTTGAGAAGAAGAAA	58214	226	(TTC)6
"Aduranensis168	Aduranensis_large_rep_c611	CCTTCTTCTTCTGCTCCTGC	59308	TGCATTCCACACCAACTGAT	59967	121	(TGT)5	P
"Aduranensis169	Aduranensis_large_rep_c611	TTCTTCCTCCTCTTTTGCCA	59926	AATGGAGGGAAAGGAAATGG	60124	535	(CGC)5	P
"Aduranensis170	Aduranensis_large_c617	TCATTATCGCTCTCATCCCC	59998	TTTCACTCGCCGAAGAAGAT	59955	173	(TTC)4
"Aduranensis171	Aduranensis_large_rep_c619	GGCAACACCACTTTTTACCTTG	60779	GCTGGCCATTTTTCAGTGAT	60081	419	(TTA)4
"Aduranensis172	Aduranensis_large_rep_c619	ATCACTGAAAAATGGCCAGC	60081	TGGTGGCTTTGTAATAGTGCC	60011	489	(TTG)6
"Aduranensis173	Aduranensis_large_rep_c620	CAACACAACCCCTAACCCTG	60260	ATTCAAGCGATTCAAATGCC	60045	201	(CTT)5
"Aduranensis174	Aduranensis_large_c628	CTTGAACCCACCACGTTCTT	60005	AACAACAGGTTCAGGCTCAGA	59899	212	(TTG)4
"Aduranensis175	Aduranensis_large_rep_c629	AGAGTGGGAGCATGTTTTGG	60111	TTCCAGGTTGACGATTAGCC	60074	156	(TTATT)3
"Aduranensis176	Aduranensis_large_c630	TGGCGTGTTTGATGATCCTA	60073	GCCTCCTTCTCCTCAACCAT	60596	313	(AGC)6	P
"Aduranensis177	Aduranensis_large_rep_c631	GGGGGAAGAAAGGAGTGAAG	60045	TGAACCTGAAAGGCTCGTCT	59989	306	(AG)6
"Aduranensis178	Aduranensis_large_rep_c631	AGACGAGCCTTTCAGGTTCA	59989	CAAAGCGGAGTTTGTCCAAT	60110	520	(GTG)5
"Aduranensis179	Aduranensis_large_rep_c632	GGCCGGGAAGAAAGAATAGA	60522	AAACTCATCCCAACACGTCC	59827	184	(TTA)6	P
"Aduranensis180	Aduranensis_large_c636	ATAAGATGGAGTGTTCGCCG	60096	CTCACGTCCACGTCGTTTC	60302	112	(GGC)4	P
"Aduranensis181	Aduranensis_large_rep_c640	GGGGTCATAACCCAGAAGGA	61076	TGGTGGTGGAGAGTGGTACA	59997	432	(CAC)4
"Aduranensis182	Aduranensis_large_rep_c640	ACTACCCATCTCCACCACCA	60238	TAAGGGTGAGGGTAGGGCTT	59955	151	(CCA)4
"Aduranensis183	Aduranensis_large_rep_c640	TTCACAAGCCCTACCCTCAC	60111	GAGTGGGGAACGTAGTGGTG	60422	175	(CCA)4
"Aduranensis184	Aduranensis_large_c642	TCTTTTATTGCCTCCGCAGT	59845	TTCAAGAGGAAATTGGTGGC	60051	499	(AAAG)4
"Aduranensis185	Aduranensis_large_c642	GCCACCAATTTCCTCTTGAA	60051	AAAACTTGCAAAAGTGAGAGAGAGA	60102	492	(TC)6
"Aduranensis186	Aduranensis_large_c648	AGCAATGGAGGAAACTCGAA	59813	AACACCGAGAAGGGAAACAA	59569	430	(AAG)4
"Aduranensis187	Aduranensis_large_rep_c654	ACCCTTGCGTGAATTCTTGA	60636	ATAATGGGGATGGCAACCTT	60399	197	(CAA)4
"Aduranensis188	Aduranensis_large_rep_c658	CAGGCTGTTGGGGAAGAAAT	61370	ACCTTGGCAACCTTCACAAC	60012	156	(AAG)4
"Aduranensis189	Aduranensis_large_rep_c658	GTTGTGAAGGTTGCCAAGGT	60012	TTCGCCAATTCTCCACTACC	60074	443	(GGA)4
"Aduranensis190	Aduranensis_large_c661	CTGATGGAGGATTGGAGGAA	60003	GCCGGTTTATCTGAACGTGT	60000	521	(TCT)4
"Aduranensis191	Aduranensis_large_c661	ACACGTTCAGATAAACCGGC	60000	AGGACGAAAGACTGGGTGAA	59697	158	(TCT)11
"Aduranensis192	Aduranensis_large_rep_c663	GCAATATTGAATTGAACTTGGAA	58188	ACTGTGTGGGCTAAAATCCG	59993	286	(ATAC)3	P
"Aduranensis193	Aduranensis_large_c665	TTGGAGCATGGCATGTATGT	59955	GGACAAAGCACAAACCATCA	59547	301	(ATG)5
"Aduranensis194	Aduranensis_large_c666	GTATCAACGCAGAGTGGCCT	60285	AGCTCGCAGACAATGTGATG	60016	499	(TCTCCC)6
"Aduranensis195	Aduranensis_large_c668	TCAGAAAAGTCATCCGGTCTG	60239	GCTCGGTTTCTTCGTCTTTG	59993	295	(GTA)4	P
"Aduranensis196	Aduranensis_large_c673	GGCTATGGCGAAGAAATTGA	60175	TACCATCTCCCTGCCAACTC	60073	254	(GAA)4
"Aduranensis197	Aduranensis_large_c674	ACCATACGCAGGATTCCAAG	59955	ATTGGTGAAAAGCCATCGTC	59939	479	(GAA)4
"Aduranensis198	Aduranensis_large_c680	ACCCATCTATCGGTTAGGGG	60032	GGACATGTCTCCTCCCTTGA	60048	82	(GA)8
"Aduranensis199	Aduranensis_large_rep_c688	GCTAGCTGAGCCCAAATACG	60003	CAACCTCCCAGCCTTATTCA	60066	367	(AAC)6
"Aduranensis200	Aduranensis_large_rep_c696	CAGTGCAGTGGTAATGGCAA	60720	TGTTGGAGGAATTGGAGGAG	60042	159	(AGG)6
"Aduranensis201	Aduranensis_large_rep_c696	GTTGGCTTCTTCATTTGGGA	60051	GACTATCAAGCCGAGCGAAG	60118	208	(CAA)4
"Aduranensis202	Aduranensis_large_rep_c696	CTCCTCCAATTCCTCCAACA	60042	ACTTCCCCACCAATTCTTCC	60169	389	(GCC)5
"Aduranensis203	Aduranensis_large_rep_c697	CAGAGAAGCTCCCAGTGTCC	59986	TGCAGGTGTTTGTTCACCAT	60008	409	(GCT)5
"Aduranensis204	Aduranensis_large_c698	TGATAGGAAGCAAACTGCCC	60214	CGTTAAATTCTGCGAGGAGG	59839	308	(CAGG)4	P
"Aduranensis205	Aduranensis_large_c701	AACATACTCAACTCAATTCTGAAAAC	57187	GATGTGCCTTTCTTTGGGAA	60051	370	(AGCT)5
"Aduranensis206	Aduranensis_large_c704	TTTCTTTTCCTTTTCTTCTAGTTTCAA	59466	TGTGAACAGGAACAGGACCA	60129	364	(AG)7
"Aduranensis207	Aduranensis_large_c711	ATCACTGGAACGCCTCATTC	60081	TTTTGTCTGTCGTTGTTGCC	59740	323	(TTTC)4
"Aduranensis208	Aduranensis_large_rep_c715	TAACGAGTCTTGGGGTCCTG	60103	CCTCTTCGAGCATCACTTCC	59950	295	(TTG)4	P
"Aduranensis209	Aduranensis_large_c719	CACCCCCTTTTCCTTTTTCT	59433	GCCGTTGCTAGAGGTAGTGC	60044	304	(TTCTTT)5
"Aduranensis210	Aduranensis_large_c722	CCACCCTCTTTGCATTGATT	59933	AAGAAGAAGAACGGGGCAAT	60074	219	(AAACG)4
"Aduranensis211	Aduranensis_large_c722	CATTCATCGTTCGACTCCCT	60073	ACCCAGTGAAGAAGGTGTGG	60002	157	(TTC)5
"Aduranensis212	Aduranensis_large_c723	GCCATGGTGAAGCTCTTAGG	59836	TGGCCAGAAACACAATACCA	59964	304	(TAA)4
"Aduranensis213	Aduranensis_large_rep_c732	GCCGTAGCTACTCAGCCATC	60007	CGGAGGAAAATGAATCGAAA	60009	312	(TC)13
"Aduranensis214	Aduranensis_large_c735	GTCGAATGGGATGAATGACC	60143	GTATGATTATTCCCGCACGC	60318	203	(CAA)4
"Aduranensis215	Aduranensis_large_c745	TACAATGGCAAGACCACCAA	59964	TGATAGCGATGGTTCTTAACTCG	60619	237	(AT)6
"Aduranensis216	Aduranensis_large_c752	AGCTGGAAAAGCCAAAGGAT	60208	GCAGGAGAAGGAGTTGTTGC	59997	452	(AAAG)4	P
"Aduranensis217	Aduranensis_large_c753	CGTTCAACCAAAGGAAAAGC	59724	ACACGAACACCCTTTCTTGG	60005	523	(CGG)5
"Aduranensis218	Aduranensis_large_c756	ATGGTAATGACAGGTGGGGA	60050	GCAAAAATCGGAGAGTGCAT	60221	177	(CGGGT)3	P
"Aduranensis219	Aduranensis_large_c764	ACTAAAAGAGTTGCCGGGGT	59998	CAAGCAACCCTACAGGAAGC	59875	440	(CAA)5
"Aduranensis220	Aduranensis_large_c767	GGAACGGAAGAAGAGAAGGC	60328	AGTTCCGGTGAAGTTTGTGG	60005	263	(GGA)6
"Aduranensis221	Aduranensis_large_rep_c768	AGAAGTGCACTGGTTGTCCC	60159	CCCATCAGAGGGAAAGTTCA	60042	284	(CAC)5	P
"Aduranensis222	Aduranensis_large_c776	CGAACTCCAACCATGTTCCT	59966	TGATAGCCTACAATTGCCCC	59923	598	(AAC)5
"Aduranensis223	Aduranensis_large_c778	CTCAACGCACCTGATGAAGA	59984	CATACCTAACGCAGCAAGCA	60037	175	(GA)6
"Aduranensis224	Aduranensis_large_c781	AAAAGATGATGGTCGGCAAC	59939	ATGACTCCTCGCAAATGTCC	60081	219	(CAA)4
"Aduranensis225	Aduranensis_large_c782	ATGAGTGGCGAAAAGGAAAA	59685	ATATTGGAATCCCACCACGA	60014	268	(CTCCTT)3
"Aduranensis226	Aduranensis_large_rep_c787	GATTGACGCCAAAGGAAAAA	60053	AAGTCAGGGTCATTGCAACC	59973	133	(AAAG)4	P
"Aduranensis227	Aduranensis_large_rep_c809	ATAGGCCTACTGGACCTCGG	60476	GGATCACCATAACCACCACC	59910	106	(GGT)6	P
"Aduranensis228	Aduranensis_large_c815	GGAAGCCGGAACAATATCAA	59901	TCAGATTGTCACAAGGCAGC	59992	472	(ATC)4
"Aduranensis229	Aduranensis_large_rep_c817	GAAATCAGCATACAGCCCGT	60103	GCAGTGGTATCAACGCAGAG	59470	397	(CCATCT)3
"Aduranensis230	Aduranensis_large_rep_c818	CATCACCATCACCTCCTCCT	59920	ATCCATATCCTCCACCACCA	60011	267	(GGT)5
"Aduranensis231	Aduranensis_large_rep_c818	TGGTGGTGGAGGATATGGAT	60011	CAGCTACTGCTGGTGGTGAA	60049	254	(TTC)5
"Aduranensis232	Aduranensis_large_rep_c818	GCCGCCATACCATTACTCAT	59813	CATTCCGGTGGTGAAGAACT	59966	296	(CCA)4
"Aduranensis233	Aduranensis_large_rep_c818	CCACCACCAAAGAAACCCTA	59824	GATGAGGGTGTGGATATGGG	60011	134	(CAC)4
"Aduranensis234	Aduranensis_large_rep_c820	CTTCAAAGAGGAGCACCCTG	59982	AGACTTGGCAATATGGTCGG	59955	262	(AAG)7
"Aduranensis235	Aduranensis_large_c823	CCATCGTCGTCTTCTTCTTACC	60130	GGAGTGACTCTGGAAGTGGC	59841	146	(TTAA)4
"Aduranensis236	Aduranensis_large_c833	TCCAAAAACAATGTTAAGAAGAACA	59157	GCCACCTTGGTTTTGTGTTT	59875	200	(AAG)4
"Aduranensis237	Aduranensis_large_rep_c840	GAACCAAGAAATGAAGGCCA	60051	CTTCGGTTCACCCAATTGAT	59790	524	(TTG)10
"Aduranensis238	Aduranensis_large_rep_c841	AACCATCATCAACCACCCAT	59910	TATTGCCCAAAGGTGGAGAC	59933	542	(GAA)4
"Aduranensis239	Aduranensis_large_c843	AGGAGCTTCCGTAATCGTCA	59836	CGAGAGCAACGACCTCCTAC	60012	248	(CTC)4
"Aduranensis240	Aduranensis_large_c851	GGCACCAGAGTTCTTTCTGC	59997	CGGTGGTGGATCTATTGCTT	59955	302	(GCA)7	P
"Aduranensis241	Aduranensis_large_c853	TAACAAGGCCCTCACTCTCG	60388	GCTGGGCCACTATGATGTTT	59962	517	(AAACA)3
"Aduranensis242	Aduranensis_large_c862	GGCAAGGAACAAGCTCACTC	59997	AGCGAGCACTCGACAAGACT	60352	148	(AGC)4	P
"Aduranensis243	Aduranensis_large_rep_c870	ATTAGGATGATGTGGCGGAG	59917	AGAAACCGAAGCGAACAAGA	59993	196	(CTGAGA)4
"Aduranensis244	Aduranensis_large_rep_c870	TGTTCGCTTCGGTTTCTTCT	59993	ATTGGACGGTTTTCGATGAG	59933	179	(CTGATT)3
"Aduranensis245	Aduranensis_large_c877	GGGGAAGAGAGGGTATTTGC	59903	GAAAGCGTTACCTTGCTTGC	60025	315	(GAA)4
"Aduranensis246	Aduranensis_large_c877	CTGCATTGATAAGGAGGGGA	60029	TACTTCCTCCTCTGCTTCCG	59569	297	(GAA)4
"Aduranensis247	Aduranensis_large_c893	CCCAAGGTTGCTAAACAGGA	60103	CTCTTCTTGCCGAATCCAAC	59813	110	(AAG)4
"Aduranensis248	Aduranensis_large_rep_c904	GAGGGAGCTTGAAAACATCG	59813	AATGGCACCACTAACAAGGC	60000	175	(ATC)7
"Aduranensis249	Aduranensis_large_c912	CGTCGCTTTTCGTTTCTTTC	59996	AGGAATGTAGGGAGCAGGGT	59957	294	(TCT)4
"Aduranensis250	Aduranensis_large_c913	GGATCAGGAGGTGCTCGTTA	60218	CAACAGATCAAAAGGTCGGC	60636	212	(TGGA)4
"Aduranensis251	Aduranensis_large_rep_c931	TTGTGTGCATCGAAAATGCT	60265	ACTCATCATCACCACCACCA	59801	167	(TCA)6
"Aduranensis252	Aduranensis_large_rep_c931	CGTCTCATGATGATGGTTGG	59918	AATCATTTTCAACCGGCAGT	59434	346	(TGT)5
"Aduranensis253	Aduranensis_large_c955	CACCTAGGATGGAGAGCCAA	60210	CAGTTGATCCCCCTCAAAGA	60042	391	(CCAATT)3
"Aduranensis254	Aduranensis_large_c959	GTGAGTTGTTGCCCCATCTT	59973	CAAGGCGGTAATCCTAACCA	59953	157	(TTG)4
"Aduranensis255	Aduranensis_large_rep_c960	GGCTGATCACAGTTCCCATT	59934	GGATTGATATAGCCGCGAAA	60026	500	(GAA)5
"Aduranensis256	Aduranensis_large_c961	CCGGGCTCTCCTGAAGTTAT	60590	ATTATCATGGCCTTGCTTGC	60067	278	(ATGCCA)3
"Aduranensis257	Aduranensis_large_c963	TCAAAGGACAACTTTCATTCACA	59640	ACATTGAACGTGGAATTGGG	60615	144	(AG)6
"Aduranensis258	Aduranensis_large_c968	CTCCTCAGCCCCAATATCAA	60029	TCCTTTTTGGCATAGCCATC	60038	323	(CAT)6
"Aduranensis259	Aduranensis_large_c971	TTTATGAATGCCAACCCCAG	60692	TGGTTATGGCATGGTGAAAA	59786	86	(CAC)4
"Aduranensis260	Aduranensis_large_rep_c973	TGTTCCCAACTTTTCCGTTC	59948	CATTACGGCGAGGAGAAGAG	59971	279	(TCT)6
"Aduranensis261	Aduranensis_large_c986	CCTCAAGTCCAGTCACAGCA	60022	TCAACGCAGAGTGGGGAT	60205	398	(CCCAAC)3
"Aduranensis262	Aduranensis_large_c993	TGCGAAGAAAGAGTGATGTGA	59581	GGAAGCCGTAATGCCAAGTA	60096	233	(TAT)5
"Aduranensis263	Aduranensis_large_c995	AGGCCAGTGTTTCTTTGGTG	60149	GCATCAGCTACTACCAGGGC	59866	87	(TGATCA)4
"Aduranensis264	Aduranensis_large_c1004	TGTGTTTCCGTTATGGGGTT	60088	TTATGCCAATCTATGCCCGT	60310	310	(GTG)4
"Aduranensis265	Aduranensis_large_c1007	AGAAGCTTACGGGGGCTAAG	59871	TTGCATCTCATTGTGAACCC	59502	330	(TACAA)3
"Aduranensis266	Aduranensis_large_c1019	GTGGAGGTGGCGAATAAATG	60331	CTCTGACGGTTTGAAGAGGC	59989	226	(AAGC)4	P
"Aduranensis267	Aduranensis_large_c1023	CACATAAAAGTTTCCATATTTCTCCA	59708	TCTCGCAGGAGGAAATGTCT	59950	371	(TACA)3
"Aduranensis268	Aduranensis_large_c1030	CAAAGCAACCAAGAACCGAT	60110	TTTCGCAGCTTCCTCAATTT	59960	466	(ACA)4
"Aduranensis269	Aduranensis_large_c1032	TACCCTTAACATGGTCCCCA	60044	GAGCTGTTCCAATGCCAAAT	60081	389	(TAC)4
"Aduranensis270	Aduranensis_large_c1054	TTGGGAACCGAAATGAGAAG	60044	GCTTCCAAGACCACCAAGAC	59703	155	(ACA)4
"Aduranensis271	Aduranensis_large_rep_c1057	GGCTCGGCCTTAACTTCTTT	59856	GTGAAAAGGAGGGGGAAGAG	60045	155	(GCT)5
"Aduranensis272	Aduranensis_large_rep_c1057	CTCTTCCCCCTCCTTTTCAC	60045	TGGTGAGGACATGCCAATTA	59924	522	(TTC)5
"Aduranensis273	Aduranensis_large_c1062	GGGGAGAGAGAAAAGAGTCCA	59803	GATTTGGTGCAAGAAAGGGA	60051	185	(CAA)5
"Aduranensis274	Aduranensis_large_rep_c1065	TGACATGACTCACTGAATAAACCA	59540	TGCGTGAATATGCCGAATAA	60059	301	(AAG)6
"Aduranensis275	Aduranensis_large_rep_c1065	AGTCCGCGATTTGATTTTTG	60074	AGCAGTGGATGGGTTTTCAC	59973	198	(TGG)8
"Aduranensis276	Aduranensis_large_c1067	TGTTTCGCATGTTTGTTGGT	60011	TTGGGATATAGGAGCAACGG	59916	160	(TGTT)4
"Aduranensis277	Aduranensis_large_c1070	GGGAGAACATTAGGGGAGGA	60264	TGAGGGACGATTTGAGATCC	60011	290	(TCTGGT)6
"Aduranensis278	Aduranensis_large_c1079	TGGTGTGTTCTTGTGCAGTG	59316	GCTGCTCAAGCCTCAAATTC	60103	340	(GAGTG)3
"Aduranensis279	Aduranensis_large_rep_c1080	TCTTTTCCACTCCGCTTGAG	60508	GGAATGGAATGGAATCAACG	60133	133	(CATTC)10
"Aduranensis280	Aduranensis_large_rep_c1094	TACAAAGCGGCACTTCTTCC	60386	TTTCTTTGGTGGTGGAGGAG	60081	173	(CAC)4
"Aduranensis281	Aduranensis_large_rep_c1094	CCACCAAGGAAGCCTTACAA	60103	GTCCTCTCCAGAAGCACCAC	59841	242	(CCG)5
"Aduranensis282	Aduranensis_large_rep_c1094	TCCTCCACCACCAAAGAAAC	59943	ATTCCAGCCTCGCTTTTGTA	59845	264	(CAC)4
"Aduranensis283	Aduranensis_large_c1095	GCCGGGGGTTCAGAATTA	60801	CATGCATACACATTCACACACA	58918	96	(ATG)4
"Aduranensis284	Aduranensis_large_c1098	CACGAATTATGCAAGGAGCA	59833	TATCCCACAAGCATGGTCAA	59924	301	(ATTTA)4
"Aduranensis285	Aduranensis_large_c1103	GAAAGCCCACCATTGAAGAA	60051	CCTCATTCACCGTTACCACC	60232	210	(GAA)6
"Aduranensis286	Aduranensis_large_c1104	ATGGCACGTGTGTTGATGAT	59845	CAGGCTCAATTCATTCAAACC	59560	456	(TTG)4
"Aduranensis287	Aduranensis_large_c1107	TCCTTCTTCTTCTTCTCCTCCA	59571	TCCATTTGCAAGAAGGCTCT	59955	118	(AAC)5
"Aduranensis288	Aduranensis_large_c1107	TTGCAAATGGAAGAAGGGAG	60184	TTTTGTGGGATGACGTTTGA	59941	155	(TTG)4
"Aduranensis289	Aduranensis_large_rep_c1108	TGTCTTAGCTGTGGCACTGG	60049	CCTTGTTGTCTCCACCACCT	60002	421	(ATT)4
"Aduranensis290	Aduranensis_large_c1122	CGAAACTGCTCCTTTCTTCG	60125	ATTCCGACAAACAACTTCGG	59971	378	(TGC)4
"Aduranensis291	Aduranensis_large_rep_c1131	TTTGTTTGTATGCTGCTGGG	59729	CATTGGAAGCAGATGGTCAA	59648	346	(GTT)7
"Aduranensis292	Aduranensis_large_c1137	AGGGTATGCACGATCACACA	59992	GGGGAGGACACGTAGTCAGT	59027	489	(TCTT)5
"Aduranensis293	Aduranensis_large_c1147	GCTGCACTGGAAGAAGAAGAA	59749	GCGATGTTCTTGCCACTTTT	60257	86	(GAG)5
"Aduranensis294	Aduranensis_large_c1156	GCAAGCCTATATCTGCCGAG	59967	TTCCACCTTGATTAGGCAGG	60066	431	(TTTC)4
"Aduranensis295	Aduranensis_large_c1159	ATGCCGCTCTGTAATCTGCT	60007	CCCACTGGGAGACCTTAACA	59959	427	(TCAC)5
"Aduranensis296	Aduranensis_large_c1167	ACAAATTTCTTCACCGCCAC	59978	AGGAGGTGAAGGTTGGGTTT	59834	115	(CCA)4
"Aduranensis297	Aduranensis_large_c1170	AAATCCACCAGACCAGTTGC	59973	GACGACCACGGACGACTTAT	59997	299	(CCA)5
"Aduranensis298	Aduranensis_large_c1170	AATGGAGGAAGGAGGAAGGA	60008	TGCAATTGTTGGTGTGTTGA	59563	81	(AAGA)3
"Aduranensis299	Aduranensis_large_c1178	GCAAACTAACGAACACCCCT	59101	CTCTCTTGGATTCGGCTTTG	59948	145	(TC)6
"Aduranensis300	Aduranensis_large_c1193	AGGAAGTGGTTCTGGTGGTG	60002	CAACCCAAAACGATAATTGGA	59685	281	(AGCT)3
"Aduranensis301	Aduranensis_large_c1198	TGTAGCAGCTCTGATGGTGG	60008	GGCAAAATAGTTGCCCAATG	60323	429	(TGT)5
"Aduranensis302	Aduranensis_large_c1202	AACACACACTTCTGCAACGC	59953	AGCTTGATGATCAGAAGGGC	59390	182	(TTA)4
"Aduranensis303	Aduranensis_large_rep_c1203	TACGGCGGGAATACTTACCA	60335	ACTGTTGGAAAGGGTGTTGC	60012	120	(ACA)6
"Aduranensis304	Aduranensis_large_c1205	AACCCTTAAGAAGTGGGCGT	59998	CTGGGTTTGAGGGTGTGACT	60002	273	(ATTCTG)4
"Aduranensis305	Aduranensis_large_c1210	CAGCCCCATTGCTATGATTT	59923	GGGGAAGAGAGAAGGGAAGA	59749	230	(GA)8
"Aduranensis306	Aduranensis_large_c1222	CTGGTGTGGCAACAACATTC	60008	GCTCTTGCTAAGTTGAATACGGA	59932	364	(AGCATG)4
"Aduranensis307	Aduranensis_large_c1225	GCTATAGTTGTGGCCCGAAA	60096	GCTAGTGATAGGCTGGTGGC	59866	388	(CTGT)4
"Aduranensis308	Aduranensis_large_c1226	TGTTTGGTGATGCCAAAGAG	59691	TCTCGATCTGCTCCACCTTT	59950	434	(AAAT)5
"Aduranensis309	Aduranensis_large_c1227	CCAAAGCTGCGGTTTCTAAG	60011	TAAAAGCCAGGTCAAGCAGC	60523	451	(TATTT)4	P
"Aduranensis310	Aduranensis_large_rep_c1228	GGGAAGCATAGGGATAGGGA	60245	TCGCGAGCTCTTCTTTCTTC	59978	198	(GAGAGG)4
"Aduranensis311	Aduranensis_large_rep_c1228	GAAGAGCTCGCGAGAAGAAA	59978	CTTCGCCCTTTCTCTCCTTT	59955	105	(GAAAGG)4
"Aduranensis312	Aduranensis_large_rep_c1236	TGAAGTTGAAAGTGCTGATGC	59065	TCTCTGAAAACCTCTGGCGT	59989	440	(AGA)6
"Aduranensis313	Aduranensis_large_c1242	AGACAAGGGGAGAGTGCTCA	59986	ATCCCATGGATGATGGTGAA	60964	322	(TTTA)3
"Aduranensis314	Aduranensis_large_c1243	TGAAAATGTGTCCGAACCAA	59941	AGGCCATGAGGGAAAAGAGT	60074	356	(AAG)5
"Aduranensis315	Aduranensis_large_rep_c1244	ACATGGCAACGATGAAAACA	59972	CGGTGGAACCAAGAACACTT	60005	155	(GAA)6	P
"Aduranensis316	Aduranensis_large_rep_c1251	ATCCAAGCAGTGTTGATGGA	59090	AATGTGAGGCTGCACACAAG	59905	284	(GAT)7
"Aduranensis317	Aduranensis_large_c1252	TGCATGGGTTCTTTTCAACA	60088	AACCCAAAGAATTGCAGGTG	59971	229	(TTGGGC)4
"Aduranensis318	Aduranensis_large_c1263	TGTTGTTTGGTTTTGTGTTGG	59372	TCACAGCTGAAATCAAACGC	59995	179	(TA)6
"Aduranensis319	Aduranensis_large_c1270	GCTTCAGCTTTGTTCTCGCT	59904	GCTGAGGCTCACAAAGGAAC	59997	249	(AATT)4
"Aduranensis320	Aduranensis_large_c1277	GGCGAAGAGGAAGAGAAGGT	59957	TCAAAGCAACCACAAACCAA	60127	369	(CTT)5
"Aduranensis321	Aduranensis_large_rep_c1279	GCATTGCCAAACACATTCAC	59979	ATAAACGACGACAGGGTTGC	60000	290	(TCT)5
"Aduranensis322	Aduranensis_large_rep_c1280	TGAACAGACAAAGACGACGC	60032	GGGACAGAAACTCAGCCAAA	60232	157	(GACG)3
"Aduranensis323	Aduranensis_large_c1299	CTTTGATGCATGTGTTTGGG	59964	CATCAATCAATTTCCCCCAC	59991	287	(TC)6
"Aduranensis324	Aduranensis_large_c1303	GTTAATGGAGGCGCTACGAG	59867	TATTGGCGCATTTTTAAGCC	60062	425	(TAA)4
"Aduranensis325	Aduranensis_large_c1314	AGCGATGCAACTGATGACAG	60016	CAAGCACTCAACGAACCTCA	60025	168	(GAT)5	P
"Aduranensis326	Aduranensis_large_rep_c1320	ATACAGGCGATGAAACGACC	59962	GCTCGGTATGCGTATGACAA	59718	244	(CCATCT)3
"Aduranensis327	Aduranensis_large_c1324	TCGGGAACGGTTACTACCAG	59986	CGTTTGAAAGCAAACCGAAG	60772	401	(TTA)5
"Aduranensis328	Aduranensis_large_c1327	CGTTTTGAAGCGTGGAATTT	60110	GGAACCGCCTAGATTGTGAA	60074	183	(AAC)5
"Aduranensis329	Aduranensis_large_c1329	CCAAAGTGTGCAGGATGATG	60112	TTGCGGACCAAGAACATACA	60111	244	(GA)7	P
"Aduranensis330	Aduranensis_large_c1330	TTCACTGCGAAAGGGATTCT	59813	TCCGTCGAGGAGTCTGAAGT	59986	376	(AGC)6	P
"Aduranensis331	Aduranensis_large_c1333	GCTTCTGACTGGAGGATTCG	59950	AACTGTCCCATGTGTAGGGC	59851	498	(GAA)6
"Aduranensis332	Aduranensis_large_rep_c1335	ACTTCTCCCCTTTCTCGCTC	59957	GCTGGAGTTCCCTCTCCTTC	60336	347	(GGT)6
"Aduranensis333	Aduranensis_large_c1336	TGAGCAATAGTGACCTTGCATT	59775	CACCGACAACCTAGGCGTAT	60015	583	(AT)6
"Aduranensis334	Aduranensis_large_c1337	GGTTGGGGTTGTGGTTGTAG	60126	TCCGTAACCTCGTCTTCCAC	60111	105	(GTT)5
"Aduranensis335	Aduranensis_large_c1339	CCATGGTGGCCACTTATTCT	59813	ATCATGGGAGGTGGATTCAA	60135	81	(TCT)5
"Aduranensis336	Aduranensis_large_c1349	TTGATGAACAGGTTGAGGGA	59059	GCCACAATTAGCGTCATCCT	60103	238	(GGGTTG)4
"Aduranensis337	Aduranensis_large_c1364	CCCAACATCAGGGGAATTTT	60910	CAGAAAGGGTGCTGGTGATT	60111	301	(ATGT)3
"Aduranensis338	Aduranensis_large_c1364	GCTTGTGTGGCTGATTCAAA	59847	GGGGATGGAAGAGAGTTCTG	58664	159	(CAT)4
"Aduranensis339	Aduranensis_large_rep_c1367	CTTCTCCCTGCACCTCTTTG	59982	CTGAGGCTGTTCTTTGAGGG	59982	548	(TTCTCC)5
"Aduranensis340	Aduranensis_large_rep_c1370	TGTGTGGACACAACTCCGTT	60047	CACGCCTATCTGAAATTCCC	59528	244	(ATAA)3
"Aduranensis341	Aduranensis_large_c1371	CTCAGTCTTCGGTGCTAGGG	60005	CACTGCAAAGGTTTTGGGTT	60008	446	(TCA)4
"Aduranensis342	Aduranensis_large_c1377	AGCCCTATGGCCAAGAAACT	60096	TTGTTGATTCCTACCGCCTC	60074	80	(GGA)5
"Aduranensis343	Aduranensis_large_rep_c1382	GTGGCTGAGGAAGACACCAT	60120	TGCAACCATCCCCATTATTT	60016	211	(TGA)4
"Aduranensis344	Aduranensis_large_c1384	TATCAGAACCCCTCGGTCAC	59927	GTTTCCCTTCTCCCTCCTTG	60045	342	(CT)6
"Aduranensis345	Aduranensis_large_rep_c1396	CGCCCATCAAAGAACAGAAT	60074	GCATGCTGAACCACTTGTGT	59758	101	(CCA)5
"Aduranensis346	Aduranensis_large_c1398	GTTGAAAAAGGGCGACAAAA	60089	CCTTCACCCACCACTGATCT	59962	324	(AGC)5
"Aduranensis347	Aduranensis_large_rep_c1400	CCTCTTCCACCACAAGAAGG	59691	AAGGCTAGGGTGTGGTGATG	59989	419	(TGC)5
"Aduranensis348	Aduranensis_large_c1409	AAACAAGGCTTCCCAAGGTT	59976	CGCTTCACTTTGAAAGAGGG	59986	222	(TTTC)3
"Aduranensis349	Aduranensis_large_rep_c1414	TTTTCCACACCCTCTCAACC	59943	CTGAGGAAGAGCCATGAAGG	59943	220	(TCT)5
"Aduranensis350	Aduranensis_large_c1419	TCCACTCCTCAACCAGAACC	60088	AGCGACGCCATCTCTAAAAA	59982	349	(CTC)6	P
"Aduranensis351	Aduranensis_large_c1424	GCTGGGTCACCATCAGATTT	59934	TAATTTCTGTCTGGCACGGA	59272	282	(TTCTCA)3
"Aduranensis352	Aduranensis_large_c1428	ATCCATCACTAAAATGCGGC	59929	TTCATAGCGTCTTTCGTTGTG	58978	101	(TA)6
"Aduranensis353	Aduranensis_large_c1439	AAGGAAAATGAAAGGAGGTTCA	59110	GCAGTTTGGAAAAATTGGGA	59916	449	(GAG)9
"Aduranensis354	Aduranensis_large_rep_c1446	TTTTTGCCCTTGGTTCTGTC	60088	GCAAAAGGCAAAGAGGAAGA	59569	196	(TTTTCT)5
"Aduranensis355	Aduranensis_large_c1454	TTTGGAACACAGGTGGACAA	59976	CATCTCAGAAGCAAGTTGGATG	59875	194	(TCA)6
"Aduranensis356	Aduranensis_large_rep_c1464	CCAGTGCAGACCTGCTTGTA	60049	CCGAAACATGTTCTCAAAGACT	58370	106	(ATT)5
"Aduranensis357	Aduranensis_large_c1475	CGCAGCATTTTACTACGCAA	60038	CATGCCTCCTCCTTATCCAA	60029	213	(GACGAA)3
"Aduranensis358	Aduranensis_large_rep_c1479	CGCTTCTTCTTCAGAAACCG	60125	GCCGAAGAATGCTTTGTTGT	60257	224	(TCT)19
"Aduranensis359	Aduranensis_large_c1480	ACGTGATCACAACAGAGCCA	60319	CCCAAAAGAGAAAGAAGGGG	60040	359	(ACC)5
"Aduranensis360	Aduranensis_large_c1480	CCCCTTCTTTCTCTTTTGGG	60040	TGTTGAGGCTTGAAGAACCA	59415	174	(TAA)4
"Aduranensis361	Aduranensis_large_rep_c1482	GACAGGGACGGAACATGAGT	59969	CGTGGGAGAAACAACAACAA	59585	352	(TTG)23
"Aduranensis362	Aduranensis_large_c1483	GGGGTGGGAAAGAAGAGAAG	60045	CCATAGCCATACCTTGGTGG	60206	207	(AGC)6
"Aduranensis363	Aduranensis_large_c1485	AATTGCGATTATGGGCTCAC	59929	GCCTCATCAGGTGGGATAGA	60034	286	(GAA)4
"Aduranensis364	Aduranensis_large_c1493	TGGGACAAGGAGAGGAAAGA	59773	TGCTCTGTGATTTTTGTCGG	59840	158	(ATGGA)3
"Aduranensis365	Aduranensis_large_c1503	CTACCTCCAACATCCTCCTCC	59943	TGTAGGGTTTCTTTGGTGGTG	59877	232	(GCC)4
"Aduranensis366	Aduranensis_large_c1503	ACCACTCTCCGACTCCGAC	60260	TAGGGTTTCTTTGGTGGTGG	59824	194	(CTC)4
"Aduranensis367	Aduranensis_large_rep_c1505	ATCGGTCGCCCTCAAAGT	60622	TGCGAACTCGAACAGTGAAC	60032	216	(CCGT)3
"Aduranensis368	Aduranensis_large_c1516	CCACGTCAAAACCACCTCTT	60005	TGGCAGCCTATGGAGAAGAT	59797	136	(CATCT)4
"Aduranensis369	Aduranensis_large_c1519	TCGGCTTTACTCACTGGCTT	60015	ACGAAATAATTGGCACGAGG	59960	284	(TC)6
"Aduranensis370	Aduranensis_large_rep_c1527	TTTTTCTCTGTCAATAACAGCAAT	57250	TGGTGGTATAAGGGGTGGAA	60044	174	(TTTTA)4
"Aduranensis371	Aduranensis_large_rep_c1554	TGCAGGCATTATTTGGATCA	60035	GACTGGGTACATGCACAAGTTT	59032	344	(AAT)4
"Aduranensis372	Aduranensis_large_c1556	ATCAGATACCCTTTCCCGCT	59925	TTACAAGAAGGTGATGGGGC	59933	355	(CTT)5
"Aduranensis373	Aduranensis_large_c1563	CGAACCAATTTTGCTCCAAT	59938	AGGAGCACCGAGGATTTGTA	59694	223	(AAAAC)3
"Aduranensis374	Aduranensis_large_rep_c1565	AATCCTTGGAAAACAATGCG	59938	GAGAACCCCATATCCCGAAT	59981	229	(AAG)5
"Aduranensis375	Aduranensis_large_rep_c1567	TTTCGTCTTCTTCGCCTGAT	59955	AGCTTCACTCTGTCACCTTGG	59509	316	(ATG)7
"Aduranensis376	Aduranensis_large_c1571	GGGCGTTCTCAAGAAATCAA	60192	CCTGTTAGGGGTTTTCACGA	59964	110	(TC)6
"Aduranensis377	Aduranensis_large_c1581	AGACCACACCAAACCAAACA	58879	GTGACGGGTGAACAGTTCCT	60009	101	(TC)8
"Aduranensis378	Aduranensis_large_rep_c1587	CCAAGGATTTGGCACTCATT	59933	CCCCATAAAACAAGCAATCA	58480	241	(TTTTA)3
"Aduranensis379	Aduranensis_large_rep_c1593	GCTTGTTGAGAGGGTGAAGG	59844	TCATTTTGTGGCACACCACT	60008	303	(GGT)4
"Aduranensis380	Aduranensis_large_rep_c1594	GGTGATCCCAACTTGCACTT	59973	AACCAAGCAACGCAGAAAAA	60782	198	(GAT)5
"Aduranensis381	Aduranensis_large_c1595	TTGTGCTCACTGAATCCGTC	59837	GCCAGCCAAGAGAACAAGAC	59997	244	(TTC)5
"Aduranensis382	Aduranensis_large_c1597	TGGGAGGATCAACGAGAAAC	60050	GTCGAAAGAGGAAAACACGC	59859	186	(TCTA)3
"Aduranensis383	Aduranensis_large_rep_c1599	AGAATAAACCCGAGTGCAATG	59101	TCCATTCAATTCCATTCCGT	60133	152	(TGGAA)5
"Aduranensis384	Aduranensis_large_rep_c1599	GAGTGCAATGGAATGGAGTG	59090	CCATTCCGGAAGTTTCCATT	61042	180	(GAATG)3
"Aduranensis385	Aduranensis_large_rep_c1599	GAATGGAATGGAACGGAATG	60133	ATTGCAATCGAGTTGAATCC	57608	124	(GGAAT)6
"Aduranensis386	Aduranensis_large_rep_c1599	AAATGCAATGGATTCAACTCG	59952	ATTCGTTCCATTCCGTTCC	59741	154	(GGAAT)4
"Aduranensis387	Aduranensis_large_c1601	AAAGTACTCGCGACCAGCAT	59904	AGTGGGCTTTCGATTTCTGA	59813	174	(GAG)5
"Aduranensis388	Aduranensis_large_c1606	TCACCATCATGAAACCCAGA	59893	GCTGCTTCCATTTTGTCCAT	60081	224	(GCT)5
"Aduranensis389	Aduranensis_large_rep_c1615	AGGAACCTCTTCCGGTGATT	59935	TGACCGGAGGAAGAAGAAGA	59920	160	(TTC)5
"Aduranensis390	Aduranensis_large_rep_c1627	GCTTAGAAAAGAAGGGCCTCA	59973	CGGAGAGTGGTACACTGGGT	60026	131	(ATC)4
"Aduranensis391	Aduranensis_large_rep_c1631	AGACGGAGGAGGTGGAGACT	60258	CAGCCAATCCCATGAAAGTT	59933	253	(TGG)5
"Aduranensis392	Aduranensis_large_rep_c1644	GGGTCCCTAATGGCCTCTAC	59789	TAGTATGGTGGAGGTGGGGA	60187	176	(CCA)6
"Aduranensis393	Aduranensis_large_rep_c1652	CCATTCCACTTCATTCCGTT	59790	TCGAATGGAATCACCAAGTG	59496	89	(TCCAT)7
"Aduranensis394	Aduranensis_large_c1670	CATGCTCACAGGCACAAGAT	59862	GCTGCCAAGATGATTGGATT	60043	488	(AGC)4
"Aduranensis395	Aduranensis_large_c1671	GTCGTATGCCACCTCCAACT	59997	TGTCCATCGTCGTCTTCTTCT	59859	331	(AATT)4
"Aduranensis396	Aduranensis_large_rep_c1673	AGTCTCCACCCCCACCTAAG	60363	ATGGAGATGGAGGAGGAGGT	59889	157	(CTC)4
"Aduranensis397	Aduranensis_large_rep_c1673	TCCATCTCCATCTCCTCCAC	60008	ATGAGTAATGGTATGGCGGC	59813	358	(CAC)4
"Aduranensis398	Aduranensis_large_rep_c1673	ACCTCCTCCTCCATCTCCAT	59889	TGAAGGGGAAGGAACTGAGA	59773	377	(CCG)5
"Aduranensis399	Aduranensis_large_rep_c1674	GAACGCAATTCCTCAAGAGC	59962	CTTAGGAGGCGGAGGAGAGT	59972	307	(ACCCAA)3
"Aduranensis400	Aduranensis_large_c1678	AAGGAGGAGCTGCAAAGGAT	60349	CTTTTGGGAGAAGAATTGCG	59817	131	(TG)7
"Aduranensis401	Aduranensis_large_rep_c1693	TGGGGGAGGTGATTTGTAGA	60309	CACCTCCACCTTCACCATCT	59962	104	(TGG)4
"Aduranensis402	Aduranensis_large_c1697	AACACTCCGATGGAATCGTC	59934	CTAGTTTCACCAACGGAAGAGT	57548	208	(AAT)4
"Aduranensis403	Aduranensis_large_rep_c1712	ACAGGAGTGATGGCCAAAAG	60111	GAATCACCGTGAATGGCTCT	60081	189	(CT)7
"Aduranensis404	Aduranensis_large_rep_c1715	TCGCTCTCACCAATCACAAC	59837	TGGATAGCATATAAAACAATGCAAA	59799	153	(TC)13
"Aduranensis405	Aduranensis_large_rep_c1721	ACTGGTTTAGGGTGAGGGTG	58914	CCTCCACCTCCTAAGAAGCC	60204	119	(GGGTGA)5
"Aduranensis406	Aduranensis_large_rep_c1722	AATCAAGCAGGATGGTGAGG	60073	GCCATAGTAGCTGCCAGTCA	59054	299	(GATGGG)3
"Aduranensis407	Aduranensis_large_c1726	CCCGTCTTCCAAATCAAAAA	59910	GTACGTAAAGCCGTAGGGGG	60731	187	(TC)6
"Aduranensis408	Aduranensis_large_rep_c1728	AAATGGCATCCATCTTTTGC	59907	CAACCAAGGAGGTTGTTGCT	60149	328	(GATGGG)3	P
"Aduranensis409	Aduranensis_large_rep_c1730	AACAAAAAGAAGGAAGGCGG	60584	GATGACAACAGCTTGCTCCA	59992	119	(GCCACC)4
"Aduranensis410	Aduranensis_large_c1731	AGAGCAATTCCCGAGAAACA	59813	CGTGCATGGGAAGGAACTAT	59955	212	(GAG)5
"Aduranensis411	Aduranensis_large_c1734	CGCCCTATGTCGATGATTCT	60059	AAAGAAAAGTTTTGCGGGTG	59244	511	(GGT)4
"Aduranensis412	Aduranensis_large_rep_c1750	CTTAACCTCGCAGAAGCCAC	60015	ATCCTGCTCTTGCAAATGGT	59700	168	(ATA)5
"Aduranensis413	Aduranensis_large_rep_c1754	GTAGGGAGGAGGTGGTGATG	59380	AAACCTTGTGATCCTGCACC	59973	155	(TGG)4
"Aduranensis414	Aduranensis_large_rep_c1764	AGGAAGAAGTCTGGGGGAAA	60045	GATACTCGCAGAGGGTCGTC	59834	132	(GCA)6
"Aduranensis415	Aduranensis_large_c1773	GAGGAGGCGGAGAGTGATAG	58992	CAAGCCGTTAGGTCCTCTTG	59869	257	(TGG)4
"Aduranensis416	Aduranensis_large_c1776	GAGCAAAAGAGGCATGCAGT	60547	TGACGGTGAAAAATCACCAA	59941	272	(AGTG)3
"Aduranensis417	Aduranensis_large_c1779	ACAAGCCATTCAAACGAGGT	59598	CCCCTGTTCAGCAGGTGTAT	59989	193	(GGCT)4
"Aduranensis418	Aduranensis_large_c1779	CATAATGACAACAGGTGGCG	59988	CGCTCTATCCAGCACAACAA	60011	345	(GTT)4
"Aduranensis419	Aduranensis_large_c1784	CTCATGGCCCCCACTTTTAT	61061	TTTGCCTTTGCCTCAAACTT	59861	279	(AAAT)5
"Aduranensis420	Aduranensis_large_rep_c1786	GTGAGTGAACTGGAGGAGGC	59841	CTCAATCTTAGGGCCAGCAC	59836	272	(TGG)4
"Aduranensis421	Aduranensis_large_rep_c1791	GTTAAGGGCTCGTCTTGCTG	60015	AGTGAGGAGTGAGGGTGGTG	60153	332	(CCG)5
"Aduranensis422	Aduranensis_large_c1797	AAATTGGAAAGCGTGAATGG	59938	TAGTCCTGCGGTTAACTCCG	60262	293	(TGC)4
"Aduranensis423	Aduranensis_large_c1804	CTGTGGTTTTGTGTCGGATG	60001	GCGAGCAGCCTCTAGTGATG	61248	367	(GAT)5
"Aduranensis424	Aduranensis_large_rep_c1805	GAGGATTGGCATGATTTTGG	60274	CCATTCCATTCCATTCCAGT	59605	180	(GAATG)10
"Aduranensis425	Aduranensis_large_c1826	AAGGCATCTTTGTCGTTGCT	59882	TTTTTCTCCGTTCCCCTTCT	60046	117	(GAA)6	P
"Aduranensis426	Aduranensis_large_c1835	TGCAACGTGGTGACACAGTA	59778	GATGGTGCTGGGAACGTAGT	59997	182	(AAGAG)3
"Aduranensis427	Aduranensis_large_c1842	CGCCATAGAACTTGGTTCCT	59195	AATCCAAGCAAGAATGGTGG	59933	320	(AACAAT)3
"Aduranensis428	Aduranensis_large_c1843	GCCGGGGAAGAAATAAAACA	61137	CTTCACCTTCCTCTCGCATC	59950	196	(CAAT)3
"Aduranensis429	Aduranensis_large_rep_c1844	TGGTTTAGGGTGTAGGGTGG	59705	CCTTCCCATTGTTGCATTTT	59801	205	(GGGTGA)5
"Aduranensis430	Aduranensis_large_rep_c1855	CATAAGGAGGAGACTTATGCTCA	57675	AAAACCCAAGCCTCCGTACT	59998	170	(TGG)4
"Aduranensis431	Aduranensis_large_c1862	AATTTTCAGCATGGTTGCAT	58092	TGCCAAGAATCTCTATGCCC	60177	187	(ATT)4
"Aduranensis432	Aduranensis_large_c1865	CGAGTTCTGGTGGGTGTTTT	60005	CCACTGCACTACCCCTCAAT	59989	228	(TTG)4
"Aduranensis433	Aduranensis_large_c1877	AGCACGCTCAGTCATTGTTG	60056	AGGTGGAAGTGGATTTGCAG	60111	242	(GCT)5
"Aduranensis434	Aduranensis_large_c1880	ACCGGACCACTTTACAGCAT	59478	TGAGGAGCTACCAGCAGTGTT	60066	130	(AT)6
"Aduranensis435	Aduranensis_large_c1884	ACCCCTTTTTCCCATTTAGC	59311	TAGTTGCCTCTTGTGCATGG	59864	146	(AAGAAC)4
"Aduranensis436	Aduranensis_large_rep_c1887	CTTGCTAGTGTGCCTAGGGG	59891	TAAGGCTTCCTTTGGTGGTG	60103	243	(CCA)4
"Aduranensis437	Aduranensis_large_rep_c1902	GCATTGTGGCAGAGAGACAA	59992	AGCATCAACACAGTTGCAGG	59905	235	(CTACC)3
"Aduranensis438	Aduranensis_large_rep_c1923	TGGATTTCTCGACATCTGGG	61004	GAAATCTGGTCGGCCATTTA	59901	132	(GAA)6
"Aduranensis439	Aduranensis_large_rep_c1923	TAAATGGCCGACCAGATTTC	59901	ATTATTGTTATTATTATTGGGGGAAG	57215	80	(ATT)4
"Aduranensis440	Aduranensis_large_c1924	ACCAAAGCTAGCTCCACCAA	59875	GATGCCCTTAAGGAAGGAATG	59917	93	(TCC)4
"Aduranensis441	Aduranensis_large_rep_c1928	TGGTTGCCAAGATTAGAGGG	60066	TCCTCCTCCTCCTCCTCTTC	59883	149	(GAAGAG)8
"Aduranensis442	Aduranensis_large_c1933	ACGCATGAGTTGGTGTGGTA	60032	AGCTCAGCTCTTAGGAGGGAT	58728	306	(TCA)5
"Aduranensis443	Aduranensis_large_rep_c1935	GGTGAGGGTAGGGTTTGTTG	59304	CTACCCATCTCCACCACCAC	60238	90	(TGG)4
"Aduranensis444	Aduranensis_large_rep_c1935	AGGGTTTGTTGAACTGGTGG	59861	CCAAACATGCACCTTACCACT	59906	100	(GTG)4
"Aduranensis445	Aduranensis_large_rep_c1944	AGGTGGGGACAGCATAATTG	59813	GAAGATGCCACTTCATTCTCC	58731	100	(AAG)4	P
"Aduranensis446	Aduranensis_large_rep_c1955	GCCTTTGTTGTGAGGGGTTA	59971	AACAGGCACCATAGGTCCAA	60375	143	(GT)6
"Aduranensis447	Aduranensis_large_c1964	ACCGTTGCTGCTGTTGTTTT	60730	GAACGAGGAACCGAAGAAGA	59405	130	(TTC)4
"Aduranensis448	Aduranensis_large_rep_c2001	ATGGTGGTGGAGGAGATTTG	59779	GCCGTGGATCTTATCCTTGA	60036	257	(GGA)4
"Aduranensis449	Aduranensis_large_rep_c2001	TCAAGGATAAGATCCACGGC	60036	ATCCTGTTCGCCCTTCTTCT	60212	80	(AGA)6
"Aduranensis450	Aduranensis_large_c2006	TTGTGAGAGGTTGGGAAGGT	59549	CCGGCTGCTGTACTTATGC	59459	156	(AG)7
"Aduranensis451	Aduranensis_large_rep_c2010	TTAGCTAGCACCACAACCCC	60132	AGCCTCTCATCCACAAGAGC	59560	259	(GATGGG)3	P
"Aduranensis452	Aduranensis_large_c2019	ACCCCCAAGAAAAAGAAGGA	59912	TTAATCCTAATCTCCCTAAATCATTG	58220	164	(GGT)5
"Aduranensis453	Aduranensis_large_rep_c2031	GATATGGGGTGAGGGGAGAG	60672	CAACCTCCTCCACCAAAGAA	60081	203	(GGT)4
"Aduranensis454	Aduranensis_large_c2053	GATTGACGCCAAAAGGAAAA	60053	TACCATCCCTGCCACAGAAT	60340	135	(AAAG)4	P
"Aduranensis455	Aduranensis_large_c2060	AACAATTTGGAAGTGGTCGC	59978	CCGAAGACTCGCCAGTAAAA	60378	265	(GT)6
"Aduranensis456	Aduranensis_large_rep_c2369	TGGTGCAACATGGACTGATT	59967	CCGCCCACAAGTTGATTAGT	59993	403	(TTGT)4
"Aduranensis457	Aduranensis_small_rep_c4	CTGCTGGTGGTTTTAGCCTC	59875	CAAGCACCAAGCAAATTTCA	59849	403	(ATTT)4
"Aduranensis458	Aduranensis_small_rep_c5	TGGAAACATGAAAAATGGCA	59907	CAGAGTGGAAGAGCAGGGTT	59450	366	(CTT)4
"Aduranensis459	Aduranensis_small_rep_c6	ATCCAGAGCATGACGACACA	60279	GACTTGAAAAGCGTGCTTCC	60000	337	(AGGT)4
"Aduranensis460	Aduranensis_small_rep_c11	GCCAAATTCTTTTGCTTAGTGG	60128	ATCACAGTTGAAGTTCCGGG	59966	453	(TATGA)4	P
"Aduranensis461	Aduranensis_small_rep_c20	AACAAATCCGTGGATTCAGC	59939	TGTTTCCTTGGTTCCTGGAC	59943	477	(AAGCT)3
"Aduranensis462	Aduranensis_small_rep_c28	GATGAAGATATGGCCGAGGA	59998	TACTGCTGCTTGCACTCTGG	60347	337	(GAT)5
"Aduranensis463	Aduranensis_small_rep_c29	CATAGTGCCCCACTTCCACT	59989	TCTTGGTGAATCCCCTTCTG	60042	383	(CAT)4
"Aduranensis464	Aduranensis_small_rep_c37	GATACCAAAGGCCCCAAAGT	60187	TGGACATGAAGACGATGGAA	60048	293	(TTC)4	P
"Aduranensis465	Aduranensis_small_rep_c38	TTCCTATTCAGCCTCATGCC	60177	TTGATTTCTTGGGGTCTTGC	60051	447	(TTC)7	P
"Aduranensis466	Aduranensis_small_rep_c71	CCTCTTCAATCTTTGCTGGC	59955	AAGGCACCAAAACAAACTGG	60008	531	(CTGTTG)4
"Aduranensis467	Aduranensis_small_rep_c72	AATGGAAGCTTGTTGGATGG	59933	ATTCACACTCTGGTCCCGTC	59969	346	(AGA)5
"Aduranensis468	Aduranensis_small_rep_c73	AGCTGAAGGAGAAGCACCAA	60134	CTATTTCAAGAAGCCGCCAG	59975	88	(TGG)4
"Aduranensis469	Aduranensis_small_rep_c81	AATTCGAGGGTGCTGAAATG	60074	TCAAGGATGCAGCAAGACAC	59992	296	(AAT)4
"Aduranensis470	Aduranensis_small_rep_c87	CCGCTCTGTTTGATTCCATT	60074	TAATGCTCGCTCATGTTTGC	59983	420	(GAA)4	P
"Aduranensis471	Aduranensis_small_rep_c114	ATAGGAGGAACCGTGAGCCT	60096	TTCATTATTCCAGGCAACCA	58965	310	(TGGAGC)3
"Aduranensis472	Aduranensis_small_rep_c128	CACGTGCTGAGTATTGTAAACGA	60234	GACACCTCCACTACCCGAAA	59966	364	(TTTTTC)5
"Aduranensis473	Aduranensis_small_rep_c143	TGAAGGTGAAGAAGGGATGG	60042	AGAAGGCCCTCAAGAAGAGG	59950	127	(GAA)4
"Aduranensis474	Aduranensis_small_rep_c147	TGATTTCCCTGGATCAAAGC	60014	ATTCGTCAAGGTTTTGGTGG	59830	394	(AGC)4	P
"Aduranensis475	Aduranensis_small_rep_c154	CACCATTGGGTGGATAGATT	57174	GACTGGACAGCAAAGGGTGT	60159	154	(GAA)5
"Aduranensis476	Aduranensis_small_rep_c156	GGAATTTGTTGACCCCAATG	60029	CACATTAATATTCAAAAATAAGAACCA	57095	271	(GTTT)4
"Aduranensis477	Aduranensis_small_rep_c160	GAGATGCATCAGCTCAAACG	59552	TCAAAGGAAGGACCACCAAC	59943	504	(TAT)5
"Aduranensis478	Aduranensis_small_rep_c163	AGTGCTGCTAGTGCTGCTGA	60104	AGTGTGCTTGGGTAAGCGTT	59803	198	(AAAAGA)3
"Aduranensis479	Aduranensis_small_rep_c172	ATTACAGTGACCCGGAGGTG	59844	AATTGCATTCTTTTTCCCCC	60130	314	(GAA)4	P
"Aduranensis480	Aduranensis_small_rep_c178	TTCCTCTCAATCCCTGAGGA	59731	CTTGTTTCCCAAGTTTCCCA	59942	526	(ATA)5
"Aduranensis481	Aduranensis_small_rep_c180	TGAGCATCTCGGTGAGTTTG	59984	GAGGTGGTGCTTCTTCTTGC	59997	226	(AGC)4
"Aduranensis482	Aduranensis_small_rep_c183	CAAATCTGTCGGCTGCAGTA	60011	CTGGGAGACGTTCTTCTTGC	59989	511	(GAG)7
"Aduranensis483	Aduranensis_small_rep_c187	CACCGGTGAGTGGTAGGAGT	60026	CGCTAAGGGACCAATACCAA	59953	167	(TGG)4
"Aduranensis484	Aduranensis_small_rep_c194	TGAAGGCGTTGCAGAGTATG	60011	TACACAAATGCTGCCCAGAG	59864	223	(TAC)4
"Aduranensis485	Aduranensis_small_rep_c197	AGAGAACTCTTGAACGGCGA	60134	CGGTACATTCCACACAAACG	59881	194	(TGG)6	P
"Aduranensis486	Aduranensis_small_rep_c200	CCCCGACAACCAGTAAAGAA	59964	GGGGGAGGTGAAAGAGAAAG	60045	203	(GAA)5	P
"Aduranensis487	Aduranensis_small_rep_c201	TAAGCTGCTGTTGCTGCTGT	59958	AATAAGCATGAATGGGAGCG	60060	263	(ATG)6
"Aduranensis488	Aduranensis_small_rep_c202	ACCACCTTCATCTACGCCAC	59997	TTGTGATGGTGGAGGATTCA	59893	429	(CCT)5
"Aduranensis489	Aduranensis_small_rep_c204	CTGCAGATGGTGTCAGTGCT	60055	TTAGTGACAATGCTCTGGCG	60011	462	(TCC)5
"Aduranensis490	Aduranensis_small_rep_c204	AGGCTTGTCTTGACGAAGGA	59989	TGGTTGGAAAGGAGAACCTG	60081	359	(ACC)6
"Aduranensis491	Aduranensis_small_rep_c206	CGTGAGAGGGGAAAAGAAGA	59401	AAGGGATCCCATTACGGAAC	60017	288	(GAGGAA)3	P
"Aduranensis492	Aduranensis_small_rep_c208	TGCCGTACATCGCTACTCAG	60035	CCGTGAAATTCATAGATAGGCA	59101	529	(ATT)5
"Aduranensis493	Aduranensis_small_rep_c212	GGAGCCCAAACCTAAGAAGG	60068	TGTTGCCTTCACCTTGACAG	59873	376	(AAGCCT)5	P
"Aduranensis494	Aduranensis_small_rep_c213	AGAGCCACTGGAGAACCTCA	59986	GAGCACCACCGTAAGGGTAA	59993	329	(TCGGC)3	P
"Aduranensis495	Aduranensis_small_rep_c217	ACAGCTCTCTCAACTCCCCA	59986	CGGGGGTAAGGAAGAGAGG	60953	477	(TC)9
"Aduranensis496	Aduranensis_small_rep_c235	TGATGATGACTTGGGAGGTG	59473	ATCCAATTTGTTGGTTGGGA	60029	537	(GAT)6
"Aduranensis497	Aduranensis_small_rep_c258	CGAACAGAGTTCTGAAGCCC	59989	AGCTCTCTTCAGATGGCTGC	59857	501	(CAT)4
"Aduranensis498	Aduranensis_small_rep_c270	CGACGCCATCAAATAATCCT	59923	TTCATCATCAAAGGATGGCA	60009	437	(TCT)5
"Aduranensis499	Aduranensis_small_rep_c270	TCAAGAAGGCCTGCAAGTTT	59993	GAGTCTTTGAGGGTGCAAGC	59997	364	(ATG)5
"Aduranensis500	Aduranensis_small_rep_c282	GGGACCGAAGCAAGAAATTA	59158	TGAATTCAGGGGAATTCTGG	59864	344	(AG)10
"Aduranensis501	Aduranensis_small_rep_c288	CAGCTGGGATCCAACCTAAA	60066	AGAGCAGAGCCATAGAGGCA	60263	446	(TAAA)3
"Aduranensis502	Aduranensis_small_rep_c294	TCCCAACAATAACGACAACG	59439	TCAACCGGCTGATTTAGTCC	60074	297	(ATGA)3
"Aduranensis503	Aduranensis_small_rep_c295	GCTCTCCTCCGATCACTCAC	59952	GAAGCTTGAACATAGAGGAAAAAGA	59491	147	(TC)8
"Aduranensis504	Aduranensis_small_rep_c313	TTCAGTCGGTGCAGAAGATG	59984	TGCAGCTGTTGAATTGGAAG	59988	525	(CCT)4
"Aduranensis505	Aduranensis_small_rep_c318	AAGGTTTACGAGCTGAGGCA	60015	GGCCCTGGTCTTCTTAGGAC	60074	258	(AAG)4
"Aduranensis506	Aduranensis_small_rep_c324	TGAACCACGGAACCAGTACA	60001	AAGGTACAAAAGGGGTCGCT	59998	568	(CCT)4	P
"Aduranensis507	Aduranensis_small_rep_c359	GCCCAAAACCCTTCTTTCTC	60053	CCAAGCAAATTCACTCGTCA	59840	585	(GATGAG)3
"Aduranensis508	Aduranensis_small_rep_c361	TCTGGTCCTGCTGTGTTCTG	60022	CACCATGATGTCTCCCACAG	59954	404	(CTT)4
"Aduranensis509	Aduranensis_small_rep_c380	CCACCAGACCTGAGATGGTT	59962	AAAGATGCTTCAGGCGAAAA	59960	585	(ATG)5
"Aduranensis510	Aduranensis_small_rep_c383	TGAAGTTGCTGCCTCCTTTT	59993	TTAAAACTTCAAGGCAGCGG	60368	439	(TCA)6
"Aduranensis511	Aduranensis_small_rep_c391	GGTTTGTTTTCTTTTCCCCC	59661	CCACGGTGGCTTTGAATAGT	59993	330	(TTA)5
"Aduranensis512	Aduranensis_small_rep_c403	TTGAGGTTTGAGATCTGGGG	60042	CAACCCATCCATGCTCTCTT	60073	243	(AGGG)4
"Aduranensis513	Aduranensis_small_rep_c441	TGAAGGTGGATGTGGATGAA	59893	AAGATGGCGATGACGAAGTC	60226	204	(TGC)4
"Aduranensis514	Aduranensis_small_rep_c448	GCACCAAACCCTTGTCAACT	60012	TGTTGTTGCTGGTTTAGGCA	60293	512	(TGCTGA)3	P
"Aduranensis515	Aduranensis_small_rep_c453	GGCTAGTTTCAAGGCGTGAG	60015	GTGTTTAGGCCAAGTGGGAA	59971	597	(AT)6
"Aduranensis516	Aduranensis_small_rep_c459	GAAGCCGTCGTCTGAAGAAC	59997	CGTTCAAATAGGGCACCAGT	59993	507	(CTC)5
"Aduranensis517	Aduranensis_small_rep_c459	ACTGGTGCCCTATTTGAACG	59993	GTGCCAATAAATTGGGGATG	60016	303	(GGA)5
"Aduranensis518	Aduranensis_small_rep_c461	ACCAGAGGCAAACAAACCAC	60012	CAATAGGTGCACCAGGAGGT	59989	146	(CCT)4
"Aduranensis519	Aduranensis_small_rep_c472	GCCTGCAAAAAGAGCATAGG	59982	TTGAGTGTGTGTGGTTGGGT	59890	425	(CTT)5
"Aduranensis520	Aduranensis_small_rep_c476	TGGTGGATCTTCTGATCGTG	59631	AGCGATGCCATTCTCTTGTT	59843	316	(CTT)5
"Aduranensis521	Aduranensis_small_rep_c480	GTCGTTGTCGTCTCTCACGA	60030	ACTTGCGCACTCTAATGCCT	60044	329	(AAGC)5
"Aduranensis522	Aduranensis_small_rep_c488	AAGCCAAACCAATGCAAATC	59945	AGCTTAGCACCGAGAGGGAT	60370	284	(GCAT)4
"Aduranensis523	Aduranensis_small_rep_c491	CCTCTTTAGTTCGACGGCAG	60008	GAGGGAAATAGAGGGGGTGA	60264	194	(TC)6
"Aduranensis524	Aduranensis_small_rep_c494	GGGGGAAGCAATTCGTTAAT	60150	TGAACTGCTGCTTGAAATGG	59988	166	(TTC)6
"Aduranensis525	Aduranensis_small_rep_c497	TTATGATAGGCAGCAACAGCA	59481	GAAAGCCCAACTGTGACCAT	59973	434	(GAGGG)3
"Aduranensis526	Aduranensis_small_rep_c505	CAAGTGAATATGCTCCGGGT	59955	TTGCATAATTTCCGCATTGA	60037	360	(TTC)6
"Aduranensis527	Aduranensis_small_rep_c506	ACCCGAAGGATCTGGGTTAT	59651	TCAACCAGCAACTCTGCATC	59992	418	(TAA)5
"Aduranensis528	Aduranensis_small_rep_c515	GCTGCGGCTGAATGATAGC	61994	GAAGTCGGAAGCAACCTCAG	59989	291	(TTC)5	P
"Aduranensis529	Aduranensis_small_rep_c518	GACTGCATATCCGGGAAGAA	60036	CGGGGGAACTGAGAGGAG	60751	167	(CT)8	P
"Aduranensis530	Aduranensis_small_rep_c520	GCACATGCTACCAGGAATGA	59679	TCTCCATCCACATTTGAACAAG	59971	322	(AC)6
"Aduranensis531	Aduranensis_small_rep_c541	CTCTGAAAGAGCCATCAAAGG	59063	TGGTTGAACCTTGGTGATGA	59935	279	(TCA)4
"Aduranensis532	Aduranensis_small_rep_c547	GAGTGAAGTGGCCTGGTGTT	60159	GGAAAGAACAGAAAAGCGGG	61088	182	(TAGT)5
"Aduranensis533	Aduranensis_small_rep_c550	GCCTGGGGATGCAGTAAATA	59923	CAAGGGAGAGAAGGAGGCTT	59950	254	(GA)6
"Aduranensis534	Aduranensis_small_rep_c555	TAGGGGTGTGTCCTGTAGCC	59989	AAAAGGGGAAGCACAACCTAA	59987	307	(TTTG)4
"Aduranensis535	Aduranensis_small_rep_c559	GTATGAGGAGGGGTCCCATT	60015	TTCTCCATGAACTGCAGACG	59984	213	(TGA)5
"Aduranensis536	Aduranensis_small_rep_c563	TGCCCCTTGCTTTCATTAGT	59708	AAAGCACCAAATTGCAAACA	59206	162	(TTA)5
"Aduranensis537	Aduranensis_small_rep_c574	TGGTTTGGCTTTAGGTTTGG	59968	GGGGGTCATAAGCGTGTATC	59273	516	(GA)6	P
"Aduranensis538	Aduranensis_small_rep_c579	CCCGGAATCCAGTTACACAC	60232	ATCTTTCTCATTGCCATCGG	60036	235	(AAATAC)3
"Aduranensis539	Aduranensis_small_rep_c582	TTGAGCCAAGTTTCCTGCTT	59993	CGTTACCCGGTCCAGTAAAA	59855	404	(CTT)4
"Aduranensis540	Aduranensis_small_rep_c588	GGGCACCAATAGGAGATTTG	59387	TTACCACTGGTGCAAAACCA	60004	278	(CA)9
"Aduranensis541	Aduranensis_small_rep_c597	ATGGTGGTGGTAGGAAGCAG	59989	ATGGGATGACCTCCATTCAC	59593	396	(TGA)6
"Aduranensis542	Aduranensis_small_rep_c598	TTAACCAAAATGCGGGCTAC	59964	GGTTTTCGCATCACCTGTTT	59978	332	(GCT)5
"Aduranensis543	Aduranensis_small_rep_c607	TTCAAGAATCACCAGAGGGG	60042	ACTTTGTGAGGAATGCCACC	59973	322	(GAA)5
"Aduranensis544	Aduranensis_small_rep_c616	AATACGTTGCAAAAATGGGC	59838	AGGAAAAGGAGGAGAAAGCG	59955	313	(CAT)4
"Aduranensis545	Aduranensis_small_rep_c616	TGGCTCTTTACCCCCTTTCT	60068	TAGCGGTGAGGTTGAAGTGA	59440	498	(TCC)4
"Aduranensis546	Aduranensis_small_rep_c624	TCATCAACGGGGTTATTGGT	60051	ACTACGTTCCCAGCACCATC	59997	308	(CTT)4
"Aduranensis547	Aduranensis_small_rep_c635	GGACAATGGTGGGTCTCAGT	59817	GACAAGGTGATGTCGGAGGT	59969	524	(AAAATT)4
"Aduranensis548	Aduranensis_small_rep_c638	AGCGGAAAGGAAAAGGAAAG	59829	ATGTATTTGTGTGGCGACGA	59995	258	(CT)6
"Aduranensis549	Aduranensis_small_rep_c656	ATCACTTGGACTTGGGCAAC	59973	ACAAATTAGGGAACGCCTCC	60320	413	(CCT)4
"Aduranensis550	Aduranensis_small_rep_c661	GGGAGAGATTTAAGGCCAGG	60032	GCAAGCTGCTAGTGCTTCCT	59927	338	(GTTA)4
"Aduranensis551	Aduranensis_small_rep_c672	ACTGGTTGAGGTTTTGACGG	60005	CACAACAGTCTTCTTCGCCA	60025	146	(GAA)4
"Aduranensis552	Aduranensis_small_rep_c681	GGGCCGAAGAGAAGCAAA	61410	CAGTGTTCCAAGAACAGCGA	60025	531	(AG)6
"Aduranensis553	Aduranensis_small_rep_c711	GGGAGAGAAGGAGTGTGGAG	58819	TTCATAGCGCTGACCCTTCT	59978	275	(AAG)4
"Aduranensis554	Aduranensis_small_rep_c712	ATCAGAACCAAAGAGGGGGT	59795	GAGTTTCACCCCGGACACTA	59966	295	(GTG)4
"Aduranensis555	Aduranensis_small_rep_c729	CTTGTCAATGGGGTCAAGGT	59820	CGGTACCTCTCTGCTCGTTC	60012	415	(GGT)4
"Aduranensis556	Aduranensis_small_rep_c735	TAAGACTCCTGGCTGTGGCT	60012	ACTGCCCCCAAATAAAGACC	60187	183	(GAA)4
"Aduranensis557	Aduranensis_small_rep_c738	TTGTGTGCTTAGCATCCTCG	60011	CCAATCCTCATTGCCTTCAT	59894	575	(TCT)5
"Aduranensis558	Aduranensis_small_rep_c739	GGTACGCAAGTGATCGTTGA	59722	ATCCAACCTTGATAGCGGTG	59955	179	(AATT)5
"Aduranensis559	Aduranensis_small_rep_c741	GAAGTTTGCTCGGAGGAGTG	59989	TGAAACTGAATACTGCTTCGGA	59883	587	(TATG)4
"Aduranensis560	Aduranensis_small_rep_c745	CGGGGACTCACAAGTGTAGC	60711	ATTCCCGCAATTGACTTTTG	59938	458	(TTC)6
"Aduranensis561	Aduranensis_small_rep_c745	CCATAGGAGACGTGGTTCGT	59989	CCAAACATGCAACATAAACAGC	60417	348	(TTTGC)3
"Aduranensis562	Aduranensis_small_rep_c747	GCCAGCACTTTGGAAGAAAG	59993	CGTGAAATCGGTGGAAAGTT	59971	357	(GAT)6
"Aduranensis563	Aduranensis_small_rep_c754	CCTCTTCTCCACCCAATCAA	60042	CCCAAGAACTCGTTGGTGTT	60005	137	(TCT)6
"Aduranensis564	Aduranensis_small_rep_c756	GGGGGAGAAGGAGAGACATC	60012	GTGCTATCTTGGTTGCCGAT	60103	303	(AGAGA)4	P
"Aduranensis565	Aduranensis_small_rep_c756	ATCGGCAACCAAGATAGCAC	60103	AATCACACAAAGACGCATGG	59572	348	(TTA)5	P
"Aduranensis566	Aduranensis_small_rep_c766	AGCGAAACTGCTTGTCGATT	60022	CTTCCGTCGTCAAGAAGAGC	60134	417	(TCTCCC)4
"Aduranensis567	Aduranensis_small_rep_c772	GCGCTCTTATCGAAGCTCTG	60395	TGTCCTTAAGCAAGAGGCGT	60015	300	(CTT)7
"Aduranensis568	Aduranensis_small_rep_c783	CAGACGGATGGGACAAGAAT	59927	CACCCTGTTCTTCCCACACT	60002	440	(TGC)4
"Aduranensis569	Aduranensis_small_rep_c797	CCAGGAGCATCTGGATCATT	60034	GAGATCGTGTCCGAATGGTT	59934	395	(TCT)5
"Aduranensis570	Aduranensis_small_rep_c807	TAAAACAGCAACCTGCAACG	59911	GTGAAGAGAGGAGCCACGAG	60135	324	(AATGA)3
"Aduranensis571	Aduranensis_small_rep_c816	CTGCAAACGACAATCGAGAA	59988	ACGGCTTGAGAAGCAGAGAG	59891	317	(CTC)5
"Aduranensis572	Aduranensis_small_rep_c817	CAAAACAAGGTCCCTGCAAT	59971	GCATCATAGCCACGATACCA	59529	525	(TTCT)4
"Aduranensis573	Aduranensis_small_rep_c822	CAGTTTCATCTTTCCCCCAA	59903	TGAGCATGCTGAGACTGATTG	60152	86	(ATT)6
"Aduranensis574	Aduranensis_small_rep_c823	GCACCTCAAACACCAAACCT	60012	ATTGTGCTCCCAGAGCTTGT	59874	365	(TAT)7
"Aduranensis575	Aduranensis_small_rep_c826	AGTTGGTAGCGGCTTTGCTA	60039	CCCAAATTTCAATTCCCCTC	60482	417	(GTG)4
"Aduranensis576	Aduranensis_small_rep_c828	AACAAAAAGCGGACACCATC	59978	AAATGCAAGAACACTTGGGG	59971	505	(GA)6
"Aduranensis577	Aduranensis_small_rep_c843	CTAGGCTTGACAACATCGCA	60011	CGCCAAGTGATCTGACAAGA	59984	557	(CCA)5
"Aduranensis578	Aduranensis_small_rep_c847	AATGGGAGGAGGTATGGGAG	60147	CGCCGAAGCTGCTAAATTAC	60006	187	(TCC)4
"Aduranensis579	Aduranensis_small_rep_c864	GATCTGAGACGACGGTGGAT	60080	TTACGGCCGAGAATTGAAAC	60074	145	(GAA)7
"Aduranensis580	Aduranensis_small_rep_c867	CTAGCCCAACTCCACCTCTG	59861	GAAGGCGAAACTACCGTCTG	59875	599	(GCT)5
"Aduranensis581	Aduranensis_small_rep_c888	GCCGCCAGGTTTAATGATAA	59928	TCGTCCTTTTGGGGTTAATG	59795	288	(CTT)4
"Aduranensis582	Aduranensis_small_rep_c898	TTTGGGTTGATCAGAGGGAC	59903	CCGTGGCTTCTGTTGAATTT	60110	241	(AAAC)4
"Aduranensis583	Aduranensis_small_rep_c907	TCAGTTTGTTCTTACATCATATTCCC	59702	GGCCCAAAAGCAAATGTAGA	60074	229	(AT)6	P
"Aduranensis584	Aduranensis_small_rep_c908	TGGATGTGATGCTGTGGTTT	59967	TTTTTCTATGCAAACATGGCTT	58808	263	(AAAT)3
"Aduranensis585	Aduranensis_small_rep_c919	ATTCAAAACAATTGGCCCAG	59801	GATATCTAAGCCAAAATCATACAAAAA	58321	336	(ATT)9
"Aduranensis586	Aduranensis_small_rep_c936	CCCCAAATCCACTTTCTCCT	60298	TTTGCCAGGAAATTGAGACC	60051	181	(TC)10
"Aduranensis587	Aduranensis_small_rep_c950	TGATGATCATGCCACCTCAT	59882	GCAGAAGCCACCACCATATT	59962	313	(TCA)5
"Aduranensis588	Aduranensis_small_rep_c950	AATATGGTGGTGGCTTCTGC	59962	GTAGTGGGTTTCGCTTTTGG	59609	83	(ATC)4
"Aduranensis589	Aduranensis_small_rep_c964	GGGTGTGTGTGTGTGTGTGT	58677	TCTGATTTGTGGGTCCCTCT	59505	208	(GT)6	P
"Aduranensis590	Aduranensis_small_rep_c964	GAGGGACCCACAAATCAGAA	59903	AGGATTACACAAAAGAGGCGT	57880	156	(TATC)3	P
"Aduranensis591	Aduranensis_small_rep_c987	TGTTGAATTACATGATTTAGAGAACAA	58332	CTGCTTCTTCAAGGTGAGGC	60134	210	(TAT)4
"Aduranensis592	Aduranensis_small_rep_c994	CGACGAGTTTTTGTGCTTCA	60027	AGCCCGTTTTAGGTTCAGGT	59998	405	(GAA)5
"Aduranensis593	Aduranensis_small_rep_c1002	GGGACGAGAAGCATTAGCAG	59978	GAAGGCTTTGAACATTCACG	58352	358	(CTTTGA)4
"Aduranensis594	Aduranensis_small_rep_c1013	CTTCTTTCACGGTCCCATGT	59966	TTTTTGCAGGTGGAGAGCTT	59993	545	(CCA)4
"Aduranensis595	Aduranensis_small_rep_c1016	ACCACACCAACAGCAGATGA	60162	CTTGTTGAGGAGGAGAACGC	59989	159	(CTT)4
"Aduranensis596	Aduranensis_small_rep_c1021	TGCCTTAACACCAGCTTTCA	59464	AGGATGGTGTGGCGAGATAC	59957	406	(AT)6	P
"Aduranensis597	Aduranensis_small_rep_c1025	GGTTCTCGAAGCTGTGGAAG	59989	TAAGACCGCCGTTTTACCAC	59996	260	(CGT)5
"Aduranensis598	Aduranensis_small_rep_c1037	TCAGGCAGCAAATCAACAAC	59847	ATTTGCGATTTTCTTGACGC	60217	361	(CGA)4	P
"Aduranensis599	Aduranensis_small_rep_c1038	ATTACGGCCGGGGTATAGA	59264	TCCCCATCTCCAACTGAGAC	60048	302	(AGT)4
"Aduranensis600	Aduranensis_small_rep_c1044	CAATGGCCAGTGGAAGAAAT	59933	ATCAGGTGCCTTTGATGACC	59934	378	(ACT)4
"Aduranensis601	Aduranensis_small_rep_c1045	CCCATCTGGCTATGTTTCGT	59955	CTTTGCTGCTTATCGAAGGG	59975	220	(AGTG)7
"Aduranensis602	Aduranensis_small_rep_c1045	TCCAAAAGGTTTTTGTTGGC	59953	ATGCAACAAGTGAAAAGGGG	59971	285	(TAC)4
"Aduranensis603	Aduranensis_small_rep_c1048	TATCACTGCCACCAAAACCA	59964	TGGAAGTAGCAGTGCTGGTG	60049	167	(CCA)4
"Aduranensis604	Aduranensis_small_rep_c1053	TGTCTCTTTTGGGGTTTTGC	60088	CAGTTGCGGTTGAGAAGTCA	60025	484	(AAG)4
"Aduranensis605	Aduranensis_small_rep_c1057	TCGACGGTGACTGTTCTGAG	60022	ATAACCTCCACCAATGGCAG	59813	473	(GAT)5
"Aduranensis606	Aduranensis_small_rep_c1060	GCTTCCTTGAAAATGCTTGC	59967	ATGGCACATGCTGTTTGTGT	60040	443	(GAGGCG)4
"Aduranensis607	Aduranensis_small_rep_c1062	CGTTTGAAGTTGAAAGTGCTG	58617	CTCAATTTCCTTCCGGATCA	60006	598	(AGA)6
"Aduranensis608	Aduranensis_small_rep_c1072	TGTTGGAGAAGAGAATGGCG	61316	AGAAGAATCAGAATCCGCGA	59917	293	(GCC)4
"Aduranensis609	Aduranensis_small_rep_c1075	GATTGTGCAAAGGAGTGGGT	59973	CTGATAAGGCATCTGACGCA	59972	195	(GGAGCT)5
"Aduranensis610	Aduranensis_small_rep_c1081	TTGCCTTCTGCATCAAAACA	60379	CAACTGCAAAATAAAAAGCGA	58175	170	(TGTT)4
"Aduranensis611	Aduranensis_small_rep_c1091	CAGAGTGGGAGGGCATTTAC	59550	GCTTGCTCTTGGTTGTAGCC	60022	223	(AGA)4
"Aduranensis612	Aduranensis_small_rep_c1096	ATGGCTATGCTGGAAGAGGA	59797	GGGTGGCTTGACTTGGAATA	59933	120	(GTG)4
"Aduranensis613	Aduranensis_small_rep_c1099	ACGCTTGTACCTGTGTGCTG	59970	CTTCATTAGGGGGCGTGTTA	59953	359	(GCT)4
"Aduranensis614	Aduranensis_small_rep_c1100	TCTCTCCACTTCCCATCACC	60048	AGATGTGTGGAAGACAGGGG	59962	113	(TCC)5
"Aduranensis615	Aduranensis_small_rep_c1100	ATCCATGCGACAAAAACCTC	59939	TTTCATTGCTTCGCTGATTG	59953	511	(CTCTTT)4
"Aduranensis616	Aduranensis_small_rep_c1100	CAATCAGCGAAGCAATGAAA	59953	ATTTAGGCGCACGTGTTACC	60025	528	(AGT)4
"Aduranensis617	Aduranensis_small_rep_c1101	GCGAGGGTTTTAGTGACGAG	59875	CCATCCCACCAAAAATTCAC	60029	317	(GTC)6
"Aduranensis618	Aduranensis_small_rep_c1103	TTGAGATTCGCACCTTGTTG	59840	TGCTGTTCAAGGTGCAAGAG	60175	374	(TTGG)4
"Aduranensis619	Aduranensis_small_rep_c1115	AACGCAGAGTGGTTAGTGGC	60321	GGGATAAACGCGACCTATGA	59923	243	(AGAGCG)4
"Aduranensis620	Aduranensis_small_rep_c1124	AGGGCCAGAGGTAATGGTTT	59827	GGTCCATTGTATCCTCCCCT	60015	146	(AGAGGA)3
"Aduranensis621	Aduranensis_small_rep_c1126	GACAGGGTTTGCTTCTCAGC	59997	CAGAGCAACATCAGCGAAAA	60134	336	(TGA)5
"Aduranensis622	Aduranensis_small_rep_c1141	CTCTCGGAGGCTGAGTAGGA	59697	CAAGCTCCATCATCTGCGTA	59972	243	(AGG)4	P
"Aduranensis623	Aduranensis_small_rep_c1141	TACGCAGATGATGGAGCTTG	59972	GGGCATGAGGAAATGAAGAA	60014	409	(GCA)4	P
"Aduranensis624	Aduranensis_small_rep_c1145	ACTATTCGCCACTGGTCCTG	60134	ACGAGCTTCTGCACCTTGAT	60020	123	(CAAATC)4	P
"Aduranensis625	Aduranensis_small_rep_c1147	GCATGGGAAGCTACTTCAGC	59985	CCCAAATCCACAAAGCAGTT	59971	129	(AATGG)3	P
"Aduranensis626	Aduranensis_small_rep_c1147	TGCCATTGGTTCCAGTACAA	59964	TCTGCAAGCGTTATTCAAACA	59500	542	(GTGTTT)3	P
"Aduranensis627	Aduranensis_small_rep_c1169	TATGATGGAATCAAGCAGCG	59792	TTTCCAACCTTTTTGCCATC	59916	95	(CTG)4
"Aduranensis628	Aduranensis_small_rep_c1186	AAAAAGGAAGGAGAAGAAGCG	59142	CTACCTGAGGGAGAAGCGTG	60005	313	(GAA)4	P
"Aduranensis629	Aduranensis_small_rep_c1188	CATTTCCTTCTGTGGACATGG	60360	ATCAAGGCACATATGCAAGC	58752	80	(TGTAA)4
"Aduranensis630	Aduranensis_small_rep_c1195	GGTTTGGAGGAAGACAAGCA	60232	GGCAGCGTTTATTTTGGTGT	60003	596	(GAAA)4
"Aduranensis631	Aduranensis_small_rep_c1216	TTTCTTCCATTCCCACTTCG	60044	TTCTGTCTCCATCCCTACCG	60065	523	(CTT)5
"Aduranensis632	Aduranensis_small_rep_c1223	GAGTACGAGAACGGCAAAGC	60022	CAACAGACCCTGATCCAGAA	58641	169	(GTGTT)3
"Aduranensis633	Aduranensis_small_rep_c1228	GGATACAAGTTCAAGCCGGA	60074	GGCACCAGTTCAAAAGTGCT	60299	336	(TA)8
"Aduranensis634	Aduranensis_small_c1251	CAGCAACCTCAACAACCAAA	59734	TGATGGTAATATGATGAAGGTTGG	59970	296	(TCA)4
"Aduranensis635	Aduranensis_small_c1255	CGCACGATTCCTAACCACTT	60132	AGCCATAAACCTGAACACGG	59993	470	(TC)6
"Aduranensis636	Aduranensis_small_rep_c1257	GGGGAAAAGCTCAATTCACA	60051	TTCCATTTGAACGAGGGAAC	59910	179	(GGA)4
"Aduranensis637	Aduranensis_small_rep_c1263	TTGGAAAAGAAAGAGTCGCC	59429	TTGGGTCTTCCGAATTCTTG	60044	84	(TCA)4
"Aduranensis638	Aduranensis_small_rep_c1264	GCGAGGGTAAGATTCCATGA	60036	TCAACACACAAAATCCCCAA	59792	368	(GTG)5
"Aduranensis639	Aduranensis_small_rep_c1278	CAAGAGTCTGGGGCAACAAT	60111	ATATGAATGTCCACGCCCAT	60043	532	(TGA)4
"Aduranensis640	Aduranensis_small_rep_c1279	CTGTTGGCAAGGAAGTTGGA	61204	ATGTAATCCCCAACAGCAGC	59962	175	(ATGGCA)3
"Aduranensis641	Aduranensis_small_rep_c1279	CAGTAAAGGAAAGTGGGGCA	60103	ATCATGGGGTAGGTGGGATT	60272	433	(TTTTC)3
"Aduranensis642	Aduranensis_small_rep_c1285	GCCACAAATGTCTGATGGTG	59967	GGATTTTGCCACTGCATTCT	60081	541	(CCT)4
"Aduranensis643	Aduranensis_small_rep_c1289	TCCGCTTCGGAAATTATCAC	60038	CATGTAATAGGCATAGGATAGACCT	57055	201	(TGA)4	P
"Aduranensis644	Aduranensis_small_rep_c1298	AAAAGGCCAGAAGCTTCACA	59993	CAAAAATTTCTTCCCCAGCA	60046	290	(GCT)5
"Aduranensis645	Aduranensis_small_rep_c1319	GAAGCGAACAAAACGGAGTC	59859	GAATGGGAAGCAATCAAGGA	60014	262	(CCA)4	P
"Aduranensis646	Aduranensis_small_rep_c1333	GAGCAATGCGGTTAAAGAGC	59988	TGGCAACAATGCTGCTACTC	60019	123	(GAA)4
"Aduranensis647	Aduranensis_small_rep_c1346	CGTCACTTTGTCCCATGTTG	60001	TGTGTGTGTGTGTTGTGCCT	59651	120	(TC)9
"Aduranensis648	Aduranensis_small_c1355	CCCTACCTTAACCCCACCAT	59934	TCCCTAACCGATGTCTCTGG	60065	383	(TGG)6	P
"Aduranensis649	Aduranensis_small_rep_c1377	AAGCCAAAACACACACTTCAA	58323	GATGTGCATGCAGCTCAAGT	60024	405	(ATTA)4
"Aduranensis650	Aduranensis_small_rep_c1387	CATAACAACCACAACCCCCT	59569	CAACTTGGATGGGAGAAGGA	60042	242	(TCT)4
"Aduranensis651	Aduranensis_small_rep_c1393	GGCATGGTTCGTGTGTTATG	59847	CCTAGGCACCACAAACACCT	60028	123	(AGC)4
"Aduranensis652	Aduranensis_small_rep_c1396	CATGCAGCAGCATCTCCTTA	60119	TGGGACAAGCAATGATTCAG	59648	334	(CTTTT)3
"Aduranensis653	Aduranensis_small_rep_c1417	CGCTGCTTAGGGTTTGAATC	59845	TTGAACATGGAAAGATGCCA	60049	236	(TTTTTA)3
"Aduranensis654	Aduranensis_small_rep_c1419	GGATGCCAAGATGCTCTGAT	60189	GGGGAGTGCAGAGTTGGAC	60672	537	(TCA)5
"Aduranensis655	Aduranensis_small_c1420	TGGATATGGGTGAGGGAGAG	59879	TGTTGCTGTCGGAAGCTATG	60011	301	(GGT)4
"Aduranensis656	Aduranensis_small_rep_c1433	CTTCAAACTTCATGCTGCCA	59988	CCAAGGTCTGAATTCCCTCA	60042	499	(TGC)4
"Aduranensis657	Aduranensis_small_c1442	TATTTGTTCTTCGCCGCTTT	59853	ATTCTTCATTGGACGGTTCG	59933	563	(AGTA)4
"Aduranensis658	Aduranensis_small_c1451	GAGAGGTTTGAGCACCTTGC	59997	GCACCACCACTACTCCCACT	60033	262	(AAT)4
"Aduranensis659	Aduranensis_small_rep_c1457	CTCTTGCAGCTTGCTCCTTT	59898	CTGTGCCGATATGGTGTTTG	59988	346	(ATCT)4
"Aduranensis660	Aduranensis_small_rep_c1459	GGAGGCTACATCATTTCGGA	60036	AAAGCTCCCAGCTGACAAAA	59993	157	(AAGG)4
"Aduranensis661	Aduranensis_small_rep_c1460	TTCTGTGTTCAATCCCCTCC	59903	TCCTCCAACTTTAATCACCCA	59415	206	(ATCT)3	P
"Aduranensis662	Aduranensis_small_rep_c1463	GGGAGGAGGTGATGGTGA	59370	GGTTGGATGCCTCAAACTGT	59973	310	(TGG)4
"Aduranensis663	Aduranensis_small_rep_c1475	CGGGAAACGGTTGATGATAG	60323	AGAATGGAGGACGAGGAGGT	60073	269	(TCCATT)4
"Aduranensis664	Aduranensis_small_rep_c1483	TGGCTTTAACCGTCTTCACC	60110	GGGGGTTAGGGAAAATTTGA	59992	89	(TCT)5
"Aduranensis665	Aduranensis_small_c1493	GAAGGACGCCATAGGTTCAA	60074	AAAGTCACCAAGCATCTCCG	60255	484	(GCAA)3
"Aduranensis666	Aduranensis_small_rep_c1507	GCTGCATTTTGGGTCATTTT	59945	ATTAAATTCAATGCGCCGAA	60413	286	(ATG)4
"Aduranensis667	Aduranensis_small_rep_c1541	TATGAAGGATCAGGCCCTTG	60029	TCCTCCTCCTTCCCAAGATT	60008	327	(GGA)4
"Aduranensis668	Aduranensis_small_rep_c1541	ATGGTAATCTTGCGAGGGTG	59955	CTCCCAAGCTCTCATTCTGC	60096	228	(AGG)4
"Aduranensis669	Aduranensis_small_rep_c1542	GGGTGAGTACAGCCAAAGGA	60111	CGCAAACAAGCACTTGCTAA	60191	187	(GAA)5
"Aduranensis670	Aduranensis_small_rep_c1547	CCAGCATTTGTGTTTGATGG	59964	ATCCCTGAATTTATACTCAACATCTAT	57014	249	(TTTTG)3	P
"Aduranensis671	Aduranensis_small_rep_c1553	GAGAGAGAGAACACGGGTGG	59835	TTTGGAGAGATGGCAGTTGA	59369	89	(GTGA)4
"Aduranensis672	Aduranensis_small_rep_c1560	CATCCAGCCTCTGATCCATT	60034	TTTCCGTACACACCCCTCTC	59966	151	(TTC)4
"Aduranensis673	Aduranensis_small_rep_c1568	AATGTGGTGGACCAGTGGAT	60096	GAAGCTGAAGAAACGCAACC	60000	467	(TGAG)4
"Aduranensis674	Aduranensis_small_rep_c1575	AAAAGGAGGAGGGGATCTGA	60008	ATCAGTGTTTCCCACAAGCC	59973	511	(TTCA)4
"Aduranensis675	Aduranensis_small_rep_c1585	CTGGGTGATAACATTGCCCT	59813	TGGGAAGGGTGATGAGAAAG	60042	212	(TCT)4
"Aduranensis676	Aduranensis_small_rep_c1608	GACACCGTCACCTCGTTTTT	60012	TGGCCACAGAATTGTAGAGAGA	59875	497	(TGCA)4
"Aduranensis677	Aduranensis_small_rep_c1609	GCACCATGTATTCAATCCCC	60021	ACATATCCTTGCCGACCTTG	59955	439	(CTC)5
"Aduranensis678	Aduranensis_small_rep_c1619	GGAGGAGGAAACTACGGCTC	60212	AAGCACGCTCAGAAGTGGAT	60020	133	(CT)6
"Aduranensis679	Aduranensis_small_rep_c1626	AGGGGGCAATATTAGCTTGG	60292	CCAGTCACCATGAATGACCA	60378	235	(TTAA)3
"Aduranensis680	Aduranensis_small_rep_c1635	CCTGTAAACCCATCCCCTTT	60046	TTGAGAGCACCTTCATCACG	59984	562	(CTT)7
"Aduranensis681	Aduranensis_small_c1640	TTGACTATCCTTCGGGTTGC	60074	CGGATCCAGTGCAAAAGTGT	61096	563	(AC)7
"Aduranensis682	Aduranensis_small_rep_c1645	GGGGAGAAAAGGAGTTTTGC	60053	AGAGGCCAGGAGGGTATTGT	59957	589	(CTG)5
"Aduranensis683	Aduranensis_small_rep_c1658	ACAACACCAAAACTGCTCCC	60012	AGTTTCGCAACATGGGATTC	59939	143	(TTC)6	P
"Aduranensis684	Aduranensis_small_c1665	TTTGCCCTTTGTATTCTGCC	60074	ATGAAGGGAATGTGTCCAGC	59934	197	(CT)6
"Aduranensis685	Aduranensis_small_rep_c1675	CACCATGACAGCATCATTCC	59925	TGCATAGGCTTTCTTGGCTT	59982	271	(TGC)4
"Aduranensis686	Aduranensis_small_rep_c1675	TGTAGCAAGTGCTGCCAAAG	60195	GGCGCAGTGATTCTTTTCAT	60221	379	(TAATG)3
"Aduranensis687	Aduranensis_small_rep_c1676	CGGGTCAACCTATCCAGATT	58861	ACGGCAGAGTAGTGGAAGGA	59867	368	(ATTTT)4
"Aduranensis688	Aduranensis_small_c1696	CCAGAGTTTCTTCCGTCACC	59697	CGTCAGGAACCCAAATAGGA	59926	335	(CGCTGC)4
"Aduranensis689	Aduranensis_small_c1707	CACTATGGTGACTGAACTGCAA	58851	AAGAAAGCATCTGGAAGGCA	59955	508	(AC)6
"Aduranensis690	Aduranensis_small_c1707	AACCACATGAAATGCGATGA	59931	AGGAGACGGGTTTTGATGTG	59966	593	(AAT)5
"Aduranensis691	Aduranensis_small_rep_c1717	GAGGTGCAGGAGAGGTTGTC	59841	GAAGCTTTCGTGTTCTTCGG	59993	293	(AAGAGA)3
"Aduranensis692	Aduranensis_small_c1720	TGCTACCTTTCATTCTTCCACA	59747	CATTGGGAGGGAAAGTGTGT	59820	537	(TTTA)4
"Aduranensis693	Aduranensis_small_rep_c1724	CCACAAAACGGGTCAAGACT	60005	TGAAGCCACAATCATAGCCA	60220	164	(AATG)5
"Aduranensis694	Aduranensis_small_rep_c1725	TCAACAAGAAAACAGTGGCG	59881	TAGCTTTTGCCTGGCATCTT	59982	187	(AAG)5
"Aduranensis695	Aduranensis_small_rep_c1730	CTTTCTTCATCCACCGCATT	60074	GCAATGGCCTGAAGTAGCTC	59985	177	(TCT)5	P
"Aduranensis696	Aduranensis_small_rep_c1735	TGAATGAAGCAAACTGGGAA	59247	CGCAATTGAAAGGAGGAGAG	59948	553	(TG)6
"Aduranensis697	Aduranensis_small_rep_c1739	ATTAGGGGTCGGAATCAACC	60017	TAGCTTTTGTGCTTTTTGCG	59279	128	(GTAT)4
"Aduranensis698	Aduranensis_small_c1746	AGTTTGCACTGTTGACGACG	59946	GGCTGAAAACCAAAATGGAA	59916	193	(GCC)5
"Aduranensis699	Aduranensis_small_rep_c1750	GATGGTGGTGGATGAGTGTG	59801	CAAAAAGGCTCATATATTTGACAACA	60589	319	(TGTTT)3
"Aduranensis700	Aduranensis_small_rep_c1758	AAGCGGGTTCATCAATGTTC	59939	ATCTTGGAAGCCCTTCGATT	60039	416	(CTT)4
"Aduranensis701	Aduranensis_small_rep_c1763	CTTTCACGGGGTTCAGATGT	59966	ACAGGGATAGGGACAGGGAC	60194	476	(TC)6
"Aduranensis702	Aduranensis_small_c1766	TATCAAGGGTGCCCAGGTAG	59948	AAGCTAGGGAGGAGGCTGAG	60110	284	(TC)6
"Aduranensis703	Aduranensis_small_rep_c1777	CCAATGTTGCACCAACTGTC	60008	CCACCCGAAACAGAGAAAGA	60224	467	(AC)6
"Aduranensis704	Aduranensis_small_rep_c1796	GTTGGCCAAGCTTTTAACGA	60244	CCTTGAAGGGGCTCTTTACC	60068	450	(CCA)4
"Aduranensis705	Aduranensis_small_c1799	CCGGAAGTGATGGTCGTACT	59989	CCCGATAATAACGACTCGGA	59916	404	(CTC)5
"Aduranensis706	Aduranensis_small_c1808	ATCTTAAGGGGGATGCGAGT	59925	TCGTTCCGGGCAGTAATATC	59923	550	(AG)6
"Aduranensis707	Aduranensis_small_rep_c1813	TCACTTTTGGTGGCCTTACC	59971	TCCTCAAAAGCCAAAGCCTA	59953	531	(ACTCC)3
"Aduranensis708	Aduranensis_small_c1818	TTGCACAAATTGAGCTCTGG	59988	CTTTCCCCCAGCTTCAGTC	59788	309	(GAA)4
"Aduranensis709	Aduranensis_small_rep_c1825	GACGTAGTTGTGGGGATGCT	59997	GATCCTTTCATTCGGTGGAA	59871	378	(TTC)6
"Aduranensis710	Aduranensis_small_rep_c1844	GATGCCTCGGTGATTGACTT	60081	CGGGGGAGTGAGTGAGAC	59142	220	(CTCACT)4
"Aduranensis711	Aduranensis_small_rep_c1845	TCCGAAAGCAATAGCAATGA	59401	TTTTCTAATTATGAAGGATAAGTCCAT	57195	107	(TCTA)3
"Aduranensis712	Aduranensis_small_rep_c1865	GTACGCGAAGCTGAGTAGGG	60037	AAGCTACACATTCATCGGCA	59301	362	(AAAGTC)4
"Aduranensis713	Aduranensis_small_rep_c1877	CACACTTTTCGGCAACAGAG	59485	ACCCACAGCATTCATCACAA	59967	535	(TTAGAT)3
"Aduranensis714	Aduranensis_small_c1900	CGAAGTAAGACTGGCCGAAG	60008	CAACAACACCATCGACGTTC	60008	305	(ACC)4
"Aduranensis715	Aduranensis_small_rep_c1903	AGGTGGCACAGGACCATAAG	59989	TCAAAGGTTGAAGGTGGGAG	60081	282	(GGT)5
"Aduranensis716	Aduranensis_small_c1908	GCGAATCCGATTTCCTGTTA	60038	AGAGAGAGAGAGCGATTGCG	59997	498	(TCT)4
"Aduranensis717	Aduranensis_small_c1908	TTCTCCACCTCTAGCGCAAT	59978	AGAAAGAAACGCAGGCTTCA	60132	162	(CT)7
"Aduranensis718	Aduranensis_small_rep_c1926	GGCTACGGAAATATGCCTCA	60060	TCCTGCAGATGACGTAGTGG	59855	198	(ATTAAC)3
"Aduranensis719	Aduranensis_small_c1929	CGGAATCCAAGAAAGGAACA	60044	CTTGAGCGCTGGAAGTAACC	60015	226	(AG)13
"Aduranensis720	Aduranensis_small_c1934	GGTCAGGCGTAAACTGGAAA	60110	TTAGGAGCCCAAAAATGCAC	60074	311	(TTGA)3
"Aduranensis721	Aduranensis_small_c1946	CAATGCCAAGCCTGGAGTAT	60096	TATCTGGCGGGTGAGAGAGT	59827	451	(TCT)6
"Aduranensis722	Aduranensis_small_c1955	TGCCATGGAGACTGAGACTG	59980	TACGCCGGGACCTTGTATAG	59975	154	(TGA)6
"Aduranensis723	Aduranensis_small_rep_c1969	GCAGAGTGGGTTGAAGGAAG	59844	GCTAAAATTGATCACCTTGATGAG	59188	192	(ATT)5
"Aduranensis724	Aduranensis_small_c1972	GATTCCGCCAGTGTCTCATC	60633	AGTACTGGGGAATGCAGTGG	59989	107	(GC)6
"Aduranensis725	Aduranensis_small_rep_c1975	TTCCTGTAGAGCCTGAGGGA	59943	AAAGTCCCAAATGCATGCTC	60081	127	(TG)6
"Aduranensis726	Aduranensis_small_rep_c1976	AGGAGCAGATTGAGAAGCCA	60096	GACGATGATTGCGAGGATTT	60043	542	(TCA)4
"Aduranensis727	Aduranensis_small_rep_c1988	CCCGTTTGGATCTCTGTTGT	59966	TGAAGCCAAAAACTGCACTG	60027	130	(ATG)4	P
"Aduranensis728	Aduranensis_small_c1989	TTCTCCCTCAACACCAAACC	59943	AAAGAAAATCCGCATCATCG	60038	414	(GGGA)5
"Aduranensis729	Aduranensis_small_c1992	AGAAAAATGGGCTGCTGCTA	59982	CACAAGCAAAATACATAGTGACGA	59251	167	(TTAT)3
"Aduranensis730	Aduranensis_small_c2000	GGATTGAAATTCCAGCTCCA	60014	GGTGAGGTGAAGGGTGAAGA	60088	499	(ATCTGT)3
"Aduranensis731	Aduranensis_small_rep_c2007	ACAGGGCTATGGGATGACAG	59950	CAAGCGATCAACGATGAAGA	59948	316	(TGA)5
"Aduranensis732	Aduranensis_small_c2027	TAGGCATGCCCAGATCTTCT	59797	GTTCGGCACCATTTTCTTGT	59978	229	(AAAAAT)3
"Aduranensis733	Aduranensis_small_rep_c2038	TCCAGAAGATCAAGGATGGG	60003	TCAATCTCGGAGTCACACCA	60246	294	(GT)6
"Aduranensis734	Aduranensis_small_c2042	TCAAAACATACTTGAGCATGGAA	59639	GAGGAGGATGGGAGTGATGA	60008	364	(TATT)4
"Aduranensis735	Aduranensis_small_c2047	CCATCATTCATGGATAAATAGAGC	58907	GCAATTTTGGTCTTCAGGGA	60051	463	(AT)7
"Aduranensis736	Aduranensis_small_rep_c2063	GTCGAAGAACCTTGCCAAAA	60227	GGGAGTTCCTTAACCCAAGC	59940	403	(CAG)5
"Aduranensis737	Aduranensis_small_c2065	TCGCTGAATTTTGAATTCCC	60016	TGGAAGGAAGGAAGCTGAAA	59926	162	(ATGCA)3
"Aduranensis738	Aduranensis_small_c2065	CAATGCACTTGCTTCTTGGA	59988	GGTTCCTTCCTGTTTTGCTG	59711	117	(CTTC)3
"Aduranensis739	Aduranensis_small_c2082	AAAAAGCCACTTGAGGAGCA	59993	GCCATTATTCCATTCCGACA	60670	272	(CCAT)3	P
"Aduranensis740	Aduranensis_small_rep_c2097	CGGAACCAGCAATCTGAAAT	60074	ATCAGGTGGGGGACATGATA	60011	230	(GAAA)4	P
"Aduranensis741	Aduranensis_small_c2100	CTGGCTCTGATAGCCCAAAG	59971	TTGGCCATTACTTACAATCAGC	59146	548	(ATAC)4
"Aduranensis742	Aduranensis_small_c2108	ACCAGACCAAGGACGTGAAC	60009	TCGTTGATTAATAGGAAGAAGAAGG	59256	172	(TCT)4
"Aduranensis743	Aduranensis_small_c2117	AGGAAGCTGAGGAGAAAGCC	60096	TACCACATCCAGTCGTGCAT	59992	582	(AGA)4	P
"Aduranensis744	Aduranensis_small_rep_c2118	ACAAGTGCCATCCAATAGGC	59962	AGGAATCCGGCATCCTAGTT	59925	322	(GAAAA)3
"Aduranensis745	Aduranensis_small_c2142	CCTGTTGCGATACGGTTTTT	59996	CACAGTCCTCATCACCACCA	60590	184	(GAT)4
"Aduranensis746	Aduranensis_small_c2143	CAGCCTTCTCCCTTTCTTCC	60319	CAGCGACGATCAAAAGACAA	59988	216	(CCAG)4
"Aduranensis747	Aduranensis_small_c2145	GGTGACCGTGGTAAATTCGT	59717	TCCCAATTGAGCCAATCTTC	60014	162	(TGA)4
"Aduranensis748	Aduranensis_small_c2151	CTGTGTGGTGGATCAACTGG	59997	GACACCATTTCAGGGAAGGA	59903	389	(TTC)4
"Aduranensis749	Aduranensis_small_c2156	GGAGTGCCAGAAGAATCAGC	59957	TTCCCATCCACCAATTTTTC	59599	345	(TTTC)4
"Aduranensis750	Aduranensis_small_c2171	GCTGGTGCACTTGCTTTGTA	60058	AGAGAACATGACGTCTGGGG	60112	328	(CCA)4
"Aduranensis751	Aduranensis_small_c2172	TCACACTTGGCACACAATCA	59705	CGAGCAACTCGAAAAAGGAC	59993	441	(GCC)5
"Aduranensis752	Aduranensis_small_c2177	CTCAAGTCAAACAACGGGGT	60005	AATCGGACTCTGGCCCAT	60439	319	(AAG)4
"Aduranensis753	Aduranensis_small_rep_c2179	TCGTTTTTGGGTATGTGGTG	59293	ATGAGGAGGGACATGCAAAT	59366	180	(ATT)4
"Aduranensis754	Aduranensis_small_c2185	CTCCACCTGGAACACGAAAT	59966	AGCTCGTGCTTGGATCTGTT	60020	177	(TCAAT)3
"Aduranensis755	Aduranensis_small_c2190	TTTGACCGTTTCTCTGTTTCTG	59397	GAGGCCATTGAAAGACCAAA	60051	158	(GGAGCT)3
"Aduranensis756	Aduranensis_small_rep_c2209	CCAAATTGGTGGTTCATTCC	60029	AAAATCATAAGCACAATAGACAGCA	59286	160	(TTTC)6
"Aduranensis757	Aduranensis_small_rep_c2211	ACCATAAGGTGGAGGTGGTG	59697	GGGGAACCAAGCATAGATCA	59894	320	(ATG)4
"Aduranensis758	Aduranensis_small_c2212	AAAGCCTTGCTGGAGAAACA	59993	GTAACATTGCAATCTCCGCC	60478	417	(GAA)4
"Aduranensis759	Aduranensis_small_c2222	TGCAATGCTCTCATACCGAG	59972	GCGTTCGTCTTCAACTCTCC	59997	135	(ATGC)4
"Aduranensis760	Aduranensis_small_c2225	GGGTAAGAACCTTCGACAGC	58792	CTGGCTTCTCCCTCTCCTCT	60088	422	(TGC)4
"Aduranensis761	Aduranensis_small_c2234	ACGGCGTCCGTGTAGATAAC	60022	TGGATTGGAATGGAAATGGT	59991	527	(GCG)4
"Aduranensis762	Aduranensis_small_c2237	GATGTCCTCTTCGACACGCT	60418	GGGAGTACCAGAACCGTCAA	59966	413	(GTG)6
"Aduranensis763	Aduranensis_small_rep_c2247	TGGTAGGAGATGGCATAACTAGG	59531	CGGTACGTAACACTTGCCATT	59934	239	(AG)7
"Aduranensis764	Aduranensis_small_c2259	CTTCCCCGTTGACTTAACCA	59964	TATGATCCATGGGACCCTTT	59055	541	(AGAA)3
"Aduranensis765	Aduranensis_small_c2275	TCTTGATGAAGATCCTTCTTTCTT	57743	GCAACCTTTCTTGATCTCGC	59962	223	(TTA)5
"Aduranensis766	Aduranensis_small_rep_c2285	GCTACGAGGACCTTTGCTTG	60015	ATTACGGCCGGGGAATAA	60110	291	(TCT)5
"Aduranensis767	Aduranensis_small_rep_c2304	CAACCATGCCGAACCTTACT	59993	AGAAGAAGCACAACCTCCCA	59844	364	(TGAA)4
"Aduranensis768	Aduranensis_small_rep_c2304	TCCCTCGAGCTCTTTCTTGA	60210	TTTTTGGGGAAGAGGTGTTG	59942	558	(CTT)4
"Aduranensis769	Aduranensis_small_c2315	TGGATGTTGGAATTTCGGAT	60133	CATGATGGAGCCAATGTTCA	60481	574	(TTTTTA)4
"Aduranensis770	Aduranensis_small_c2316	TACCCCTCTTCCCATTTGTG	59784	AAACACACTTGGTTTCAATTTCA	58575	595	(TCCTGC)3
"Aduranensis771	Aduranensis_small_rep_c2322	GGAATCATGGCCATAGAGGA	59854	GGGATGCAAAGTGATGATGA	59456	160	(AGA)5
"Aduranensis772	Aduranensis_small_rep_c2329	TGGTCATCGTTATGGCGTTA	59953	CGTCCTCATCTGTGGTGCTA	59855	319	(GAT)5
"Aduranensis773	Aduranensis_small_rep_c2335	AGAGAGCAAGCATGTGGGTT	59874	AAGAGGAAGGTGGAGGTGGT	59968	341	(GGT)5
"Aduranensis774	Aduranensis_small_c2339	GGCATGGACATTGTTAGGCT	59962	GCCAATCAAAAGCGAGGAT	60170	146	(TTGT)3	P
"Aduranensis775	Aduranensis_small_rep_c2352	TGCACATACTGCCAAGAACC	59722	TGGAGAGGGTGATAAAGATGATG	60326	195	(TCA)4
"Aduranensis776	Aduranensis_small_rep_c2362	CCTGGATGCTCCAGTGTATTT	59066	GCCCAAATAGAGGAACACGA	60074	164	(TTATCT)3
"Aduranensis777	Aduranensis_small_rep_c2364	AATGGCCACTTCCTGTTCAC	59973	GTGTTCTCTTGGAAGAGGCG	59989	395	(CAA)4	P
"Aduranensis778	Aduranensis_small_rep_c2366	CACACAGCAATTTCACCACC	60008	GATTCAGTGTGCTGGGGTTT	59973	177	(TTC)4
"Aduranensis779	Aduranensis_small_rep_c2405	GCCGATTCCCTATCTCCTTC	60003	GAGGAGGAGTCAACGGAGTG	59835	471	(CCT)5
"Aduranensis780	Aduranensis_small_rep_c2443	TACGCTGCTCCTGATGATTG	59972	GAGGAGAAGGGTGAAGGGAC	60050	290	(GAG)6
"Aduranensis781	Aduranensis_small_rep_c2450	CGTTCATATTCATAGCATCATCA	57701	TGGGAACTCCTGCTCTCACT	59986	337	(TTCTCT)3	P
"Aduranensis782	Aduranensis_small_c2453	TCTCAAGTAGTAGTGGAATCTTGAGC	59542	AACGGTTGAAAATGGAGTGC	59978	542	(TTTC)5
"Aduranensis783	Aduranensis_small_c2477	GGGGATAGGTGCATAAGGGT	60039	TGCATCAAAATTAATCTCTCTCTTTC	59369	510	(TA)7
"Aduranensis784	Aduranensis_small_c2484	CGTGCTGGTCCTTAATGGTT	59993	GCTATGGCAAGAGCATCCTT	59439	403	(AAATG)3
"Aduranensis785	Aduranensis_small_c2485	TTCTTGTGGACCGGAATTTT	59406	TGTTGATGAAGAGCACCGAG	59984	243	(AC)6
"Aduranensis786	Aduranensis_small_c2487	GTTTGTTTCTGCAGGGCATT	60118	GGCATCTTCACCAACTCACTG	60706	350	(ATAC)5
"Aduranensis787	Aduranensis_small_c2489	AGCTTGCTCGGATGTGAGAT	59981	TCTTGTCCCACTTTGCCTCT	59844	120	(GGATGT)3
"Aduranensis788	Aduranensis_small_c2492	GCAAGAACACCAAACACCCT	60012	CAAACAATCCCCCTCACTGT	59820	119	(TCC)4
"Aduranensis789	Aduranensis_small_c2493	TTTGAATGATCCCAAGAGGC	60014	TTCCCTCAAATCGACTCCAC	60050	599	(CCT)5
"Aduranensis790	Aduranensis_small_c2529	GTTGAACGCAAGGCCTAAAA	60244	GAAGTGAGCGAAACAGAGGG	59989	460	(TAGCA)4
"Aduranensis791	Aduranensis_small_c2533	CACCGGGATTGTCTGATCTT	59927	CCTCTCGTTCGTTCTCTTCG	60126	480	(TCC)4
"Aduranensis792	Aduranensis_small_c2568	TAGTTCCCCGAATACCACCA	60184	GGGTGTCCGATAAAAACCCT	60053	243	(TGCA)4
"Aduranensis793	Aduranensis_small_c2570	GTCACAGAGGGAGAGGACGA	60397	AATGACCATGGTTGCAGTGA	59967	400	(CTGCCG)3
"Aduranensis794	Aduranensis_small_c2585	TCCTTCGTCAATATCGGGAG	60029	CCCAAAACCCTATTCCCACT	60046	205	(GTT)4
"Aduranensis795	Aduranensis_small_c2593	GGGTTCGAAAGATCCACAGA	60050	CATGGTTTTCGCCGAACTAT	59960	503	(TCTT)4	P
"Aduranensis796	Aduranensis_small_c2595	CCAAGGCCAACAACAAACTT	60008	ACCCTCTTCATCACAGTCCG	60112	434	(TCT)5
"Aduranensis797	Aduranensis_small_c2596	TACCCGAGGGCACATATAGC	59945	ACATTTGGTAGGGCTCGTTG	59993	581	(TGA)4
"Aduranensis798	Aduranensis_small_c2598	GGAACAAGGAAAACAGCGAG	59853	TGGCCTCAATCTCAATTTCC	60014	413	(AAGA)4
"Aduranensis799	Aduranensis_small_c2609	CGAAGACGAAAAACGACGAT	60249	AACTTCCCATTGCTCCACAC	59973	428	(ACTCGG)3
"Aduranensis800	Aduranensis_small_c2612	AGGGAGGAGTGGAAGAGGAG	59801	GCAAAAATAATACAATAATTAACCGAA	58218	171	(TATT)4
"Aduranensis801	Aduranensis_small_c2614	ATAGTAACTTACGGCCGGGG	60217	CAAAGTTGGCTGAAGCATGA	59988	134	(TGG)4
"Aduranensis802	Aduranensis_small_c2616	ATAAGCATGGAAGGCGTTTG	60096	TGCAAGATGTCACAAATCACAA	60157	230	(ATA)4
"Aduranensis803	Aduranensis_small_c2626	ACACACTGGTCGGATCACAA	60005	TAGTTGTTGGACTGGGGGAG	59959	596	(GAT)4
"Aduranensis804	Aduranensis_small_c2686	GCTCTGAAGGAGATGAACGG	59950	GGTCGCATCAGCAACTTACA	59871	324	(GAAAAA)3
"Aduranensis805	Aduranensis_small_c2700	ACCACAGGTTGGTTCTCAGG	60002	GGCCGCTCCTATTTATCACA	60060	423	(TGC)4
"Aduranensis806	Aduranensis_small_c2702	ATTCACGGAGACCCTGTCAC	59969	CAACTGCCATTTTGCACATC	60119	162	(GCAAGC)3
"Aduranensis807	Aduranensis_small_c2704	AGTTCGAGCCTAGCTCCGTT	60537	ATCGTAGCCAAGAGAGGCAA	59978	355	(ACA)4
"Aduranensis808	Aduranensis_small_c2746	TCGAGATCGCAGATTCCTTT	59917	TCCCTCTTCGGTTCTTTCTG	59401	362	(GAA)4
"Aduranensis809	Aduranensis_small_c2749	CTGTTTGTTGCACGATCACC	60160	TTATACACCGCCACCAATCA	59809	258	(TTG)5
"Aduranensis810	Aduranensis_small_c2754	AAGCAGGTCCAGCTGAGAAG	59745	CACACACTCTCATCCCCTGA	59659	210	(TGCA)4
"Aduranensis811	Aduranensis_small_c2780	AAGGCCATTACTATTGGGGG	60034	TAATTGCGACGAACACCTTG	59729	441	(ATAAT)3
"Aduranensis812	Aduranensis_small_c2825	TTCACTGCTCGTCCATCAAC	59837	CTTCCACTGTTTGTGCTCCA	59873	326	(GCT)4
"Aduranensis813	Aduranensis_small_c2860	TCTCTCTCTCTCTCTCTCTCTCCTC	58428	AGTGCGAGCATTGGTCTTCT	60020	230	(CT)7
"Aduranensis814	Aduranensis_small_c2875	GGCAAGAAGAGCATGTGTCA	59992	AAGCAGCGAAAGTGAAGAGG	59757	277	(TCT)5
"Aduranensis815	Aduranensis_small_c2897	CTCGAGCTAAGCACAAGGCT	59920	GCTCCAGGGAAACATAACGA	60074	316	(TAC)4
"Aduranensis816	Aduranensis_small_c2914	CTACTGCTTTCGAGGAACCG	60008	GGTGAATGATTTGTCAGCTCC	59546	274	(AGTT)3
"Aduranensis817	Aduranensis_small_c2915	CTCTGCACAGCGTTAATCCA	60011	GCCACAACCACCTTTACGTT	59898	292	(AAG)5
"Aduranensis818	Aduranensis_small_c2918	CACCTTCTTCGCATCCTCTC	59950	TCTTGTTGCCTCGAAGGTCT	59989	144	(AAG)4
"Aduranensis819	Aduranensis_small_c2919	GAGACAAGGTAAAGGCTGCG	60015	TTTGCCTCCTTTCCTGCTTA	59953	162	(GAT)4
"Aduranensis820	Aduranensis_small_c2926	GTGGAGCTCGTGGTGGTG	61376	TCATCAGTCAATGCCTCAGC	59950	214	(TGA)5
"Aduranensis821	Aduranensis_small_c2986	GAGCATTTGGCAACATGAAA	59670	CCATGAGCATTTGATGGAGA	59604	155	(TTGC)3
"Aduranensis822	Aduranensis_small_c2991	AAGTGGAAGATGCCACAACC	59973	AACAACAGGGAGCCCAAAAT	60723	231	(GAT)4
"Aduranensis823	Aduranensis_small_c2996	GAATGCATTTTCCAGGGCTA	60038	AATTGAACCAAATCCCACCA	60029	320	(AGCCGC)3
"Aduranensis824	Aduranensis_small_c3014	ATCTGCTGGTGGACCACTTC	60120	TAGTATGGAACGGGCTACCG	59975	446	(CAA)4
"Aduranensis825	Aduranensis_small_c3069	AGCTCCCAGCAAGGTCTGTA	60012	CCTCTGTTGATAGTTCAGCGG	59883	396	(TGG)6
"Aduranensis826	Aduranensis_small_c3072	GCCAGCATAGCTTCCAAGAG	60118	CTCCACTGCAGAGATAGGGC	59973	305	(TTGCAA)3
"Aduranensis827	Aduranensis_small_c3074	GTCCGCTTCTTATTTGGCTC	58930	ATGCCAATGGTAACGAGAGG	59955	213	(AGA)6
"Aduranensis828	Aduranensis_small_c3074	CCTCTCGTTACCATTGGCAT	59955	CAGAAAATTCAACGACGCAA	59849	290	(TGCA)4
"Aduranensis829	Aduranensis_small_c3089	GCATGATCGATTTCGAAGAA	58797	GAGATTAGCAGCGAGGCAAC	60125	130	(ATG)4
"Aduranensis830	Aduranensis_small_c3128	CCATAGCCACCTCCTCCATA	59910	TGCTGCAGAAAAATCACGTC	59995	81	(CCA)4
"Aduranensis831	Aduranensis_small_c3132	ACCAAACCTCCTTCGCTTTT	60110	TTCTCTCACGCCTGATGTTG	59984	199	(TTCATT)3
"Aduranensis832	Aduranensis_small_rep_c3186	TGCAAGCCATCTTCACAAAG	59988	TGCAATCTCTTCAGCAATGG	59948	236	(AAG)5
"Aduranensis833	Aduranensis_small_rep_c3193	AAGAAGGTATATGCAGTCGCTT	57267	GAAGAGTGGCGTAGGAGCAC	60020	268	(GGT)6
"Aduranensis834	Aduranensis_small_c3198	TGAGTTCTTGCACTCATCCG	59984	ACACTTTGATATACTTAAATTCCTTGG	57539	122	(GGA)4
"Aduranensis835	Aduranensis_small_rep_c3212	CGAGGTTGGTGATTGTTGTG	60001	CGACGCCAGTGTAAGTACGA	59928	391	(GAA)6
"Aduranensis836	Aduranensis_small_c3214	CCATCAGCATCACACACTTG	58647	CAACCGGCTAGGTTGACAAT	59993	329	(TGG)6
"Aduranensis837	Aduranensis_small_c3232	AGGACTTGCCCATTATGCAG	60096	GCCAGTGATGGAAAATTTATGG	60547	199	(TA)6
"Aduranensis838	Aduranensis_small_c3251	ACGAAACTGGCAACCATAGG	59993	ACCAAATTGCAGGAACAAGG	59971	537	(GAATA)5
"Aduranensis839	Aduranensis_small_rep_c3265	CAAATGCAACCCTGGAAGAT	59933	TTCACGGGAAATGCTAAACC	59938	270	(TGA)4
"Aduranensis840	Aduranensis_small_rep_c3273	CCGGAAGTGGGACTCTTTAC	58644	CTCCTGAAGACTCGACTGGG	59978	376	(GGA)4
"Aduranensis841	Aduranensis_small_rep_c3282	TTTTCTTCCCAAGCTTCTCG	59564	TGTGGCACCGTATGAGAAAA	60111	314	(ATC)4
"Aduranensis842	Aduranensis_small_c3324	AAATGGGTTCCCCTCAAAAC	60032	AGATCTGCTGCCTCAAGCTC	59857	307	(TCT)6
"Aduranensis843	Aduranensis_small_rep_c3325	GTTGGGATTGAGGAAGAGCA	60195	ACAACAACAGTGGCAGTTCG	59794	159	(TGA)4
"Aduranensis844	Aduranensis_small_rep_c3325	CGAACTGCCACTGTTGTTGT	59794	GTGTTGCCAAAATCCAAACC	60214	109	(TTC)5
"Aduranensis845	Aduranensis_small_rep_c3328	CCTGCACTGTCACCGTATCTT	60186	CCGGAAAACTGTCTCCAAAA	60081	176	(ATTA)5
"Aduranensis846	Aduranensis_small_c3341	CCATCCCTGTTTTTGTTGCT	59971	GAGAAGATGCTTCATTGACGTTT	59781	509	(AAAT)4
"Aduranensis847	Aduranensis_small_c3362	TGGGATGTGATCTCCAATGA	59850	TACATGAATCCCCCTCCAAA	60126	257	(TTC)4
"Aduranensis848	Aduranensis_small_c3370	GATGAGCCACTTTGCTGACA	59992	GCAAAACGGTGCCTCTACTT	59383	304	(TTC)5
"Aduranensis849	Aduranensis_small_c3377	AACCTGACCAAATCGTCGTT	59454	GCGTTGCAGCATCAAGAATA	59983	582	(GTC)4
"Aduranensis850	Aduranensis_small_c3389	TCAACCAATTCCCTCTCCAG	60042	CATCGTTAGCATGAGCAGGA	59972	180	(CAT)4
"Aduranensis851	Aduranensis_small_c3399	TCCTGCTCTCACTTCCCAGT	59986	GAGGGAGGGTTAGGCAATTA	58136	311	(TA)8
"Aduranensis852	Aduranensis_small_c3415	AGCTTCAACCTTTGGAGCAA	59993	CACGCTGGTCCATGTGTATC	59992	250	(CTC)4
"Aduranensis853	Aduranensis_small_rep_c3425	CGGGGACTAATTGCTTTGAG	59702	TCGTCGCTGTCGTAATCATC	59830	225	(GAG)5
"Aduranensis854	Aduranensis_small_rep_c3425	AGCTTCTCGAGGAGGAGGAG	60230	TCATCGTCGCTGTCGTAATC	59830	82	(GAA)5
"Aduranensis855	Aduranensis_small_c3444	CTCGAAAGTCTTCGTTTCCG	59986	AAGCGAGCAGCACCTTGTAT	60044	342	(GCTA)3
"Aduranensis856	Aduranensis_small_rep_c3454	GGGCGCAGAGACAGTAGAGA	60700	GTGCATCATTGAAGTGTGGG	59967	438	(GAG)4
"Aduranensis857	Aduranensis_small_c3459	CGTCAAATTGGCATGTTTTG	59969	GCTGCAAAACTCTTCTGCCT	59763	451	(CATC)4
"Aduranensis858	Aduranensis_small_c3460	ACTGACCCAACAAAGGATGC	59973	GCAAAACAAACAACCCCAAC	60249	147	(CAT)5
"Aduranensis859	Aduranensis_small_rep_c3461	GCGCTTTCACCTTCACTTTC	60000	GCCTTGCATGTACTCCTGGT	60142	147	(GAA)6
"Aduranensis860	Aduranensis_small_rep_c3466	AGTCCTCCCAGTGTTGATGC	60120	AGAGAGAGAGCTCGGTGTGG	59732	133	(TCC)6
"Aduranensis861	Aduranensis_small_c3484	ATCAGCGAATCTGAGGAGGA	59910	GGATCAAGCAAGCAAGGAAG	59955	165	(AATGA)3
"Aduranensis862	Aduranensis_small_c3507	GCAGTGGCAGAAGAAGGAAG	60134	AATATGTCAGCACCACGCAC	59602	347	(CTT)5
"Aduranensis863	Aduranensis_small_rep_c3526	TGGAATGGATTCCCAACAAT	59991	TGTCTTTGTTTGACAGGCCA	60278	494	(GAG)4
"Aduranensis864	Aduranensis_small_rep_c3533	AGTGTGGAAGAGTGCGTGTG	59940	CTGCCTTGCAATCAGTGTGT	59905	230	(TGA)7
"Aduranensis865	Aduranensis_small_c3544	GCGATAGAGGAGCCAGACAT	59415	CGACCTCCCCACATTTAAGA	59926	141	(GAG)4
"Aduranensis866	Aduranensis_small_c3545	GCTAGATCTTGCACCTTGGC	59985	GGCGTAACTAATTGGTGCGT	60025	346	(AGG)4
"Aduranensis867	Aduranensis_small_c3628	ACGACCCTGATGATTACCGA	60340	AAACAATGGGGCATCACACT	60240	213	(GAT)5
"Aduranensis868	Aduranensis_small_rep_c3629	ATGGAAGGGGAAGAGGAAGA	60008	TTGGAATTGGAATTGAAGCC	59878	241	(GAA)7
"Aduranensis869	Aduranensis_small_c3645	CTCGAGTAGGGAAGCATTCG	59971	CTCAGAGCTGCCGGAGTTAC	60156	204	(GAGCCA)3	P
"Aduranensis870	Aduranensis_small_c3652	AAGCTTGAGAACGAACGCAT	60022	CAGGGACCAAAACCTTAGCA	60103	318	(TCTT)3
"Aduranensis871	Aduranensis_small_c3655	GCAATCCTTACCTTCACGGA	60074	ATGAAAATGCTTCGGTGGTC	59939	194	(AT)6
"Aduranensis872	Aduranensis_small_c3667	AGAGACCGTCACGAAGCTGT	60057	TTGGTTGGAGGTCTCACACA	60129	366	(AGA)5
"Aduranensis873	Aduranensis_small_rep_c3671	CGCCGTCGAATATACCATTT	59816	TTCTTCAATACCGGAGTCGC	60214	101	(ATG)4
"Aduranensis874	Aduranensis_small_rep_c3673	GAGAAATAAAAACACATAACCTTGC	57559	TTTTGTCATTGGGAAGCCAT	60309	102	(AAAAC)3
"Aduranensis875	Aduranensis_small_rep_c3713	ACGTGGTGTTAGAGGAGCCA	60711	TTGGTTCTGAGGGTACCATTG	59838	114	(AAT)7	P
"Aduranensis876	Aduranensis_small_c3714	CACCTTCCAGATCCGTTGTT	59966	TCCGGGAACATTTTTCATTG	60671	382	(TA)6
"Aduranensis877	Aduranensis_small_rep_c3716	AAGAAAGCAAAGGCGAGACA	60132	AGGCCCTTTCCTTCACTCTC	59817	172	(GA)6
"Aduranensis878	Aduranensis_small_c3722	TGCTAAGGCAGATGAAGCCT	60118	AACTTCAGTCCACCCACCAG	60002	437	(TGA)4
"Aduranensis879	Aduranensis_small_rep_c3725	ACAACCCTCTCACCCCTTCT	59968	CTGAATCCATCTCTTCCCCA	60003	267	(TCT)5	P
"Aduranensis880	Aduranensis_small_c3743	CACATGCAGTTGCAGATCCT	59862	TACCGGATCTTTCCTGATGC	60036	474	(GAA)4
"Aduranensis881	Aduranensis_small_c3748	GCACAAGGAAGGAGCTCAAC	59997	GACTCAGCAGCTCCATTTCC	59957	220	(AAC)4
"Aduranensis882	Aduranensis_small_c3756	GTGAGCAAAGCAATTGACGA	59995	TCCTCACCATTACCAGCCTC	60073	238	(TGG)5
"Aduranensis883	Aduranensis_small_c3760	AGAAGGAGAGGGAGACGGAG	59945	CCAAGGCTTCAGAGCATTTC	59955	395	(CT)6
"Aduranensis884	Aduranensis_small_c3772	CGCTGTTGTTGTTGTTACCG	60209	TCAAGCATGGCAACACTCTC	59992	464	(ATT)4
"Aduranensis885	Aduranensis_small_c3808	AAGTCCTCATGCTGTTTGTGG	60164	TAACACGATCCATTGCCACT	59002	123	(TTC)4
"Aduranensis886	Aduranensis_small_c3813	TCCAGCTACTGCACAGGTTG	60049	TAAGCGGAAGCTGAAGAAGC	59867	506	(GCAA)3
"Aduranensis887	Aduranensis_small_rep_c3825	GGAAAGCAACAGGAATGGAA	60051	ATCCAAACAAGAGAGCTCCG	59430	269	(GAT)4
"Aduranensis888	Aduranensis_small_rep_c3844	TGAGGACATGGGACTTGTCA	60088	GCAGAGTGGCCAGTTACGG	61812	202	(CTC)4
"Aduranensis889	Aduranensis_small_c3847	CAAGACCGATCTCCGGTTTA	60066	TTGAACTCTAAGATCTATCGGCAA	59436	219	(AGATTC)3
"Aduranensis890	Aduranensis_small_c3848	AACTTGGAACGGAAAGGGTT	59842	GGAAGAGGTACGCCATTCAA	60074	281	(ACC)4
"Aduranensis891	Aduranensis_small_c3850	TCCGTTATTGGCGTTTCTTC	60074	CCCGGGCAATGATATCTCTA	59878	500	(ACA)4
"Aduranensis892	Aduranensis_small_rep_c3851	GAATGGGAGTGAGAGTGGGA	60048	CCATGATGTCGAAGAGCAGA	59942	235	(CTT)5
"Aduranensis893	Aduranensis_small_rep_c3866	AGGGGAAGTGGTGTGTTGTC	59859	TCAGACATGATCCCAAATGC	59456	237	(GGA)4
"Aduranensis894	Aduranensis_small_c3868	TCATCATCACCAGAAGTGTGC	59698	GCTCGTCCTGAGGCTATCAC	59981	266	(CAT)4
"Aduranensis895	Aduranensis_small_c3870	CTAGTCGTGGCCCATCTCAT	60096	GGACAAACTCTTGCTCCTGC	59997	300	(AGCCGC)3
"Aduranensis896	Aduranensis_small_c3872	TTGGGCATGTCAGTGTCAAT	59967	CCAACTTTGCTAGTTGGCTAGT	57794	197	(CTAG)3
"Aduranensis897	Aduranensis_small_c3876	TCGAGCTTTCAAGCCAAAAT	59960	GAACATCGCGAGTCACTTCA	59992	339	(CAT)4
"Aduranensis898	Aduranensis_small_c3890	TTCACCTGGGAATCCAAATC	59727	AGCTGGGAATGATGGTGAAG	60073	145	(CTT)8
"Aduranensis899	Aduranensis_small_c3900	TCGGATGCAAGATTCACAAA	60197	TGCTGCATAGGGATCAAGTG	59823	159	(AGAA)4
"Aduranensis900	Aduranensis_small_c3941	TGATTGTGATCGCTTCTTCG	59948	GTGAAAACCCATCCACTGCT	59973	219	(GGT)5
"Aduranensis901	Aduranensis_small_c3941	TGGACGAAGATGAACAGCAG	59984	TGACATGACTCTACTTGAATAAACCA	59162	415	(TTC)6
"Aduranensis902	Aduranensis_small_c3942	TATACCCCAACCCAACTTGC	59685	CAGCTCAATTTAAAAGCCGC	59985	381	(CCTTA)3
"Aduranensis903	Aduranensis_small_c3944	ATTCGAATATCCGTTGCTGC	60067	CTGACTAGCCCCAAAAGTGG	59728	335	(ACA)4
"Aduranensis904	Aduranensis_small_c3947	CCCGGAAATGGTCTCAAATA	59756	AATACACACGCCAAAGGGAA	60365	328	(TG)6
"Aduranensis905	Aduranensis_small_c3948	CACGTCAAAGGACCAATGTG	60001	AAAACTGAAAAAGCGCGGTA	59890	270	(AC)6
"Aduranensis906	Aduranensis_small_c3961	TGATTGCAAATGTCGAGGAA	60197	TTCGTTGTGCCAGGAATTTT	60481	238	(CAT)4	P
"Aduranensis907	Aduranensis_small_c3963	CTCACCCTCGCTTCAATCTC	59950	CCGAAGCCTAGTGACCGATA	60227	416	(CTT)4
"Aduranensis908	Aduranensis_small_rep_c3976	GGGGTTGGTGAATAAACTGG	59146	CCACCAAAGAAGCCCTACAA	60103	89	(TGG)4
"Aduranensis909	Aduranensis_small_c3999	CATAACCACCACCTCCACCT	59697	CCGCTTCACTGTTCTTCCTC	59989	498	(ACC)4
"Aduranensis910	Aduranensis_small_rep_c4004	GTCCTGGTGAAGAGATCCGA	60199	TCTAATGGTCATGGCTGCTG	59823	87	(AAG)4
"Aduranensis911	Aduranensis_small_c4010	TGCTCGAAGACCAACACAAG	60025	TCTGATACATGCATGAGTTTAGTACG	59657	318	(ATA)4
"Aduranensis912	Aduranensis_small_c4022	TACCACGACAAACCGAACAA	60004	ACTCTTACTGCGAGACCCGA	60012	112	(ACG)4
"Aduranensis913	Aduranensis_small_rep_c4029	TGGAAATGGGGGTTACAAAA	60024	CGTCATAAGCTTCACTGGCA	60011	254	(AG)6
"Aduranensis914	Aduranensis_small_c4035	GCCATTAACTTTGTGGCGTT	60003	ATGGAAGCCAAAGCTGAAGA	59955	351	(AGG)4
"Aduranensis915	Aduranensis_small_rep_c4049	AATGCACAGCTCAATACCCC	59962	GCTATGCCAAAAATAGGCCA	60061	221	(GAA)4
"Aduranensis916	Aduranensis_small_rep_c4064	ACCTAGGGCTTCCATCACCT	59957	CACCAGAAACAATGCACACC	60008	289	(ACC)5	P
"Aduranensis917	Aduranensis_small_c4073	AGTGTTATTGGACCTTGCCG	59993	CAAGCCTTTGTGCCTTTCTC	59993	132	(GACCG)4
"Aduranensis918	Aduranensis_small_c4087	GAGTCTCTGTTGCCACTCCC	59841	CCTTGTTTGCCATCATTCTG	59123	93	(AAG)4
"Aduranensis919	Aduranensis_small_c4087	GGAAATAGGCCTTCGGAATC	59873	CAAATTCATTGTTGGAAGGGA	59787	197	(ATTTT)3
"Aduranensis920	Aduranensis_small_c4093	CTTGCGAGGATGAGTTACTGAA	59517	GGTGCCACTTTACCGTCAAT	59859	359	(GAA)5
"Aduranensis921	Aduranensis_small_c4100	AGAGCACCTCCTCTTGTCCA	59986	AGGTCTGTTTGGAAACGGTG	60005	438	(CAG)5
"Aduranensis922	Aduranensis_small_c4113	GGAGGTGATGAAGGTCGTGT	59969	CTAAACAAAAATGCGCCTCC	59720	110	(ATC)4
"Aduranensis923	Aduranensis_small_c4131	GGCTGCTGCTACCTTTTGAC	60022	CGAAGTCTCATAATCACAGCACA	60319	134	(TAA)4	P
"Aduranensis924	Aduranensis_small_c4134	TGCATCCTTGTGTCTTCTGC	59992	ACCACAGATGACAACCCACA	59846	139	(TGC)4
"Aduranensis925	Aduranensis_small_c4139	GGGAGAAGGGTTCCAAATTA	57967	TGAGGAAGAACCTGCATTGA	59369	110	(TG)6
"Aduranensis926	Aduranensis_small_c4148	AAGAGGGCGCACTTTAGACA	60015	CCGAAATCAAAGGACGAAGA	60184	502	(CTA)6
"Aduranensis927	Aduranensis_small_c4152	TAAGCATGCCTTGCCTTTCT	59982	GCACATTATGGTGGAGGCTT	59962	541	(TGT)5
"Aduranensis928	Aduranensis_small_c4155	AATGAGTGGTGGCAGAAAGG	60111	CCATTCAGCGAAACACAAAA	59706	193	(TTGAA)3
"Aduranensis929	Aduranensis_small_rep_c4164	CCCTGTTCAAAGTTCCCAAA	59942	CTCGCTCCTCTTTATCACGC	60118	238	(ATTGAA)4
"Aduranensis930	Aduranensis_small_c4169	ACCTCCAAGATGGTTGAACG	59966	GGAATTTGCAGGCAACCTTA	60074	241	(CCA)5
"Aduranensis931	Aduranensis_small_c4179	TGCAGTGCACATAAGCATCA	60015	ATTGGTGTTGGGTTTGGTGT	59989	166	(AAC)4
"Aduranensis932	Aduranensis_small_c4182	CTTTCAACATGCTGCTGAGG	59591	CAGCTATCAGCAGTGCCAGA	60310	379	(ATA)5	P
"Aduranensis933	Aduranensis_small_c4184	AACCTGATCTCGCTGCAACT	60020	CGATCGAAGGACATTCCAGT	60073	248	(ATG)4
"Aduranensis934	Aduranensis_small_c4192	GTTCACCACCGCTGTTGCT	62309	AAATTCCCCCGTTACCAAAG	60048	571	(CTT)5
"Aduranensis935	Aduranensis_small_c4202	AGAATCCAATTCCAGCAACG	60074	GATGGCAATGTAGGTTCCGT	59820	313	(CAC)4
"Aduranensis936	Aduranensis_small_c4205	GCCGGGGGTAAAGTAGAGAG	60089	TGGCAGGATCAGAAGGAAGT	59803	359	(TAA)4
"Aduranensis937	Aduranensis_small_c4211	GCATGAAGTTGGGCTATGGT	59962	TTACATGATCCGTGGCTAAGA	58254	298	(TTCAT)3
"Aduranensis938	Aduranensis_small_c4228	CGGGGACTTTGAAGCTTTATC	60082	TAGGTGTGGGTGGGTGGTAT	59966	125	(ATTC)4
"Aduranensis939	Aduranensis_small_c4228	ATACCACCCACCCACACCTA	59966	CCTGGCCTGGAAGAAGTGTA	60246	190	(ACTC)4
"Aduranensis940	Aduranensis_small_c4268	CCGGGGGTAAGAAGAGAAGA	60560	AAGGTTAGGCATGTTGTCGG	59993	223	(AGAGAA)4
"Aduranensis941	Aduranensis_small_c4291	TCAGAGGGGCTTCTCTTCAG	59673	GGATCATTTCCATGTTACCCA	59495	267	(TA)8
"Aduranensis942	Aduranensis_small_c4296	TCTAGGGTTACACCAACCGC	59993	GTGGGGATGAGGGTAAGGAT	60015	269	(CACAC)4
"Aduranensis943	Aduranensis_small_rep_c4324	GGCAAAAATTTACTTGGGCA	59943	GGCTGGCGGTTTAAACATAA	59964	261	(TTTTA)4
"Aduranensis944	Aduranensis_small_c4339	GCGAGGTTCCAAAATTCAAA	60053	CGCTTCTCTCACTTTCACCC	59989	225	(GAA)4
"Aduranensis945	Aduranensis_small_c4366	GTGGTCTTCTTTGCAGCCTC	59997	AGTTTCCTGGCAAAGCTCAA	59993	178	(CAG)4
"Aduranensis946	Aduranensis_small_c4370	GAAACAGAATCAGCGTGCAA	59995	AGTGCTGCTGCTTGTGAAGA	59929	279	(ACT)4
"Aduranensis947	Aduranensis_small_rep_c4381	ATGTGTCACCTTCACCACCA	59846	ATGGAGAGCTGCGATTCTGT	59981	211	(CCTCCA)5
"Aduranensis948	Aduranensis_small_c4384	CAACGTTCCCAATCCTCTGT	59966	ATGGGACTTGCTCTTGCACT	59874	165	(GAC)4
"Aduranensis949	Aduranensis_small_c4396	GTTCCGCATTATGATTTCCC	59234	AAAAGGGTTCATTCGTGTCA	58048	136	(GAAA)4
"Aduranensis950	Aduranensis_small_c4401	CATGGAGGTGGATATGGGTC	60011	TCATGCATACACACCAAGCA	59701	204	(TA)7
"Aduranensis951	Aduranensis_small_rep_c4409	TTCCATGTGGTGCTTGATGT	59967	ATCTGAGCTTGGCAGTCGAT	59981	278	(GAG)7
"Aduranensis952	Aduranensis_small_c4424	TTGGCTAGTGGATGTCCAAA	59123	AATCCATTGTCCTGTGCTCC	59934	179	(GGTGAA)3
"Aduranensis953	Aduranensis_small_c4429	TTTCCATATTGGATGCGTGA	59891	AACCATTCAACCTGAGGCAG	60111	177	(CCTTC)4
"Aduranensis954	Aduranensis_small_rep_c4434	AGAGGTATAGACGCTGGCGA	60000	AGAAGAAGGAGACAAGGGGC	59817	283	(TGG)5
"Aduranensis955	Aduranensis_small_rep_c4436	ATGTGCCTGGAATTGTGTCA	59967	AGCAATGCCAACAACTAAGAGA	59044	527	(TTA)4
"Aduranensis956	Aduranensis_small_rep_c4441	TTCTTGGTGCTCAACACAGC	60032	TCCATTGTCACGTGAGTTCC	59525	187	(CCTTCT)3	P
"Aduranensis957	Aduranensis_small_c4442	CAGAAGTCCGCTGCTCCTC	61255	CCCACTGTGTCGTTCAAATG	60001	405	(CGC)4
"Aduranensis958	Aduranensis_small_rep_c4465	AGGAAGTCATTCTTCCGGGT	59935	TTGCCTGATAATGCTGCTTG	59976	187	(TGG)6
"Aduranensis959	Aduranensis_small_c4499	GAAGAGAACATCCCGTGGAA	60050	TCTCCAATGCAACAAGTCCA	60240	211	(AG)6
"Aduranensis960	Aduranensis_small_c4501	CCTGTTATTTGGCTGCAGGT	60132	CCGTCTCAACTGAAAGCTCC	59989	326	(AATAA)4
"Aduranensis961	Aduranensis_small_c4510	CCGGGGATCCAAGATAAAGA	61135	CTCAACCGCTCCAAAGCTAC	60015	374	(AC)6
"Aduranensis962	Aduranensis_small_rep_c4515	TCGGTCTTTCTTTCCAGCAC	60375	CTCTCCTCCTTTCAATTGCG	59948	477	(TAC)4
"Aduranensis963	Aduranensis_small_c4524	GCTCTCAGGCGTTGGAAGTA	60538	ACGCCCTTTCACAAGGTATG	59993	253	(AAGC)3
"Aduranensis964	Aduranensis_small_c4537	GTGTGGTAGCTGTGGTGGTG	60072	AAGGAAACCCCTACTTCCCA	59799	232	(TTCT)4	P
"Aduranensis965	Aduranensis_small_rep_c4557	CTCATGCATGCTTGCTTCTC	59704	AGGCTTACCAACGGTGACAG	60171	97	(TC)7
"Aduranensis966	Aduranensis_small_rep_c4557	ACTGTCACCGTTGGTAAGCC	60035	AATAATTAATCCAGAAGTCAGAACAAA	57989	216	(GTT)4
"Aduranensis967	Aduranensis_small_c4589	TTTGGTTTTTAGGGTTTCGG	58961	CGTCTTCTTCTCGTTCCCAA	60366	82	(GAAATT)3
"Aduranensis968	Aduranensis_small_c4589	TTGAAATTGAAATTGGGGGA	60103	GCTCCAAGCATTACACGAAA	58920	158	(ATT)4
"Aduranensis969	Aduranensis_small_rep_c4595	CAAAATGGAGGGATAGCACG	60460	TCGTTTTTGTTTTGCGTGTC	59752	141	(ATAG)3
"Aduranensis970	Aduranensis_small_rep_c4605	AAGAGATGGCATAACTAGGTTCAA	58423	TCCAGTTCATGAGAATTGAAGAAA	60109	153	(AG)7	P
"Aduranensis971	Aduranensis_small_c4609	CTAACTCCCGCCGGTAAAAC	60840	GCTTCGAAACCTGCATCTTC	59962	320	(CGC)5
"Aduranensis972	Aduranensis_small_c4622	TGCCGAAGGATCTAGAGCAG	60636	AGCACCACATAACAGTGCCA	60183	147	(TTAA)4
"Aduranensis973	Aduranensis_small_rep_c4632	ACAGATCATGTAACGTTTTGTTGT	57681	AGCAACGCCTGATAAACATT	57392	207	(AG)11
"Aduranensis974	Aduranensis_small_rep_c4639	AGAACCCAGGTAGCTCGACA	59867	GTCACATCAGCAGGGAGGTT	60120	241	(CAG)5
"Aduranensis975	Aduranensis_small_c4648	CCGGACCTAACTCTTCCTCC	60067	GGCACAATCCTTCTCTCCTG	59803	279	(CGCTGC)4
"Aduranensis976	Aduranensis_small_c4650	TGGGGACCCAGTAGATTCAA	60309	TTGTCATGGAGCCAGTTGAG	59831	586	(TCA)5
"Aduranensis977	Aduranensis_small_c4683	CGGAGGAGAAGTTGAAGACG	59982	AAGGAGGAGAGGAGGAGCAG	60088	215	(ATTGGA)4
"Aduranensis978	Aduranensis_small_c4723	TGTCCATTACGAGGGGAGAG	60065	GCACAAATCAAGGCAAGATTC	59705	565	(GGTT)4
"Aduranensis979	Aduranensis_small_c4726	GGACAGCTGAACTTGCTTCC	59997	ATAATTACGTCGACGACCGC	59988	534	(TGT)5
"Aduranensis980	Aduranensis_small_c4737	CACTTCCCAGAACTTCGCTC	59989	GGGGGATTTCTCAGATTTGTT	59275	173	(AGTG)3
"Aduranensis981	Aduranensis_small_c4745	GCCACAGGCACACTGAGTAA	59905	GTTCACGTGCCAATCTCTCA	59837	225	(ATGACA)3
"Aduranensis982	Aduranensis_small_rep_c4762	ACCAATGGTGCAGCAAGAAT	60526	AGCCCCAAAAGAAGGGAATA	59903	225	(AAATC)3
"Aduranensis983	Aduranensis_small_c4774	GGAGTTTTGTGAGTGTGCCA	59726	ACTTGCCCTTTCCCAATCTT	59940	157	(CATAAG)3
"Aduranensis984	Aduranensis_small_c4781	AGAATGCACTCCAGACCACC	60120	TCAGCAGTCTCGCTCTGAAA	60008	230	(CA)6	P
"Aduranensis985	Aduranensis_small_rep_c4789	ATTGCTTCTGTTTGGGGTTG	59971	CAACTGTGCATCCATCCATT	59374	243	(CATG)5
"Aduranensis986	Aduranensis_small_c4823	CACTCCCTCTTGGCCAGTTA	60246	TACACACACCTTCCCCTTCC	59820	185	(ATTCA)4
"Aduranensis987	Aduranensis_small_c4834	TTTTGCACTTGTTTTGTGGC	59752	GAATTCACCATCACCATCATT	57153	420	(TGA)5
"Aduranensis988	Aduranensis_small_c4835	TGCACAGTCTCCTCATCCTG	59980	ACTTGCTGGCTGGCTTGTAT	59904	321	(TC)6
"Aduranensis989	Aduranensis_small_c4848	CTTGCACTGAGTACCCACCA	59745	TTTCTCCATTCCAGGTTTGC	60051	505	(CTG)4
"Aduranensis990	Aduranensis_small_rep_c4854	GGATGGGAAGCTGAATGAAA	60014	CATTCATGGTGGACATGAGC	59925	300	(TATG)6	P
"Aduranensis991	Aduranensis_small_c4870	ACTGCTGTGGGGTAGCAGAC	60329	ACTTGCAGATGTTTTTGGGG	59971	140	(AAAC)3
"Aduranensis992	Aduranensis_small_rep_c4892	GGTTCCGAGCCACATTCTTA	60074	ATGTTCCCGATGGAAATTCA	60133	233	(TGT)5
"Aduranensis993	Aduranensis_small_c4895	AGCCGATGAGGATGCTAAAA	59807	TCTGAAGGGCAACTGGAACT	59844	411	(GAG)4
"Aduranensis994	Aduranensis_small_c4904	CAAGGCTGATTCCACTCCAT	60073	ACGCAAACCCTGGTAAGATG	59993	165	(AAAGCC)4
"Aduranensis995	Aduranensis_small_rep_c4914	CCAAATCCCCAGAGAAGTCA	60042	TGTCCACCAACTCCTCTTCC	60088	144	(GAA)5
"Aduranensis996	Aduranensis_small_c4915	GCCGCTAAGAGACGATCAAC	59985	CATTAACCTCTGGTACGAATGC	58653	336	(TA)6
"Aduranensis997	Aduranensis_small_c4927	CTACGCTTGAGGTAGGCAGG	60030	GGGGCAACTGCATTAACAGT	60000	592	(GAA)4
"Aduranensis998	Aduranensis_small_rep_c4945	CTCTACCAGGGCAAGCTCAC	60012	CCCCTTTCTCCATCAACTCA	60042	148	(CCT)7
"Aduranensis999	Aduranensis_small_c4948	ATGTGACTGGACCCCAGAAG	59962	TATGGGTTGCGAAATTGTGA	59930	227	(TGAATC)4	P
"Aduranensis1000	Aduranensis_small_c4975	GGAGCCACTGCCTCTCTATG	59973	AGGATGGGCACAGACACTTC	60120	419	(GGAGAA)3
"Aduranensis1001	Aduranensis_small_c4979	GGGCACACGTACACCTTCTT	60035	TGAAGAGAACATGTCAAAACTCC	58357	285	(TGG)4
"Aduranensis1002	Aduranensis_small_c5028	CGGAGAGGTCTTCTTTGACG	59982	GGATTTGGGATCAACCATGT	59464	230	(CGT)7
"Aduranensis1003	Aduranensis_small_c5063	AATTTGGCAGCTGTTGATGA	59276	TGACATGCCTAATCCATTGC	59504	327	(TTC)4
"Aduranensis1004	Aduranensis_small_c5067	GGTTCGTCTTCAGTGGTCTCA	60291	GCAGTGCCCCTGATTTAGAG	59836	215	(GAA)4
"Aduranensis1005	Aduranensis_small_rep_c5083	AAAAACAGCTCCGCAACACT	59920	AAATCTTTGGCGTTTCTGGA	59685	171	(CAA)7
"Aduranensis1006	Aduranensis_small_rep_c5088	CAGCATTTCAACAGCAGCAT	60019	TTGATTGAATCTCTCTGGTGGA	59670	536	(CTT)4
"Aduranensis1007	Aduranensis_small_c5100	ACAACAGTCGTTTCGTGCTG	59946	GGTGTGTTGCAGCTCAGTGT	59948	149	(AC)6
"Aduranensis1008	Aduranensis_small_rep_c5115	TCAGAGGCAGCAGTAGCTTG	59490	TTGTGGTTGTGGTTGCTGTT	60049	220	(AAAG)4
"Aduranensis1009	Aduranensis_small_c5123	AGGAGAGGAGAGCCAGTTCC	59952	CAAATGCCAACACCTCAATG	59964	314	(AGAA)3
"Aduranensis1010	Aduranensis_small_rep_c5126	CGATAACGACAGCGACAGAA	60011	TTCTCAAAACACCCGAAACC	59948	255	(CGA)7
"Aduranensis1011	Aduranensis_small_c5141	GGTTTTCCAATCCCGAAGAT	60131	AGGTCCTCCAATTTATGGGG	60011	386	(GCTCT)3
"Aduranensis1012	Aduranensis_small_c5153	CCACTGGTGGGTTCTTGAGT	60002	CATGCATGAAACTTTGGCAC	60119	385	(TGC)5	P
"Aduranensis1013	Aduranensis_small_c5161	GAGTGTTGCTGAGGAGAGGC	60143	AGCCGCCAAAGAAGAAAAAT	60204	134	(TG)6
"Aduranensis1014	Aduranensis_small_rep_c5180	CACTACGAAGGTGGCAACAA	59758	CCACTTCTTGCTCTTCGACC	59989	218	(ACA)6
"Aduranensis1015	Aduranensis_small_c5193	AAACAACGTTGCCATGAACA	60011	GAAGAATGGAGAGGAAGCCC	60154	160	(AAC)4
"Aduranensis1016	Aduranensis_small_c5203	CAAGATAGCTATACCCCCGGT	59363	GTCTTTGCCAGCTTCTGTCC	59997	299	(AATTC)3
"Aduranensis1017	Aduranensis_small_c5244	ACAGCTAAGGGTTCCCGAAT	59962	AGGCCTTTGAGAGGAAGAGG	59950	273	(CTG)5
"Aduranensis1018	Aduranensis_small_c5251	TGAGTGGTGGTGAAAAGCAG	59873	ATGTATCTGCCGACAGGGTC	59957	258	(GT)7
"Aduranensis1019	Aduranensis_small_rep_c5274	TTAGCAGACGCTTTGGGAGT	60015	TCAGCTTCTGCTTCTGGGAT	60096	344	(GGT)7
"Aduranensis1020	Aduranensis_small_c5300	TCCTGTGGAACTTGTTGCTG	59873	AACGGACGATCCTGTTTTTG	59971	419	(ATG)5
"Aduranensis1021	Aduranensis_small_c5315	CTTCGGTAAGGGTGTGCAAT	59993	AGGTGCTTTCGCTTTACCAG	59517	272	(CAG)5
"Aduranensis1022	Aduranensis_small_c5325	TCCGTCAAGCTCTTGGTTCT	59989	GAGTACTGCCACGTCAGCAA	60056	180	(TCT)4
"Aduranensis1023	Aduranensis_small_c5327	ATTTTGGTTATGGCGGGTTT	60420	TGTTGATGCGGAACAAGAAC	59697	117	(TGTGAT)3
"Aduranensis1024	Aduranensis_small_c5336	GCTTTCAAAACTTTAATTCCCAAA	59899	CATGCCAATTTGTTTTGTCG	59969	203	(TTTAT)3
"Aduranensis1025	Aduranensis_small_c5345	ACTGAGCCAAAAAGCTCCAA	59993	TGAGGGTTACGTCCTAACGG	59986	466	(TCC)5
"Aduranensis1026	Aduranensis_small_rep_c5347	ACCTTCATTGGCTTCAGCAC	60263	GACCGGCAAGACAAAGAGAC	59851	196	(TTC)5
"Aduranensis1027	Aduranensis_small_c5352	ATCTCAGAAGCAAAAGGGCA	59955	ACTTCTCTCTAATGCGGCCA	59978	458	(TTC)6
"Aduranensis1028	Aduranensis_small_c5356	GAGCCAGAACCAGACCCATA	60073	CAGGGCCTACGACAGAGAAG	60005	193	(GTT)4
"Aduranensis1029	Aduranensis_small_c5367	GGTGAATTCTCGAGGGATGA	60011	TGCCACCGTCAAAAAGTACA	60149	359	(GATTT)3
"Aduranensis1030	Aduranensis_small_c5382	GGTGCAGGTGAGCAGGAAG	62005	ATGCCTTCAGTCTTCCCCTT	60074	391	(GGAGAG)3
"Aduranensis1031	Aduranensis_small_c5388	CCTCGGGATTGTCGTTTCTA	60066	GTAGAGTTGCGGAGGCTGTC	60020	182	(AGG)5
"Aduranensis1032	Aduranensis_small_rep_c5397	AGTTCCGCATAGATCCGTGT	59579	TGATCGGACATGGTGAAGAA	60048	139	(CTT)11
"Aduranensis1033	Aduranensis_small_c5401	AGTGCAAAATTTGAGGGTGG	59971	CCACCGCAAGGTAACTCAAT	59993	458	(AG)6
"Aduranensis1034	Aduranensis_small_rep_c5404	GTTTGGGAAGAAAGCGTTGA	60227	TGATCAATCGAGCATGTCCT	59197	304	(TGCA)3
"Aduranensis1035	Aduranensis_small_c5420	TGAGGACTCTCCTCCCAGAA	59913	TCGCACTGAGAGTCAAAGGTT	60043	146	(ATGA)3
"Aduranensis1036	Aduranensis_small_rep_c5428	TCGATTGGTAGCTGGTTTCC	60074	TGCAGATTCATCATCACCAAA	60065	174	(GAT)6	P
"Aduranensis1037	Aduranensis_small_rep_c5448	CTGGACTGCCTGAGAGTGTG	59597	CACCAAATAGTGAGCAAATTTCA	59175	209	(GA)9
"Aduranensis1038	Aduranensis_small_c5459	TGATGGCATCCACAAGAAAA	60049	TGGTGGTACACCATTCCAGA	59806	240	(CTT)6
"Aduranensis1039	Aduranensis_small_c5468	GGGGCTTTGTCTTTCCTTTT	59571	GTAAGTGCCCAAGATGCGAT	60103	238	(TCT)4
"Aduranensis1040	Aduranensis_small_c5488	CCGGGGGTGGAAGAGTAG	60456	AGGATACGATGGTGGTGAGC	59957	233	(AGA)5
"Aduranensis1041	Aduranensis_small_c5496	CAGGACGGTGAGGGATTTTA	59926	CAGCAATCTCCCAAACCATT	59933	137	(TGG)4
"Aduranensis1042	Aduranensis_small_c5500	GGAGCAAAAAGCCTCCTTCT	59962	GAAGATGTGTGTGTTGTGTTGTG	59023	349	(ACT)5
"Aduranensis1043	Aduranensis_small_c5542	CAATGGAGGGAGAGAAGCTG	59943	TTTGGATTTCCCAATTGCAT	60132	345	(TTTA)4
"Aduranensis1044	Aduranensis_small_c5558	GTTTTGCAGCGACTGATGAA	59995	AAGGTGGAGCTGACAATGCT	59874	590	(TTCATC)3
"Aduranensis1045	Aduranensis_small_rep_c5560	TCGCTTCTGTCAGCATCACT	59733	GGTCGAGAAGAAGGAGAAGAGA	59207	224	(CTT)4	P
"Aduranensis1046	Aduranensis_small_c5564	GGTAGAGTGGTGCCGTTGTT	60035	CTACTCGCCTCCCTGTTGAG	60005	197	(TGCTGG)3
"Aduranensis1047	Aduranensis_small_c5569	TGGATTGAAAATCCTCAGCC	60014	CTGCGTAAAGGCGTTGTGTA	59934	269	(AT)6
"Aduranensis1048	Aduranensis_small_rep_c5585	CAAACACCAAAACCCCATTC	60066	GGTGGCGAGTTCATCAGATT	60081	312	(CAA)5	P
"Aduranensis1049	Aduranensis_small_rep_c5586	AGGAGCTTTGATTTCCTTGG	58385	TGTTGTGATTGTTCCCTCCA	59935	172	(ATC)5
"Aduranensis1050	Aduranensis_small_rep_c5586	TGGCGGTTACAATTTGATGA	59930	TAGACCAAAGGGTTCGTTGC	60110	340	(TCA)4
"Aduranensis1051	Aduranensis_small_c5627	GCTGCCACCAAAAGCTACAT	60278	AATGGGAAACAAGGTTGCTG	59971	385	(AAG)5
"Aduranensis1052	Aduranensis_small_c5632	TTGGTTTTGGTTTCTTCCTCA	59573	AAGGTTGAAAAGGAGCAGCA	59993	224	(TTCTTT)4
"Aduranensis1053	Aduranensis_small_rep_c5637	CGAATGACAAAGGAGGCTGT	60255	CCCGATATTGAACCCTGTGA	60713	131	(TATTT)3
"Aduranensis1054	Aduranensis_small_c5661	ATTCGAGAGTCCTTTTGCGA	59955	TCGGAAAATGAAAATGGTGA	58940	298	(GAA)4
"Aduranensis1055	Aduranensis_small_c5677	AGATGAATGAGGAGGCGCTA	59939	AGTGTGTGCCATCATCCAAA	59967	125	(GAAGCC)3
"Aduranensis1056	Aduranensis_small_c5679	GTTTCCGTCGGTGCTAACAT	60000	CTAATGCATTTGCTGCTCCA	59976	220	(TTGC)3
"Aduranensis1057	Aduranensis_small_rep_c5682	AAGGAGTGGCATACTGTCCG	60134	CTGAGCAGACAAAGACGACG	59770	133	(CCGT)3
"Aduranensis1058	Aduranensis_small_c5689	GCGGTAAGATAACTGCAGCC	59873	GGGGTGTCACTTTCTTTGGA	59943	563	(AATTC)3
"Aduranensis1059	Aduranensis_small_c5689	GGGAAGTTCCACCTTCATCA	59903	CCACTGGGGTGTCACTTTCT	60002	440	(CTTC)4
"Aduranensis1060	Aduranensis_small_c5693	AATGATCAATTGAACCCCCA	59991	CCTATAGCTACCCAAGCGGA	59338	103	(CTT)5
"Aduranensis1061	Aduranensis_small_rep_c5695	CATCAAATATGTTGAAAAACTTGAAA	58638	GGTGGTGGTGGAGAATTGAT	59636	211	(AATC)4
"Aduranensis1062	Aduranensis_small_rep_c5695	ATCAATTCTCCACCACCACC	59636	TGGAGAATGGTAGTAGTAAGGCTTC	59292	118	(CAC)4
"Aduranensis1063	Aduranensis_small_c5716	TTTGGCATCAACAGCAGAAG	59988	GTGGGATGTTGATGTGTTGG	59656	119	(AGG)4
"Aduranensis1064	Aduranensis_small_c5728	AAGAACATCACGTCGGAACC	59973	TATGGGAAAGACAAGGTCGG	59926	237	(CAT)5
"Aduranensis1065	Aduranensis_small_rep_c5745	GGCGTTGCTTCTTGTCTACC	59882	ATTTTCTTGCTGCAGTGGCT	60022	272	(GCAT)4
"Aduranensis1066	Aduranensis_small_c5751	CAATCCCTGTTTTCACCACC	60210	GCGACGGTTTCTTAGTGAGC	60022	216	(ACA)4
"Aduranensis1067	Aduranensis_small_c5785	TGTGAGGATAATAAAATCGAAGTGA	59101	CATCCTGAGCAGTGACGAAA	59984	246	(TCCA)4
"Aduranensis1068	Aduranensis_small_c5789	GCTTCCCCCTGTTCTCTCTT	59817	TTCGCTGTGCTCAAAATTCA	60523	205	(GAA)4
"Aduranensis1069	Aduranensis_small_c5792	CGGAGAACTTGCTTACGGAG	60008	TCATCATTCACCACCACCAC	60230	193	(ACGTTG)5
"Aduranensis1070	Aduranensis_small_c5796	TTTTTGAATTTTGGGTGGGA	60138	TGCTTCATCTTCACCACCAG	59831	168	(TTG)5
"Aduranensis1071	Aduranensis_small_rep_c5798	TGCTTGGTGGAGTTGTTGTC	59726	ACTATGCTTGTGGAATGGGG	59813	308	(GTT)5
"Aduranensis1072	Aduranensis_small_c5801	CAAGCGCATCTTAACAACGA	60014	CCATCACTTCTTCTCTGGGC	59803	89	(AGT)4
"Aduranensis1073	Aduranensis_small_c5839	GCTCTTCACTCTATTGGCCG	59978	ATCCAGTATGGTCCCCCTTC	60015	186	(TTTA)4
"Aduranensis1074	Aduranensis_small_c5882	TTTGGAGTGGATGTTGGTGA	59935	CATCACCATTTTTGCACCTCT	59985	88	(AGA)4
"Aduranensis1075	Aduranensis_small_c5883	GGCGGTTCCACAAAGATAGA	60074	CCTGGGTGCTCCAGTGTATT	59989	112	(AAGAT)4	P
"Aduranensis1076	Aduranensis_small_rep_c5907	GACCAAGCTGCTCGATTTTC	59962	TGTTGTTTCCATAGCCACCA	59964	406	(AGA)6
"Aduranensis1077	Aduranensis_small_rep_c5928	TAGCACCAGCAGTCAAGGAA	59591	GTGTGGCACTGTTGGATGAC	60013	254	(CAA)7
"Aduranensis1078	Aduranensis_small_c5932	GGGGTTCATCACGGAGAGTA	59927	ATTTACAAGCGCAACCTAGC	57250	208	(GTAC)3
"Aduranensis1079	Aduranensis_small_c5948	TGCTCCAGAATCATCATCCA	60161	TTGAAGAAAATGGGGTGGAG	59903	124	(CTC)4
"Aduranensis1080	Aduranensis_small_c5985	CGGAGGGATCAGAAAGATCA	60150	TCTTGCCAATGCTTTGTTTG	59849	180	(ATCA)3
"Aduranensis1081	Aduranensis_small_rep_c6009	GGTCAAGGGCATCACAGACT	60120	CCATGGCTTTTGTGGTCTTT	59971	136	(AGA)5
"Aduranensis1082	Aduranensis_small_rep_c6011	AATCATCATGGCCTCCTCAG	60034	AGGAGGGATGAAGAGGGAGA	60149	151	(CAC)4
"Aduranensis1083	Aduranensis_small_c6029	TGCAATCCACATCATCCACT	59925	TCGCTTGTGACCTGCAATAG	60011	152	(CCA)4
"Aduranensis1084	Aduranensis_small_rep_c6037	TACTGAGATTGGGCCTCCAC	60073	AGAGAAACGAGCACCGAAAA	59993	355	(AGA)7
"Aduranensis1085	Aduranensis_small_c6047	TGAAGGCTCAGGTTCGAGTT	59989	TCAACGCAGAGTGGATTACG	59864	183	(GAT)4
"Aduranensis1086	Aduranensis_small_c6051	CCAAATCTGAGCCTCCACTG	60791	ATGAACTCAACCGAAAACGC	60118	133	(AACCCT)3
"Aduranensis1087	Aduranensis_small_c6081	CTGCAGCCTTAAGCTTCTGTT	58941	CTTTGAACTTGGTTCGCCTC	59853	398	(TCT)5
"Aduranensis1088	Aduranensis_small_rep_c6086	ATAGTTTCACCCATGGCAGC	59962	AAAATGGCGCACTCTACGAT	59736	248	(GAA)6
"Aduranensis1089	Aduranensis_small_rep_c6087	CGAAGACGGTGGTTACACCT	60028	GAAGCACCATTCCCTCAAAA	60051	230	(GTG)4
"Aduranensis1090	Aduranensis_small_c6090	CACGGTCACGGTGGTAACTA	59485	TGGCAAGCTAAGATCATGAGAA	59982	249	(ATT)5
"Aduranensis1091	Aduranensis_small_rep_c6100	TGGGATATTATTGGGGCAAA	59976	GCTTAATCATTAGAACGAACCTCA	58885	411	(TTA)6
"Aduranensis1092	Aduranensis_small_rep_c6123	AATCAGCGTGCTAAAGTGGC	60416	TTCCCATTGACCTTCTGTCC	59903	253	(GAA)4
"Aduranensis1093	Aduranensis_small_c6133	TGAAGCTCTTGGACCCACTT	59844	TACCATAGCTTGGCACCCAT	60352	114	(AGC)4
"Aduranensis1094	Aduranensis_small_c6134	AAGAGTGAGGGTTGGAGGGT	59968	GCAACAGCATCACATCACAA	59253	255	(CATG)4
"Aduranensis1095	Aduranensis_small_c6136	AAAATTGCAGTTACCGTGCC	60003	AAGGTGGTCTCCAACCTGTG	60002	155	(TGT)4
"Aduranensis1096	Aduranensis_small_c6137	TCAGCTTGTGGATTAGTGGC	58877	ATAATTCCCACCCTCCTGCT	59789	215	(TATC)3
"Aduranensis1097	Aduranensis_small_c6140	GATGGACCAAAGAACATGCC	60326	AACATTTCGCTGGTGTCCTC	60119	343	(CCT)4
"Aduranensis1098	Aduranensis_small_c6149	TGATGATGAGGATGATGCAGA	60178	TGTGAATTGTGACTGGTGCAT	60024	146	(TA)8
"Aduranensis1099	Aduranensis_small_rep_c6150	TTAACTGCGTCGTCGTCATC	59871	GCTACTCCGCTAAACGATGG	59867	195	(CAA)5
"Aduranensis1100	Aduranensis_small_c6156	ATAAAATCCGCGCAAACAAG	60095	ATGTAGTTTCTGTTGGGCCG	59993	590	(ATG)4
"Aduranensis1101	Aduranensis_small_c6169	TGTGGCAGTGGAAGCTGTAG	60049	CCACTCACATCCATCCTTCA	59473	495	(AATG)3
"Aduranensis1102	Aduranensis_small_rep_c6174	TCATCTTCCTCATCGGAACC	60011	TTTGAGAAAGCCGAGGAAGA	60066	257	(TCC)7
"Aduranensis1103	Aduranensis_small_c6180	CGTCGTCTTCTTCCGAGTTC	59989	TGTTGGATGTGGGAGATGAA	59893	248	(TTTA)4
"Aduranensis1104	Aduranensis_small_c6203	TTGGATTGGTCTGTGGTTCA	59935	CTTTCCAGTTTCCATTGCGT	60110	121	(GGTTAG)3
"Aduranensis1105	Aduranensis_small_c6210	GAATAGAACTGGCTGGCAGG	59836	ACTTGGTCCAGCCCTATGTC	59018	263	(CAT)4
"Aduranensis1106	Aduranensis_small_c6246	AACACACCAAACCGAAGGAC	59867	GTTCGCACTGTTCAACGAGA	60032	200	(CAC)5
"Aduranensis1107	Aduranensis_small_c6252	ATCAGTGGTGAGGGCTTTTG	60111	CCACATTCCCCAGAGAAGAA	60042	243	(TAA)4
"Aduranensis1108	Aduranensis_small_c6253	TCCTCCACCTCCACCACTAC	59962	TTCTGTGTACTTTGTGCCGC	59911	240	(CAA)4
"Aduranensis1109	Aduranensis_small_c6255	CGTAAGTCCTTGCGGAAAAG	59876	GCAGATGCAGTTTGACCTGA	59992	386	(AGA)4
"Aduranensis1110	Aduranensis_small_c6289	ACATGACAATGGATCCCAGC	60758	ACCTAGAAGCCCCACCAGTT	59994	235	(ATC)5
"Aduranensis1111	Aduranensis_small_c6311	GGTACGAACTTGGAACCGAA	59971	CCCTCATCTCCTTCTACCCC	59890	264	(TGG)5
"Aduranensis1112	Aduranensis_small_c6332	AATGGCAGGTTACACTGGCT	59621	TATAGCAGGGTGAAGGGGTG	59948	327	(GAA)4
"Aduranensis1113	Aduranensis_small_c6351	GGTCGTCTTGCGTCGATAGT	60285	CTCGAAAACCTTCAAGCGAG	60125	271	(GGT)4	P
"Aduranensis1114	Aduranensis_small_rep_c6352	GCCCTTACCAAGTACTCCAATC	59027	TGTAGGGGTTTCTTTGGTGG	59824	82	(CCG)5
"Aduranensis1115	Aduranensis_small_c6354	TGCTTGGAATCATGGCACTA	60220	ACCTGACGGTCAAATGCTTC	60119	198	(ATACTC)3
"Aduranensis1116	Aduranensis_small_c6360	TTAAGATCGCGTGCTCAATG	59976	CATAGAAAAAGGACCAAAAAGAAAA	59182	177	(AAT)4
"Aduranensis1117	Aduranensis_small_c6362	GAAGCAAAAGCCTCAAGTGG	59993	CAAGCTTGTTGAGTTATGACACTG	59019	203	(TCT)4
"Aduranensis1118	Aduranensis_small_c6363	CGCTCGCTTTGCTATTATCC	59971	TTTCTTCTTACGGACCACCG	60103	121	(GAC)4
"Aduranensis1119	Aduranensis_small_c6392	GGAGAGGATGCATCTATGGC	59616	CCTCAAGAAGCTTCCCAGTG	59982	290	(TCA)4
"Aduranensis1120	Aduranensis_small_c6405	AGGCCATAGAACACACACCC	59851	ACGATCGGCAAGATCCATAC	59923	131	(TGC)5
"Aduranensis1121	Aduranensis_small_c6407	GGTGTGTGACCGGGTTACTT	59745	TCCATGAAGCAATCATTCCA	60009	367	(AGA)4
"Aduranensis1122	Aduranensis_small_c6418	GCAGCAAAGGAAATCCAGAA	60331	ATCCTTCACTTTCCCCGTTT	59805	277	(TGAACT)3
"Aduranensis1123	Aduranensis_small_rep_c6431	GAAGCTGAAGGCAGGTTTTG	59993	GCAGCATCACCATCATCATC	60047	415	(CCACCT)4
"Aduranensis1124	Aduranensis_small_rep_c6446	CACAATCTCCTGCTGCCG	61586	AGATAATCAACGGGGCTGTG	59955	158	(CAA)5
"Aduranensis1125	Aduranensis_small_rep_c6481	GAAGAACACGCCACTCAACA	59880	GGTTGTTGGGGAGAGAACAA	59943	142	(CCA)4
"Aduranensis1126	Aduranensis_small_c6510	TCCCAAGAACTCCACAAACC	59943	ATTCAACGGAGCCAGAGAGA	59950	444	(GTT)4
"Aduranensis1127	Aduranensis_small_rep_c6518	ACGAGCTGCAACACACAAAG	60096	GACAGCAAAGCAAGGTCTCC	59997	283	(TTC)10
"Aduranensis1128	Aduranensis_small_c6528	TTGATCCTAATTTTTGAAATGCC	59371	AGCTAACACGGTGAGGCAAC	60321	167	(ATGC)3
"Aduranensis1129	Aduranensis_small_c6537	TTGCTTCAAACTTGCAATGG	59849	CCCAAGAAAAGAGCAAGCTG	60125	223	(GAG)9
"Aduranensis1130	Aduranensis_small_c6538	TGATGGGTTAGACGGGTTTC	59790	CCGAAAACCAGAAAAACGAA	60081	128	(ACA)4
"Aduranensis1131	Aduranensis_small_c6540	AAGTGCGGTACCGGTGTTAG	60052	CGGCCAAACTTAAGAGACCA	60241	402	(ATGT)4
"Aduranensis1132	Aduranensis_small_c6547	TTGCTCAAATTTCTTTGGGG	60046	TCTTGAACGAACATTGAAAACA	58320	90	(TAT)6
"Aduranensis1133	Aduranensis_small_c6548	GCTCAGGTTTGCTTCCAGAG	60134	GGTGGTCTTCCAACTAAAATGC	59877	313	(AT)6
"Aduranensis1134	Aduranensis_small_c6560	GCCGTGAAGGATGAGATTGT	60081	TCATTCATTTTCCTTTTTCTGTTG	59536	333	(GAA)4
"Aduranensis1135	Aduranensis_small_c6563	TACTGGCCCAGCTTATTTGC	60230	TCTCAAAATGGTCACACCCA	59935	325	(GGT)4
"Aduranensis1136	Aduranensis_small_rep_c6583	TCAACCTGGTCAAGCTCCTC	60386	TCCAGGCAACCAGAGTAAGAA	59861	238	(TGGAGC)3	P
"Aduranensis1137	Aduranensis_small_rep_c6591	TTATACACCGCTCGTTGCTG	59895	CCGGGGAGTGTAGTGTGTCT	60026	449	(TGG)4
"Aduranensis1138	Aduranensis_small_c6593	GGGTGGCTGTTGTTTCAGAT	59973	TCAGGATTCCCATCACAACA	59893	244	(TTC)5
"Aduranensis1139	Aduranensis_small_c6611	GCGGGATTAATCAGTGAGGA	60036	GATGAAGAAGGAATGGCGTG	60603	306	(ACTG)3
"Aduranensis1140	Aduranensis_small_rep_c6616	ATGATCATGGAGTCATGCCA	59882	TTGGCTTTTTCCAACCTAGC	59338	154	(AGT)8
"Aduranensis1141	Aduranensis_small_rep_c6621	CCACCCATGAAATGAAAACC	60029	TCCTCCAAGAATTTGTTGCC	60051	383	(GAA)4
"Aduranensis1142	Aduranensis_small_c6624	GATTGAGTTCCCTGATCCGA	60011	TTGGAAGAACCCCATTTGAG	59903	392	(GCT)4	P
"Aduranensis1143	Aduranensis_small_rep_c6662	TCCGACAGTTCTATGGAGGC	60218	CATCATCAGCTTCATCACCC	59040	253	(GAA)5
"Aduranensis1144	Aduranensis_small_rep_c6683	CTATTCGCAGGCTTTTCCAC	59845	GTGGGAGCAACACACTAGCA	59905	185	(ATG)5
"Aduranensis1145	Aduranensis_small_rep_c6788	ACGGATGAATAAATGCCCAA	60153	GTTGGAGTCGAAGACTTGGC	59851	155	(CTC)7
"Aduranensis1146	Aduranensis_small_c6824	CCGGGGTACTACACACACAA	59335	GACTGCGGCGTCTTAGAGTT	59644	287	(ATAC)4
"Aduranensis1147	Aduranensis_small_rep_c6829	GATCTTCGGTCCCAGTTCAA	60050	GAATATGGTTAGGAGCGCCA	60060	171	(GAA)8
"Aduranensis1148	Aduranensis_small_rep_c6851	GGAGAAAAGGAGGAGGGAGA	59749	CCTCCTCTTCAAACCCTTCC	60045	103	(AAG)5
"Aduranensis1149	Aduranensis_small_rep_c6851	GGAAGGGTTTGAAGAGGAGG	60045	ATCAACGCAGAGTGGTAGGG	60134	199	(GACATT)4
"Aduranensis1150	Aduranensis_small_c6859	GTTCGTCTTTGGCGGTAAAC	59615	CTTCCACCATTACCACCACC	60088	200	(TGG)4
"Aduranensis1151	Aduranensis_small_rep_c6872	ACCAACCTTCCATTGTCACG	60812	TGTTTTCCTCCACCACTTCC	59943	119	(GAA)5
"Aduranensis1152	Aduranensis_small_rep_c6872	GGAAGTGGTGGAGGAAAACA	59943	GGGGGAAGTCAGAGAAGGTAG	59193	145	(TTCTTG)4
"Aduranensis1153	Aduranensis_small_c6884	GGGGAAAAAGAGTGGACAAA	59003	CGTCAGCTTCATTCTCACCA	59984	556	(GAA)5	P
"Aduranensis1154	Aduranensis_small_rep_c6903	GAGAAAATCCGATGTGGGAA	59871	TGGCGTTGGTAGAACAACAA	60149	96	(GGT)4
"Aduranensis1155	Aduranensis_small_rep_c6903	ATTTTGTGTTGGTGGGTGGT	59989	TCCCGGTTCATAACGAAAAA	60294	244	(GTT)5
"Aduranensis1156	Aduranensis_small_c6909	CCCTCACATCCCGAACTATG	60331	TATCTGAAAACTGCCCCCTG	60066	235	(TATG)4
"Aduranensis1157	Aduranensis_small_rep_c6920	CGGGGATTTCAAGCTAATGT	59043	CTCACCAGAACTCAGCAGCA	60333	131	(TCT)4
"Aduranensis1158	Aduranensis_small_rep_c6956	GCTGGAAGGAAAGAGGGAGT	59817	TCATTCGCAAGCAAAAGATG	59953	243	(AG)8
"Aduranensis1159	Aduranensis_small_rep_c6976	ATGCGACAAAAACCTCAACC	59978	TCTGTGTGTTGGCGAAGAAG	60025	212	(TCTTCC)3
"Aduranensis1160	Aduranensis_small_c6990	GTTACAATCAATGGGCTGGG	60192	GGTTACTTTTAATCGCCCCC	59680	287	(AG)6
"Aduranensis1161	Aduranensis_small_c7019	CAACACACACTTCCCCCTCT	60002	TGAGCTCAACGAGCAAGAGA	60008	210	(GT)6
"Aduranensis1162	Aduranensis_small_c7027	TCGTAAGATAATAACTACAACGCTGC	60118	TAGCACCGCCACTTTTCTCT	60015	226	(GAA)4
"Aduranensis1163	Aduranensis_small_c7028	TTAAGCCAAAAACACACACTTCA	59714	GTTTGATGCTCATCTTGCCA	59805	80	(TTAA)4
"Aduranensis1164	Aduranensis_small_c7047	GGATTTGAAGCGGAAGGTG	60588	CAGCATTGGCTTTGTCTTGA	59988	370	(AGTG)6
"Aduranensis1165	Aduranensis_small_c7055	GCTGCCGCTAGATACTTTGG	60003	GCATAGTGAAGGGCAAGAGC	59985	458	(CAC)7
"Aduranensis1166	Aduranensis_small_c7067	TTCATGCCAAATACGGACAA	59930	TCCCAATGTTTGACTGCTCA	60240	106	(TTTC)4
"Aduranensis1167	Aduranensis_small_c7084	TGTGATTTCTTTCATCGTTCAGA	59738	GCGCTTACGATAAGTGAGCC	60010	92	(GT)8
"Aduranensis1168	Aduranensis_small_c7085	AGGAAGAAGGCTCGGTGAGT	60393	AAGAAGAAACAGTCCTATAAGGGAA	58089	192	(AAACA)5	P
"Aduranensis1169	Aduranensis_small_c7089	GGAGATCTCAAAGTGGGCAA	60195	CCTTTTCTGGAGGCAATCAA	60184	205	(TATT)4
"Aduranensis1170	Aduranensis_small_c7093	TTCCCCAAGTCAAACATTGAG	59956	CGCAATGAGAACAGCAAAAA	59992	138	(GTTTT)4
"Aduranensis1171	Aduranensis_small_c7094	CGGTATTCTGCCACGTCTCT	60277	TTGAAGGTTCCTCTTGCGTT	59853	246	(TCA)4
"Aduranensis1172	Aduranensis_small_c7121	TCTTCTTGTTGTTGTGGTTGAAA	59679	GAGGCTGAACTTGATGCAAA	59002	172	(TTC)4
"Aduranensis1173	Aduranensis_small_c7128	CTGAGCACACACCCCTTTTT	60149	CATTCTCTGCTGCTGCTCTG	60032	169	(TTAG)5
"Aduranensis1174	Aduranensis_small_rep_c7156	GGGGGAGGAAAGAAAGAAAA	59505	AAAGGTGAGAGGCCGTAGGT	60132	153	(GAA)6
"Aduranensis1175	Aduranensis_small_rep_c7186	GAGTGCGATCGAAACTGAGG	60945	GCGTACGACCTCATCCAAAT	59962	176	(CTT)4
"Aduranensis1176	Aduranensis_small_c7188	TCGGAAATTTTAGCTGCACA	59443	AACAACAGCAGCCCAACAAT	60559	228	(TGT)4
"Aduranensis1177	Aduranensis_small_rep_c7195	CAAACACACACACCACACCA	59923	GCGAAACCCTAACCCTAACC	59835	151	(ACTC)4
"Aduranensis1178	Aduranensis_small_c7228	AGGAAGCAGATTGCAACACA	59445	ACCAAACACCACCAACAACA	59745	99	(GT)9
"Aduranensis1179	Aduranensis_small_rep_c7232	CTCTATCCATCCAGAACCCG	59502	TTGTTGTCGTTTTCCGTTGA	60127	288	(AAAAAG)3
"Aduranensis1180	Aduranensis_small_rep_c7232	TCCATCCAGAACCCGTAAGT	59405	ACGCTCAGAGGGTTGTTGTT	59769	310	(ACA)4
"Aduranensis1181	Aduranensis_small_c7248	GGAGGTCAACGGTAGCAGAG	59867	TCAACAGCTCCCTCTGGTCT	59986	85	(GGA)4
"Aduranensis1182	Aduranensis_small_c7248	GACCAGAGGGAGCTGTTGAG	59986	CCCTCTTTCGTTCATTGTGC	60636	88	(CTT)4
"Aduranensis1183	Aduranensis_small_c7256	GAATTGTTTTGCTCCACCGT	59978	TCGATCTTTGGAACACCCTC	60050	259	(CTT)8
"Aduranensis1184	Aduranensis_small_c7269	CCAGGGGTCAAATAGGGTTT	60046	CTACTCCAATCGCAGCTTCC	59978	293	(GAA)4	P
"Aduranensis1185	Aduranensis_small_rep_c7280	GTGGCGGAGGAGACTTGTAA	60255	CCCACCACCTTACCATTACG	60103	132	(TGG)4
"Aduranensis1186	Aduranensis_small_c7281	CTCTGTTGTGGGGTAGCCAT	59989	AACGGCAACAGCAGAGAGAT	60020	596	(CTT)4
"Aduranensis1187	Aduranensis_small_rep_c7292	CTGGCGGCTTCTTGAAATAG	59975	TGTGTATTGATTCGGTGTACGA	58967	117	(TAA)4
"Aduranensis1188	Aduranensis_small_c7299	TTTGGCTGTTCGTTTGATTC	58747	GGGGTGCTTAAGTTTTCTACTGAA	60058	135	(AGCT)3
"Aduranensis1189	Aduranensis_small_c7327	GCTCCAAGAAAAGACACATGG	59726	TTCATCGTCCAGCACTGAAG	59984	321	(CTT)4
"Aduranensis1190	Aduranensis_small_rep_c7334	AAGCTTCTGCTTCAAGGTGC	59763	GTGATGGGAAGGGTGATGAG	60326	114	(TTC)5
"Aduranensis1191	Aduranensis_small_c7340	AAGCCTTTTTGTTTTTCCCC	59459	AGACCAAGATGGTCCCACAA	60363	129	(ATG)5
"Aduranensis1192	Aduranensis_small_c7348	AGGTTGTTTGTGAGCTTGCC	60299	ACCGTCATTTTGCAAACCC	60750	124	(TTTA)4
"Aduranensis1193	Aduranensis_small_rep_c7361	CGATGGTTGGAGTAGCAACA	59716	ACTGGACCAAAGGTGGTTTG	59861	105	(TGG)7
"Aduranensis1194	Aduranensis_small_rep_c7378	TGGTCTGAGGACTTGCATGA	60402	CAAATTTGGAGAGACCGGAA	60044	147	(AATAG)3
"Aduranensis1195	Aduranensis_small_c7380	CATCATGCAAACTGGCATCT	59679	CCAGAATGTTGAATGTGGTGA	59405	347	(TAT)5
"Aduranensis1196	Aduranensis_small_rep_c7389	GAAGACACACACGTCCCCTT	60009	GCTTCTCTCTCTCTCTTTCTCTCTT	57646	268	(AG)6
"Aduranensis1197	Aduranensis_small_c7396	GCAGGTTCAAGCTCTTTTGG	59993	TCATCAAATCCCTCCTCCAG	60003	454	(TCGGAG)3
"Aduranensis1198	Aduranensis_small_c7420	GTGTGGCAACTGCTTCAAGA	60032	CTAACCCTTCCCACGATTCA	59926	110	(GT)6
"Aduranensis1199	Aduranensis_small_c7422	GCGCAGATTTGGACTTTCTC	59962	GACAAGAGGATCCTTCCTCAA	58310	410	(TTG)4
"Aduranensis1200	Aduranensis_small_rep_c7433	GGTGAGCTAAACCCCGAAAT	60320	TGTAATGCTTCGCCTCAATG	59833	348	(CTT)6	P
"Aduranensis1201	Aduranensis_small_c7438	CTGGCATCCAGGGTACAAGT	59989	ATAAAGGCCTTGAGGCAAAA	58831	561	(AGT)4	P
"Aduranensis1202	Aduranensis_small_c7439	TGGAATTGGGATTTGGTTGT	60029	TACGCCTACTGGTGGTGAGG	61104	212	(CAT)5
"Aduranensis1203	Aduranensis_small_c7500	GGTTGATGTTGATCCTCGCT	60081	GAACCACGACACAAACATCG	60008	117	(ATCA)4
"Aduranensis1204	Aduranensis_small_c7506	AATGCATGGAGGAGATGAGG	60034	GGTTTGGTGGTGGTGGTAAG	60126	467	(CAC)4
"Aduranensis1205	Aduranensis_small_c7530	CGCTTCATCTCCATTTCCAT	60036	TTCCTACCGGATTAAGCGTG	60089	278	(CT)6
"Aduranensis1206	Aduranensis_small_c7545	TGCTCCAACGTACCATCAAA	60111	TTGCAAAGGAGATGGGAATC	60014	381	(GTTTT)3
"Aduranensis1207	Aduranensis_small_c7550	GGGCCTCCATCTTCTTCTTC	60154	TTGCGGTGTGGGAGGAGT	62744	162	(TC)6
"Aduranensis1208	Aduranensis_small_rep_c7551	GGAATCGTCTGGTGCCTTTA	60074	ATGGTGGTTTTGGGACGTAG	59711	87	(CCAAGC)3
"Aduranensis1209	Aduranensis_small_rep_c7574	CATCACTTTCTCCAGCAGCA	60136	AGTTCCTTCCAACCAAGGTG	59037	107	(GCCATT)3
"Aduranensis1210	Aduranensis_small_c7600	CATTCAAAATCATCACAACCATT	58731	TGTGGTGTTTGTGGTTTGGT	59745	144	(AAC)4
"Aduranensis1211	Aduranensis_small_c7604	GTACCTGCTTCTCTCAGCGG	60156	GCCGTTATCTGTGGCGTATT	59988	113	(ATCAC)3
"Aduranensis1212	Aduranensis_small_c7619	TCGGCCAAGGAGAGAGATAA	59910	CCACTTCCAAGGCTGAAGAG	59982	224	(AGA)4
"Aduranensis1213	Aduranensis_small_c7630	TTCCCCCAACATCATCAAAT	59991	AGGCATTGGGACATTGACAT	60203	240	(ACT)4
"Aduranensis1214	Aduranensis_small_rep_c7632	GGGATGCAAAAAGCAAGAGA	60331	CTGGTAGTGAAGGCAAGTTGG	59782	147	(GTGA)3
"Aduranensis1215	Aduranensis_small_c7636	GAAAGCATATTCTTCCTTATTGGA	57961	GTACTTTGGTGGAGGGGGAT	60052	199	(ATGT)4
"Aduranensis1216	Aduranensis_small_c7639	AGTTGCTGGCAGAAAGTGGT	59914	TCTCTTCATTGGCAGGCTTT	59955	394	(AGAA)4
"Aduranensis1217	Aduranensis_small_c7646	CCTAACCTTTCATAAAATACTTCAAAA	57699	GAAGCGAAAATCTTTGCCAG	59960	488	(ATA)4
"Aduranensis1218	Aduranensis_small_rep_c7648	CACACCAAGATGATGGGAAA	59343	ACAAAACACAAAGCATGGGG	60786	98	(AAATA)4
"Aduranensis1219	Aduranensis_small_c7662	TGGAGCTGTCGATAATGCTG	59972	TTCTGGTTCTTTTGCCAACC	60088	446	(AACA)4
"Aduranensis1220	Aduranensis_small_c7664	AAAGCATTCTCCAGCTCCAA	59955	CGCATGAAAAAGGGAAAAGA	60181	321	(TTC)4
"Aduranensis1221	Aduranensis_small_c7675	TTCGAACCTTTGTTTACGGG	59968	TGTTGGCTGAAAGAATGCAG	59988	403	(CTT)4
"Aduranensis1222	Aduranensis_small_c7693	GCCAAGAATCGTCCAAGGTA	60074	GACCCGACACTGACCAACTT	60009	530	(ACC)4
"Aduranensis1223	Aduranensis_small_c7700	TCCAAGTCAGAGAGAGGAGGA	59112	TGCTAAGGAGGAATGGGTTG	60066	361	(TGA)6
"Aduranensis1224	Aduranensis_small_c7729	CACACATCTCCGACTTTCCA	59676	TGTGTCTTCGTCTTCGTTGG	59873	135	(GAA)6
"Aduranensis1225	Aduranensis_small_c7760	AGGCAGTTCCGAAACTCAGA	59989	CCCTTCCAAAAACTGCTCAA	60220	92	(TCA)6
"Aduranensis1226	Aduranensis_small_rep_c7793	CGACTTCAAACTCTGCCCTC	59989	TCGGTTACAGTGGTTCCTCC	59966	152	(CTT)4
"Aduranensis1227	Aduranensis_small_c7794	TTCCTCCTTCAACAAAACCG	60081	GTGATTGGTTTGGAGGCAGT	59973	222	(ATG)4
"Aduranensis1228	Aduranensis_small_c7828	ACAAAGGATTTTGAATCTCTTACAA	57589	GGATATGGGATCTCGCCTTT	60252	108	(TAAAC)3
"Aduranensis1229	Aduranensis_small_c7839	TAAGCTCTTCCCTTGGATGC	59410	CAATTTTAGGTCAATTGATGCTTT	58676	191	(ACA)5
"Aduranensis1230	Aduranensis_small_rep_c7848	GGAATTAATGGCAGCTATTGGA	60293	GAACTGGATGCAGATGCAGA	59950	246	(TGA)5
"Aduranensis1231	Aduranensis_small_rep_c7848	CACAAGTACAGCCGCTTCAA	60050	GATGTGGATGTGGATGTGGA	60189	229	(ACCTCC)3
"Aduranensis1232	Aduranensis_small_c7863	TGATTGAGTGGCTGCGTTAG	60011	GAATCCAGACCGCACGTTAT	59962	156	(TTGG)4	P
"Aduranensis1233	Aduranensis_small_rep_c7899	CTAGAACACGGGGTCGTAGC	59757	TTCCTTCCTCGCTTGATGAC	60340	178	(TTG)6
"Aduranensis1234	Aduranensis_small_c7900	ATTGATTCCCACCATTCCAA	59991	GATAAGGAAAGGCCAAAGGG	59903	120	(TCT)5
"Aduranensis1235	Aduranensis_small_c7901	TTGAAGCAATTTAGGCAGAAGA	59143	CTGTTGAGTGGTGGTGGTTG	60039	293	(AAGAG)3
"Aduranensis1236	Aduranensis_small_rep_c7907	AGGGGAAGCAGACACATCAG	60261	GCTCATGATGATGGTGATGG	59882	104	(CAC)10
"Aduranensis1237	Aduranensis_small_c7911	CACAAATGGCGATAGTGACG	60134	TGTAGAGGAAGGGAGAGCCA	59943	197	(TC)7
"Aduranensis1238	Aduranensis_small_c7912	CCACCTCCAATGCTACATCC	60340	AATTGTCAGGGGGTGGTACA	60088	267	(GCAGAT)4
"Aduranensis1239	Aduranensis_small_c7963	ACGAAGATGCAAGAGCGTTT	60022	AAGATACCAAGCAGGCAGGA	59836	137	(CTTT)3
"Aduranensis1240	Aduranensis_small_rep_c7995	AAGAGAGGAAGGAGGATCGC	59919	TTGGTGATAGCAGCAGCAAC	60019	258	(GA)7
"Aduranensis1241	Aduranensis_small_c8001	TGCCCTTCGATCCAAATTAC	59901	GGCTACAACTGAGGAGCCTG	60012	449	(ACCATT)4
"Aduranensis1242	Aduranensis_small_c8009	GACGCGTTGTGAGAAAGTGA	60032	GGTAGCTAGGGCACAACCAA	60132	115	(GCC)4
"Aduranensis1243	Aduranensis_small_rep_c8011	TCGGTGTTTCTAGGTGAGCA	59440	CACGAATCTCCTCCTTCAGC	59950	113	(GGAGAG)3
"Aduranensis1244	Aduranensis_small_rep_c8011	GCTGAAGGAGGAGATTCGTG	59950	TTGCTGGTTTGGTCCGTAAT	60365	129	(AG)6
"Aduranensis1245	Aduranensis_small_rep_c8015	TTTTAGGGGAAACGGACAGA	59541	CTCCCTTCAGTTCCGTTGAA	60224	95	(GA)10
"Aduranensis1246	Aduranensis_small_c8034	TCATGTAGCATTAGCCTCTCTTTTT	59845	GGACAACAACTGCTTAGAAGGG	60165	125	(ATTTT)3
"Aduranensis1247	Aduranensis_small_rep_c8052	ACTAATAACGGGGCAGAGGG	60332	TCTTTCCATAGGGGAGCCTT	60032	211	(ATG)4
"Aduranensis1248	Aduranensis_small_c8056	ACCTGAGCAAGACAAAGGGA	59844	GGTTCTCCCCAACTACCTCC	59795	254	(TTTTTC)4
"Aduranensis1249	Aduranensis_small_rep_c8065	TGCTCTTCTGGGCTGTTTTT	59993	TCAAAGGCACATATGCAAGC	59839	130	(TAATG)3
"Aduranensis1250	Aduranensis_small_c8071	TTCAATCATTGTAACTTGATGAAAAA	59039	ATTCACCATGACCAAGAGGC	59934	291	(AAAAT)4
"Aduranensis1251	Aduranensis_small_c8083	GGAGTTGTGATCCTCCCAGA	60048	GATAGGGAAACCATCCCTTGA	60138	427	(TGC)4
"Aduranensis1252	Aduranensis_small_c8097	ATTCTTCCACCACTGAACGC	60119	CCTCGACAGGATCAACCATT	59927	135	(CAC)4
"Aduranensis1253	Aduranensis_small_c8102	AGACACCCAAATTGATAACTCAG	57306	CTCGATGTCTTCTGCACCAA	59984	344	(TTTGT)3
"Aduranensis1254	Aduranensis_small_rep_c8118	CCATCTGCTCTCCTCGGTAG	59966	CACGAAAGGAAGAAGTCGGA	60366	243	(AGA)5
"Aduranensis1255	Aduranensis_small_rep_c8135	GTTGAGTGCAGCCAAAAACA	59888	GGTTCAGCCAAATTCTTTTGT	58226	191	(TCATA)3	P
"Aduranensis1256	Aduranensis_small_c8162	GCTGGGTTTGGTTGTCATCT	59973	ATTGAACGTGTTCCCCAAAA	60206	81	(GGTT)4
"Aduranensis1257	Aduranensis_small_c8181	TCGAAGCTCAAGCTGAGTGA	60008	GCCGGGGAGAGTGAGAGT	60359	462	(TC)9
"Aduranensis1258	Aduranensis_small_c8183	GGAAACTATGGCCAGTGAGG	59550	GGCACCTCAGGTTCTTCAAC	59703	223	(GA)7
"Aduranensis1259	Aduranensis_small_c8185	GCAATTTTTGCGGACTCAAT	60081	TGCCTCTCAAGCTGCTCTATC	59874	247	(AAGAAC)4
"Aduranensis1260	Aduranensis_small_c8193	TCTAGCGAGGTGGAAAAGGA	59948	TCACCAACACCCGTCATCTA	59960	253	(TC)6
"Aduranensis1261	Aduranensis_small_c8215	CAGGACACATGATTTGGCAC	59967	CCACCCAGTTGAGAGGAAAA	60081	340	(ATG)4
"Aduranensis1262	Aduranensis_small_c8238	AATGTCCAGAGCGAACATGA	59245	AACCAGGGAATTCTGATCCC	60133	210	(AATTCT)5
"Aduranensis1263	Aduranensis_small_c8260	GGCAACTTCAGTTTTCAGCC	59859	TTCAATAGCGGGTATCCACC	59784	184	(CAT)4
"Aduranensis1264	Aduranensis_small_c8266	GTTCCGCCTTTAATGGGTCT	60320	GGCAAGGCAAACCTGTATGT	60000	481	(TTGG)4
"Aduranensis1265	Aduranensis_small_c8299	TTCGGCAGTATCAGCAACAG	60011	TGAATCATTTCCAGAAGGGC	60014	366	(CTT)7
"Aduranensis1266	Aduranensis_small_c8313	GCTCTCCTTGATTTCATCCG	59773	ATGTTGCAGAGCCTCCTCAT	59834	157	(GAA)5
"Aduranensis1267	Aduranensis_small_c8360	TCCTTCCTCAACGGAAAATG	60044	CGGTTATGGTTGCTTCGTTT	59996	120	(TTA)4
"Aduranensis1268	Aduranensis_small_c8363	GCCGGTGTTGAGGCTTACTA	60270	TTGGAAATCGAGACAGGAGG	60187	126	(TC)7
"Aduranensis1269	Aduranensis_small_rep_c8368	AACAATCTGGTGATGAGAACAAAA	59913	CGGCTGACGATGCTATCTCT	60526	227	(TTA)7	P
"Aduranensis1270	Aduranensis_small_c8370	ACTTGTTGCTGAACCCCATC	59973	AAGGGTGGTGGTAGTGGTTG	59739	184	(TCTTC)3
"Aduranensis1271	Aduranensis_small_c8385	GACAAAGGCACCACCTGATT	59973	TCTGCCATCCTTGCTCTTCT	60096	166	(CCT)4
"Aduranensis1272	Aduranensis_small_rep_c8398	ACCTGATCCACATCCTCCTG	59920	AGGATATGGTGGTGGAGCAA	60340	95	(ACC)5
"Aduranensis1273	Aduranensis_small_rep_c8402	GATGGTGGACCATGTGTTTG	59656	AATCTGTTGCAGTCAGGTTATGT	57817	129	(CTTTTT)4
"Aduranensis1274	Aduranensis_small_c8420	TCTTCATCATCCCTTGCTCC	60158	GGCCAAGCCAATAAGCATAA	60061	461	(AAAG)3
"Aduranensis1275	Aduranensis_small_c8432	GTTTTTCCAGAGCGTTGAGC	60000	CTCGACGAGACACAGCAGAG	59915	265	(CTT)5
"Aduranensis1276	Aduranensis_small_rep_c8434	TGATCAGGGGGCATAAAAGA	60405	TCTGCCAAATTCAGAATCCC	60014	221	(AGA)5
"Aduranensis1277	Aduranensis_small_c8472	CCACAAACTTTTTCGTCGGT	60008	CAAGATCAAAAGCTGCACTCA	59209	166	(CT)6
"Aduranensis1278	Aduranensis_small_c8484	TGAAGACCATGGAAAGGAGG	60042	AAGCCAATGGCCACACAT	59925	170	(TATAT)3
"Aduranensis1279	Aduranensis_small_c8493	GGGGGTAGGGAGTGAGAAAG	59928	ATCGTTCATAGCATCCAGCC	60066	551	(GGAA)3
"Aduranensis1280	Aduranensis_small_c8494	GGTCCAATGATCCAACATCC	59995	GCACGATCTGCATGAGAGAA	60104	145	(CTC)6
"Aduranensis1281	Aduranensis_small_c8545	CCGCAGCCATAGGTGATAAT	59945	TCCTACACTGCTCCCAATCC	60073	327	(AGC)4
"Aduranensis1282	Aduranensis_small_c8548	AAAGTCAATTAAAGAAACCAAGGC	59170	GGATCCGTTTTTGAACCCTT	60166	327	(ATC)5
"Aduranensis1283	Aduranensis_small_rep_c8560	CACCCTCCTTACTACTACCAATCT	57075	GATGGTGGTGGAGGTGACTT	59817	86	(CCA)4
"Aduranensis1284	Aduranensis_small_c8583	AAGAGATTCTGGCAGCTGGA	60096	AGAAGCGAATTCCATTCATGT	58661	241	(ATT)4
"Aduranensis1285	Aduranensis_small_c8588	TCCCCTGCATTCTGATTAGG	60029	AAAATATGCAACCCCTGTGC	59829	213	(TGGCAT)4
"Aduranensis1286	Aduranensis_small_rep_c8597	TCTCTAGGTCTCTTCCCCACTTT	59774	CTTTGGTTGCAGGGATAGGA	60066	335	(TGCAGC)3
"Aduranensis1287	Aduranensis_small_c8598	GAAAGGCCCACTATGACGAA	60074	TCTTTTGACGCCATCACTCA	60390	164	(GAA)7
"Aduranensis1288	Aduranensis_small_c8600	GCCTCTCATGCACTCAACAA	59992	TGGTAAACTGGTTCCTTCACA	58119	206	(TTGTTA)3	P
"Aduranensis1289	Aduranensis_small_c8605	TTCTTTTTCCCATTCCAACG	59910	TCCGAACCTCACATTCTTCC	60050	270	(GAA)4
"Aduranensis1290	Aduranensis_small_c8626	GCAAGCCATGTTTGTTGAAA	59712	TGCTTGTTGGTGATGGAGAA	60240	141	(TCT)4
"Aduranensis1291	Aduranensis_small_c8627	GCGAGGGTGTATGATCCTGA	61037	GAATCTGCAGCTAAGCCACC	59985	171	(GTC)5
"Aduranensis1292	Aduranensis_small_rep_c8630	GGTGCGGTTGACATCAATTA	59400	TCCGTTTCTTCTGAGACTCCA	59974	178	(AG)9
"Aduranensis1293	Aduranensis_small_rep_c8650	ATACTACGATGGTGGGGACG	59694	TACCTTTTGCGTCAGGCTCT	60015	315	(AGG)4
"Aduranensis1294	Aduranensis_small_rep_c8656	AAGGAAACCCTAAACCCCCT	60048	TTGAGGCCAGTACCCAAAAC	59971	165	(TTCT)5
"Aduranensis1295	Aduranensis_small_c8689	AATTCATTCACCACTTCCTCTTC	58637	AGTGATGAAGCTCTGGTGGG	60261	326	(AAG)5
"Aduranensis1296	Aduranensis_small_c8691	CACCGGATGCTTCTGGTAAT	59955	CCCTCACTTTCCCAGTCAAC	59549	410	(TTTG)4
"Aduranensis1297	Aduranensis_small_c8702	AGTGCATTCCTTTGCAGCTT	60022	TGCTGCTTTCACTCATCACC	59992	288	(ATT)6
"Aduranensis1298	Aduranensis_small_c8705	CACGAGAAACAGGTTTGGGT	60005	ACCAAGGAATTCTGATGCCA	60461	259	(AG)9
"Aduranensis1299	Aduranensis_small_rep_c8708	TCTGGCGGAATGATGACATA	60033	GGGTCTTGTGAAGGAACCAA	59943	452	(CTT)4
"Aduranensis1300	Aduranensis_small_c8721	ATGATGCACCCTGCTTCTCT	59834	CAAACGTTAACTCTTTGCTGC	57787	94	(TATTT)3
"Aduranensis1301	Aduranensis_small_c8728	CTCCTTTCTTGGTCTTTCCG	58906	AACGCCGTTAACAGAACCAC	60037	184	(CTG)7
"Aduranensis1302	Aduranensis_small_c8728	ACTGAAGCGGAATTAGGGGT	59962	ACCACTAATGCAATCCCTGC	59962	80	(ATG)4
"Aduranensis1303	Aduranensis_small_c8732	CCAATCACACAAGCACAACC	60008	AGGCTGGCACAGAAGAAGAA	60134	257	(TCC)6
"Aduranensis1304	Aduranensis_small_c8732	CCCAATCACACAAGCACAAC	60008	TATGACACGCCATGAAGAGG	59673	275	(TTC)5
"Aduranensis1305	Aduranensis_small_rep_c8741	TTGAACAACTCGGAGGCTCT	59989	ATGCTTCTTCTCTGCGCTTC	59866	507	(GATGAA)3
"Aduranensis1306	Aduranensis_small_c8744	TTCTGCCGCAAAAAGAAGTA	58699	AGAGCACCGTTTTGCTTGAT	59882	125	(TGT)4
"Aduranensis1307	Aduranensis_small_c8744	ATCAAGCAAAACGGTGCTCT	59882	TGAGTCAGAGGAATGGGAGG	60191	307	(CTC)4
"Aduranensis1308	Aduranensis_small_c8753	ATCGTTGGTTTGGTCAGAGC	60119	CCCCAGTCGTTCAGAAAATC	59526	248	(GAG)4
"Aduranensis1309	Aduranensis_small_c8763	CTTCTTCGCAATTCCCTCTG	59948	GTGAGCAGAACTCCTCCCTG	59986	225	(CTT)11
"Aduranensis1310	Aduranensis_small_c8769	ATGGTTGGTATGGTGCTGGT	60119	TTGCTGCTGAGTATGGTTCG	60011	170	(CCT)5
"Aduranensis1311	Aduranensis_small_rep_c8771	ATGGAAACTCGGTCCACTTG	59966	GGGTGAGGGTAGTGATGGTG	60238	443	(CCA)4
"Aduranensis1312	Aduranensis_small_rep_c8816	CTGTGTGGCTCTTTTGCGTA	60050	CGCGGTAAAGAAAGTTCCAA	60236	411	(TTG)5
"Aduranensis1313	Aduranensis_small_c8818	ATCGAAAAGGGTCAAACACG	59971	GACAGCTGCTTACGGAGGAG	60156	393	(TTG)4
"Aduranensis1314	Aduranensis_small_c8858	ACAACCGAACCGATTATTGC	59829	TATATCGTCCTCCATCCCCA	60111	170	(AAC)4
"Aduranensis1315	Aduranensis_small_c8873	AGCACCCTGCACAATTAACC	60000	TCCTGCATCAACTCAGCAAA	60539	204	(AAGG)3
"Aduranensis1316	Aduranensis_small_c8878	GCAGTCATCGAAAACGTGAA	59847	GCATCAGCAGCACAGTCAAT	60024	221	(TCT)7
"Aduranensis1317	Aduranensis_small_c8886	CAGTGATGATTGAAGAGGGGA	60058	CGCAACTGCAACATCAGAAT	59871	119	(CTGGGC)4
"Aduranensis1318	Aduranensis_small_rep_c8934	TCTTCTTGTTCTGCATCATCAAA	59875	CGGGGGAGTCAAGAGATCAT	61391	332	(TTC)6
"Aduranensis1319	Aduranensis_small_rep_c8934	CCACAATGATCTGCTCAACAA	59707	CCGGGGGAGTCAAGAGAT	60000	224	(CTT)6
"Aduranensis1320	Aduranensis_small_c8939	GCAGCATTGAAACACTGATGA	59862	TCCATCATGAGGAGGAAAGAA	59614	123	(AAAG)4
"Aduranensis1321	Aduranensis_small_c8941	GAAGATCGTTCTACAAAAAGAGGC	59811	TTTAGCGTCAGCACCATCAG	60011	85	(CAG)4
"Aduranensis1322	Aduranensis_small_c8941	CTGATGGTGCTGACGCTAAA	60011	CTAGCCCAACAAGCTCGAAG	60147	97	(CAG)4
"Aduranensis1323	Aduranensis_small_rep_c8951	TTGGATCTCCTATCATGCCC	59854	CCCCAACTTCTTCCATTCCT	60298	261	(CCA)5
"Aduranensis1324	Aduranensis_small_c8954	AAGGAGGAAAAAGCAAATCTTGT	59677	ACATGCCAAAGCTGGAAAAG	60249	81	(TTTC)4
"Aduranensis1325	Aduranensis_small_c8978	GTGTAGTTAGGGATAATGTATGGGA	57563	CCATCCCTAATGTCGCTTCT	59150	115	(AAT)5
"Aduranensis1326	Aduranensis_small_rep_c9000	CGTCCAAAAGGAACTGGTGT	60005	CCAACCTCTCTCTTTCAAGCC	60368	205	(TTC)5
"Aduranensis1327	Aduranensis_small_c9041	TTCAAAAGCCCACAAAAACC	59953	GCGGCCTATGAGAATCTGAA	60318	382	(CAT)5	P
"Aduranensis1328	Aduranensis_small_c9053	CACGGATCAAACAGTTCCTG	59135	TTATGAAGCGGTCCTCCATT	59528	241	(ACA)4
"Aduranensis1329	Aduranensis_small_c9059	CAAGCTCCTCTTGTGGTTCC	59844	TGTGAACACCGTGTCTTGGT	60047	98	(TATC)3
"Aduranensis1330	Aduranensis_small_c9061	AACATGCCACCACCTTCTTC	59973	CAAGGGTACTCCTGCACCAT	59989	232	(TCT)4
"Aduranensis1331	Aduranensis_small_c9079	ATTATGCGAAAGCCAAAACG	60095	AAGCGATAGATGGGGATTGA	59486	117	(TTCA)4
"Aduranensis1332	Aduranensis_small_c9089	GAAGAGAGGTGCAGTGGAGG	59986	GATCCGTCGGTTGTTGAGTT	59973	173	(GGC)5
"Aduranensis1333	Aduranensis_small_c9120	ATGGAGAGGCAGGATTGTGT	59535	ATGCTAGGAGCCGTGAAGAA	59978	259	(TA)6
"Aduranensis1334	Aduranensis_small_c9150	TTCTTCCCCTTCTGTCCCTT	60045	CCTTTGGCTTTTTGGAATCA	60046	279	(TCT)4
"Aduranensis1335	Aduranensis_small_rep_c9180	TGTGGTTCCTTCCAACACTTC	59997	GCTTCGAGCCATATCTCTGC	60088	82	(GA)8
"Aduranensis1336	Aduranensis_small_c9234	TGGTTTTTGCTGCTCATAAGTG	60298	CAAACGAATAAGCATGTTCAATG	59545	105	(AAGAAA)3
"Aduranensis1337	Aduranensis_small_c9239	GAAAAAGCAACACCGTCGAT	60118	CAGGCTCTATTTTGGCTTGC	59982	241	(ACATA)3
"Aduranensis1338	Aduranensis_small_c9282	GGGTTTGGGTAGGTAGAAGAAGA	59888	TGTGGCGCACACTGTTTATT	60180	97	(GA)7	P
"Aduranensis1339	Aduranensis_small_rep_c9284	ATTGAGGGAGTTTAGCGGGT	59962	GCGTACCCACCTTACAGCAT	60022	173	(GAA)9
"Aduranensis1340	Aduranensis_small_c9285	CCAGAAGTTCTTGCTTTGGC	59993	GCAGAGGCCAATTAGTTGGTAA	60489	382	(ATG)4
"Aduranensis1341	Aduranensis_small_rep_c9303	AAGGGGTACTCCGTCTTCGT	59994	TGGATGGAATTTCAGGCTTC	60014	433	(TCT)5
"Aduranensis1342	Aduranensis_small_c9319	CTTCCTCTTCCCCACACAAA	60081	TGGATCTGGATTGAAGGGAG	60003	187	(CCT)5
"Aduranensis1343	Aduranensis_small_c9338	AGGGGGTCAATACGAAAACC	60053	AATGCCCCTTCATTTCCAC	59741	258	(AAAAG)3
"Aduranensis1344	Aduranensis_small_c9342	AGAGGGTGAGGTTAGGGGAA	59928	TCCCTCCTGTGAACGAAAAC	60088	239	(GTAGCT)4
"Aduranensis1345	Aduranensis_small_rep_c9355	CACCAATTCCAACCACTTCC	60210	AACAGGTGTGAATGAAGCCC	59973	286	(ACATTC)5
"Aduranensis1346	Aduranensis_small_c9358	CTGCATCCTGCAACTGAAAA	59988	GGCCTGCATGATTTGAAAGT	60081	122	(TTC)5	P
"Aduranensis1347	Aduranensis_small_rep_c9361	GGTGATGAGTGAAAGCAGCA	59992	AAATTTCCACCATCCACCAA	60029	207	(AG)6
"Aduranensis1348	Aduranensis_small_c9366	GCACCCTCCCAAATCTGTAA	59933	CAGCTTCAGCTTCATCCACA	60136	254	(GAA)5	P
"Aduranensis1349	Aduranensis_small_c9386	CGGTGGGTTGACTGAGGATA	60913	CAAAGCAGCATTATCATTTGGA	60095	110	(AGA)4
"Aduranensis1350	Aduranensis_small_c9445	AATCATGGAGGGAGGGGTAG	60147	AACCCAACAAAACCCACAAA	60103	94	(GTG)4
"Aduranensis1351	Aduranensis_small_c9448	AGCCAAGAGGAAGAAGAGGC	60096	TTGCTCATAGTTGCGAATGC	59983	299	(AAT)4
"Aduranensis1352	Aduranensis_small_c9452	GGAGTTGTCTTTTCCCATCTT	57241	CACACAAGCACACAAATTGCT	59820	103	(TTTA)4
"Aduranensis1353	Aduranensis_small_c9489	TGAGGGGAAATTGATGGATG	60660	CATCCATTTGGAACCCATTC	59991	280	(TTTTA)4
"Aduranensis1354	Aduranensis_small_rep_c9499	AGATCCAATTGCAGCAAACC	60081	GTAATATGGTGGAGGTGGCG	60214	196	(CTC)4
"Aduranensis1355	Aduranensis_small_rep_c9509	AGAAATAGGCATCATCCCCC	60117	GGGTGTAGACGTTGAAGGGA	59966	368	(CCT)7
"Aduranensis1356	Aduranensis_small_rep_c9529	AGAGGAACACACCAAGTCCG	60151	GGTCACCGGAAGACAAGAAA	60088	261	(TC)10
"Aduranensis1357	Aduranensis_small_c9535	ACCACATCAACAACGCAAAA	60011	CGTCCTTGAACCCATCTTGT	59966	375	(AAC)5
"Aduranensis1358	Aduranensis_small_rep_c9540	GCCGCCATACCATTACTTTT	58969	GGTAAAATGTGAACCGGTGG	60088	93	(CCA)4
"Aduranensis1359	Aduranensis_small_rep_c9540	TTTTCATCTCCTCCACCACC	59903	GGAGGGGGTAAAATGTGAAC	58214	81	(CAC)4
"Aduranensis1360	Aduranensis_small_c9543	CATTATCTCCCTCTCAGCGA	57991	AATTGCGAGGTTGAGAGAGC	59579	201	(ATA)5
"Aduranensis1361	Aduranensis_small_rep_c9551	CCTCTGGTGGACGAAATTGT	59966	GCTGTGACAGAGCATTTGGA	59992	478	(AAT)5
"Aduranensis1362	Aduranensis_small_c9578	TGCAACTTGTCTTCCCTCCT	59844	GCCTCTTGAGCTTGGTGTTT	59478	205	(AGAAA)4
"Aduranensis1363	Aduranensis_small_c9623	GAAGCCATTCCATCCAGCTA	60177	CTGCTCTCTTCCACACCCTC	59986	435	(AG)8
"Aduranensis1364	Aduranensis_small_c9628	GTATGATACGCCAGGGTGCT	59985	TTTGATCATTTGATGTGCCC	59330	479	(GAAGG)3
"Aduranensis1365	Aduranensis_small_rep_c9654	GCGATGGCGAGACAATAAAA	61105	CGAGCAGGAATTCAAGAAGG	59948	223	(AAC)4
"Aduranensis1366	Aduranensis_small_rep_c9654	CATGGTATGTCATTGCTGGC	59955	GCAAGCGACATCAAGAAGC	59694	212	(CTG)5
"Aduranensis1367	Aduranensis_small_c9662	TGAGAGAGTGGTTGGTGCTG	60022	TTCAACATCCTCCAATGCAA	60049	194	(TGC)4	P
"Aduranensis1368	Aduranensis_small_c9678	CAGCTGATCCATTATGCACG	60243	GAGAAGGGGTGGAAGAGGAG	60186	277	(GCT)5
"Aduranensis1369	Aduranensis_small_c9714	ACTTAATGGACGCACGAACC	60000	GCATGGGTAATGGGAATGTC	60021	324	(AGGAA)3
"Aduranensis1370	Aduranensis_small_c9745	ACGGTTCATGTCCAACTCAA	58984	ATCACTGGGATTGCTTGCTT	59700	182	(GGAA)3
"Aduranensis1371	Aduranensis_small_c9745	TGGTTTCTTTGGAAGGAAGG	59143	TCAGGAGGACAAAAGAGATCG	59415	277	(AAGC)4
"Aduranensis1372	Aduranensis_small_c9747	AGCCGGTAAACATAGCATCG	60117	CCACCACCATTAACCAGACC	60088	108	(TGG)4
"Aduranensis1373	Aduranensis_small_c9747	GCATCGCTGGTATTCTTGGT	60103	CTACCACCTCCACCACCACT	59876	187	(TGG)4
"Aduranensis1374	Aduranensis_small_c9749	TGTGCTTTGTGGGAGTGAAA	60278	AACTTTGATCGTCCACCTGC	60119	184	(CCT)5
"Aduranensis1375	Aduranensis_small_c9750	CGTGGGAGGGACAGAGATTA	60065	CTCCGGCTTCTACTACGACG	60030	119	(ATG)6
"Aduranensis1376	Aduranensis_small_rep_c9753	GGTGGGGGAGGTGACTTGTA	62127	CCATCACCACCACCTCCTTA	60769	98	(TGG)4
"Aduranensis1377	Aduranensis_small_rep_c9775	GAGGGTGGCCACGTTATTTA	59823	TCGGCTCTGTTCTCTTGGAT	59950	209	(TTC)6	P
"Aduranensis1378	Aduranensis_small_rep_c9783	TCTTCGTCTCTCGCTTGACA	59855	CGGATGTGAGGTTGAGGATT	59927	265	(TTC)6
"Aduranensis1379	Aduranensis_small_c9786	CGATTACCAAGCCGATGAAT	59923	AAACGTGAATCCCAAGATCG	59933	221	(TCA)7
"Aduranensis1380	Aduranensis_small_c9803	CACCATCACTCCACTACTTGTCA	60081	TTGGCAGATAACACCACGAA	60111	140	(TA)6
"Aduranensis1381	Aduranensis_small_c9803	TTCGTGGTGTTATCTGCCAA	60111	CGAAGCAAAGGAAAGGGAAT	60553	123	(AAT)5
"Aduranensis1382	Aduranensis_small_c9816	ATCAAGCTGGAGCAGGAAAA	59955	TTGTCATCAAATCGATCTTTCG	60074	351	(AGA)4
"Aduranensis1383	Aduranensis_small_c9840	TGGGGGAAGCATTATATCAAA	59268	TTGTTTTGTCTTGTGTGCTGG	59790	108	(AAC)4
"Aduranensis1384	Aduranensis_small_c9847	AGGGTGACCAACATTCCGTA	60232	GATACTGCAACGCTCACCAA	59871	390	(AAT)5
"Aduranensis1385	Aduranensis_small_c9854	TTTAGATCCTCCTGCTGGGA	59767	TTTCTTCCCTCTTGAAGCCA	59926	84	(CAA)5
"Aduranensis1386	Aduranensis_small_c9866	GGCAAAATCGGAAAATGAAA	59886	CACGGTAAAGTTCCCTTCCA	59964	128	(GTGTT)3
"Aduranensis1387	Aduranensis_small_c9890	ACAAACACATGGCAGGCATA	59995	TTGCGTTTCTTTGAAGATGG	58892	174	(CAA)4
"Aduranensis1388	Aduranensis_small_c9903	CTGGACCAGCAGAGGAAAAG	59982	CTCTGAATGCCAACAAAACG	59317	138	(TG)6
"Aduranensis1389	Aduranensis_small_rep_c9926	AACGACGAGACTTGGAGTGC	60453	GGCATATCGGCACTCTTGAT	60066	177	(GT)6
"Aduranensis1390	Aduranensis_small_c9940	TGACGTCATCATGAAATTCTTC	57668	TTCCATGTGTTGCAGGAGAG	59831	110	(CTT)5
"Aduranensis1391	Aduranensis_small_c9946	CACATTCCCAATCGACAGTG	59960	CAATCATAGGCGGAAAGGAA	60031	144	(CTTCTA)3
"Aduranensis1392	Aduranensis_small_c9946	TTCCTTTCCGCCTATGATTG	60031	TATCACGGCTTCACCTCTGC	61348	169	(CTT)4
"Aduranensis1393	Aduranensis_small_c9948	GGGGGCAGAAAGAGAAAAGA	60683	ATGTTATCAAAATCCGGCCA	60153	284	(GAA)4
"Aduranensis1394	Aduranensis_small_rep_c9958	GGAATCAACCCCGAGTACAG	59405	CATTCCATTCCATTCCATCC	59952	95	(GGAAT)4
"Aduranensis1395	Aduranensis_small_c9971	GGGGGAAGTGGGAAGTAGAA	60298	TTCCCTGGAATCATCTCAGC	60158	226	(CAA)4
"Aduranensis1396	Aduranensis_small_c9976	AACGACGCCGTTTCTCAC	59837	AAGAGGACGGTGGTGGTG	59496	86	(CGC)4
"Aduranensis1397	Aduranensis_small_rep_c9978	AGCAGCAACAGGAGTGACAA	59622	AGCAGCAGCAGCATATTTGA	59741	169	(CTA)7
"Aduranensis1398	Aduranensis_small_rep_c9978	TCAAATATGCTGCTGCTGCT	59741	GCACAGAACATGTTGCTCAAG	59505	138	(CAT)8
"Aduranensis1399	Aduranensis_small_c9982	AGCCGAGTGGAAGAACAAGA	59989	TGCAGAGATCACACCATGAAA	60256	212	(GAA)5
"Aduranensis1400	Aduranensis_small_c9997	TATATATAACCGCCGGGCAA	60149	ACGATTACAGCATTGGGCTC	60103	298	(ATC)5
"Aduranensis1401	Aduranensis_small_c10047	ATTTTGCGAGAGAATGTCCG	60214	ATGGCAAACAACAACCACAA	59864	248	(TTAA)4
"Aduranensis1402	Aduranensis_small_c10083	GGATGAAAGCTCCATCTCCA	60158	TGACTTCAATAGCACCACGC	59871	150	(TTTG)4
"Aduranensis1403	Aduranensis_small_c10103	TACTGGCAGCAGCTACATGG	60035	TGATCATGTTCATGTGTTTCTTCA	60407	184	(AGAT)5
"Aduranensis1404	Aduranensis_small_c10145	CAGTTAGTAGGCGGTTCGGA	60262	CGGAGAGTGCATACACACAAA	59773	145	(CGGGT)3
"Aduranensis1405	Aduranensis_small_c10164	GAGTCGGACGAGTTCCTGAG	59986	GGTCGATAGAGACCTGCTGC	59981	338	(TA)6
"Aduranensis1406	Aduranensis_small_c10167	CACCTAGATCGGGGTGATTG	60331	TCTCCCAATTCTCAAGTTCCA	59656	197	(AAAGA)3
"Aduranensis1407	Aduranensis_small_c10175	GCATGGATATGGATTTTCGAT	58730	GCCTAAAAATGGAAGAAATGAAGA	59978	270	(TC)6
"Aduranensis1408	Aduranensis_small_rep_c10186	AGATGGTGAAGGTGGAGGTG	59962	AAAGTCCCAAACCCGATCAT	60558	280	(GATGTT)4
"Aduranensis1409	Aduranensis_small_c10208	CAGGCCTTTGTCATTGAGGT	60111	ACCGGCTCATGTAAGTTTGG	59993	556	(TAGG)3
"Aduranensis1410	Aduranensis_small_rep_c10229	TTGGCGAGGCAGTTAAATCT	59845	GCAAAGAATTTGATGGATGGA	59893	536	(TACC)5
"Aduranensis1411	Aduranensis_small_c10237	CCACTTCTTCTTCATCATCTTCC	59227	AAAGAAAAAGGACGATGGCA	59685	210	(CTT)5
"Aduranensis1412	Aduranensis_small_c10243	TTGTGCCTCAAACAAACCAA	60127	GAGGTAGCCGATCGTGATGT	60104	292	(CATAAA)4
"Aduranensis1413	Aduranensis_small_c10243	CACGATCGGCTACCTCATTT	60096	TACCGTTGACCCAACAACAA	59857	140	(GTT)6
"Aduranensis1414	Aduranensis_small_c10248	AAAAACAATGGGGGACATCA	60029	TGAGAAGAGAAAAGAAGGGGG	59807	165	(TCA)6
"Aduranensis1415	Aduranensis_small_c10249	ATGGATCTGATTTCATGGGG	59563	CCAGATCTCAAAATATTCTCCTGC	60443	159	(AG)6
"Aduranensis1416	Aduranensis_small_c10272	ACGCGGTTACTCCTACATGG	60015	ACAACGGCAGACCATCATTT	60384	518	(AATA)3
"Aduranensis1417	Aduranensis_small_rep_c10276	CTCGGGGTGTTGATCACG	61126	TGGACGTCGTGTAAAGTTGG	59609	105	(AAAAG)4
"Aduranensis1418	Aduranensis_small_rep_c10279	TTATAGACCTCGCCGACCAC	60096	CCCACCCTTTCCTCTTCTTC	60045	259	(TTG)4
"Aduranensis1419	Aduranensis_small_c10337	TCCTCGCATACCTCATTTCC	60036	CTCATGTAGCAACGGAAGCA	60011	143	(CAC)5
"Aduranensis1420	Aduranensis_small_c10361	CCAAGAGGAAGTGGTGGTGT	60002	AACGAAGTCGTTGGCAAAAA	60648	259	(TC)6
"Aduranensis1421	Aduranensis_small_c10362	GCTCTTTGTCATGAGGCACA	59992	CAAGAACTCTCCAACGCTCC	59989	157	(ATC)5
"Aduranensis1422	Aduranensis_small_c10381	CATCTTCGGCAATGTTGAGA	59799	CGCTACTCTCTTACCCGCAC	60037	170	(GAA)6	P
"Aduranensis1423	Aduranensis_small_rep_c10403	GAGATGACGTGGGAGGTGTT	59969	CGCCATGCCTCTCTTATTCT	59434	208	(GGA)4
"Aduranensis1424	Aduranensis_small_rep_c10403	GGCCTTCTTGGTTGAGTGAG	59844	CTATAACCGCCATGCCTCTC	59691	82	(AAG)8
"Aduranensis1425	Aduranensis_small_c10418	GGTAACACTTCAACAACCCCTT	59300	GGCTTTGGCTTCGGAATAAT	60408	83	(ATC)4
"Aduranensis1426	Aduranensis_small_c10418	CAGGATTATTCCGAAGCCAA	60031	TGCAAACTCTTCATTCTCCCT	58923	147	(TTA)4
"Aduranensis1427	Aduranensis_small_rep_c10429	TTGTCCAAAAATTGACGGCT	60481	TTTCATTGTTGACAACCCCC	60594	203	(TC)8
"Aduranensis1428	Aduranensis_small_c10440	GCTTCTTCCGGTCATCAGAG	59950	GAGGTTGTGCAGGCCTTAAA	60249	211	(TCT)7
"Aduranensis1429	Aduranensis_small_c10447	TGGCCTTGATTACTCTCGCT	59978	GCAGGTGCAGAAACTTCACA	60032	205	(CCTTCT)7
"Aduranensis1430	Aduranensis_small_rep_c10458	TTTCATGTTCTTGGATTTTTCTCTC	60001	ATACCAGGTCTTGCTCGGAA	59694	117	(TTTTC)4
"Aduranensis1431	Aduranensis_small_rep_c10467	GTTTGGGTAAAGACGCCGTA	59996	TGAAATACAAAACTTGTGTCACATT	57745	219	(CTT)4
"Aduranensis1432	Aduranensis_small_c10490	CCAACAGCAGCAAGCACTAC	59664	TCCTCCGTACACTCCTCCAC	60112	81	(GGT)4
"Aduranensis1433	Aduranensis_small_c10533	ATGGGGGCCTAGTCTTCTGT	59957	TCCCTAGCCTTTCCCACTTT	60068	519	(TATTA)3
"Aduranensis1434	Aduranensis_small_c10539	GTCCTTGCTTTGACTCTGCC	59997	TCCTCCTTTTCTGGGTCCTT	60045	436	(GA)6
"Aduranensis1435	Aduranensis_small_c10542	GTGTCCAACAAGAAGGGCAT	59973	GGTGATCAGTCTCTGGGGAG	59638	309	(CTT)6
"Aduranensis1436	Aduranensis_small_rep_c10544	TCATGAATGGTTAGAGGGGG	59744	TAACTTCCCCGTAAAAGCCC	60305	109	(AG)6
"Aduranensis1437	Aduranensis_small_c10570	GACGTCAACACGATCTCCAG	59261	TCCTTGAGCGGTTTCTGAAT	59813	213	(TGG)4
"Aduranensis1438	Aduranensis_small_rep_c10571	TATGGATGAGGGAGAGGGTG	59879	TTGAAATTGCCATGACTCCA	60049	170	(GGT)5
"Aduranensis1439	Aduranensis_small_c10572	GACCGATGCCAATCGTTAAT	59791	ATTTCATGGCGTCTTTCGTT	59574	87	(TA)6
"Aduranensis1440	Aduranensis_small_c10575	GTGCAAGTCAAGGTTGGGAT	59973	CAAAATGTAATTAAACTCATCACTTCC	58611	305	(CTAT)3
"Aduranensis1441	Aduranensis_small_c10615	CAATGGCAACAAACATCTCG	60111	GGATTGAAGGGAAGGCTGTT	60443	295	(ATAAA)3
"Aduranensis1442	Aduranensis_small_c10650	AGGGAATGCATTACTCGGTG	59955	GGGGCACAAAAGCTGAAAG	60760	420	(AG)6
"Aduranensis1443	Aduranensis_small_c10668	GCGGAGTTTGTTTTTAGCCA	60244	CCATAAACAACACCGAGGCT	59993	195	(TCA)4
"Aduranensis1444	Aduranensis_small_c10677	CAACATCAAAAAGGAACTGAGAAA	59682	CATTTTCACACACGGTGGAG	60001	223	(TCATAA)4
"Aduranensis1445	Aduranensis_small_c10677	CTCCACCGTGTGTGAAAATG	60001	CTTTCCTAGCGTGGCATAGC	60003	417	(TCTT)4
"Aduranensis1446	Aduranensis_small_c10688	GCAGGAATCATAGCCTGCTC	59946	TCGCAGTGTCCACAGGTTAG	59897	163	(TTGTAA)4
"Aduranensis1447	Aduranensis_small_c10706	ACAATCAAGGTTGGCAGGAC	59973	TGCTGATTCTGGTTCTGCTG	60136	151	(AAC)4
"Aduranensis1448	Aduranensis_small_c10716	TGAAGGTTGAAGAGAGGGGA	59773	GGAGGAGCCACTGGTGAGTA	60261	162	(AG)6
"Aduranensis1449	Aduranensis_small_rep_c10751	CAAAATGCAAACCCAGGAAT	59801	CAACAGCCAATCACCCTTCT	60111	224	(TGTTAC)3
"Aduranensis1450	Aduranensis_small_rep_c10751	AGAAGGGTGATTGGCTGTTG	60111	CGTATTAAACCGCGCAAAGT	60150	515	(TGG)8
"Aduranensis1451	Aduranensis_small_c10772	ACAGCATGGTGGGAGTTGTT	60431	AATCTCCATCAGGAGGGCTT	60037	263	(TCG)5	P
"Aduranensis1452	Aduranensis_small_c10824	CACCTCCTCCACCATACCAT	59655	GAGTGGCGAGTGAACTGGAG	61009	95	(CCA)5
"Aduranensis1453	Aduranensis_small_c10960	TAGAATTTGAGCTTGCCCCA	60712	CCCGCAATCCCTTACAGTTA	59953	412	(AGTTC)5
"Aduranensis1454	Aduranensis_small_c10976	TGGTCGCATTCAGATAGAGTTG	60270	GAAAATGCAAGCTCAGACAAGTT	59947	89	(CA)7
"Aduranensis1455	Aduranensis_small_rep_c10977	CGTTCCCAATGTGCTTAGGT	59993	GGGAAGCAAGCAAGCAAG	59673	190	(TCTCT)3
"Aduranensis1456	Aduranensis_small_c10979	ACAGCACGCCTTCCAATTC	61204	AATTAGGCCCATTCCCATTC	59984	103	(GTGCTG)6
"Aduranensis1457	Aduranensis_small_c11048	AGATGGATCCAGTCAATGGC	59893	ATGCCTTCATAAAGCCGAAA	59682	101	(TTTA)4
"Aduranensis1458	Aduranensis_small_c11051	CGAGCTGTTCCTTCAGAACC	59989	CAGTCCGGTCGATTAGGAAA	60066	498	(GGC)4
"Aduranensis1459	Aduranensis_small_c11081	GCGGGGCTTCCTTTCTCT	61783	TCTGGTGGCCCTACAGAATC	60073	184	(TC)6
"Aduranensis1460	Aduranensis_small_c11247	TTTCAAGGATTCCAAATTTATGC	59371	TACGGCCGGGTGTAAAGTAG	60011	402	(CATTT)3
"Aduranensis1461	Aduranensis_small_c11255	TATCCTCTACGGATGCCTGG	60051	GTGAAGGGTCTTCGGTGGTA	59966	227	(TCG)4
"Aduranensis1462	Aduranensis_small_c11259	AAGCAAATACACGGGCAAAC	60003	GGGGGAGAAAGGGTTTACAT	59148	442	(CCTT)4
"Aduranensis1463	Aduranensis_small_rep_c11289	TGCTTGATTCCCACATTGAA	60049	AATCAATGACTACCTCGCCC	59009	253	(GT)6
							()#DIV/0!
							()#DIV/0!
"locus	id	primer_forward	primer_forward_tm	primer_reverse	primer_reverse_tm	product_size	(repeat)#VALOR!
"Astenoperma1	Astenosperma_small_rep_c5	AGTTTCGCAACATGGGATTC	59939	ACAACACCAAAACTGCTCCC	60012	140	(AGA)5
"Astenoperma2	Astenosperma_small_rep_c7	TGGGGAGAACATTTACCCTG	59784	GGCTTTCCCCACAGTACAAA	59971	267	(TGT)4
"Astenoperma3	Astenosperma_small_rep_c14	ACTTGCCCAAGCTTTCTTCA	59993	ATAAATGGCCACGTTGCTTC	59967	495	(GAA)5
"Astenoperma4	Astenosperma_small_rep_c20	TGGCTTTTATTGCCTTCACC	60074	GGAGCCCAAACCTAAGAAGG	60068	383	(GTCTTG)3	P
"Astenoperma5	Astenosperma_small_rep_c30	TCCTCTGCTGTCTTCCAGGT	59986	TGTTGGGATCACAGCAAAAA	60088	329	(TGC)5
"Astenoperma6	Astenosperma_small_rep_c45	GCAACACCAGTGATTGATGG	59967	AGGTTTTGTATCCCTTTACAAGC	57876	451	(CTTAAT)3
"Astenoperma7	Astenosperma_small_rep_c53	TTGCTGCTGAGTATGGTTCG	60011	GTTGATGAGGTTTGGAGGGA	59903	396	(GGA)5
"Astenoperma8	Astenosperma_small_rep_c53	AGGTTATCACCATAGCCCCC	60039	GACACTTGTCGAAAGCACCA	59880	328	(GA)9
"Astenoperma9	Astenosperma_small_rep_c54	GTTGGATGATTCCACGCTTT	59939	CTTCATTGCCATCGTCCTTT	60074	564	(AAAAAG)3
"Astenoperma10	Astenosperma_small_rep_c62	TTCTTCCACTCCCTTCAACTTC	59729	CAGTGTCAACGCAGAGTGGT	59940	300	(TTC)5
"Astenoperma11	Astenosperma_small_rep_c69	GCATTCTACGCGACATCTGA	59979	AGTGGTATCAACGCAGAGGG	60134	227	(CT)7
"Astenoperma12	Astenosperma_small_rep_c71	GCCATTATTCCATTCCGACA	60670	AAAAGCCACTTGAGGAGCAA	59993	271	(GATG)3	P
"Astenoperma13	Astenosperma_small_rep_c77	GTTCATACACTGACCGGGCT	59997	CCTGGGTGCTCCAGTGTATT	59989	275	(AAGAT)4	P
"Astenoperma14	Astenosperma_small_rep_c79	TGCACCTCATCAACCTCTCA	60402	AGGAGCAACCGGACACATAC	59997	275	(AAAT)5
"Astenoperma15	Astenosperma_small_rep_c81	TAACAGTACAGCTCCCCGGT	59615	TGTCATTCGGTGGTGTCACT	60005	290	(TA)7
"Astenoperma16	Astenosperma_small_rep_c83	CCTCAGTGTGCTCTTCTCCC	59986	GCATTAGCAAAGTTCTCCGC	59988	591	(GCT)5
"Astenoperma17	Astenosperma_small_rep_c90	AGAAATGAAGATTGGTGGCG	60074	AGAAACTTTGGGCTCTGCAA	59993	549	(CTT)5
"Astenoperma18	Astenosperma_small_rep_c92	AACCACACCCTTGACAAAGC	60012	AGGATCCAGCTGAAGCAAAA	59955	404	(TCT)5
"Astenoperma19	Astenosperma_small_rep_c93	ACAGCACCACACTAGTCCCC	60033	GAAGCTTTCTGCGGTTTCAC	60000	474	(TGG)6
"Astenoperma20	Astenosperma_small_rep_c99	GATTGAGTTCCCTGATCCGA	60011	GCATCTTTGGTGCTGGAAAT	60081	336	(GCT)4
"Astenoperma21	Astenosperma_small_rep_c103	CGACCATGTTCTAAGCAGCA	60011	ACTTGAGGGACCAGGCACT	59698	439	(ATGT)4
"Astenoperma22	Astenosperma_small_rep_c106	TGCAGAAATGGGAATCCTTC	60014	ATTTTCTTGCTGCAGTGGCT	60022	422	(GCAT)4
"Astenoperma23	Astenosperma_small_rep_c109	CATACCCAACATCACCACCA	60088	CTGTCTCTGCATCTGACCCA	59980	215	(CT)6
"Astenoperma24	Astenosperma_small_rep_c122	CACACCACACAAAAAGGCAG	60190	GACAACTCCGAACGATCCAT	59934	491	(AAAAG)3
"Astenoperma25	Astenosperma_small_rep_c142	TGCTCAAATTTCTTTTGGGG	60046	CAACTCAGCACGATCAATCAA	59856	194	(TTA)5
"Astenoperma26	Astenosperma_small_rep_c148	GGGGGTGAGAGTATTCCTGTT	59313	CCAGATTCTTCCTGATGGGA	60003	355	(AGAA)3	P
"Astenoperma27	Astenosperma_small_rep_c148	GGGAAAAAGCAGAGCAGTTG	59993	AACAATCTGGTGATGAGAACAAAA	59913	277	(AAT)7	P
"Astenoperma28	Astenosperma_small_rep_c149	AGAGCCACTGGAGAACCTCA	59986	GGAGCACCACCGTAAGGATA	59955	330	(TCGGC)3	P
"Astenoperma29	Astenosperma_small_rep_c149	ATCTTGGCTACGATGATGGC	60066	TTTCGCTGAACACAATTTATCA	58355	201	(GAAAAA)3	P
"Astenoperma30	Astenosperma_small_rep_c163	CGGCATGTGATCAAAACAAC	59972	AGTTGACCCATTTACTGGCG	59993	387	(TCC)4
"Astenoperma31	Astenosperma_small_rep_c163	ACCGAAACTATCCCGTTCCT	59827	CAACAAAACAAGAAACTCCACC	58650	128	(CT)6
"Astenoperma32	Astenosperma_small_rep_c170	CCAAGCTGAAAAAGCCAAAG	59990	GCAGGAGAAGGAGTTGTTGC	59997	455	(AAAG)4	P
"Astenoperma33	Astenosperma_small_rep_c173	AGGCCTTGCTCAAGATCTCA	60096	TTTCCTTTCCCACAGGACAC	59943	193	(TATTA)4
"Astenoperma34	Astenosperma_small_rep_c174	GCCATTGTAATGGAGGTGCT	59962	AAACCACGAAAGATCCATGC	59939	378	(TCAC)4
"Astenoperma35	Astenosperma_small_rep_c178	CTTGGTGCAGGGATGAATTT	59933	ATAGGTGAGGGTTTTTGGGG	60046	142	(CT)7
"Astenoperma36	Astenosperma_small_rep_c192	CCAGTATTGGCGAGAAGCTC	59978	GGCATAACATGGTTTACCCG	60074	320	(TTC)5
"Astenoperma37	Astenosperma_small_rep_c193	CCTCCCAACACTAGTTCCCA	59959	TTTGGGGGATTTTCAGATTG	59733	94	(AATTC)4
"Astenoperma38	Astenosperma_small_rep_c200	GAGGGTGGCCACGTTATTTA	59823	TTGAGAGCACCTTCATCACG	59984	584	(CTT)6	P
"Astenoperma39	Astenosperma_small_rep_c200	GATGAAGATATGGCCGAGGA	59998	ATGGGGACCAACAATTCAAA	60029	486	(GAT)5	P
"Astenoperma40	Astenosperma_small_rep_c206	AGGTTGCAATGAAGTTTGGG	59971	CTAAGTCCTGCTCTCCACCG	60005	246	(GAA)5
"Astenoperma41	Astenosperma_small_rep_c208	CAACGCAGAGTGGTTCCAAG	61818	ATCATTTGGCACTGCTACCC	59962	297	(CCT)6
"Astenoperma42	Astenosperma_small_rep_c217	TCAGGCAGCAAATCAACAAC	59847	CGGATTTGCGATTTTCTTGT	60074	365	(CGA)4
"Astenoperma43	Astenosperma_small_rep_c218	ACAATCAAAAGAGGGCAACG	60110	GAAAGAGATCCACCAGCAGC	59957	572	(TTC)8
"Astenoperma44	Astenosperma_small_rep_c218	GCTCTGCAATTTCGACACAA	59995	TGGCTATGCTGAAAATGGAA	59257	577	(GAA)4
"Astenoperma45	Astenosperma_small_rep_c235	TGCCAACTCCAAACAATGTC	59547	GTATCAACGCAGAGTGGCAG	59470	228	(CTT)4
"Astenoperma46	Astenosperma_small_rep_c240	TATCGAGCTCCTGGTCGTCT	59973	GGGGGCTGTGTACCTGTATTT	60123	222	(CTC)5
"Astenoperma47	Astenosperma_small_rep_c246	GAAAGAAACATCAAAGAAGAGAGAGAA	59957	CGCCAATAAGAAGGAGCTTG	59975	299	(AG)6
"Astenoperma48	Astenosperma_small_rep_c252	TGTTCTCTCCCACCCTCAAC	60088	CCATCCTCAGCAGGACTCTC	59945	271	(GTAGCA)3
"Astenoperma49	Astenosperma_small_rep_c261	CGGCAAAAGGAGACACTAGC	60015	TGGCGGTTACAATTTGATGA	59930	538	(TGT)4
"Astenoperma50	Astenosperma_small_rep_c261	AATTGCCTAGGGTTTGGCTT	59966	GGAGCTTTTGATTTCCTTGG	58762	302	(ATG)5
"Astenoperma51	Astenosperma_small_rep_c264	GGGGAGGCCTTAACCTTAACT	59854	CATTTTGCTGCTGCTGTTGT	60058	410	(TTCT)4
"Astenoperma52	Astenosperma_small_rep_c264	ACAACAGCAGCAGCAAAATG	60058	AAGGACTCAAGTGGTGGTGG	60002	372	(CAAATG)4
"Astenoperma53	Astenosperma_small_rep_c273	CCACCTAGCTCCTCCTCCTT	59834	AATACACGCGATTGTGTCCA	59995	457	(CT)6
"Astenoperma54	Astenosperma_small_rep_c276	CCTCGATTGTTCGATTTTCC	59505	TTCCATGGATCCTCCTTCTG	60003	354	(GA)6
"Astenoperma55	Astenosperma_small_rep_c281	CGAGCAATTTCATTCTTGCC	60721	CGACTTGAAGATGGTGCTGA	59984	536	(ATA)4
"Astenoperma56	Astenosperma_small_rep_c282	CCTCATACCAAGCCACACAA	59566	CCCTGCATTTGAAATCACCT	59933	239	(AATTC)3
"Astenoperma57	Astenosperma_small_rep_c286	CCAGCACCACCTCCAAGTAT	59989	CCGGGGAAGAAAGAGAAGAA	60674	405	(AGA)7
"Astenoperma58	Astenosperma_small_rep_c295	GGCAAAATTTTCTACAATGATGA	58188	CTGGCATCCAGGGTACAAGT	59989	546	(TAC)4
"Astenoperma59	Astenosperma_small_rep_c298	TCCAAAGAAGCGAAAGGAAA	59931	ACGGCCTGATTAAACGACAC	60000	491	(CTT)6
"Astenoperma60	Astenosperma_small_rep_c304	TTTGTCTGCGACACTGGAAG	60025	AATCTGGTTCAATTCAGCGG	60074	135	(TC)6
"Astenoperma61	Astenosperma_small_rep_c306	AATTGTCCAATCAATCCCCA	59991	CTGTTCATCACAGTGCTCCAA	59889	244	(AACT)4
"Astenoperma62	Astenosperma_small_rep_c310	TGGAAGCGTTTGTCTTTCCT	59853	AGTGCACTCACATCCATCCA	60121	237	(AGA)4
"Astenoperma63	Astenosperma_small_rep_c318	TGTAAACATGAACAGGGGCA	59964	TCCTCAAGCAGGCTTTTCAT	59955	381	(ACC)5	P
"Astenoperma64	Astenosperma_small_rep_c331	CATTACGGCCCATTACGG	59762	CTGGCGCAAAGAAAGAAAAC	59996	522	(GAAA)4
"Astenoperma65	Astenosperma_small_rep_c334	AGCAGAACCGTAAGAGGGTG	59353	CGCGAACTCTGTTTTCCTTC	59993	181	(GA)6
"Astenoperma66	Astenosperma_small_rep_c340	GCTTTTGCTTGCAATCCCTA	60343	CAAGGTTGGCTATGGAAGGA	60066	412	(GAC)5
"Astenoperma67	Astenosperma_small_rep_c346	ACATGGAGGAGTGCGGTTAC	59997	CACGATTGGTTGATTGGTTG	59816	427	(CCG)6
"Astenoperma68	Astenosperma_small_rep_c348	TAGCACCATTTTCAGGTCCC	59933	GGCCACTGCAAAGAACAAAT	60118	454	(TGC)4	P
"Astenoperma69	Astenosperma_small_rep_c351	TTTGAGCCTTGCCTTCACTT	59993	GACGAGGCAGATGGAGAACT	59410	423	(CTT)5
"Astenoperma70	Astenosperma_small_rep_c353	GCTCTCCGATCCTCACTCAC	59952	AGAGGCTTTACCCAGGTGGT	59994	373	(GAT)5
"Astenoperma71	Astenosperma_small_rep_c354	TGCTCGGTTTCTTCGTCTTT	59993	GAAAGTCATCCGGTCTGCAT	60081	294	(TAC)4
"Astenoperma72	Astenosperma_small_rep_c355	GGATTAGAAGGCCCAAAAGC	60041	AACAATGCAAATTCCAAGCC	59945	275	(TA)6	P
"Astenoperma73	Astenosperma_small_rep_c362	CTAAGCTCGTGGAGGTGAGG	60005	CTACCGACGACCACCAAGTT	60028	254	(GAA)4
"Astenoperma74	Astenosperma_small_rep_c362	AACTTGGTGGTCGTCGGTAG	60028	AACACCAGCACCTCATTTCC	59973	143	(TTG)5
"Astenoperma75	Astenosperma_small_rep_c368	TTAAAACTTCAAGGCAGCGG	60368	TGATGCCTTCTTCTTGGAGG	60331	169	(GAT)5
"Astenoperma76	Astenosperma_small_rep_c372	GGGGGTCATAAGCCTGTATC	58334	CCAGAGGTTGCAATAACCGT	59993	86	(TC)6	P
"Astenoperma77	Astenosperma_small_rep_c383	AATGGGGATTGGTCAACCTT	60422	ACCCTTGCGTGAATTCTTGA	60636	198	(TTG)4
"Astenoperma78	Astenosperma_small_rep_c390	TCTCGGATCTAGAAGGCGAA	60051	GTGGTATCAACGCAGAGTGG	59165	480	(TAA)4
"Astenoperma79	Astenosperma_small_rep_c400	GCACAAACCCTCTTCCCATA	59933	CGGGACTAACACTTGCCATT	59993	532	(AG)8	P
"Astenoperma80	Astenosperma_small_rep_c403	CTTGGTGTTGAGAAGGGGAA	60081	CAAAGCATTTGCGACCACTA	59872	212	(TTTG)3
"Astenoperma81	Astenosperma_small_rep_c406	GGATGGGAAGCTGAATGAAA	60014	CACATAAGCATTCACGGTGG	59988	306	(ATGT)6	P
"Astenoperma82	Astenosperma_small_rep_c407	CTCTCTTGGATTCGGCTTTG	59948	GGGCCTTAATATTTCCTCGC	59901	186	(AG)6
"Astenoperma83	Astenosperma_small_rep_c411	TTGGTTGCGAGGGTAGAAAC	60110	CAGAGTGGCCATTACGCC	60225	248	(AG)10
"Astenoperma84	Astenosperma_small_rep_c413	CCTCAAAACCCTAGCTTCCC	60068	TCACAGATGAGCCATAGCGT	59425	177	(CGA)4
"Astenoperma85	Astenosperma_small_rep_c416	GTTGGATTTGGCTGTCGATT	59939	CAGATCCAATGTCATGTGCC	59925	402	(AG)9
"Astenoperma86	Astenosperma_small_rep_c420	GCTCCTCAGTACGCTCAACC	60020	AATGTCATCTCAGAAGCAGGC	59449	123	(TGC)4
"Astenoperma87	Astenosperma_small_rep_c424	TGTTGTTTCCATAGCCACCA	59964	GCAGCAGACAACACTCCAAA	60032	443	(TTC)6
"Astenoperma88	Astenosperma_small_rep_c429	CTGAATGCCAGAAACAAGCA	59988	TGGTAGTCAACGCAGAGTGG	59897	391	(CT)7
"Astenoperma89	Astenosperma_small_rep_c434	TGCAAAGATGCTCATACCCA	60220	TGGCACTTGATTACCCTTCC	59933	261	(ATT)4
"Astenoperma90	Astenosperma_small_rep_c436	CCGGTCCCTGTGATAGAGAG	59673	CAGTGATGGAAGTGGTGGTG	59997	156	(CCA)4
"Astenoperma91	Astenosperma_small_rep_c436	CACCACCACTTCCATCACTG	59997	CACCAGAAACAATGCACACC	60008	195	(ACC)5
"Astenoperma92	Astenosperma_small_rep_c438	GATGATGCAACCTACAATGAGC	59603	GCTAAAAACGCCTTCATCCA	60209	123	(CAC)5
"Astenoperma93	Astenosperma_small_rep_c439	GCCGAAGCAACAGAAGAAAC	60000	TGTTGCCTTCACCTTGACAG	59873	417	(ACCAAG)3
"Astenoperma94	Astenosperma_small_rep_c445	GAGGGATGATTATTTACGTTACAGC	59381	ACTGTGTGGGCTAAAATCCG	59993	224	(ATAC)3
"Astenoperma95	Astenosperma_small_rep_c448	GCAAGTGGTATCAACGCAGA	59871	TGAACTGCTGCTTGAAATGG	59988	204	(TTC)7
"Astenoperma96	Astenosperma_small_rep_c450	CTCCTGAATGGTCCGTTGTT	59966	ACACCTAAGCAGCAAGAGGC	59644	84	(CTC)5
"Astenoperma97	Astenosperma_small_rep_c453	TGTTTGACAGGCCAGAAATG	59691	GGAATGGATTCCCAACAATG	59991	487	(CTC)4
"Astenoperma98	Astenosperma_small_rep_c456	CTACATCTGCTGGATCTGCAA	59039	GCTTGCTCTTGGTTGTAGCC	60022	207	(AGA)4
"Astenoperma99	Astenosperma_small_rep_c457	TTCCAAGACATGTACGGTGC	59572	GCGTTCCTCCATCATCATCT	60042	245	(ACA)4
"Astenoperma100	Astenosperma_small_rep_c459	GCCGGGGGCTACTACTAAAA	60451	GGGAATCACCATGGACTTTG	60173	339	(TTCTT)3
"Astenoperma101	Astenosperma_small_rep_c459	ACAAAAATCATGGGGGATGA	59991	GTGGTGTTGACGGTGTGAAG	60047	587	(GAT)5
"Astenoperma102	Astenosperma_small_rep_c460	TCTGCAAAGCAGTCTCCTGA	59855	AGGAATGGGAGAGGCTTGAT	60037	567	(TCA)4
"Astenoperma103	Astenosperma_small_rep_c465	TTGCCATTGGGGAATTGTAT	60016	CCACCCAAATAATTGAAGCC	59273	337	(TCTT)4
"Astenoperma104	Astenosperma_small_rep_c468	CCCCCTTCTCTCATTTCCTC	60008	AGAGGCCAGAGTGGAGAACA	59986	486	(TCC)4
"Astenoperma105	Astenosperma_small_rep_c472	GCTCAGAATCCTCTGCTGCT	59857	GGTTATGGTTCCCACACTGG	60088	417	(GAGCCA)3	P
"Astenoperma106	Astenosperma_small_rep_c474	CCGCTCTGTTTGATTCCATT	60074	TCGCATTTTGATCATCCGTA	60035	229	(GAA)4	P
"Astenoperma107	Astenosperma_small_rep_c481	TCATCGACAAAGGGAGGTTC	60050	TCAATCTCACAATGCAACCTTT	59615	323	(ATTC)4
"Astenoperma108	Astenosperma_small_rep_c484	ATATTGGAATCCCACCACGA	60014	ATGAGTGGCGAAAAGGAAAA	59685	268	(AGAAGG)3
"Astenoperma109	Astenosperma_small_rep_c492	ATGATGTCCTGCGGATTCTC	60042	AAGTGCCTCCTCAAAACCCT	60110	352	(AGT)4
"Astenoperma110	Astenosperma_small_rep_c501	AACAGGCACCATAGGTCCAA	60375	TTCACTGTGTCCAGTGCTGA	58957	178	(AC)6
"Astenoperma111	Astenosperma_small_rep_c502	CAGAGGTTGAGGAGCTTTGG	59982	CTCATAGCCAACCACCACCT	59989	362	(GGA)4
"Astenoperma112	Astenosperma_small_rep_c508	TGGTTCTTCTTGCTGCATTG	59988	GGTGGTGAAGGAGAACGAAA	60088	480	(GAG)4
"Astenoperma113	Astenosperma_small_rep_c511	CCTTCTCCCGAAATCTGACA	60187	TCCAAAACCTCTGACACTTGA	58328	329	(TTTTG)4
"Astenoperma114	Astenosperma_small_rep_c515	ACTTCCCTATGGTATGGGGC	60039	CGCGCCATATTGGTACTTTT	59985	494	(ATAAGG)3
"Astenoperma115	Astenosperma_small_rep_c520	CCTGTGGAGCGGAAAATCTA	60206	TCCAAATCCAACTTCAAGGC	60051	196	(ATG)4
"Astenoperma116	Astenosperma_small_rep_c534	GGCCACCTTGCACTGTTTAT	60000	TGATGTCTCACTGACTCGGAA	59404	236	(TAA)4	P
"Astenoperma117	Astenosperma_small_rep_c535	ACAAAAAGGCCAAATTGGTG	59839	AAGTAAGCCGCTCTCCCTCT	59621	351	(TA)6
"Astenoperma118	Astenosperma_small_rep_c537	ATCAACACGAACACCAACGA	60008	TCAGCTCCGTCATCCTCTCT	60096	294	(GGAGAG)3	P
"Astenoperma119	Astenosperma_small_rep_c541	AGCTGAACCTGTGTTTCCCA	60690	ATCAAGCACCCAAGACAACC	59973	151	(CAT)5
"Astenoperma120	Astenosperma_small_rep_c550	CCTCCACAACACCACATCAG	59997	GGGTTCAAAAATTTCAGCGA	60053	293	(AAG)4
"Astenoperma121	Astenosperma_small_rep_c557	GGGGGAACTTGTGAAGGAGA	61397	GCATGCTCCACTGCAATCTA	59979	204	(AT)7
"Astenoperma122	Astenosperma_small_rep_c557	AAGGATGTGCAAGAGAGCGT	60020	CACAAGGATTCAACACGCAT	59572	438	(TA)6
"Astenoperma123	Astenosperma_small_rep_c562	GGGGTGGAAGAGTGAAAAGA	59112	GACGTAGTTGTGGGGATGCT	59997	380	(AGA)7
"Astenoperma124	Astenosperma_small_rep_c589	AGATGTGTGGAAGACAGGGG	59962	TCTCTCCACTTCCCATCACC	60048	113	(GAG)5
"Astenoperma125	Astenosperma_small_rep_c592	GAGAATGGAAATTGCTGTTTTG	58742	AGCACAATGGAAGTGGAAGC	60263	238	(TATTT)3
"Astenoperma126	Astenosperma_small_rep_c598	TTCCCTCACACCTCTTCACC	60088	AAAGAAGGAGGAGGGTCAGC	59817	182	(TCC)5
"Astenoperma127	Astenosperma_small_rep_c609	ATTCTTTTGTCCGTGGTTCG	59971	CATTTTGGATTCAAATTTCATCTCT	59755	174	(TTAT)6
"Astenoperma128	Astenosperma_small_rep_c623	CTTGGCAGCTTGAGTACGTG	59658	TTGGTTCTGAGGGTACCATTG	59838	321	(AAT)7	P
"Astenoperma129	Astenosperma_small_rep_c628	GAGCCTCCAGCTCAATCAAC	59957	TGCTTGGAATCATGGCACTA	60220	438	(GAGTAT)3
"Astenoperma130	Astenosperma_small_rep_c635	ATTACCACGCCACCACTCTC	59997	CGGTAACTTTTGGAGGACCA	59964	215	(TC)6	P
"Astenoperma131	Astenosperma_small_rep_c644	CAAGCACAAGTGCAGATGGT	59905	GTTCATATCCATCCCCATGC	59982	165	(ATGGGC)4
"Astenoperma132	Astenosperma_small_rep_c644	GCATGGGGATGGATATGAAC	59982	AGGGAAGACGTTTGCAGCTA	60015	542	(ACT)7
"Astenoperma133	Astenosperma_small_rep_c646	CCCATTGAGTGGCTATCGTT	59955	CTGCTCCACCTAAAAATGCC	59708	168	(TTGAA)3
"Astenoperma134	Astenosperma_small_rep_c647	GAAGTCCGAAGCTGAAGCAC	60142	CTGAATTCCAACACGGGACT	59966	569	(CAAATC)5	P
"Astenoperma135	Astenosperma_small_c664	AATTGCTAGCCCCAACACAC	60000	TTTGAGACCAGTTCCCCAAC	59943	459	(AGA)4
"Astenoperma136	Astenosperma_small_rep_c670	CCACTTCACGCTCTTTCTCC	59989	AACCTTTCAGCTACGGCAGA	60015	514	(CCA)4
"Astenoperma137	Astenosperma_small_rep_c675	ATACAACCCCACCAGAGCAG	59989	AGGAAGCTGAGGAGAAAGCC	60096	520	(TCT)4	P
"Astenoperma138	Astenosperma_small_rep_c680	GCAAATGCCTTGGGGTAATA	59795	CCTTTGGGTTTGGAGTCTGA	60081	389	(GGC)6	P
"Astenoperma139	Astenosperma_small_rep_c682	AGGCGCAGTGATTCTTTCAT	59843	TGTAGCAAGTGCTGCCAAAG	60195	379	(CATTA)3
"Astenoperma140	Astenosperma_small_rep_c682	TGCATAGGCTTTCTTGGCTT	59982	CACCATGACAGCATCATTCC	59925	271	(GCA)4
"Astenoperma141	Astenosperma_small_rep_c692	TGGCAAGATTAACCAGAGCC	60214	GAAGCTTGTGTTGGAGGAGC	59997	359	(GAAAG)4
"Astenoperma142	Astenosperma_small_rep_c709	ATGTGACCGCACGTATGAAA	59995	CTCCGGAATAGAAGCACGAG	59971	392	(GGCCAT)3
"Astenoperma143	Astenosperma_small_rep_c729	CAGCTTCTTTGACCTCATCCA	60382	CGATGCCTTCACTCACTTCA	59984	327	(ATC)4
"Astenoperma144	Astenosperma_small_rep_c729	CGCCAATTTGGTTCTGAAGT	60110	TGCCTTCACTCACTTCAACG	60025	110	(GAA)7
"Astenoperma145	Astenosperma_small_rep_c732	TCTCAAGCAACATTTCCGGT	60636	GAAGAAGGGTCAGCGCTATG	59978	268	(AAGGGA)4
"Astenoperma146	Astenosperma_small_c748	ATAGGCGGAAATTCCAAACC	60150	TCCAATGTGACGGAAGATGA	60048	252	(GGC)4
"Astenoperma147	Astenosperma_small_rep_c750	AACAATTCCCTTCATTCCCC	59996	CAGTTGGCACATAATCGGTG	59988	347	(GA)7
"Astenoperma148	Astenosperma_small_rep_c768	CTCCAAGGGGACTAGGAAGG	60060	GGCCTTAACCCACATTCTGA	59933	138	(GT)9
"Astenoperma149	Astenosperma_small_rep_c769	GAAAGCAAGATGCCCTTCAA	60331	TACAACAACCCTGATTGCCA	59964	501	(TTTA)4
"Astenoperma150	Astenosperma_small_c774	CAAAGCGGAGTTTGTCCAAT	60110	AGACGAGCCTTTCAGGTTCA	59989	523	(CCA)5
"Astenoperma151	Astenosperma_small_rep_c790	GGGACGTATTGGAGGACGTA	59813	CTTGCCCATTCCAGTTTCAT	59933	160	(GGT)5
"Astenoperma152	Astenosperma_small_rep_c804	GGGGCAAAAGACACAAACAT	59836	GAGGGTAATGTTGCCTCCAA	59933	376	(TAGC)3
"Astenoperma153	Astenosperma_small_rep_c804	TCAACTGCCAAAAATGGTGA	60088	CAATAGCAATGGGTGCAATG	59953	540	(GGTGGC)3
"Astenoperma154	Astenosperma_small_rep_c815	TTTTGTGGGATGACGTTTGA	59941	TTGCAAATGGAAGAAGGGAG	60184	153	(TCT)4
"Astenoperma155	Astenosperma_small_rep_c815	TCCATTTGCAAGAAGGCTCT	59955	TTGTTTTACATCACCATCACCAA	60138	189	(TTG)6
"Astenoperma156	Astenosperma_small_c824	GGGGGTTCCAATTGATTTCT	59996	TCCATGATCGCTGCATGTAT	60065	495	(CCT)4
"Astenoperma157	Astenosperma_small_rep_c825	GGGGGAGAACGAGTTTTGTA	59028	TCTTTTTGCCCTCCTTCTGA	59926	283	(TTC)4
"Astenoperma158	Astenosperma_small_rep_c828	TCGACGAAGAAATCAAGAAGAA	59087	ATTCCCACCTCATCATCAGC	59893	124	(TCA)4
"Astenoperma159	Astenosperma_small_rep_c846	TGGTCAAGGCTACCCCTTCT	61008	TCCAAGAAAGTGGGGTGTTC	59943	123	(AAC)5
"Astenoperma160	Astenosperma_small_rep_c848	GCAGAGAGTGTGAAGGCACC	61021	AATGGAGCACCCTCGTAGTG	60134	353	(AAGAGC)4
"Astenoperma161	Astenosperma_small_c869	CCACTGGTGGGTTCTTGAGT	60002	CATGGATGAAACTTTGGCACT	59985	384	(TGC)5	P
"Astenoperma162	Astenosperma_small_c876	TACGGCCGGGGGTTTTAC	62877	CCCTCCCTGGATAAAATGGT	60011	500	(GA)6
"Astenoperma163	Astenosperma_small_rep_c901	GCTGTCACAAGAGGTGCAAA	60032	TTCCACCTTGATTAGGCAGG	60066	301	(TTTC)4
"Astenoperma164	Astenosperma_small_rep_c904	GATTGGGATTCTTGGGGTTT	59996	TGGGAAATTCTCACATACCCA	60177	370	(GATTAA)3
"Astenoperma165	Astenosperma_small_rep_c906	GATGACAACAGCTTGCTCCA	59992	TTAATTCCCGTACCAGTCGC	59960	210	(GGCGGT)4
"Astenoperma166	Astenosperma_small_rep_c925	TCCTCATTTCATCACCCACA	59893	TCAACACTTGGTTTTGGAACA	59058	219	(ATT)4
"Astenoperma167	Astenosperma_small_rep_c926	GGTGCTATGTCATAAACCCGA	59837	CATAATCTTTCTTTCTACTTTAAACGG	57518	204	(ATGA)4
"Astenoperma168	Astenosperma_small_rep_c927	ATAGGCCTACTGGACCTCGG	60476	GGATCACCATAACCACCACC	59910	109	(GGT)7
"Astenoperma169	Astenosperma_small_rep_c932	CCCGTTTGGATCTCTGTTGT	59966	GCACTGCACTGCAAGTATTAGTTT	59914	116	(ATG)4	P
"Astenoperma170	Astenosperma_small_rep_c941	TTCTGTTCGCAGAAACATCG	59988	TTAGAAGCCGCCATTACCAC	60096	135	(GAA)9
"Astenoperma171	Astenosperma_small_rep_c942	AAACATTCGCTGGTGTCCTC	60119	GCTAGCATGGTGTGACCCTT	60142	423	(AGG)4
"Astenoperma172	Astenosperma_small_c944	CACCAGTTTGTGACCATTGC	60008	ACTTCAACCATTGAGCCCAC	59973	539	(GTG)5
"Astenoperma173	Astenosperma_small_c954	TGAGCTCTGGAAAGGAAGGA	60065	GTATCAACGCAGAGTGGCAA	59871	234	(TC)8
"Astenoperma174	Astenosperma_small_c962	GCCGGGGTACTTTTTCAGTT	60352	ATCCCAGTGCCATATGAAGC	59923	334	(TCT)8
"Astenoperma175	Astenosperma_small_c962	TCCACAGAACCTTCCATTCC	59903	TCCAGAAAGTTGGGATCCTG	60042	490	(CCTTC)3
"Astenoperma176	Astenosperma_small_rep_c963	CCCAAGCATTCATCTGAGGT	60073	CATTGCCATCGTCCTTTTCT	60074	377	(AAAAG)3
"Astenoperma177	Astenosperma_small_rep_c965	CTACCTGAGGGAGAAGCGTG	60005	AAGGGGGAACCAAAGAAAAA	59787	328	(TTC)4	P
"Astenoperma178	Astenosperma_small_c993	GTGCGTGTGCGTTGAGTATC	60342	GCCAACTCCATCAACACCTT	59973	94	(GGA)6
"Astenoperma179	Astenosperma_small_c1000	TCAAGTCGGGTTTCCATTTC	59910	TTCATCATGGCAGTTTTCCA	60049	291	(TGATC)3
"Astenoperma180	Astenosperma_small_rep_c1002	TCTTTCCCATACGATGGAGC	60036	TGGTTTATTTGTACCTATGGAGATTG	59612	494	(TA)8
"Astenoperma181	Astenosperma_small_rep_c1005	TTATCATCAGGGCGAAGAGG	60170	GGCGATGTCTTGACCTTCAT	60081	94	(CTT)5
"Astenoperma182	Astenosperma_small_c1015	TTTTGTGCCTTGTGCTTGAG	60027	ATCCAGACCGCACATTATCC	59780	168	(TTGG)4
"Astenoperma183	Astenosperma_small_rep_c1020	CCAGCATTTGTGTTTGATGG	59964	ATTTGGAGCACAAAGAACGG	60110	295	(GTTTT)3	P
"Astenoperma184	Astenosperma_small_c1021	TCGACGGTGACTGTTCTGAG	60022	GGGGCACAATTCGTACCTAA	59823	495	(GAT)5
"Astenoperma185	Astenosperma_small_rep_c1029	GGCTGATCACAGTTCCCATT	59934	ACTCCAAAGCCCTTCTCCAT	60074	337	(GAA)8
"Astenoperma186	Astenosperma_small_rep_c1030	AAGCAGTGCCACCTGAGATT	59874	GCATGGAGAGCTTGGAAGAG	60096	183	(TTC)4
"Astenoperma187	Astenosperma_small_c1041	ATCGCCACAAACCTCATCTC	60081	TCCAAACATTCTCTTCATCCG	60059	346	(TGT)5
"Astenoperma188	Astenosperma_small_rep_c1046	CCGGGGGTAATTCAAATATCA	60728	CACATAAACCGCCATCCTCT	59955	443	(AAAAC)3
"Astenoperma189	Astenosperma_small_c1056	TGCACCAGCAACAGGTAGAG	60049	AGCAAACAAGCCTCCAAATC	59316	250	(AGA)4
"Astenoperma190	Astenosperma_small_rep_c1062	GGGACGGTGAATCAAACAAA	60734	GGGCACCAAAATTAGCAGAA	60074	374	(GAGAA)3
"Astenoperma191	Astenosperma_small_c1067	TTCTCCTCTGCCTCTTCCTTC	60081	TGATTTCCCTGGATCAAAGC	60014	233	(TTC)4
"Astenoperma192	Astenosperma_small_c1067	GCTTTGATCCAGGGAAATCA	60014	CACCCAAGCAGTGGCTTAAT	60132	426	(TC)6
"Astenoperma193	Astenosperma_small_c1081	GGATAAACGGGCTCTTGTGA	60074	GGTGGACCTGGTTAAGCAAA	59971	221	(CAT)4
"Astenoperma194	Astenosperma_small_c1085	GTCTTCCCTCTTCTCCACCC	60050	CCCAAGAACTCGTTGGTGTT	60005	143	(TCT)5
"Astenoperma195	Astenosperma_small_rep_c1093	CTCCACCCTTAGTTGTCCCA	59959	CGCGGATTTTTGATGCTATT	60061	469	(AGA)4
"Astenoperma196	Astenosperma_small_rep_c1094	AGGTGCTTCACGAGCTTGAT	60020	GTCCCAATTGCACGATTACC	60199	394	(ATT)4
"Astenoperma197	Astenosperma_small_c1115	CTGCTGCTCTGCAACAAAGT	59390	GGGGTTGCTAATGGTTGCTA	59960	410	(CAAC)4	P
"Astenoperma198	Astenosperma_small_c1117	AAATGCTTTTCCTGCGTCTG	60386	TTACGGAGAAGCTGCCAAGT	60015	233	(CTT)5
"Astenoperma199	Astenosperma_small_c1125	GGGGTCTCTGCAAAGAAAAG	58909	GGGGAAGAAGGAGATGGAAG	60008	133	(TTGTT)3
"Astenoperma200	Astenosperma_small_rep_c1127	TTGGTGATACTGGGGTGGAT	60050	CACACACACACACACTTGCTG	59874	164	(TGTAA)3
"Astenoperma201	Astenosperma_small_rep_c1144	AACGCAGGCACAAATTAACC	60003	TCATCCCTTTACAGCCCATC	59894	531	(AGA)7
"Astenoperma202	Astenosperma_small_c1147	CCCTCTCCCTATTCGAAATGA	60397	CAGTGGATTGCCTTTTGAGA	58847	104	(ACAAAA)3
"Astenoperma203	Astenosperma_small_c1152	CGAACATTTCCTTTCAATCCC	60658	CAAGATCCTCAAGAGAGGCG	60088	503	(GCTTT)3
"Astenoperma204	Astenosperma_small_rep_c1153	CGGTAACTGGCAAGCATTTAT	59156	CATGGTGATCCGAAGGAAGT	59927	471	(AGT)4
"Astenoperma205	Astenosperma_small_rep_c1153	CTTTGCTGCTTATCGAAGGG	59975	AGGAAGGAGTTGGACTCGGT	60111	147	(CTCG)4
"Astenoperma206	Astenosperma_small_c1158	GTCAGAAGATTCCCCTTCCC	59874	AGCTGCTTGAAGAGCCTCAG	60035	598	(GAG)4
"Astenoperma207	Astenosperma_small_rep_c1175	CAATTCATTGCAGCGATCAT	59652	GTGGAGGCTATGAAGGACCA	60073	394	(AGA)7
"Astenoperma208	Astenosperma_small_rep_c1182	GGGGAAGCAAAGAGTGAACA	60232	TCCAGCATCATCAACCACAT	59925	457	(CTT)6
"Astenoperma209	Astenosperma_small_c1195	GAAGAACACAGGCCATGGAT	59934	ATTTTTCCCATCCCTTCACC	59996	265	(CT)20
"Astenoperma210	Astenosperma_small_c1195	GGTGAAGGGATGGGAAAAAT	59996	ATGAGGTACGCCAAACCTTG	59993	555	(GGTGAA)3
"Astenoperma211	Astenosperma_small_rep_c1200	AAAGGTTTTGCAGTTCCACG	60147	TGAAGAAGATGTCAGCACCG	59984	202	(TTGTCC)4
"Astenoperma212	Astenosperma_small_c1202	TCAATGGCTGCTCCTCTTTT	59955	CTGCTCAACGATCCTCTTCC	59950	216	(GAA)5
"Astenoperma213	Astenosperma_small_rep_c1210	TCTTCCTTCTCCCCCTTTCT	59252	ACGATCAGTCCCGTAAAACG	59993	417	(AAC)6
"Astenoperma214	Astenosperma_small_c1223	AAACCCTAAACCCCCAAAAA	59562	TGTGCCGTCGTAAGTCAAAG	59904	312	(CAG)4
"Astenoperma215	Astenosperma_small_rep_c1227	TGAAGGTGACAGGACTAAGGAA	58837	TACGCCAAACAAAAACTCCC	59975	341	(CAAGAA)4
"Astenoperma216	Astenosperma_small_c1233	AGGGTTCTTTGGTGGCTTTT	59976	CTTTGCTAGGCCGAAATCTG	59975	493	(GGA)4
"Astenoperma217	Astenosperma_small_c1236	CCAGGTTGCTCCTGATTCAT	60073	TAGGCTCTGTGGCCTCACTT	60012	470	(ATC)4
"Astenoperma218	Astenosperma_small_rep_c1238	CAACAAACTCAATGGCCACA	60552	CATGTCCTCCACTGTTGGTG	59997	297	(TTC)5
"Astenoperma219	Astenosperma_small_rep_c1241	CCCCCATTGAAAAAGGAAAT	59992	GGCCTTCATAACCACCTTCA	59933	364	(GTA)4
"Astenoperma220	Astenosperma_small_c1250	TGAGTACCCTTTGGACCTGC	60111	CTTCTCTTTGCTGGCTTGCT	59898	557	(GCT)4
"Astenoperma221	Astenosperma_small_rep_c1255	TACCCCACTCTCTCCATTCG	60065	GAAAAGTGGTTAATCCGCCA	59938	397	(ATT)5
"Astenoperma222	Astenosperma_small_c1258	TGGCTAGCTGTGAGGGTTTT	59875	TCCCTTCTCACCTTTGTTGC	60232	127	(GAGT)4
"Astenoperma223	Astenosperma_small_rep_c1263	GCATAGGCCTTTCTTGATGC	59813	GAGATAGTGTGGTGCCGGTT	59997	334	(TCT)4
"Astenoperma224	Astenosperma_small_rep_c1263	CAGCTTTGGAAGGCTCAAAC	59993	GCGGTGGTCAGAAGAGCTA	59128	99	(CCA)4
"Astenoperma225	Astenosperma_small_rep_c1264	TTTCAGATCTCGTCAGGGCT	59950	AAGGCACATCGGATTCTCAC	60081	330	(GCT)5
"Astenoperma226	Astenosperma_small_c1271	GCACCTCTTGATCCTGAAGC	59957	AACAGGGCACACACAACAAA	60049	342	(AG)9
"Astenoperma227	Astenosperma_small_rep_c1279	AAAAGGAGAGTGCAAAGCCA	59993	TGACCCTCAGATTCCTTTGG	60042	150	(GGA)4
"Astenoperma228	Astenosperma_small_rep_c1286	TCCGTCGAGGAGTCTGAAGT	59986	GGATTTCACTGCAAAAGGGA	60051	383	(CTG)6	P
"Astenoperma229	Astenosperma_small_c1298	CCCAACTCACTCACTCCCAT	59962	CTAACCTCGCAGGAATCGAG	59971	437	(CAA)8
"Astenoperma230	Astenosperma_small_c1299	AGGTTTTGTCATCGGAAACG	59971	ACACCACGACCGATCAAAGT	60431	409	(GGT)4
"Astenoperma231	Astenosperma_small_c1300	CCAAAAACCACTTCTTCCCA	59942	CTGTCGTTTTGTGTTGGTGG	60041	142	(AGTT)4
"Astenoperma232	Astenosperma_small_rep_c1301	CTAATTCCGCCAGCTAATGC	59838	AAACCAGCATCATCGACCTC	60081	306	(TC)6
"Astenoperma233	Astenosperma_small_c1308	TGCATCACTCTTCCGTTCTG	59984	TGGGTGTCTCTTCCTGCTTT	59844	112	(ACCA)3
"Astenoperma234	Astenosperma_small_c1309	CCGAAGAGAAAGCGAGAGAA	59830	GGAGTTGGGTTGCGAGTAAA	60110	361	(AG)8
"Astenoperma235	Astenosperma_small_rep_c1313	CACTCGCGTGGTTGATCTTA	59864	ATCGAAATATGCTCCGCAAC	60067	279	(AAG)4
"Astenoperma236	Astenosperma_small_c1315	TCGTAGTAGACGCCGATGTG	59888	CCATCAACCACACCACTCTCT	60018	330	(GAA)4
"Astenoperma237	Astenosperma_small_c1322	AAGGAATAGGATGGGGTTGG	60011	TGCTCAAAGCAAAAGTCACAA	59641	569	(TAT)5
"Astenoperma238	Astenosperma_small_rep_c1327	ATCCTGGTTCCATGCTTCC	59878	ATCCATTCAGATCCGTCAGC	60042	149	(AAC)4
"Astenoperma239	Astenosperma_small_c1328	AACAGCCATTGCTTTTGGTC	60118	ACAACCGCTGAGGATGTTTC	60119	592	(AAG)4
"Astenoperma240	Astenosperma_small_c1341	ATTTGTGGAAGGAATCGCAG	60074	AATCTTGGCACCATTTGAGG	59933	348	(TTC)4
"Astenoperma241	Astenosperma_small_c1346	GGCAACATGGTCTCCATTCT	59934	GCAGCAAGAGCAACAAGAAA	59347	167	(CTC)4
"Astenoperma242	Astenosperma_small_c1363	CATAGCGACCAATCGTCCTT	60096	TGAGGAGGATGATGAAGGGA	60555	234	(GCA)4
"Astenoperma243	Astenosperma_small_rep_c1367	TTCTGTTTCATTTTGCTGCG	59992	TTCGAGTTTGAGGGATTGCT	59813	142	(TCT)6
"Astenoperma244	Astenosperma_small_rep_c1375	AGTACTCCAAGCATGAGGGG	59162	GCCTAGCCCATGAAATCAAA	60038	198	(TGG)4
"Astenoperma245	Astenosperma_small_c1377	GAAGACAGCCTGTGGAAAGC	59997	ATTACGGCCGGGGTACTG	60734	83	(AGA)5
"Astenoperma246	Astenosperma_small_rep_c1402	CCTCCTGTTCTTGAACCCAA	60081	CGTTCACATCCTCGGATTCT	60073	315	(TCTT)6
"Astenoperma247	Astenosperma_small_c1408	TCTTCTCTGGGGATCAATGG	60003	GCTGAATTGGAGGGTTGTGT	59973	506	(CCA)4
"Astenoperma248	Astenosperma_small_c1415	CAACAAAAGCCTTCTTTCGC	59996	CCCATGAAGAGTGGGAGTGT	59962	264	(GAA)5
"Astenoperma249	Astenosperma_small_rep_c1451	ATTACGGCCGGGGTAACTAA	60558	AGGCCTTGTGGATGTGGTAG	59989	183	(TTCA)4
"Astenoperma250	Astenosperma_small_c1455	CTCAACCATGGCTGCTGCT	62555	TGGCGTGTTTGATGATCCTA	60073	308	(CTC)5
"Astenoperma251	Astenosperma_small_c1467	AAGATGCGGGAGGAGAGAAT	60176	CGATACCCATTGCTGAGTACA	58663	556	(ATT)4
"Astenoperma252	Astenosperma_small_rep_c1473	GGGGACCAAACAGAACAGAA	59943	TTGGCCAACTCGAATACTCC	60074	491	(CAT)8
"Astenoperma253	Astenosperma_small_c1476	TGGTAGACCTCCCCAGAGTG	60104	TGAAACCGGAGGATTCATTC	59871	148	(CCT)4
"Astenoperma254	Astenosperma_small_c1494	GACCCCACATTTTGTTTTGG	60066	TTGGACCCGCTGTTATCTTC	60074	386	(GCT)5	P
"Astenoperma255	Astenosperma_small_c1498	ATCTTGGAAGCCCTTCGATT	60039	AAGCGGGTTCATCAATGTTC	59939	415	(GAA)4
"Astenoperma256	Astenosperma_small_c1499	TCCACTCCCACCTTTCTCTC	59228	TTCTCACCCTTCATTCGTGA	59215	267	(TTG)6
"Astenoperma257	Astenosperma_small_c1513	ACAATCACAGCCACAACCAA	60008	ATGAAGGCAATGAAACCAGC	60081	401	(TTC)5
"Astenoperma258	Astenosperma_small_rep_c1514	CAGGATATGAAGCCGGAAAA	60031	TGACAGTTTCATTGTGGTCG	58081	393	(ATG)4
"Astenoperma259	Astenosperma_small_c1525	GGGTAGCCGAAGAGGTTCA	60203	AATCTTCCAGCTCGAGACCA	59950	174	(GGTTCT)3
"Astenoperma260	Astenosperma_small_c1530	TGGGACATTCTTGTGGATGA	59893	AAGGAGGCTTTTGAGGAAGC	59962	279	(CCT)4
"Astenoperma261	Astenosperma_small_c1544	ATTGTGGGGATTCCCTTTTC	59996	GACCAAGCCATGGCACTTAT	59962	111	(TTAA)3
"Astenoperma262	Astenosperma_small_c1546	GCGGATCTGAGGCTTTTATG	59807	CATGCTTATGAACGCTCGAA	59976	342	(TCA)4
"Astenoperma263	Astenosperma_small_c1550	TTCCCTCCACTTTCCTTCCT	60045	AAACCCAGCGTGAATGAATC	59939	275	(TTC)4
"Astenoperma264	Astenosperma_small_rep_c1565	CTGCTGCCATGGTTGAGTTA	59864	CATCGTTACCACCGAGTCCT	59989	202	(AG)16
"Astenoperma265	Astenosperma_small_rep_c1588	GGGGGTCGTAGTCCTTTGTA	58909	CAACAGCAACCCTGAAACCT	60149	206	(TTC)4
"Astenoperma266	Astenosperma_small_c1592	TGGCACGCTCATTAATCTCA	60366	ACCAATGGATGTTGGAGAGC	59934	396	(TCA)4
"Astenoperma267	Astenosperma_small_c1597	CAATAGCAAGAACTCCCCCA	60066	ATTGAGGGCTGCAATCATTC	60043	258	(AGA)4
"Astenoperma268	Astenosperma_small_rep_c1599	TGAAGCGAAGAAAGTCGGTT	59993	TACGCAGATGATGGAGCTTG	59972	361	(CTT)4
"Astenoperma269	Astenosperma_small_c1601	GGGGAAGGTTGAAGGTTGA	59888	CTCAACCCATCTGCCACTTT	60111	401	(AAG)12
"Astenoperma270	Astenosperma_small_c1605	TCGGCAGCTCAACAAGTATG	60011	TTCAAAGGACCGTGAAAAGAA	59710	118	(TTTA)3
"Astenoperma271	Astenosperma_small_c1613	ATCAATTTGCGGACCAAGAA	60448	GTGTGCAGCATGATGTGTTG	59739	244	(TC)7	P
"Astenoperma272	Astenosperma_small_rep_c1618	TCCCACTTCTTCATCTTGGG	60042	GTCGCTGTCACTTCACTTCG	59622	406	(AAG)5	P
"Astenoperma273	Astenosperma_small_rep_c1625	AGTTCCATGCTAAGGAGCCA	59836	GCACAGTACATGGTAACACCTCA	59972	259	(TA)6
"Astenoperma274	Astenosperma_small_c1627	GCATCCATTTACATGACCAAAA	59704	ATGGTAATGACAGGTGGGGA	60050	143	(GACCC)3
"Astenoperma275	Astenosperma_small_rep_c1630	GCCAATTCTTTCAGTGGAGG	59670	CCTCTCCCCTGTGTTGTGAT	59962	211	(AAT)5
"Astenoperma276	Astenosperma_small_c1636	GAAGGAGAGACATCGGCATC	59768	GAATGGGAGTGTCATGGACC	60184	325	(AGAGA)4	P
"Astenoperma277	Astenosperma_small_c1636	ATCCGCAACCAAGATAGCAC	60103	AAATCTGCAGAAGGCAATGG	60214	255	(TTA)5	P
"Astenoperma278	Astenosperma_small_c1637	GGCCGGGGACCTAAACATA	61951	CGTAGCCAGTATCGCACTCA	60035	528	(TCTT)3
"Astenoperma279	Astenosperma_small_c1646	CTGCCAAGGCATATGGAACT	60096	TCATGCTAAAACCATACAAACCC	60121	251	(ATTA)4
"Astenoperma280	Astenosperma_small_c1663	CTCGTTGCTCTTTCCCAGTC	59989	ACAAGGGAAAGCAAAATCCC	60299	322	(TAC)5
"Astenoperma281	Astenosperma_small_rep_c1667	TGTTGATCGTGAAGCGAAAG	59988	TGTATCCTTCTGCGTTGCTG	60011	198	(GAGAAG)3
"Astenoperma282	Astenosperma_small_rep_c1675	CTTTTCCCCCTACCGTAACC	59698	TCCCTAACCGATGTCTCTGG	60065	386	(TGG)6	P
"Astenoperma283	Astenosperma_small_rep_c1694	GACTGCATATCCGGGAAGAA	60036	GAGAGAGAGTGCGAGTGCG	60021	138	(CT)9
"Astenoperma284	Astenosperma_small_rep_c1696	GAGAAGAAGGGGAAAATGGC	60017	ATAGTTTCACCCATGGCAGC	59962	248	(CTT)8
"Astenoperma285	Astenosperma_small_c1700	ATCTTTCTCATTGCCATCGG	60036	CCCGGAATCCAGTTACACAC	60232	235	(GTATTT)3
"Astenoperma286	Astenosperma_small_rep_c1715	CATTTCAACCATGGAGGCTT	59933	ATTGCAGCCACATTAAACCC	59829	207	(TAT)4
"Astenoperma287	Astenosperma_small_c1721	AGGACAACATCACGAAAGCC	60119	GGCCATTACAATCAGCTCCT	59154	299	(ATAC)4
"Astenoperma288	Astenosperma_small_c1730	CTCCACCGGTTGTTCATCTT	59966	AGCTTCAAGCAGGGATTTTG	59452	214	(AG)6
"Astenoperma289	Astenosperma_small_rep_c1736	GCATCCAGTAGCAGAGGGAG	59973	GCAGGTATTGCCATCTTGGT	59962	298	(TCT)7
"Astenoperma290	Astenosperma_small_c1740	CTGTTTGTTGCACGATCACC	60160	TGATGCCCAGGCATAAATCT	60435	121	(TTG)5
"Astenoperma291	Astenosperma_small_c1769	GCGAAAATTGGTTTTGGTGT	59845	TTCCATCTGCAAAGAAGCCT	59955	227	(TCC)6
"Astenoperma292	Astenosperma_small_rep_c1773	CCCGGTTTTTCCTAAGAAGC	60068	TTCTTCCATTCGTTGGGAAC	59910	163	(TCT)8
"Astenoperma293	Astenosperma_small_rep_c1776	AGAGGGCAGTGTGCTCTTGT	60057	TCAACGCAGAGTGGTTGTTT	59339	173	(CTTTT)4
"Astenoperma294	Astenosperma_small_rep_c1780	CTCCACCTGGAACACGAAAT	59966	AGCTCGTGCTTGGATCTGTT	60020	174	(TCAAT)3
"Astenoperma295	Astenosperma_small_c1786	GCTTCTTGATTTTTGGCTGC	59967	TCTCCCGCCATTGAAGTAAC	60074	272	(AGAAGC)3
"Astenoperma296	Astenosperma_small_rep_c1788	CATCACCACCTTCCACCTCT	59962	GCAATGGCCTGAAGTAGCTC	59985	230	(TCT)4
"Astenoperma297	Astenosperma_small_rep_c1793	TCGATTGGTAGCTGGTTTCC	60074	TGCAGATTCATCATCACCAAA	60065	172	(GAT)6	P
"Astenoperma298	Astenosperma_small_rep_c1799	AATGAAACTCAATCGCCACC	59939	GCAACGAGGGTAAACGAAAA	60110	315	(AAG)5
"Astenoperma299	Astenosperma_small_rep_c1818	TGCGCATACATACGAAAGGA	60237	TGATGAACTCAGCACAAAGCA	60590	135	(TGTAA)3
"Astenoperma300	Astenosperma_small_rep_c1818	ATGCAATGCTTTGTGCTGAG	60019	CCCAAGCAATTAACATAGACAAAA	59472	96	(AATTG)4
"Astenoperma301	Astenosperma_small_rep_c1832	GGGTGCTTCTGAGGAAGATG	59803	CCAAGCAAATTCACTCGTCA	59840	98	(GATGAG)3
"Astenoperma302	Astenosperma_small_c1838	TTTGGAGAAGCCGGAAAATA	59655	TTCCCAACCATCTTCTTTGC	60051	240	(TGA)4
"Astenoperma303	Astenosperma_small_rep_c1842	CCCCACAGAGGTTCTGAAGT	59149	GAGATTCCTCTGGTGGTGGA	60048	204	(TCT)4
"Astenoperma304	Astenosperma_small_rep_c1842	TCCACCACCAGAGGAATCTC	60048	CCTCCTCCTGAGCACCATTA	60210	211	(CCA)8
"Astenoperma305	Astenosperma_small_rep_c1847	CGAAAGTTCGAAACTGAGGC	59993	GCGTACGACCTCATCCAAAT	59962	178	(CTT)4
"Astenoperma306	Astenosperma_small_rep_c1855	GGGGTCGCAGTAGAGAGAGA	59555	CGCTGGAGAGAGATAGTGGG	59966	260	(GA)6
"Astenoperma307	Astenosperma_small_c1860	ACCTCAGAGCATGAAAGCGT	60020	GATCCCACCCACCACATTTA	60439	432	(CTCA)4
"Astenoperma308	Astenosperma_small_c1874	GTAAGTGTTGCTTGGTGCGA	59911	AAACCACCTTCGTTGTCTGG	60005	587	(GTA)5
"Astenoperma309	Astenosperma_small_rep_c1889	GCAGTGGTATCAACGCAGAG	59470	CTGAGCTGAGGAGAACCCAC	59986	137	(CAATG)3
"Astenoperma310	Astenosperma_small_rep_c1889	ACACACAGATCCCAATGCAA	59967	CAGGAGGAGGAGGAGGAAGT	59801	236	(TTC)4
"Astenoperma311	Astenosperma_small_rep_c1910	GCACCATGTATTCAATCCCC	60021	ACATATCCTTGCCGACCTTG	59955	438	(CTC)5
"Astenoperma312	Astenosperma_small_rep_c1910	CAAGGTCGGCAAGGATATGT	59955	TGAGGGGCAAAATCTTAAATG	59065	233	(AGAAAA)3
"Astenoperma313	Astenosperma_small_rep_c1916	GCTCGTTCTCATCGTCATCA	59950	GGGGAGGTGAGTGAGGGTAT	60194	298	(CCT)4
"Astenoperma314	Astenosperma_small_rep_c1917	CAGCATATGGTAGGCGGAAT	59945	CCTTCGATCTCCATTCTCCA	60150	160	(GAG)5
"Astenoperma315	Astenosperma_small_rep_c1917	TTGGCGGAAGAGTAAGAGGA	59948	GCAGCAGGTTGCTGTAAGAG	58828	227	(TCAC)4
"Astenoperma316	Astenosperma_small_rep_c1925	GGTATCAACGCAGAGTGGGT	59997	TCCGAGCATTTTTGGATTTC	60016	456	(GAA)5
"Astenoperma317	Astenosperma_small_c1961	GGGTCTGTGGTTGATTACGG	60232	CTCCTTCACCGTCTCCCATA	60065	97	(AAG)4
"Astenoperma318	Astenosperma_small_c1964	TGAGTTGCGTTCGTGTTCTC	60032	ATGTGACTGGACCCCAGAAG	59962	186	(TCAGAT)4	P
"Astenoperma319	Astenosperma_small_rep_c1985	AGTCTCCATGCCTGACTGCT	60017	TGGGAGGGAGAGATCTTGAG	59329	362	(GAA)6	P
"Astenoperma320	Astenosperma_small_c1987	CCAATGCTTTCCCTCGTATG	60460	CCTCTTCAGCCGAAACTTTG	59986	468	(CTG)5
"Astenoperma321	Astenosperma_small_c1989	AGGGTTGAAAGGGGGTATTG	60046	GGCAGCAAACACTGTTGAGA	60032	278	(GAA)5
"Astenoperma322	Astenosperma_small_rep_c1991	TCGCCGTTATCATTGTTGAA	60073	CATTGTTGCTGGCGAGTCTA	60011	357	(AAAG)4
"Astenoperma323	Astenosperma_small_c1993	TGGAGGGACTTGAAAGATGG	60042	GGGTTTTCGTTCTCCATCAA	59910	265	(ATTA)3
"Astenoperma324	Astenosperma_small_c2002	CCCAATGAAAGCTTGAAGGA	60184	ACTTCCAATTCCCAGCACAG	60111	199	(ATT)4
"Astenoperma325	Astenosperma_small_c2002	CTGTGCTGGGAATTGGAAGT	60111	GGGGAATACATTGCTGCTCT	59154	87	(AAGA)4
"Astenoperma326	Astenosperma_small_c2006	ACCCTTGTGTTCCTCATTGC	59973	GCTCAGTTTGAATTAGTACAAAAACC	58834	357	(GAA)4
"Astenoperma327	Astenosperma_small_rep_c2008	GCTGCTTCATTCAGAACAACC	59874	CCAAGATCTGGCACTGTGAA	59831	98	(GAT)5
"Astenoperma328	Astenosperma_small_rep_c2016	CTCTTCGCACCAGAAGGAAC	59989	CTCTCCCTCTCTCATGGCAC	59945	277	(GATGGT)3
"Astenoperma329	Astenosperma_small_rep_c2030	GAAGGCTGCAGATCACAACA	59992	TTCGCAGGGAAGAAAGAATC	59387	378	(TCT)7
"Astenoperma330	Astenosperma_small_rep_c2036	AAAGGCCACCTGATTGTGAG	60111	ACCCATTTCGACCATTCAAA	60170	113	(TTG)5
"Astenoperma331	Astenosperma_small_rep_c2043	TGGTGGAGCTAAGGGAAGTG	60246	CGCTAAGGGACCAATACCAA	59953	130	(TGG)4
"Astenoperma332	Astenosperma_small_c2044	ATTACGGCCGGGGTAGAC	59773	CAGCACCACGATAGAAAGCA	60011	439	(GAAA)3
"Astenoperma333	Astenosperma_small_rep_c2052	CTCTGACGGTTTGAAGAGGC	59989	GGTGAAAGCAGAGGATGGAA	60195	257	(TTGC)4	P
"Astenoperma334	Astenosperma_small_c2068	GGACATGTCTCCTCCCTTGA	60048	CACCCATCTATCGGTTAGGG	59264	84	(TC)9
"Astenoperma335	Astenosperma_small_rep_c2093	GCTATTTTCCATGGCTCCAA	60038	ATGAGCTTGAATTTGGGTGC	60081	192	(AGA)5
"Astenoperma336	Astenosperma_small_c2101	TTTGCAGAACCCCATCTACC	59933	TGAAGCCTAATGCCTGCTCT	60118	320	(CAA)5
"Astenoperma337	Astenosperma_small_c2106	GCCTCTCATGCACTCAACAA	59992	TGGTAAACTGGTTCCTTCACA	58119	206	(TTGTTA)3	P
"Astenoperma338	Astenosperma_small_c2138	GAGAGCGTGAAGGAGTGGTC	59993	AGATGCAACAGCATTCAACA	57834	411	(TG)6
"Astenoperma339	Astenosperma_small_c2149	GGCAGCATTCTCTGTCACAA	59992	ATGCTTCCGGTACCACAGTC	59997	389	(TCT)5
"Astenoperma340	Astenosperma_small_c2163	CAGGAAAGAGACCCCATCAA	60042	TTAATGGCATTCCACAAGCA	60073	192	(TCATGA)3
"Astenoperma341	Astenosperma_small_c2187	GAAGCCAAGAAGAACGATGC	59962	CATTTTTGCCCTCCTCAAAA	60046	415	(GGT)7
"Astenoperma342	Astenosperma_small_rep_c2205	CCTTCATGGCTCTTCCTCAG	59943	TTGTCAAGTGTCTCAACCGC	59880	210	(CTT)9
"Astenoperma343	Astenosperma_small_c2209	TTCCCCAATCGATGTCTAGC	60036	TGCTTGAAAGCCAACTCTCAT	60008	138	(GGA)4
"Astenoperma344	Astenosperma_small_c2217	TGTTGGAGCATGTAATAGGCA	59196	TCCGCTTCGGAAATTATCAC	60038	209	(TCA)4	P
"Astenoperma345	Astenosperma_small_rep_c2221	ACACGCGGACAGAATTTAGC	60278	CTTTGCATATGCGACTCTGTT	58067	138	(TAA)4
"Astenoperma346	Astenosperma_small_c2228	ATACACCCCCTACCCTCCAC	59935	ACCAGAAACTGGAGAAGCGA	59989	339	(CAC)5
"Astenoperma347	Astenosperma_small_c2230	CGGGGGAAAATATAGCACAA	59789	AGACATCAAACGAGGCTGCT	60020	135	(ATC)5
"Astenoperma348	Astenosperma_small_rep_c2252	ACACGATGACGACGAAGATG	59707	GGAAGCTACCTGCTGCAATC	59985	495	(GAT)4
"Astenoperma349	Astenosperma_small_rep_c2252	GAGCCTAATTGCTGACTCGG	59978	TAACCCTCTCGTCCAACACC	59966	506	(TGT)4
"Astenoperma350	Astenosperma_small_c2256	TGGGAAGAATTCCAAACAGG	59903	CCAAGAAAGTCACTCCTCGC	59989	362	(TAT)5
"Astenoperma351	Astenosperma_small_c2289	TTCCTGACCAGCTGTATCCC	60073	GAAAGCTCGCACCAAGTCTC	60142	354	(TTG)5	P
"Astenoperma352	Astenosperma_small_c2301	CAGTGAGGTGTTGGTGTTGG	60039	GCCCGAATTTCATTTGTTTG	60302	183	(TC)6
"Astenoperma353	Astenosperma_small_c2302	AAACGTGGCCTTCTTCTTCA	59853	TGCAGATGGTGCTTCTATGC	59979	234	(CCG)5
"Astenoperma354	Astenosperma_small_c2308	AGGCTGAGGAAAAAGGCAGT	60382	TTCTTGGTGCTCAACACAGC	60032	122	(AGA)5	P
"Astenoperma355	Astenosperma_small_c2311	AGGGCAGCTACTTCCCTAGC	60004	GACGACGGGGAGAGAATACA	60073	123	(TCT)8
"Astenoperma356	Astenosperma_small_rep_c2312	CCATGCAGAAGATGAGGGTT	60073	GTGTCCAACAAGAAGGGCAT	59973	382	(GAA)6
"Astenoperma357	Astenosperma_small_c2316	GGTAACGGAGAGGTGCAACA	61096	GTGCTAAGCCCAACACCAAT	60000	487	(AAAC)4
"Astenoperma358	Astenosperma_small_rep_c2326	CTGTAGAAGCAGCGCACAAC	59812	CCACCCGAATTAGAGCAAAA	60067	545	(AGA)5
"Astenoperma359	Astenosperma_small_rep_c2357	CGGGGGAGGAAAAGAATTA	58958	CGGTCAAGCTCTCAAGGAAC	59989	395	(CTT)7
"Astenoperma360	Astenosperma_small_c2359	CTAGAACCTTGGCTCCATGC	59836	GTGGTTCACCAGAAGCTCAA	58854	136	(GGC)4
"Astenoperma361	Astenosperma_small_c2361	TGAATTTCCCTGTTGGAAGG	59903	GGCTTCCACAGTCTTCTTGC	59997	316	(TGC)4
"Astenoperma362	Astenosperma_small_c2384	GATGCTTGGAACTGTCGGAT	60081	AGCTAGAAACAACCCCGAA	57409	236	(TGGGT)4
"Astenoperma363	Astenosperma_small_c2392	GGCCCTAGGTGACAAAAACA	59971	CACAACTAAGACATCCCAACAAA	59051	216	(TGTAA)3
"Astenoperma364	Astenosperma_small_rep_c2396	TTCGGACATATGGATACATTTCA	59202	AGGGTGTCGATTATGGTTGC	59820	543	(GCAT)3
"Astenoperma365	Astenosperma_small_c2397	ATTTATGAAGCGGTCCTCCA	59528	TTGTTCACACAACATTTTTCACA	59024	108	(TAGA)4
"Astenoperma366	Astenosperma_small_c2398	GCGAGCTTCTCGTCAGATTC	60249	TGATACAAAGGTGCCCAGTG	59566	236	(AGAA)3
"Astenoperma367	Astenosperma_small_c2401	AGCCTCAAAAATGGCTGAGA	59955	TGACGAAGAACGAAGGACAA	59415	530	(CAA)4
"Astenoperma368	Astenosperma_small_c2418	CCTGTCGGAGAAAAGGATTG	59665	AGGCAAAATCTGGAAAAGGA	58762	204	(TGA)4
"Astenoperma369	Astenosperma_small_c2420	CTGTTTCCGTTCAAATGGCT	60110	TTCTTTTAGCAGTGGGTGGC	60249	454	(CAA)4
"Astenoperma370	Astenosperma_small_rep_c2421	TGCTGCTCTTCTTCTCCTTCA	60403	TGAGGATGCTGTTGCTTTTG	59988	390	(ATC)5
"Astenoperma371	Astenosperma_small_c2423	AAAAGTGGTTGCTTGATGGC	60118	GCATGGCACATAAAAGTTTCC	59470	151	(ATGT)3
"Astenoperma372	Astenosperma_small_c2426	TGCTTTGTTTTGCTTTGTGC	60037	ATGCCTTTGTCATCTGGGTC	59934	186	(TGTTTC)3
"Astenoperma373	Astenosperma_small_c2426	TGGCGGTTACATAAAGCTCC	60096	CCATCTTCCTCTTCATCCCA	60003	463	(AG)6
"Astenoperma374	Astenosperma_small_rep_c2428	AAACGAAGCTGAATTTCGGA	59823	AGGACGATACGAGTGGGTTG	59989	354	(AAG)5
"Astenoperma375	Astenosperma_small_rep_c2430	CGTTCATATTCATAGCATCATCA	57701	GGTTTCGATAAAAGCAACCA	57754	111	(TTCTCT)3
"Astenoperma376	Astenosperma_small_rep_c2438	CTCAACAATGGCGTCAAACA	60699	TGGGGACGATAGTGGAAGAG	60065	236	(CTT)5
"Astenoperma377	Astenosperma_small_c2448	GCCCAACAGTTTGGTGAGTT	60012	TCAATTGATGCAAGGCAAGA	60343	180	(CCA)4
"Astenoperma378	Astenosperma_small_c2451	TAGACTCACGATGCAACCCA	60263	AATGGTGTAACCTTCAGCGG	59993	109	(CTT)5
"Astenoperma379	Astenosperma_small_c2452	AATCACCCTCTGGAGGGACT	59929	TCAGCCCTCTTCTCCAATGT	59803	305	(TCT)4
"Astenoperma380	Astenosperma_small_c2456	AACCACATGAAATGCGATGA	59931	AGAAGCCTTTGGGGACTGAC	60628	127	(AAT)5
"Astenoperma381	Astenosperma_small_c2461	CCATGAATATTACCCATACATTCAA	58970	CCATCGCTTCAAAGGAGTGT	60255	338	(GA)8
"Astenoperma382	Astenosperma_small_c2462	CGGTGTGAAAATGTCGATTG	59964	TTCTTGGGGGTTTCTTCCTT	59912	316	(GGT)5
"Astenoperma383	Astenosperma_small_c2464	TGTACCGATCCATGGGATTT	60014	ATTACGGCCGGGGAGAAT	61569	459	(CT)11
"Astenoperma384	Astenosperma_small_rep_c2471	GTTACCCAACAGTGGGAGGA	59820	TCTCCAGCTCTCTCCTCAGC	59969	82	(GAT)4
"Astenoperma385	Astenosperma_small_rep_c2475	GCACCCTCTCTTCTCCCTCT	59952	TCATTCACCATCAATGGCAC	60339	104	(TTC)5
"Astenoperma386	Astenosperma_small_c2476	ACACCGTGTACACCAGACCA	59915	GCCTTTGCTCTCTTTGTTGC	60140	286	(AGCA)3
"Astenoperma387	Astenosperma_small_c2478	TCACCTTCCCTTGTTGTTCC	59943	CACCAACAGCTTCAACGAAA	59881	84	(CAC)8
"Astenoperma388	Astenosperma_small_c2481	CCTTGAAGCTTGAGGACGAC	59989	ACTGGTTGCAATGCTTTGTG	59764	342	(AAT)4
"Astenoperma389	Astenosperma_small_c2487	AATCCATGGTGGATGACGAT	60018	CCCCAAGAAACCTTCCTTCT	59548	96	(GAA)5
"Astenoperma390	Astenosperma_small_c2492	GGAAAACAAAACGAAATAAGAATCA	59797	CAGGTTGGAGAATGAGGGAA	60042	194	(GAA)4
"Astenoperma391	Astenosperma_small_c2494	CAGAGGTCTCACTGTTGGCA	60022	CCATTCAGCAGCACATTCAT	59679	242	(CTTT)3
"Astenoperma392	Astenosperma_small_c2497	CCATGGCTTGTTTGAAACCT	59971	AAACCATAAGGGGCTTTGCT	59966	533	(CAA)5
"Astenoperma393	Astenosperma_small_c2508	TTAGAGCTGAGGTTGCGGTT	60015	TCACATCTAAGCACAAGCGG	60011	169	(GCG)4
"Astenoperma394	Astenosperma_small_c2513	GAGGATCTGATGGAGAGGCA	60312	CAACAATTCAAAGAAACCAGCA	60145	233	(TA)6
"Astenoperma395	Astenosperma_small_rep_c2536	AGATCATTGTTGCCGGAGTC	60081	AAATGGTGCCGTTTATAGCG	59985	204	(CGC)4
"Astenoperma396	Astenosperma_small_rep_c2550	CAAGCACAGCAAGGATTGAA	59988	AGGCCACAGCAAATTGTTTC	60118	97	(CAT)6
"Astenoperma397	Astenosperma_small_rep_c2556	CTGAATCCATCTCTTCCCCA	60003	GCCCCATAAGAACCTTGTGA	59933	229	(AGA)5	P
"Astenoperma398	Astenosperma_small_c2560	GTACACAATGGCCAAGAGCA	59722	CCAACACCAAGCCGTTCTAT	59993	238	(TCA)5
"Astenoperma399	Astenosperma_small_c2577	CGACGGATCCTTCTTTCTTTT	59712	TTACACCGAAGGACCGATTC	59933	246	(TTA)5
"Astenoperma400	Astenosperma_small_rep_c2580	TGAGAAGGCGATGAGAAAAA	58572	GGGAACTTGATTGTGGTGCT	59973	216	(TCTTAA)3
"Astenoperma401	Astenosperma_small_c2582	ATTACGGCCGGGGTTCAC	62996	GCAGAACAAGATGCACAGGA	59992	437	(AGA)4
"Astenoperma402	Astenosperma_small_rep_c2597	GCCAAAGCAAGATTACCCAA	60074	GGGTTGCAAGAGGGTTGTTA	59971	123	(CCA)8
"Astenoperma403	Astenosperma_small_rep_c2605	GGACAAACAGGCCAAAGAAA	60088	GCGATCATCCCTGGATAAGA	59998	150	(AAGAT)4	P
"Astenoperma404	Astenosperma_small_rep_c2613	GGGGGTTGAAGAAGAAGGAG	60045	TTGCCCAAGCAGAAATAACC	60074	330	(ATG)5
"Astenoperma405	Astenosperma_small_rep_c2623	TAGGGTAATCGACGGTTTGC	59960	GGGGACGCTGAGTAGAGGA	60356	192	(AT)6
"Astenoperma406	Astenosperma_small_rep_c2633	GAAACGATTCGCTATTCCCA	60038	ATGGCTGCCAGCACTACTTT	59904	130	(AAG)6
"Astenoperma407	Astenosperma_small_rep_c2635	TCCATCCCTTGGTCTCATTC	59862	CGGGGGTCTCTTTCTCTCTC	60328	341	(TGG)7
"Astenoperma408	Astenosperma_small_c2638	AGCAGTGGTTCCCTTTCCTT	60110	GGTCACCTTCTTCCGAGTGA	60238	106	(AAG)4
"Astenoperma409	Astenosperma_small_c2648	GAATGGGAAGCAATCAAGGA	60014	GAGCGAACAAAACGGAGTCT	59478	263	(TGG)4	P
"Astenoperma410	Astenosperma_small_c2655	TTCATTATTCCAGGCAACCA	58965	TCAACCTGGTCAAGCTCCTC	60386	252	(CAGCTC)3	P
"Astenoperma411	Astenosperma_small_rep_c2656	CTTCTTCAGATTCCCCTCCC	60008	GGGCTCAGAGGGATAGTTCC	60037	175	(CAGCCT)5
"Astenoperma412	Astenosperma_small_c2657	TTGCTCTTGGGCTTTCAAGT	59993	CCAGGAGGAGAGAAGAACCC	60186	193	(TCT)5
"Astenoperma413	Astenosperma_small_rep_c2660	GGAGGTCCCCATACTTGGAT	60015	ATGGGTTGAGAGGGAGTGC	60064	304	(CTC)8
"Astenoperma414	Astenosperma_small_rep_c2663	AGGCTTAGAAAGGAGTGCCC	59848	TTCAAACCGAAAATCAAGGG	59910	244	(TTTTA)3
"Astenoperma415	Astenosperma_small_rep_c2665	TGTTATTCTTTTGAGGCGGG	60067	AACATCAATTGAATGGAGTGCTAA	59904	141	(TC)13
"Astenoperma416	Astenosperma_small_c2669	GCACTGGCTGCTGATTGTAA	60019	TGCCTTGGAAAAGAAGGAGA	59926	337	(CTT)5
"Astenoperma417	Astenosperma_small_rep_c2676	CCGGGGAAGAAAGAGGGT	61359	GCACCTAACCACCACAACCT	59891	173	(AGA)6	P
"Astenoperma418	Astenosperma_small_c2697	TCAATGTGGCCATGTCAAGT	59967	AAGGGTGGTGGAGTTCAGTG	60002	336	(CAA)4
"Astenoperma419	Astenosperma_small_rep_c2733	GGGGACAGAAAGTGTGAAACA	59997	GGAACCAGAAGAGCAACGAG	59989	301	(CAC)5
"Astenoperma420	Astenosperma_small_c2753	TAGAAGCAGGGAACACCCAC	60111	GCCGTAGCTACTCAGCCATC	60007	193	(CAG)5
"Astenoperma421	Astenosperma_small_c2754	TGGAAGGGATTGGTTGAGAG	60042	TCAGATCCGAAATCCAGACA	59166	106	(TCT)4
"Astenoperma422	Astenosperma_small_c2765	GGAGCTGAAAAGCAGTGTCC	59997	CGTGGGAAACCAGCACTATT	59993	566	(AG)6
"Astenoperma423	Astenosperma_small_c2775	GTTCCGCTACCACAAACGAT	60000	GGTACTATATAGAAAAACCTCACACGA	58327	408	(CATG)4
"Astenoperma424	Astenosperma_small_rep_c2781	TCATCTGAGGTTGTTGCTGC	59992	CAACTTCATTTGCTGAGGCA	59988	598	(CTG)6
"Astenoperma425	Astenosperma_small_rep_c2781	AGTTGGTTGGCTTTTTCCCT	59976	CAGAGCTGGCAAGTATGCTG	59764	273	(TGT)4
"Astenoperma426	Astenosperma_small_c2798	GGCATAATGCACAATCCTCC	60304	GGAAGGAAATGAAAGGGCTC	60017	259	(CCT)4
"Astenoperma427	Astenosperma_small_rep_c2812	CTTTGTGCCAAAAATGGAGG	60472	GCCGAGTAGCGGAGACATAG	60000	186	(TC)12
"Astenoperma428	Astenosperma_small_c2826	TTGGAGATGCATTAGGGGAC	59894	AGTTCCTACCAATGGCAACG	59993	436	(CGGTGC)5
"Astenoperma429	Astenosperma_small_c2827	GGAAATTTAGGGAGAAGGGC	59026	GCAGCATTCAAGCTCTACCC	59985	525	(AT)6
"Astenoperma430	Astenosperma_small_c2841	TTCACAAAACCCGATTCCTC	59910	GCCAAGAAGGATCAATTCCA	60014	403	(AAAGC)3
"Astenoperma431	Astenosperma_small_rep_c2844	CCATGGTGGCCACTTATTCT	59813	ATCATGGGAGGTGGATTCAA	60135	81	(TCT)5
"Astenoperma432	Astenosperma_small_rep_c2849	AGGCTGGAAAAGTGTCATGG	60111	TCCAAAGGAGCAAAAGGCTA	59953	271	(GAT)4
"Astenoperma433	Astenosperma_small_c2858	TGAATCTTCCCCGCTACAAG	60206	TGGTGATGGTTTGTGGAAGA	59935	225	(CAGTTT)3
"Astenoperma434	Astenosperma_small_c2868	AAGGAACTTGGCTGCTCAAA	59993	TGTGGCGCACACTGTTTATT	60180	586	(ATA)4	P
"Astenoperma435	Astenosperma_small_rep_c2871	GGGTTGAGTTGGTTGTTGCT	60012	TTCCCTCAAATGAAGGCATC	60014	309	(GAGAAA)3
"Astenoperma436	Astenosperma_small_rep_c2872	GAAGCTTCCCACAGTCTTCG	59989	GAAAGCGTTGATTCCTGCTC	59962	135	(TC)13
"Astenoperma437	Astenosperma_small_c2874	TGCGTACAAGATCAGCAAGG	60011	TTTCTCACATTGACATGGGG	59343	348	(AAG)4
"Astenoperma438	Astenosperma_small_rep_c2876	GAGAGAGAGAACACGGGTGG	59835	GGAGGCTTTTTAGGGTTTGG	59939	112	(GTGA)6
"Astenoperma439	Astenosperma_small_rep_c2879	CATGTGGTGCAGTGAGATCC	60121	AGCTGCCTCTATGCTTCCAT	59059	214	(GAGGAA)4
"Astenoperma440	Astenosperma_small_c2890	CTGCTTCTGCTGCTTCTCCT	60035	CCCTTTTGCGATCCATTCTA	60031	144	(TTTTTC)3
"Astenoperma441	Astenosperma_small_c2893	GTACGCGAAGCTGAGTAGGG	60037	TCCAATTCTTCAAGCCACAA	59247	158	(AAAGTC)4
"Astenoperma442	Astenosperma_small_c2894	TGAATGAGGGTAAACGGAGG	59926	CACTTGCTGCCAACAAAGAA	60027	115	(GGTTTT)3
"Astenoperma443	Astenosperma_small_rep_c2904	GAGTTTTCTTGTTTCCCGCA	60227	GCTTGCTCAGGTCTTCCAAC	59997	279	(TCATCT)4
"Astenoperma444	Astenosperma_small_c2922	TCCAGAAGCAATCACAGCAC	59992	CCTGCAAATCTTCACCGTTT	60110	549	(GGA)7
"Astenoperma445	Astenosperma_small_c2929	CTCTCCCATTTTGTGCCATT	59933	ATTCACCCAAGCGACGTACT	59621	367	(TTAT)4
"Astenoperma446	Astenosperma_small_c2934	AAACAAAAGGAGTCATTACGGC	59544	CAAGTTTAAGGGCTTCAGCG	60011	273	(AAG)4
"Astenoperma447	Astenosperma_small_c2944	CACCCCTTTTTCCTTGATGA	59903	CCGAGGTGAAATCGAAGAAG	59807	467	(CTC)7
"Astenoperma448	Astenosperma_small_rep_c2945	TATCGCGAGTGTCGTACAGC	60042	CCTCCTCTCTCTCTCTCTCTCTTG	59549	497	(AGT)5
"Astenoperma449	Astenosperma_small_c2946	TTCCCATATCACATTTGCCA	59745	GAGGGATGATCATGACAGGG	60288	176	(CCGGTC)5
"Astenoperma450	Astenosperma_small_c2967	CCACTGCACTACCCCTCAAT	59989	CGAGTTCTGGTGGGTGTTTT	60005	226	(ACC)4
"Astenoperma451	Astenosperma_small_c2967	AAAACACCCACCAGAACTCG	60005	AACCCCAACCAAAGGAAATC	60032	478	(CACGAG)6
"Astenoperma452	Astenosperma_small_c2981	GGGCGGTGCAAGATAAATAA	59928	ATTAAATTCAATGCGCCGAA	60413	591	(ATG)4
"Astenoperma453	Astenosperma_small_c2987	TTGCCAAAGAAACTTCAGGG	60220	TCATGCATGCTAGAGAACCAA	59435	174	(TAAT)4
"Astenoperma454	Astenosperma_small_rep_c2999	CAATCAAATCGGAACCTCGT	59933	AATTGCATCTCCGTCGAAAC	60081	531	(CTT)5
"Astenoperma455	Astenosperma_small_rep_c3007	CGAGCGTGACTGTCAAATCT	59037	GTTTGTGTGCCCTGTGAATG	60008	85	(TCTT)4
"Astenoperma456	Astenosperma_small_rep_c3021	GAACTTCCGGGTACTCTCCC	59935	TCAACAACAATTGCCATAAATCA	60232	149	(TTC)4
"Astenoperma457	Astenosperma_small_c3059	AGCCTTTCGGACACCAACTA	59734	GATTGCCATATGTCTGCCCT	59923	481	(CAG)4
"Astenoperma458	Astenosperma_small_rep_c3074	AACCAAACCTCCTTCGCTTT	60110	CTCAATCTGCCTTCTTGGGA	60331	104	(TTCATT)4
"Astenoperma459	Astenosperma_small_c3080	GGATGCACCTTGGAAACAGT	59973	TGCATCATGTTGAGTTTCACC	59562	210	(TACA)3
"Astenoperma460	Astenosperma_small_c3084	TCGCCGTGTGTACCAAAATA	59992	CAGCGGAGAAGAAGGAATTG	59948	164	(TGT)5
"Astenoperma461	Astenosperma_small_c3094	GGGGGAAGAAGAGTGTTTCC	59912	CATTCCCAATTCACCAAACC	60029	316	(CA)7
"Astenoperma462	Astenosperma_small_c3110	CCGTATTTGGGGTTCTCCTT	60180	GACGCATGCTATCCTTTCGT	60243	111	(ATTTT)3
"Astenoperma463	Astenosperma_small_c3130	ACTCCGTCAACTCCCTCAGA	59835	TCCAATGTTGATGCTGCAAT	60080	348	(TC)6
"Astenoperma464	Astenosperma_small_c3131	ACCATGAAGAGGACAATGCC	59934	GCTTTGTGTCGCCTTCTTTC	60000	235	(TGA)5
"Astenoperma465	Astenosperma_small_c3134	GGCACCAGAGTTCTTTCTGC	59997	GTGGATTCAATCATGGGACC	59995	211	(GCA)6
"Astenoperma466	Astenosperma_small_rep_c3139	AACAGAAGGGATGACCATGAA	59396	CTGAACGCCAGTAACAAGCA	60050	237	(GA)6
"Astenoperma467	Astenosperma_small_c3148	TTCTTCCCCATTACGTTTTTG	58974	GATTCAATGTCCGAGACGGT	59934	205	(TTC)5	P
"Astenoperma468	Astenosperma_small_c3154	GGGGGTACGGAGAAAGAGAG	60067	AAATGTGGTGGAACTGGCTC	59973	169	(AGAA)5
"Astenoperma469	Astenosperma_small_c3173	GGGGACGCGATAAGAGATTA	59138	TGTTTCCAGGAATCTGAGGG	60042	344	(GAGT)3
"Astenoperma470	Astenosperma_small_c3178	TTCCCTGGAATCATCTCAGC	60158	CACAACTCATTGGTTTCTTGG	58119	169	(TTG)4
"Astenoperma471	Astenosperma_small_rep_c3182	CCACCTTCAAGACTGTGGCT	60298	TTCATCATTGGCAGGAGTGA	60201	98	(GCT)4
"Astenoperma472	Astenosperma_small_c3189	AGTGCTGCCATGATTGTTGA	60272	ATCACAAGCCCACACGTACA	60032	243	(TTTCTT)3
"Astenoperma473	Astenosperma_small_rep_c3199	CTTCGCAACTCTCTTACCCG	60008	TGACACTACAGCATGGCTCC	59862	297	(TCT)11	P
"Astenoperma474	Astenosperma_small_c3215	CCCTCAAGCAGACCAAGAAG	59982	ATAGCCAACAGAGGCAAAGC	59481	215	(CTC)4
"Astenoperma475	Astenosperma_small_rep_c3218	CCGGGAGAATATGGGAAAAT	59978	TTTTTGTTCAGCCATGTGATT	58134	315	(ATT)6
"Astenoperma476	Astenosperma_small_c3222	GAAGAGAACATCCCGTGGAA	60050	TTGGCTTTTTGGGACTATGG	59931	575	(AG)6
"Astenoperma477	Astenosperma_small_c3231	CTGCGCTAAGTGGTCTTTCC	60015	TGCTGGTACAGAATCCGTTG	59716	370	(AAG)4
"Astenoperma478	Astenosperma_small_rep_c3246	TGATGCTACTACGCCAAGTCA	59502	GGAGGGGAACAAGATGGATT	60133	95	(GAA)5
"Astenoperma479	Astenosperma_small_rep_c3246	AATCCATCTTGTTCCCCTCC	60133	ACCCTGCAACTTCTTCTCCA	59844	160	(TCT)4
"Astenoperma480	Astenosperma_small_c3248	ACATCTGACCCGTTCTCCAC	59969	GTCTTACCAACACTCCCCGA	59966	237	(TCT)5
"Astenoperma481	Astenosperma_small_c3261	GCCGAGTAGTGAGGTCCAAG	59867	ACGGAAATGTCTGCCTCAAA	60636	90	(CTGATG)3
"Astenoperma482	Astenosperma_small_c3263	GCACCATCCATGCTTACCTT	59962	TGGTGTTGTTGCTGAGAACC	59726	241	(TTA)4
"Astenoperma483	Astenosperma_small_c3273	TGGTGGAAGAATCTTGGGAG	60042	TGTCCACCAAAGGCTAAACC	59971	238	(TGGTGA)4
"Astenoperma484	Astenosperma_small_rep_c3276	GGTGAGTGTTTCGGAGGTGT	60009	GCTATTTGCGCACATTCAAC	59334	236	(TGG)6
"Astenoperma485	Astenosperma_small_rep_c3287	AACGTGACCAACGAATCACA	60008	CAATCTCAGCAAAACCAGCA	59988	188	(AAG)5
"Astenoperma486	Astenosperma_small_c3330	CAACCAAATAGAGGCTCCCA	60066	GTCATCACGCATGGTTTTTG	59972	280	(CTT)4
"Astenoperma487	Astenosperma_small_c3331	ACGCAGTCACGCACCTAAC	59920	CAAAGCCCACTGGTTCAGAT	60111	239	(GTTC)4
"Astenoperma488	Astenosperma_small_c3340	AATACTCCGCCAGTGACACC	59997	ATGCAGCTCTCTTGTCGGAT	59981	195	(CAG)5
"Astenoperma489	Astenosperma_small_c3378	GGTGCAAGAAAGGGATTGAA	60051	CAACAACCTCACCGGAACTT	60005	255	(TGT)5
"Astenoperma490	Astenosperma_small_c3387	TTTGCAGCAACAAACTCAGG	60027	GGGGGAACTTTGTTGAAGGA	61218	366	(AT)7
"Astenoperma491	Astenosperma_small_c3398	ATAGCCAGCTCGTTCGAAAA	59982	TCCGCTGGTTGTTATACTCG	58796	229	(GAGT)4
"Astenoperma492	Astenosperma_small_c3399	CGTTAAGTTCTGCGAGGAGG	60008	TGATAGGAAGCAAACTGCCC	60214	308	(CCTG)4	P
"Astenoperma493	Astenosperma_small_c3406	AGCGAGGCCATTAAGCAATA	59838	TTCCTCAACATCAGAGTCCTCA	59844	600	(TGA)4
"Astenoperma494	Astenosperma_small_c3411	AAGATTCACGGAAATCACGC	60081	GTTCCTCACGAAACCGACAT	59973	158	(GATCCT)3
"Astenoperma495	Astenosperma_small_c3427	GACTGGATGTGGGTATTCCG	60195	GAAGCAATGGCACGGTAGAT	60103	175	(AT)7
"Astenoperma496	Astenosperma_small_rep_c3438	TGCCATCATTCATTCCTTCA	60009	AGCCATAATCGCACCAATTC	59929	150	(CTT)4
"Astenoperma497	Astenosperma_small_c3441	GCTTCTGCTTCAGATCACCC	59957	TGGACCAACGCCTCTACTCT	59867	115	(CTA)4
"Astenoperma498	Astenosperma_small_c3443	CTGCCGATTTCATTTTGGTT	59938	TCTACGAACCCCCTCAAATG	59926	253	(CTGAA)3
"Astenoperma499	Astenosperma_small_c3446	GAACCATAATCAGCCACCGT	59820	GAAACCAACCCATCATCACC	60034	259	(GAA)4
"Astenoperma500	Astenosperma_small_rep_c3503	TAACAATGGCAGTGGCAGAG	59864	CGAGGGAGAGAAGAGACGTG	60127	140	(TC)6
"Astenoperma501	Astenosperma_small_c3509	CTAGCATGCTCACCACCTCA	60008	ATAACCGGACAGAGGGCTTT	59962	236	(CAT)4
"Astenoperma502	Astenosperma_small_rep_c3525	ATGCTTTTACCACGCCAAAC	60003	GTGGTATCAACGCAGAGTGC	59323	168	(GGAT)3
"Astenoperma503	Astenosperma_small_rep_c3526	ATTCCCAACCAAACCAACAA	60066	TGATGCGGATGAAGAAATCA	60159	151	(CTT)4
"Astenoperma504	Astenosperma_small_rep_c3534	CGGAATCCAAGAAAGGACAA	60044	GCCACTGCATTCAATACAACA	59605	147	(AG)11
"Astenoperma505	Astenosperma_small_rep_c3540	TTATCCTCCTCCTCCTTCTTCT	57614	CCATTCCCCTTCCTTCTTTC	59875	181	(TCA)5
"Astenoperma506	Astenosperma_small_rep_c3543	AAGAAGCTGACCGGAGTGAA	59989	CAACACGATTGGTTGATTGG	59816	286	(AATC)6
"Astenoperma507	Astenosperma_small_rep_c3556	GCTGCACATTTCTGCACACT	60064	GTGGTATCAACGCAGACTGG	59165	93	(TTTC)4
"Astenoperma508	Astenosperma_small_c3563	ACCACTCCCTGATGGTTGAG	59962	GGGGATGAATGAATATGCAAC	59108	221	(AGA)6
"Astenoperma509	Astenosperma_small_c3569	GAAGTTTGAGATCGAAGGCG	59955	CGCAGAGAAGGCGTAAAATC	59982	354	(TTGGGT)5
"Astenoperma510	Astenosperma_small_rep_c3579	GGGCGATAGCGTTTGAATTT	61292	CGGCTCGACTTCCTTGATAG	59971	323	(GTTGA)3
"Astenoperma511	Astenosperma_small_rep_c3579	TAAAATCGCCGCAATCAAGT	60588	AAGCCAAGACTTCACCTGGA	59844	505	(GTG)5
"Astenoperma512	Astenosperma_small_rep_c3586	AAGGAATCGGAGAGAGGAGC	59919	TTGTTATCGGCATCAGCATC	59652	140	(TCT)5
"Astenoperma513	Astenosperma_small_c3590	ACGCGACAGGCTATTTGTCT	59904	CTCTCACATGGGGAAGCTGT	60261	302	(CTT)7
"Astenoperma514	Astenosperma_small_rep_c3600	AAGCACAAGTGACGCGTATG	59935	CCTAAAAACTAAGAGAGAGGAGAGAGC	60101	285	(AG)6
"Astenoperma515	Astenosperma_small_c3610	GGTTGTGGAGAGGGAAGAAG	58715	TTGCGGAAGGAAAGAAGAGA	60066	268	(AAG)4
"Astenoperma516	Astenosperma_small_c3617	ATCCATGTTGCCTGGAGAAG	60073	AGAACGTAGCGTAGGAAGCA	57812	325	(AGA)8
"Astenoperma517	Astenosperma_small_rep_c3622	GAGGTCGAGAAGAAGGAGAAGA	59207	TCTTTCTCCGGTGAAGTAGC	57143	135	(AAG)4
"Astenoperma518	Astenosperma_small_rep_c3638	GCACCCATGATTCTCCTGTT	59934	GCCGGGTCTCTCAGACATTA	60218	159	(AAGG)3
"Astenoperma519	Astenosperma_small_c3647	AATTGCACTCCTCCAACCAC	59973	CCTTATTCATATATCATGCTGCCA	60204	118	(TGA)4
"Astenoperma520	Astenosperma_small_c3661	CTGGGTCCCTAGTCCTGACA	60104	CTTTTCTGCCTCCAACTTCG	59986	286	(CCA)7
"Astenoperma521	Astenosperma_small_rep_c3669	TCCTTTTCTGTGCACGTGAG	60025	TCAACATAGCGGTTCCCTTC	60074	171	(GTG)4
"Astenoperma522	Astenosperma_small_c3704	GGATGGGGAGGAATTTGATT	59959	AAGTGATGATGGAACCTGCC	59934	192	(TAT)5
"Astenoperma523	Astenosperma_small_c3741	CATGGTATTGGTCTCCGAGG	60331	CAGCTACATGCTCCTGCATT	59054	171	(AATT)3
"Astenoperma524	Astenosperma_small_rep_c3766	AATAGGGTGAGTCCAAGGGC	60328	AAGGCCAAGAACAACAGCAT	59740	249	(GAT)8
"Astenoperma525	Astenosperma_small_rep_c3774	GCCGGGGGTTTCCATTAC	62381	TCGATGGTGTCACTGCTCTC	59988	112	(GAA)6
"Astenoperma526	Astenosperma_small_rep_c3777	ACCGGTAAGCACTCAGCACT	59937	CGACGTCGTAAGCATAGCAA	60037	137	(TCT)5
"Astenoperma527	Astenosperma_small_rep_c3780	TAGAAGGCTGGCGTTGAGAT	59978	GGGGAAGAGAAAGGGAGAAA	59623	266	(GAA)4
"Astenoperma528	Astenosperma_small_rep_c3789	GAGCTTCTCTCCCTAGAAACTAACTC	58909	GTGGCCAGCGATTTTAGAAG	59845	144	(ACTAA)3
"Astenoperma529	Astenosperma_small_c3796	TTTGATGCATCCCCATGATA	59703	TCTCAGCAATCACACTTGCC	59992	96	(GTT)4
"Astenoperma530	Astenosperma_small_c3824	TTCTAGCTTCAACGGGGATG	60206	TAGGCAAAACCAAGCCATTC	60074	212	(ACTC)4
"Astenoperma531	Astenosperma_small_rep_c3826	GGGTACGGTGTTTGTGGTCT	59745	AGTTCATTGCCACCAAGGAC	59973	327	(TC)12
"Astenoperma532	Astenosperma_small_c3863	AAGCTAACATCGCCATTGGA	60606	CTGCTCAACCAAAAGCATCA	59988	348	(GAT)4
[truncated: 330 more rows]

## Sheet: Plan2
referece_seq	locus
Astenosperma_small_rep_c5	Aduranensis_small_rep_c1658
Astenosperma_small_rep_c20	Aduranensis_small_rep_c212	P
Astenosperma_small_rep_c30	Aduranensis_large_c551
Astenosperma_small_rep_c53	Aduranensis_small_c8769
Astenosperma_small_rep_c71	Aduranensis_small_c2082	P
Astenosperma_small_rep_c77	Aduranensis_small_c5883	P
Astenosperma_small_rep_c99	Aduranensis_small_c6624
Astenosperma_small_rep_c106	Aduranensis_small_rep_c488
Astenosperma_small_rep_c106	Aduranensis_small_rep_c5745
Astenosperma_small_rep_c125	Aduranensis_large_rep_c382	P
Astenosperma_small_rep_c146	Aduranensis_small_rep_c197	P
Astenosperma_small_rep_c148	Aduranensis_small_rep_c8368	P
Astenosperma_small_rep_c149	Aduranensis_small_rep_c213	P
Astenosperma_small_rep_c163	Aduranensis_large_c567
Astenosperma_small_rep_c170	Aduranensis_large_c752	P
Astenosperma_small_rep_c200	Aduranensis_small_rep_c9775	P
Astenosperma_small_rep_c200	Aduranensis_large_c1826	P
Astenosperma_small_rep_c200	Aduranensis_small_rep_c28
Astenosperma_small_rep_c200	Aduranensis_large_rep_c298
Astenosperma_small_rep_c224	Aduranensis_small_c2339	P
Astenosperma_small_rep_c246	Aduranensis_large_c497
Astenosperma_small_rep_c261	Aduranensis_small_rep_c5586
Astenosperma_small_rep_c286	Aduranensis_large_rep_c200
Astenosperma_small_rep_c318	Aduranensis_large_rep_c809	P
Astenosperma_small_rep_c340	Aduranensis_large_rep_c448
Astenosperma_small_rep_c348	Aduranensis_large_c862	P
Astenosperma_small_rep_c355	Aduranensis_small_rep_c907	P
Astenosperma_small_rep_c372	Aduranensis_small_rep_c574	P
Astenosperma_small_rep_c400	Aduranensis_large_rep_c243	P
Astenosperma_small_rep_c400	Aduranensis_small_rep_c4605	P
Astenosperma_small_rep_c406	Aduranensis_small_rep_c4854	P
Astenosperma_small_rep_c407	Aduranensis_large_c1178
Astenosperma_small_rep_c424	Aduranensis_small_rep_c5907
Astenosperma_small_rep_c439	Aduranensis_small_rep_c212
Astenosperma_small_rep_c448	Aduranensis_small_rep_c494
Astenosperma_small_rep_c472	Aduranensis_small_c3645	P
Astenosperma_small_rep_c474	Aduranensis_small_rep_c87	P
Astenosperma_small_rep_c484	Aduranensis_large_c782
Astenosperma_small_rep_c490	Aduranensis_large_rep_c715	P
Astenosperma_small_rep_c492	Aduranensis_large_rep_c488
Astenosperma_small_rep_c515	Aduranensis_large_rep_c174
Astenosperma_small_rep_c525	Aduranensis_small_rep_c197	P
Astenosperma_small_rep_c534	Aduranensis_small_c4131	P
Astenosperma_small_rep_c537	Aduranensis_large_rep_c312	P
Astenosperma_small_rep_c586	Aduranensis_large_rep_c1	P
Astenosperma_small_rep_c586	Aduranensis_large_rep_c1728
Astenosperma_small_rep_c586	Aduranensis_large_rep_c2010	P
Astenosperma_small_rep_c589	Aduranensis_small_rep_c1100
Astenosperma_small_rep_c623	Aduranensis_small_rep_c3713	P
Astenosperma_small_rep_c628	Aduranensis_small_c6354
Astenosperma_small_rep_c635	Aduranensis_small_c3961	P
Astenosperma_small_rep_c647	Aduranensis_small_rep_c1145	P
Astenosperma_small_rep_c675	Aduranensis_small_c2117	P
Astenosperma_small_rep_c680	Aduranensis_large_rep_c126	P
Astenosperma_small_rep_c682	Aduranensis_small_rep_c1675
Astenosperma_small_rep_c707	Aduranensis_large_c767
Astenosperma_small_rep_c750	Aduranensis_large_rep_c302
Astenosperma_small_c774	Aduranensis_large_rep_c631
Astenosperma_small_c774	Aduranensis_large_rep_c631
Astenosperma_small_rep_c812	Aduranensis_small_c5883	P
Astenosperma_small_rep_c815	Aduranensis_large_c1107
Astenosperma_small_c869	Aduranensis_small_c5153	P
Astenosperma_small_rep_c885	Aduranensis_large_rep_c298
Astenosperma_small_rep_c885	Aduranensis_small_rep_c28
Astenosperma_small_rep_c927	Aduranensis_large_rep_c809
Astenosperma_small_rep_c932	Aduranensis_small_rep_c1988	P
Astenosperma_small_rep_c941	Aduranensis_large_rep_c99
Astenosperma_small_rep_c941	Aduranensis_large_rep_c99	P
Astenosperma_small_rep_c965	Aduranensis_small_rep_c1186	P
Astenosperma_small_c1019	Aduranensis_small_c3214
Astenosperma_small_rep_c1020	Aduranensis_small_rep_c1547	P
Astenosperma_small_c1021	Aduranensis_small_rep_c1057
Astenosperma_small_rep_c1082	Aduranensis_large_rep_c258
Astenosperma_small_c1115	Aduranensis_large_rep_c282	P
Astenosperma_small_rep_c1286	Aduranensis_large_c1330	P
Astenosperma_small_c1322	Aduranensis_small_c9543
Astenosperma_small_c1336	Aduranensis_small_c4182	P
Astenosperma_small_rep_c1371	Aduranensis_large_rep_c317	P
Astenosperma_small_c1399	Aduranensis_large_c2053	P
Astenosperma_small_rep_c1445	Aduranensis_small_rep_c5560	P
Astenosperma_small_rep_c1475	Aduranensis_small_c5883	P
Astenosperma_small_c1494	Aduranensis_large_rep_c156	P
Astenosperma_small_c1498	Aduranensis_small_rep_c1758
Astenosperma_small_c1544	Aduranensis_large_rep_c411
Astenosperma_small_rep_c1599	Aduranensis_small_rep_c1141
Astenosperma_small_rep_c1599	Aduranensis_small_rep_c1141	P
Astenosperma_small_c1613	Aduranensis_large_c1329	P
Astenosperma_small_rep_c1618	Aduranensis_small_c9358	P
Astenosperma_small_c1636	Aduranensis_small_rep_c756	P
Astenosperma_small_rep_c1675	Aduranensis_small_c1355	P
Astenosperma_small_rep_c1696	Aduranensis_small_rep_c6086
Astenosperma_small_c1700	Aduranensis_small_rep_c579
Astenosperma_small_rep_c1780	Aduranensis_small_c2185
Astenosperma_small_rep_c1788	Aduranensis_small_rep_c1730
Astenosperma_small_rep_c1793	Aduranensis_small_rep_c5428	P
Astenosperma_small_rep_c1910	Aduranensis_small_rep_c1609
Astenosperma_small_rep_c1925	Aduranensis_large_rep_c275
Astenosperma_small_c1964	Aduranensis_small_c4948	P
Astenosperma_small_rep_c1985	Aduranensis_large_rep_c1244	P
Astenosperma_small_rep_c2052	Aduranensis_large_c1019	P
Astenosperma_small_c2106	Aduranensis_small_c8600	P
Astenosperma_small_c2217	Aduranensis_small_rep_c1289	P
Astenosperma_small_c2289	Aduranensis_large_rep_c160	P
Astenosperma_small_c2308	Aduranensis_small_c9662	P
Astenosperma_small_rep_c2312	Aduranensis_small_c5459
Astenosperma_small_rep_c2312	Aduranensis_small_c10542
Astenosperma_small_c2452	Aduranensis_small_c5468
Astenosperma_small_rep_c2556	Aduranensis_small_rep_c3725	P
Astenosperma_small_rep_c2605	Aduranensis_small_c5883	P
Astenosperma_small_c2648	Aduranensis_small_rep_c1319	P
Astenosperma_small_c2655	Aduranensis_small_rep_c6583	P
Astenosperma_small_rep_c2676	Aduranensis_small_c6351	P
Astenosperma_small_rep_c2701	Aduranensis_large_c497	P
Astenosperma_small_rep_c2749	Aduranensis_small_rep_c8135	P
Astenosperma_small_c2868	Aduranensis_small_c9282	P
Astenosperma_small_c2967	Aduranensis_large_c1865
Astenosperma_small_rep_c3057	Aduranensis_small_rep_c964	P
Astenosperma_small_rep_c3099	Aduranensis_small_c5883	P
Astenosperma_small_c3148	Aduranensis_small_rep_c515	P
Astenosperma_small_rep_c3199	Aduranensis_small_c10381	P
Astenosperma_small_c3222	Aduranensis_small_c4499
Astenosperma_small_c3399	Aduranensis_large_c698	P
Astenosperma_small_rep_c3482	Aduranensis_small_c6354
Astenosperma_small_c3714	Aduranensis_large_rep_c787	P
Astenosperma_small_rep_c3716	Aduranensis_small_rep_c1100
Astenosperma_small_c3929	Aduranensis_large_rep_c611	P
Astenosperma_small_c4021	Aduranensis_large_c1070
Astenosperma_small_rep_c4114	Aduranensis_small_c1929
Astenosperma_small_c4184	Aduranensis_small_c3484
Astenosperma_small_rep_c4210	Aduranensis_small_rep_c6788
Astenosperma_small_c4306	Aduranensis_small_c10772	P
Astenosperma_small_c4493	Aduranensis_small_rep_c1147	P
Astenosperma_small_c4633	Aduranensis_small_c5985
Astenosperma_small_rep_c4789	Aduranensis_small_rep_c1658
Astenosperma_small_rep_c4916	Aduranensis_small_rep_c6086
Astenosperma_small_rep_c5367	Aduranensis_large_c1419	P
Astenosperma_small_c5906	Aduranensis_large_c1227
Astenosperma_small_rep_c6119	Aduranensis_small_rep_c1145	P
Astenosperma_small_c6158	Aduranensis_small_rep_c2364	P
Astenosperma_small_c6707	Aduranensis_small_c9041	P
Astenosperma_small_rep_c7011	Aduranensis_large_c551
Astenosperma_small_rep_c7041	Aduranensis_small_rep_c197	P
Astenosperma_small_rep_c7067	Aduranensis_small_c2082	P
Astenosperma_large_rep_c1	Aduranensis_large_rep_c1
Astenosperma_large_rep_c1	Aduranensis_large_rep_c2010	P
Astenosperma_large_rep_c22	Aduranensis_large_rep_c1
Astenosperma_large_rep_c22	Aduranensis_large_rep_c2010	P
Astenosperma_large_rep_c31	Aduranensis_large_rep_c13
Astenosperma_large_rep_c35	Aduranensis_large_rep_c66
Astenosperma_large_rep_c37	Aduranensis_large_rep_c35	P
Astenosperma_large_rep_c45	Aduranensis_large_rep_c1
Astenosperma_large_rep_c45	Aduranensis_large_rep_c2010	P
Astenosperma_large_rep_c50	Aduranensis_small_rep_c448
Astenosperma_large_rep_c61	Aduranensis_small_rep_c5
Astenosperma_large_rep_c62	Aduranensis_large_rep_c1
Astenosperma_large_rep_c62	Aduranensis_large_rep_c2010	P
Astenosperma_large_rep_c64	Aduranensis_large_rep_c196	P
Astenosperma_large_rep_c64	Aduranensis_small_c7085	P
Astenosperma_large_rep_c69	Aduranensis_large_rep_c77
Astenosperma_large_rep_c69	Aduranensis_small_rep_c5560	P
Astenosperma_large_rep_c69	Aduranensis_large_rep_c1944	P
Astenosperma_large_rep_c70	Aduranensis_small_rep_c2450	P
Astenosperma_large_rep_c79	Aduranensis_large_rep_c44
Astenosperma_large_rep_c79	Aduranensis_large_rep_c44
Astenosperma_large_rep_c80	Aduranensis_small_rep_c11	P
Astenosperma_large_rep_c85	Aduranensis_large_rep_c138
Astenosperma_large_rep_c97	Aduranensis_small_rep_c37	P
Astenosperma_large_rep_c98	Aduranensis_small_c6884	P
Astenosperma_large_rep_c100	Aduranensis_large_rep_c307
Astenosperma_large_rep_c100	Aduranensis_large_rep_c307
Astenosperma_large_rep_c102	Aduranensis_large_rep_c1
Astenosperma_large_rep_c102	Aduranensis_large_rep_c2010	P
Astenosperma_large_rep_c107	Aduranensis_large_rep_c431
Astenosperma_large_rep_c120	Aduranensis_small_c4781	P
Astenosperma_large_rep_c139	Aduranensis_large_rep_c449	P
Astenosperma_large_rep_c147	Aduranensis_large_c833
Astenosperma_large_rep_c158	Aduranensis_small_rep_c172	P
Astenosperma_large_rep_c164	Aduranensis_small_c8705
Astenosperma_large_rep_c172	Aduranensis_small_c2145
Astenosperma_large_rep_c193	Aduranensis_large_c507	P
Astenosperma_large_rep_c228	Aduranensis_large_rep_c221	P
Astenosperma_large_rep_c245	Aduranensis_large_rep_c151
Astenosperma_large_rep_c253	Aduranensis_large_rep_c166
Astenosperma_large_rep_c260	Aduranensis_small_rep_c448	P
Astenosperma_large_rep_c261	Aduranensis_small_c5161
Astenosperma_large_c290	Aduranensis_large_rep_c320
Astenosperma_large_c308	Aduranensis_large_c1252
Astenosperma_large_rep_c311	Aduranensis_large_rep_c1
Astenosperma_large_rep_c311	Aduranensis_large_rep_c2010	P
Astenosperma_large_rep_c319	Aduranensis_small_rep_c38	P
Astenosperma_large_c331	Aduranensis_small_rep_c201
Astenosperma_large_c356	Aduranensis_small_rep_c2179
Astenosperma_large_rep_c379	Aduranensis_large_rep_c1
Astenosperma_large_c398	Aduranensis_large_c596
Astenosperma_large_rep_c403	Aduranensis_large_rep_c1
Astenosperma_large_rep_c403	Aduranensis_large_rep_c2010	P
Astenosperma_large_c422	Aduranensis_large_rep_c173
Astenosperma_large_c438	Aduranensis_small_rep_c194
Astenosperma_large_c446	Aduranensis_large_c893
Astenosperma_large_c459	Aduranensis_large_rep_c33
Astenosperma_large_rep_c486	Aduranensis_large_rep_c1	P
Astenosperma_large_rep_c486	Aduranensis_large_rep_c2010	P
Astenosperma_large_c507	Aduranensis_small_rep_c1459
Astenosperma_large_rep_c512	Aduranensis_large_rep_c250
Astenosperma_large_c524	Aduranensis_large_c636	P
Astenosperma_large_c528	Aduranensis_large_c853
Astenosperma_large_c547	Aduranensis_small_rep_c597
Astenosperma_large_rep_c582	Aduranensis_small_rep_c72
Astenosperma_large_rep_c644	Aduranensis_large_rep_c1
Astenosperma_large_rep_c644	Aduranensis_large_rep_c2010	P
Astenosperma_large_c656	Aduranensis_small_rep_c1460	P
Astenosperma_large_rep_c661	Aduranensis_large_rep_c1	P
Astenosperma_large_rep_c661	Aduranensis_large_rep_c1728
Astenosperma_large_rep_c661	Aduranensis_large_rep_c2010	P
Astenosperma_large_c663	Aduranensis_small_rep_c206	P
Astenosperma_large_c716	Aduranensis_small_rep_c4914
Astenosperma_large_rep_c763	Aduranensis_large_rep_c1	P
Astenosperma_large_rep_c763	Aduranensis_large_rep_c1728
Astenosperma_large_rep_c763	Aduranensis_large_rep_c2010	P
Astenosperma_large_rep_c784	Aduranensis_large_rep_c1
Astenosperma_large_rep_c784	Aduranensis_large_rep_c2010	P
Astenosperma_large_rep_c791	Aduranensis_large_rep_c1	P
Astenosperma_large_rep_c791	Aduranensis_large_rep_c1728
Astenosperma_large_rep_c791	Aduranensis_large_rep_c2010	P
Astenosperma_large_rep_c821	Aduranensis_large_rep_c1
Astenosperma_large_rep_c821	Aduranensis_large_rep_c2010	P
Astenosperma_large_rep_c835	Aduranensis_large_rep_c1728
Astenosperma_large_rep_c835	Aduranensis_large_rep_c1	P
Astenosperma_large_rep_c835	Aduranensis_large_rep_c2010	P
Astenosperma_large_rep_c849	Aduranensis_large_rep_c1
Astenosperma_large_rep_c849	Aduranensis_large_rep_c2010	P
Astenosperma_large_rep_c861	Aduranensis_large_rep_c1	P
Astenosperma_large_rep_c861	Aduranensis_large_rep_c2010	P
Astenosperma_large_rep_c879	Aduranensis_large_rep_c1
Astenosperma_large_rep_c879	Aduranensis_large_rep_c2010	P
Astenosperma_large_rep_c963	Aduranensis_large_rep_c1
Astenosperma_large_rep_c963	Aduranensis_large_rep_c2010	P
Astenosperma_large_rep_c988	Aduranensis_large_rep_c1	P
Astenosperma_large_rep_c1001	Aduranensis_large_rep_c1
Astenosperma_large_rep_c1001	Aduranensis_large_rep_c2010	P
Astenosperma_large_rep_c1020	Aduranensis_large_rep_c1
Astenosperma_large_rep_c1022	Aduranensis_large_rep_c1
Astenosperma_large_rep_c1022	Aduranensis_large_rep_c2010	P
Astenosperma_large_rep_c1048	Aduranensis_large_rep_c1
Astenosperma_large_rep_c1048	Aduranensis_large_rep_c2010	P
Astenosperma_large_rep_c1083	Aduranensis_large_rep_c1
Astenosperma_large_rep_c1083	Aduranensis_large_rep_c2010	P
Astenosperma_large_rep_c1130	Aduranensis_large_rep_c1
Astenosperma_large_rep_c1130	Aduranensis_large_rep_c2010	P
Astenosperma_large_rep_c1151	Aduranensis_large_rep_c1	P
Astenosperma_large_rep_c1151	Aduranensis_large_rep_c1728	P
Astenosperma_large_c1161	Aduranensis_large_rep_c1	P
Astenosperma_large_rep_c1171	Aduranensis_large_rep_c1
Astenosperma_large_rep_c1171	Aduranensis_large_rep_c2010	P
Astenosperma_large_rep_c1176	Aduranensis_large_rep_c1
Astenosperma_large_rep_c1176	Aduranensis_large_rep_c2010	P
Astenosperma_large_rep_c1277	Aduranensis_large_rep_c2010	P
Astenosperma_large_rep_c1294	Aduranensis_large_rep_c1
Astenosperma_large_rep_c1294	Aduranensis_large_rep_c2010	P
Astenosperma_large_rep_c1295	Aduranensis_large_rep_c2010	P
Astenosperma_large_rep_c1323	Aduranensis_large_rep_c1728	P
Astenosperma_large_rep_c1323	Aduranensis_large_rep_c2010	P
Astenosperma_large_rep_c1360	Aduranensis_large_rep_c1	P
Astenosperma_large_rep_c1360	Aduranensis_large_rep_c2010	P
Astenosperma_large_rep_c1380	Aduranensis_large_rep_c1	P
Astenosperma_large_rep_c1419	Aduranensis_large_rep_c1	P
Astenosperma_large_rep_c1419	Aduranensis_large_rep_c2010	P
Astenosperma_large_rep_c1428	Aduranensis_large_rep_c2010	P
Astenosperma_large_rep_c1430	Aduranensis_large_rep_c1
Astenosperma_large_rep_c1430	Aduranensis_large_rep_c2010	P
Astenosperma_large_rep_c1436	Aduranensis_large_rep_c1728	P
Astenosperma_large_rep_c1436	Aduranensis_large_rep_c2010	P
Astenosperma_large_rep_c1442	Aduranensis_large_rep_c1
Astenosperma_large_rep_c1449	Aduranensis_large_rep_c1	P
Astenosperma_large_rep_c1449	Aduranensis_large_rep_c2010	P
Astenosperma_large_rep_c1472	Aduranensis_large_rep_c1
Astenosperma_large_rep_c1472	Aduranensis_large_rep_c2010	P
Astenosperma_large_c1516	Aduranensis_large_rep_c1
Astenosperma_large_c1516	Aduranensis_large_rep_c2010	P
Astenosperma_large_rep_c1526	Aduranensis_large_rep_c1728
Astenosperma_large_rep_c1526	Aduranensis_large_rep_c1	P
Astenosperma_large_rep_c1526	Aduranensis_large_rep_c2010	P
Astenosperma_large_rep_c1546	Aduranensis_large_rep_c1
Astenosperma_large_rep_c1546	Aduranensis_large_rep_c2010	P
Astenosperma_large_c1561	Aduranensis_large_rep_c1	P
Astenosperma_large_c1561	Aduranensis_large_rep_c2010	P
Astenosperma_large_rep_c1578	Aduranensis_large_rep_c2010	P
Astenosperma_large_rep_c1588	Aduranensis_large_rep_c1
Astenosperma_large_rep_c1588	Aduranensis_large_rep_c2010	P
Astenosperma_large_c1606	Aduranensis_large_rep_c1
Astenosperma_large_rep_c1615	Aduranensis_large_rep_c1	P
Astenosperma_large_rep_c1615	Aduranensis_large_rep_c2010	P
Astenosperma_large_rep_c1621	Aduranensis_large_rep_c1	P
Astenosperma_large_rep_c1629	Aduranensis_large_rep_c1	P
Astenosperma_large_rep_c1629	Aduranensis_large_rep_c1728
Astenosperma_large_rep_c1635	Aduranensis_large_rep_c1	P
Astenosperma_large_rep_c1635	Aduranensis_large_rep_c2010	P
Astenosperma_large_c1636	Aduranensis_large_rep_c1
Astenosperma_large_c1636	Aduranensis_large_rep_c2010	P
Astenosperma_large_rep_c1645	Aduranensis_large_rep_c2010	P
Astenosperma_large_rep_c1649	Aduranensis_large_rep_c2010	P
Astenosperma_large_rep_c1660	Aduranensis_large_rep_c1
Astenosperma_large_rep_c1660	Aduranensis_large_rep_c2010	P
Astenosperma_large_rep_c1662	Aduranensis_large_rep_c1728
Astenosperma_large_rep_c1662	Aduranensis_large_rep_c1	P
Astenosperma_large_rep_c1662	Aduranensis_large_rep_c2010	P
Astenosperma_large_rep_c1683	Aduranensis_large_rep_c1
Astenosperma_large_rep_c1687	Aduranensis_large_rep_c1
Astenosperma_large_rep_c1687	Aduranensis_large_rep_c2010	P
Astenosperma_large_rep_c1701	Aduranensis_large_rep_c1	P
Astenosperma_large_rep_c1701	Aduranensis_large_rep_c2010	P
Astenosperma_large_rep_c1707	Aduranensis_large_rep_c1
Astenosperma_large_rep_c1707	Aduranensis_large_rep_c2010	P
Astenosperma_large_rep_c1712	Aduranensis_large_rep_c1728	P
Astenosperma_large_rep_c1712	Aduranensis_large_rep_c1	P
Astenosperma_large_rep_c1712	Aduranensis_large_rep_c2010	P
Astenosperma_large_rep_c1720	Aduranensis_large_rep_c1	P
Astenosperma_large_rep_c1720	Aduranensis_large_rep_c2010	P
Astenosperma_large_rep_c1722	Aduranensis_large_rep_c2010	P
Astenosperma_large_rep_c1726	Aduranensis_large_rep_c1728	P
Astenosperma_large_rep_c1726	Aduranensis_large_rep_c2010	P
Astenosperma_large_rep_c1727	Aduranensis_large_rep_c1	P
Astenosperma_large_rep_c1727	Aduranensis_large_rep_c2010	P
Astenosperma_large_rep_c1730	Aduranensis_large_rep_c1
Astenosperma_large_rep_c1730	Aduranensis_large_rep_c2010	P
Astenosperma_large_rep_c1739	Aduranensis_large_rep_c1	P
Astenosperma_large_rep_c1747	Aduranensis_large_rep_c1
Astenosperma_large_rep_c1747	Aduranensis_large_rep_c2010	P
Astenosperma_large_rep_c1755	Aduranensis_large_rep_c1728	P
Astenosperma_large_rep_c1755	Aduranensis_large_rep_c1	P
Astenosperma_large_rep_c1773	Aduranensis_large_rep_c1	P
Astenosperma_large_rep_c1782	Aduranensis_large_rep_c1	P
Astenosperma_large_rep_c1782	Aduranensis_large_rep_c2010	P
Astenosperma_large_rep_c1786	Aduranensis_large_rep_c1
Astenosperma_large_rep_c1786	Aduranensis_large_rep_c2010	P
Astenosperma_large_rep_c1791	Aduranensis_large_rep_c2010	P
Astenosperma_large_rep_c1793	Aduranensis_large_rep_c2010	P
Astenosperma_large_rep_c1795	Aduranensis_large_rep_c1	P
Astenosperma_large_rep_c1795	Aduranensis_large_rep_c1728
Astenosperma_large_rep_c1795	Aduranensis_large_rep_c2010	P
Astenosperma_large_c1798	Aduranensis_large_rep_c1
Astenosperma_large_c1798	Aduranensis_large_rep_c2010	P
Astenosperma_large_rep_c1799	Aduranensis_large_rep_c1	P
Astenosperma_large_rep_c1799	Aduranensis_large_rep_c2010	P
Astenosperma_large_rep_c1801	Aduranensis_large_rep_c1
Astenosperma_large_rep_c1801	Aduranensis_large_rep_c2010	P
Astenosperma_large_rep_c1802	Aduranensis_large_rep_c1
Astenosperma_large_rep_c1802	Aduranensis_large_rep_c2010	P
Astenosperma_large_rep_c1804	Aduranensis_large_rep_c1	P
Astenosperma_large_rep_c1804	Aduranensis_large_rep_c2010	P
Astenosperma_large_rep_c1844	Aduranensis_large_rep_c1
Astenosperma_large_rep_c1844	Aduranensis_large_rep_c2010	P
Astenosperma_large_rep_c1845	Aduranensis_large_rep_c1
Astenosperma_large_rep_c1862	Aduranensis_large_rep_c2010	P
Astenosperma_large_rep_c1863	Aduranensis_large_rep_c1
Astenosperma_large_rep_c1863	Aduranensis_large_rep_c2010	P
Astenosperma_large_rep_c1866	Aduranensis_large_rep_c1
Astenosperma_large_rep_c1866	Aduranensis_large_rep_c2010	P
Astenosperma_large_rep_c1929	Aduranensis_large_rep_c1
Astenosperma_large_rep_c1929	Aduranensis_large_rep_c2010	P
Astenosperma_large_rep_c1932	Aduranensis_large_rep_c1
Astenosperma_large_rep_c1932	Aduranensis_large_rep_c2010	P
Astenosperma_large_rep_c1934	Aduranensis_large_rep_c1
Astenosperma_large_rep_c1934	Aduranensis_large_rep_c2010	P
Astenosperma_large_rep_c1935	Aduranensis_large_rep_c1728
Astenosperma_large_rep_c1935	Aduranensis_large_rep_c1	P
Astenosperma_large_rep_c1935	Aduranensis_large_rep_c2010	P
Astenosperma_large_rep_c2000	Aduranensis_large_rep_c1	P
Astenosperma_large_rep_c2000	Aduranensis_large_rep_c2010	P
Astenosperma_large_rep_c2001	Aduranensis_large_rep_c1	P
Astenosperma_large_rep_c2030	Aduranensis_large_rep_c1728	P
Astenosperma_large_rep_c2030	Aduranensis_large_rep_c2010	P
Astenosperma_large_rep_c2032	Aduranensis_large_rep_c1
Astenosperma_large_rep_c2033	Aduranensis_large_rep_c1728	P
Astenosperma_large_rep_c2033	Aduranensis_large_rep_c2010	P

## Sheet: Plan3
referece_seq	locus
Aduranensis_large_rep_c1	Astenosperma_large_rep_c1
Aduranensis_large_rep_c1	Astenosperma_large_rep_c1111	P
Aduranensis_large_rep_c17	Astenosperma_large_rep_c1741	P
Aduranensis_large_rep_c23	Astenosperma_large_rep_c248
Aduranensis_large_rep_c33	Astenosperma_large_c459
Aduranensis_large_rep_c35	Astenosperma_large_rep_c37
Aduranensis_large_rep_c44	Astenosperma_large_rep_c79
Aduranensis_large_rep_c44	Astenosperma_large_rep_c79
Aduranensis_large_rep_c77	Astenosperma_small_rep_c4883	P
Aduranensis_large_rep_c77	Astenosperma_large_rep_c69
Aduranensis_large_rep_c77	Astenosperma_small_rep_c3622	P
Aduranensis_large_rep_c101	Astenosperma_small_c1993
Aduranensis_large_rep_c123	Astenosperma_small_rep_c2036	P
Aduranensis_large_rep_c126	Astenosperma_small_rep_c680
Aduranensis_large_rep_c138	Astenosperma_large_rep_c85
Aduranensis_large_rep_c138	Astenosperma_large_rep_c85
Aduranensis_large_rep_c151	Astenosperma_large_rep_c245
Aduranensis_large_rep_c156	Astenosperma_small_c1494
Aduranensis_large_rep_c160	Astenosperma_small_c2289	P
Aduranensis_large_rep_c165	Astenosperma_small_rep_c142	P
Aduranensis_large_rep_c172	Astenosperma_small_rep_c541
Aduranensis_large_rep_c173	Astenosperma_large_c422	P
Aduranensis_large_rep_c178	Astenosperma_large_rep_c1
Aduranensis_large_rep_c178	Astenosperma_large_rep_c1111	P
Aduranensis_large_rep_c196	Astenosperma_small_rep_c1375	P
Aduranensis_large_rep_c200	Astenosperma_small_rep_c286
Aduranensis_large_rep_c208	Astenosperma_small_rep_c501
Aduranensis_large_rep_c245	Astenosperma_small_c2946
Aduranensis_large_rep_c250	Astenosperma_large_rep_c512
Aduranensis_large_rep_c282	Astenosperma_small_c1115
Aduranensis_large_rep_c297	Astenosperma_large_rep_c116	P
Aduranensis_large_rep_c297	Astenosperma_small_c3876	P
Aduranensis_large_rep_c302	Astenosperma_small_rep_c750	P
Aduranensis_large_rep_c307	Astenosperma_large_rep_c100	P
Aduranensis_large_rep_c307	Astenosperma_large_rep_c100	P
Aduranensis_large_rep_c319	Astenosperma_small_rep_c502	P
Aduranensis_large_rep_c319	Astenosperma_small_c3330	P
Aduranensis_large_rep_c320	Astenosperma_large_c290
Aduranensis_large_rep_c359	Astenosperma_small_rep_c413
Aduranensis_large_rep_c384	Astenosperma_small_c3411
Aduranensis_large_rep_c406	Astenosperma_small_rep_c1327	P
Aduranensis_large_rep_c411	Astenosperma_small_c1544	P
Aduranensis_large_rep_c425	Astenosperma_small_rep_c592	P
Aduranensis_large_rep_c431	Astenosperma_large_rep_c107
Aduranensis_large_rep_c433	Astenosperma_large_c467
Aduranensis_large_rep_c438	Astenosperma_small_rep_c1227	P
Aduranensis_large_rep_c448	Astenosperma_small_rep_c340
Aduranensis_large_rep_c449	Astenosperma_large_rep_c139	P
Aduranensis_large_rep_c461	Astenosperma_small_rep_c2357	P
Aduranensis_large_rep_c468	Astenosperma_small_c2669	P
Aduranensis_large_rep_c488	Astenosperma_small_rep_c492
Aduranensis_large_c497	Astenosperma_small_rep_c246
Aduranensis_large_rep_c513	Astenosperma_large_c380	P
Aduranensis_large_c539	Astenosperma_large_c1310
Aduranensis_large_c551	Astenosperma_small_rep_c30
Aduranensis_large_c567	Astenosperma_small_rep_c163
Aduranensis_large_c596	Astenosperma_large_c398
Aduranensis_large_rep_c616	Astenosperma_large_rep_c706	P
Aduranensis_large_c630	Astenosperma_small_c1455	P
Aduranensis_large_rep_c631	Astenosperma_small_c774
Aduranensis_large_rep_c632	Astenosperma_large_c680	P
Aduranensis_large_rep_c663	Astenosperma_small_rep_c445	P
Aduranensis_large_c668	Astenosperma_small_rep_c354	P
Aduranensis_large_c698	Astenosperma_small_c3399	P
Aduranensis_large_c698	Astenosperma_small_rep_c235	P
Aduranensis_large_c752	Astenosperma_small_rep_c170	P
Aduranensis_large_c756	Astenosperma_small_c1627	P
Aduranensis_large_rep_c768	Astenosperma_small_rep_c5039	P
Aduranensis_large_rep_c768	Astenosperma_small_rep_c5039	P
Aduranensis_large_c782	Astenosperma_small_rep_c484
Aduranensis_large_c782	Astenosperma_small_rep_c5398	P
Aduranensis_large_rep_c809	Astenosperma_small_rep_c927
Aduranensis_large_c851	Astenosperma_small_c3134	P
Aduranensis_large_rep_c960	Astenosperma_small_rep_c1029
Aduranensis_large_c968	Astenosperma_large_c495
Aduranensis_large_rep_c1020	Astenosperma_large_rep_c1
Aduranensis_large_c1090	Astenosperma_small_c2384	P
Aduranensis_large_c1107	Astenosperma_small_rep_c815
Aduranensis_large_rep_c1128	Astenosperma_large_rep_c512
Aduranensis_large_c1156	Astenosperma_large_rep_c576
Aduranensis_large_c1156	Astenosperma_small_rep_c901	P
Aduranensis_large_rep_c1166	Astenosperma_large_rep_c248
Aduranensis_large_c1227	Astenosperma_small_c5906	P
Aduranensis_large_c1299	Astenosperma_large_rep_c509
Aduranensis_large_c1314	Astenosperma_large_c718	P
Aduranensis_large_c1329	Astenosperma_small_c1613	P
Aduranensis_large_c1330	Astenosperma_small_rep_c1286	P
Aduranensis_large_c1426	Astenosperma_small_rep_c3766	P
Aduranensis_large_rep_c1728	Astenosperma_large_rep_c1035	P
Aduranensis_large_rep_c1728	Astenosperma_large_rep_c1111	P
Aduranensis_large_c1865	Astenosperma_small_c2967
Aduranensis_large_rep_c2010	Astenosperma_large_rep_c1111	P
Aduranensis_small_rep_c18	Astenosperma_small_rep_c109
Aduranensis_small_rep_c21	Astenosperma_small_rep_c508	P
Aduranensis_small_rep_c28	Astenosperma_small_rep_c200
Aduranensis_small_rep_c37	Astenosperma_large_rep_c97	P
Aduranensis_small_rep_c38	Astenosperma_large_rep_c319	P
Aduranensis_small_rep_c41	Astenosperma_small_rep_c109
Aduranensis_small_rep_c62	Astenosperma_small_c1613	P
Aduranensis_small_rep_c69	Astenosperma_small_rep_c173	P
Aduranensis_small_rep_c72	Astenosperma_large_rep_c582
Aduranensis_small_rep_c87	Astenosperma_small_rep_c474
Aduranensis_small_rep_c114	Astenosperma_small_c2655
Aduranensis_small_rep_c136	Astenosperma_small_rep_c492
Aduranensis_small_rep_c147	Astenosperma_small_c1067	P
Aduranensis_small_rep_c147	Astenosperma_large_c738	P
Aduranensis_small_rep_c172	Astenosperma_large_rep_c158
Aduranensis_small_rep_c187	Astenosperma_small_rep_c2043
Aduranensis_small_rep_c200	Astenosperma_large_rep_c293	P
Aduranensis_small_rep_c201	Astenosperma_large_c331
Aduranensis_small_rep_c206	Astenosperma_large_c663	P
Aduranensis_small_rep_c212	Astenosperma_small_rep_c439	P
Aduranensis_small_rep_c212	Astenosperma_small_rep_c20	P
Aduranensis_small_rep_c213	Astenosperma_small_rep_c149	P
Aduranensis_small_rep_c213	Astenosperma_small_rep_c149	P
Aduranensis_small_rep_c324	Astenosperma_small_c1476	P
Aduranensis_small_rep_c383	Astenosperma_small_rep_c368
Aduranensis_small_rep_c448	Astenosperma_large_rep_c50	P
Aduranensis_small_rep_c518	Astenosperma_small_rep_c1694	P
Aduranensis_small_rep_c518	Astenosperma_small_rep_c1694	P
Aduranensis_small_rep_c556	Astenosperma_small_c2451	P
Aduranensis_small_rep_c579	Astenosperma_small_c1700
Aduranensis_small_rep_c596	Astenosperma_small_c1195
Aduranensis_small_rep_c597	Astenosperma_large_c547
Aduranensis_small_rep_c622	Astenosperma_large_c1310
Aduranensis_small_rep_c701	Astenosperma_small_rep_c208
Aduranensis_small_rep_c709	Astenosperma_small_c2826	P
Aduranensis_small_rep_c711	Astenosperma_small_rep_c732
Aduranensis_small_rep_c754	Astenosperma_small_c1085
Aduranensis_small_rep_c756	Astenosperma_small_c1636	P
Aduranensis_small_rep_c1021	Astenosperma_small_c2513	P
Aduranensis_small_rep_c1037	Astenosperma_small_rep_c217	P
Aduranensis_small_rep_c1045	Astenosperma_small_rep_c1153
Aduranensis_small_rep_c1072	Astenosperma_small_c4636
Aduranensis_small_rep_c1088	Astenosperma_small_c3912	P
Aduranensis_small_rep_c1100	Astenosperma_small_rep_c589
Aduranensis_small_rep_c1141	Astenosperma_small_rep_c1599	P
Aduranensis_small_rep_c1145	Astenosperma_small_rep_c647
Aduranensis_small_rep_c1145	Astenosperma_small_rep_c6119	P
Aduranensis_small_rep_c1147	Astenosperma_small_c4493	P
Aduranensis_small_rep_c1186	Astenosperma_small_rep_c965	P
Aduranensis_small_rep_c1319	Astenosperma_small_c2648	P
Aduranensis_small_c1355	Astenosperma_small_rep_c1675	P
Aduranensis_small_rep_c1358	Astenosperma_small_c1467	P
Aduranensis_small_rep_c1575	Astenosperma_small_c3867
Aduranensis_small_rep_c1609	Astenosperma_small_rep_c1910
Aduranensis_small_rep_c1609	Astenosperma_small_rep_c1910	P
Aduranensis_small_rep_c1658	Astenosperma_small_rep_c5894	P
Aduranensis_small_rep_c1658	Astenosperma_small_rep_c5
Aduranensis_small_rep_c1675	Astenosperma_small_rep_c682
Aduranensis_small_c1707	Astenosperma_small_c2456
Aduranensis_small_rep_c1730	Astenosperma_small_rep_c1788	P
Aduranensis_small_rep_c1758	Astenosperma_small_c1498
Aduranensis_small_rep_c1778	Astenosperma_small_rep_c541
Aduranensis_small_rep_c1865	Astenosperma_small_c2893
Aduranensis_small_rep_c1988	Astenosperma_small_rep_c932	P
Aduranensis_small_c2082	Astenosperma_small_rep_c71
Aduranensis_small_rep_c2097	Astenosperma_small_c3901	P
Aduranensis_small_c2117	Astenosperma_small_rep_c4123	P
Aduranensis_small_c2117	Astenosperma_small_rep_c7016
Aduranensis_small_c2185	Astenosperma_small_rep_c1780
Aduranensis_small_rep_c2364	Astenosperma_small_c6093
Aduranensis_small_c2411	Astenosperma_small_rep_c692
Aduranensis_small_c2593	Astenosperma_small_rep_c1402	P
Aduranensis_small_c2626	Astenosperma_small_rep_c2849
Aduranensis_small_c2749	Astenosperma_small_c1740
Aduranensis_small_c2957	Astenosperma_small_c4350
Aduranensis_small_c3484	Astenosperma_small_c4184
Aduranensis_small_rep_c3526	Astenosperma_small_rep_c453
Aduranensis_small_rep_c3725	Astenosperma_small_rep_c2556
Aduranensis_small_c3773	Astenosperma_small_rep_c790
Aduranensis_small_rep_c4064	Astenosperma_small_rep_c436	P
Aduranensis_small_rep_c4064	Astenosperma_small_rep_c436	P
Aduranensis_small_c4100	Astenosperma_small_c3340
Aduranensis_small_c4130	Astenosperma_small_c5625	P
Aduranensis_small_c4186	Astenosperma_small_rep_c83	P
Aduranensis_small_rep_c4253	Astenosperma_small_rep_c5765
Aduranensis_small_rep_c4441	Astenosperma_small_c2308	P
Aduranensis_small_c4537	Astenosperma_small_rep_c4198	P
Aduranensis_small_rep_c4854	Astenosperma_small_rep_c406	P
Aduranensis_small_c4948	Astenosperma_small_c1964	P
Aduranensis_small_c5153	Astenosperma_small_c869	P
Aduranensis_small_rep_c5190	Astenosperma_small_c2655
Aduranensis_small_rep_c5428	Astenosperma_small_rep_c1793	P
Aduranensis_small_rep_c5573	Astenosperma_small_rep_c2036	P
Aduranensis_small_rep_c5585	Astenosperma_small_c6093	P
Aduranensis_small_rep_c5586	Astenosperma_small_rep_c5024
Aduranensis_small_rep_c5586	Astenosperma_small_rep_c5024	P
Aduranensis_small_c5726	Astenosperma_small_c2890
Aduranensis_small_rep_c6583	Astenosperma_small_c2655	P
Aduranensis_small_c6624	Astenosperma_small_rep_c99	P
Aduranensis_small_c6884	Astenosperma_large_rep_c98	P
Aduranensis_small_c7187	Astenosperma_small_rep_c424
Aduranensis_small_c7269	Astenosperma_small_rep_c3780	P
Aduranensis_small_rep_c7433	Astenosperma_small_c5692	P
Aduranensis_small_c7438	Astenosperma_small_rep_c295	P
Aduranensis_small_c7863	Astenosperma_small_c1015	P
Aduranensis_small_rep_c7989	Astenosperma_small_c2655	P
Aduranensis_small_rep_c8023	Astenosperma_small_rep_c178	P
Aduranensis_small_c8054	Astenosperma_small_c2946	P
Aduranensis_small_rep_c8437	Astenosperma_small_rep_c2043
Aduranensis_small_c8600	Astenosperma_small_c2106	P
Aduranensis_small_rep_c8711	Astenosperma_small_rep_c927
Aduranensis_small_c9366	Astenosperma_small_rep_c4423	P
Aduranensis_small_c9971	Astenosperma_small_c3178
Aduranensis_small_c10272	Astenosperma_small_rep_c4546
Aduranensis_small_c10615	Astenosperma_small_rep_c4526

## Sheet: Plan4
Marker name (short)			referece_seq	locus			referece_seq	locus
Aduranensis_large_c1019	P		Astenosperma_small_rep_c5	Aduranensis_small_rep_c1658			Aduranensis_large_c1090	Astenosperma_small_c2384	P
Aduranensis_large_c1227	P		Astenosperma_small_rep_c20	Aduranensis_small_rep_c212	P		Aduranensis_large_c1156	Astenosperma_small_rep_c901	P
Aduranensis_large_c1314	P		Astenosperma_small_rep_c30	Aduranensis_large_c551			Aduranensis_large_c1227	Astenosperma_small_c5906	P
Aduranensis_large_c1329	P		Astenosperma_small_rep_c53	Aduranensis_small_c8769			Aduranensis_large_c1314	Astenosperma_large_c718	P
Aduranensis_large_c1330	P		Astenosperma_small_rep_c71	Aduranensis_small_c2082	P		Aduranensis_large_c1329	Astenosperma_small_c1613	P
Aduranensis_large_c1419	P		Astenosperma_small_rep_c77	Aduranensis_small_c5883	P		Aduranensis_large_c1330	Astenosperma_small_rep_c1286	P
Aduranensis_large_c1826	P		Astenosperma_small_rep_c99	Aduranensis_small_c6624			Aduranensis_large_c1426	Astenosperma_small_rep_c3766	P
Aduranensis_large_c2053	P		Astenosperma_small_rep_c106	Aduranensis_small_rep_c488			Aduranensis_large_c630	Astenosperma_small_c1455	P
Aduranensis_large_c507	P		Astenosperma_small_rep_c106	Aduranensis_small_rep_c5745			Aduranensis_large_c668	Astenosperma_small_rep_c354	P
Aduranensis_large_c630	P		Astenosperma_small_rep_c125	Aduranensis_large_rep_c382	P		Aduranensis_large_c698	Astenosperma_small_c3399	P
Aduranensis_large_c636	P		Astenosperma_small_rep_c146	Aduranensis_small_rep_c197	P		Aduranensis_large_c698	Astenosperma_small_rep_c235	P
Aduranensis_large_c668	P		Astenosperma_small_rep_c148	Aduranensis_small_rep_c8368	P		Aduranensis_large_c752	Astenosperma_small_rep_c170	P
Aduranensis_large_c698	P		Astenosperma_small_rep_c149	Aduranensis_small_rep_c213	P		Aduranensis_large_c756	Astenosperma_small_c1627	P
Aduranensis_large_c752	P		Astenosperma_small_rep_c163	Aduranensis_large_c567			Aduranensis_large_c782	Astenosperma_small_rep_c5398	P
Aduranensis_large_c756	P		Astenosperma_small_rep_c170	Aduranensis_large_c752	P		Aduranensis_large_c851	Astenosperma_small_c3134	P
Aduranensis_large_c851	P		Astenosperma_small_rep_c200	Aduranensis_small_rep_c9775	P		Aduranensis_large_rep_c1	Astenosperma_large_rep_c1111	P
Aduranensis_large_c862	P		Astenosperma_small_rep_c200	Aduranensis_large_c1826	P		Aduranensis_large_rep_c123	Astenosperma_small_rep_c2036	P
Aduranensis_large_rep_c1	P		Astenosperma_small_rep_c200	Aduranensis_small_rep_c28			Aduranensis_large_rep_c160	Astenosperma_small_c2289	P
Aduranensis_large_rep_c123	P		Astenosperma_small_rep_c200	Aduranensis_large_rep_c298			Aduranensis_large_rep_c165	Astenosperma_small_rep_c142	P
Aduranensis_large_rep_c1244	P		Astenosperma_small_rep_c224	Aduranensis_small_c2339	P		Aduranensis_large_rep_c17	Astenosperma_large_rep_c1741	P
Aduranensis_large_rep_c126	P		Astenosperma_small_rep_c246	Aduranensis_large_c497			Aduranensis_large_rep_c1728	Astenosperma_large_rep_c1035	P
Aduranensis_large_rep_c156	P		Astenosperma_small_rep_c261	Aduranensis_small_rep_c5586			Aduranensis_large_rep_c1728	Astenosperma_large_rep_c1111	P
Aduranensis_large_rep_c160	P		Astenosperma_small_rep_c286	Aduranensis_large_rep_c200			Aduranensis_large_rep_c173	Astenosperma_large_c422	P
Aduranensis_large_rep_c165	P		Astenosperma_small_rep_c318	Aduranensis_large_rep_c809	P		Aduranensis_large_rep_c178	Astenosperma_large_rep_c1111	P
Aduranensis_large_rep_c1728	P		Astenosperma_small_rep_c340	Aduranensis_large_rep_c448			Aduranensis_large_rep_c196	Astenosperma_small_rep_c1375	P
Aduranensis_large_rep_c173	P		Astenosperma_small_rep_c348	Aduranensis_large_c862	P		Aduranensis_large_rep_c2010	Astenosperma_large_rep_c1111	P
Aduranensis_large_rep_c1944	P		Astenosperma_small_rep_c355	Aduranensis_small_rep_c907	P		Aduranensis_large_rep_c297	Astenosperma_large_rep_c116	P
Aduranensis_large_rep_c196	P		Astenosperma_small_rep_c372	Aduranensis_small_rep_c574	P		Aduranensis_large_rep_c297	Astenosperma_small_c3876	P
Aduranensis_large_rep_c196	P		Astenosperma_small_rep_c400	Aduranensis_large_rep_c243	P		Aduranensis_large_rep_c302	Astenosperma_small_rep_c750	P
Aduranensis_large_rep_c2010	P		Astenosperma_small_rep_c400	Aduranensis_small_rep_c4605	P		Aduranensis_large_rep_c307	Astenosperma_large_rep_c100	P
Aduranensis_large_rep_c221	P		Astenosperma_small_rep_c406	Aduranensis_small_rep_c4854	P		Aduranensis_large_rep_c307	Astenosperma_large_rep_c100	P
Aduranensis_large_rep_c243	P		Astenosperma_small_rep_c407	Aduranensis_large_c1178			Aduranensis_large_rep_c319	Astenosperma_small_rep_c502	P
Aduranensis_large_rep_c282	P		Astenosperma_small_rep_c424	Aduranensis_small_rep_c5907			Aduranensis_large_rep_c319	Astenosperma_small_c3330	P
Aduranensis_large_rep_c297	P		Astenosperma_small_rep_c439	Aduranensis_small_rep_c212			Aduranensis_large_rep_c406	Astenosperma_small_rep_c1327	P
Aduranensis_large_rep_c302	P		Astenosperma_small_rep_c448	Aduranensis_small_rep_c494			Aduranensis_large_rep_c411	Astenosperma_small_c1544	P
Aduranensis_large_rep_c307	P		Astenosperma_small_rep_c472	Aduranensis_small_c3645	P		Aduranensis_large_rep_c425	Astenosperma_small_rep_c592	P
Aduranensis_large_rep_c307	P		Astenosperma_small_rep_c474	Aduranensis_small_rep_c87	P		Aduranensis_large_rep_c438	Astenosperma_small_rep_c1227	P
Aduranensis_large_rep_c312	P		Astenosperma_small_rep_c484	Aduranensis_large_c782			Aduranensis_large_rep_c449	Astenosperma_large_rep_c139	P
Aduranensis_large_rep_c317	P		Astenosperma_small_rep_c490	Aduranensis_large_rep_c715	P		Aduranensis_large_rep_c461	Astenosperma_small_rep_c2357	P
Aduranensis_large_rep_c319	P		Astenosperma_small_rep_c492	Aduranensis_large_rep_c488			Aduranensis_large_rep_c468	Astenosperma_small_c2669	P
Aduranensis_large_rep_c319	P		Astenosperma_small_rep_c515	Aduranensis_large_rep_c174			Aduranensis_large_rep_c513	Astenosperma_large_c380	P
Aduranensis_large_rep_c35	P		Astenosperma_small_rep_c525	Aduranensis_small_rep_c197	P		Aduranensis_large_rep_c616	Astenosperma_large_rep_c706	P
Aduranensis_large_rep_c382	P		Astenosperma_small_rep_c534	Aduranensis_small_c4131	P		Aduranensis_large_rep_c632	Astenosperma_large_c680	P
Aduranensis_large_rep_c406	P		Astenosperma_small_rep_c537	Aduranensis_large_rep_c312	P		Aduranensis_large_rep_c663	Astenosperma_small_rep_c445	P
Aduranensis_large_rep_c406	P		Astenosperma_small_rep_c586	Aduranensis_large_rep_c1	P		Aduranensis_large_rep_c768	Astenosperma_small_rep_c5039	P
Aduranensis_large_rep_c411	P		Astenosperma_small_rep_c586	Aduranensis_large_rep_c1728			Aduranensis_large_rep_c768	Astenosperma_small_rep_c5039	P
Aduranensis_large_rep_c425	P		Astenosperma_small_rep_c586	Aduranensis_large_rep_c2010	P		Aduranensis_large_rep_c77	Astenosperma_small_rep_c4883	P
Aduranensis_large_rep_c438	P		Astenosperma_small_rep_c589	Aduranensis_small_rep_c1100			Aduranensis_large_rep_c77	Astenosperma_small_rep_c3622	P
Aduranensis_large_rep_c449	P		Astenosperma_small_rep_c623	Aduranensis_small_rep_c3713	P		Aduranensis_small_c1355	Astenosperma_small_rep_c1675	P
Aduranensis_large_rep_c461	P		Astenosperma_small_rep_c628	Aduranensis_small_c6354			Aduranensis_small_c2117	Astenosperma_small_rep_c4123	P
Aduranensis_large_rep_c468	P		Astenosperma_small_rep_c635	Aduranensis_small_c3961	P		Aduranensis_small_c2593	Astenosperma_small_rep_c1402	P
Aduranensis_large_rep_c513	P		Astenosperma_small_rep_c647	Aduranensis_small_rep_c1145	P		Aduranensis_small_c4130	Astenosperma_small_c5625	P
Aduranensis_large_rep_c611	P		Astenosperma_small_rep_c675	Aduranensis_small_c2117	P		Aduranensis_small_c4186	Astenosperma_small_rep_c83	P
Aduranensis_large_rep_c611	P		Astenosperma_small_rep_c680	Aduranensis_large_rep_c126	P		Aduranensis_small_c4537	Astenosperma_small_rep_c4198	P
Aduranensis_large_rep_c632	P		Astenosperma_small_rep_c682	Aduranensis_small_rep_c1675			Aduranensis_small_c4948	Astenosperma_small_c1964	P
Aduranensis_large_rep_c663	P		Astenosperma_small_rep_c707	Aduranensis_large_c767			Aduranensis_small_c5153	Astenosperma_small_c869	P
Aduranensis_large_rep_c715	P		Astenosperma_small_rep_c750	Aduranensis_large_rep_c302			Aduranensis_small_c6624	Astenosperma_small_rep_c99	P
Aduranensis_large_rep_c768	P		Astenosperma_small_c774	Aduranensis_large_rep_c631			Aduranensis_small_c6884	Astenosperma_large_rep_c98	P
Aduranensis_large_rep_c77	P		Astenosperma_small_c774	Aduranensis_large_rep_c631			Aduranensis_small_c7269	Astenosperma_small_rep_c3780	P
Aduranensis_large_rep_c787	P		Astenosperma_small_rep_c812	Aduranensis_small_c5883	P		Aduranensis_small_c7438	Astenosperma_small_rep_c295	P
Aduranensis_large_rep_c809	P		Astenosperma_small_rep_c815	Aduranensis_large_c1107			Aduranensis_small_c7863	Astenosperma_small_c1015	P
Aduranensis_small_c10381	P		Astenosperma_small_c869	Aduranensis_small_c5153	P		Aduranensis_small_c8054	Astenosperma_small_c2946	P
Aduranensis_small_c10772	P		Astenosperma_small_rep_c885	Aduranensis_large_rep_c298			Aduranensis_small_c8600	Astenosperma_small_c2106	P
Aduranensis_small_c1355	P		Astenosperma_small_rep_c885	Aduranensis_small_rep_c28			Aduranensis_small_c9366	Astenosperma_small_rep_c4423	P
Aduranensis_small_c2082	P		Astenosperma_small_rep_c927	Aduranensis_large_rep_c809			Aduranensis_small_rep_c1021	Astenosperma_small_c2513	P
Aduranensis_small_c2117	P		Astenosperma_small_rep_c932	Aduranensis_small_rep_c1988	P		Aduranensis_small_rep_c1037	Astenosperma_small_rep_c217	P
Aduranensis_small_c2339	P		Astenosperma_small_rep_c941	Aduranensis_large_rep_c99			Aduranensis_small_rep_c1088	Astenosperma_small_c3912	P
Aduranensis_small_c2593	P		Astenosperma_small_rep_c941	Aduranensis_large_rep_c99	P		Aduranensis_small_rep_c1141	Astenosperma_small_rep_c1599	P
Aduranensis_small_c3645	P		Astenosperma_small_rep_c965	Aduranensis_small_rep_c1186	P		Aduranensis_small_rep_c1145	Astenosperma_small_rep_c6119	P
Aduranensis_small_c3961	P		Astenosperma_small_c1019	Aduranensis_small_c3214			Aduranensis_small_rep_c1147	Astenosperma_small_c4493	P
Aduranensis_small_c4131	P		Astenosperma_small_rep_c1020	Aduranensis_small_rep_c1547	P		Aduranensis_small_rep_c1186	Astenosperma_small_rep_c965	P
Aduranensis_small_c4182	P		Astenosperma_small_c1021	Aduranensis_small_rep_c1057			Aduranensis_small_rep_c1319	Astenosperma_small_c2648	P
Aduranensis_small_c4537	P		Astenosperma_small_rep_c1082	Aduranensis_large_rep_c258			Aduranensis_small_rep_c1358	Astenosperma_small_c1467	P
Aduranensis_small_c4781	P		Astenosperma_small_c1115	Aduranensis_large_rep_c282	P		Aduranensis_small_rep_c147	Astenosperma_small_c1067	P
Aduranensis_small_c4948	P		Astenosperma_small_rep_c1286	Aduranensis_large_c1330	P		Aduranensis_small_rep_c147	Astenosperma_large_c738	P
Aduranensis_small_c5153	P		Astenosperma_small_c1322	Aduranensis_small_c9543			Aduranensis_small_rep_c1609	Astenosperma_small_rep_c1910	P
Aduranensis_small_c5883	P		Astenosperma_small_c1336	Aduranensis_small_c4182	P		Aduranensis_small_rep_c1658	Astenosperma_small_rep_c5894	P
Aduranensis_small_c6351	P		Astenosperma_small_rep_c1371	Aduranensis_large_rep_c317	P		Aduranensis_small_rep_c1730	Astenosperma_small_rep_c1788	P
Aduranensis_small_c6624	P		Astenosperma_small_c1399	Aduranensis_large_c2053	P		Aduranensis_small_rep_c1988	Astenosperma_small_rep_c932	P
Aduranensis_small_c6884	P		Astenosperma_small_rep_c1445	Aduranensis_small_rep_c5560	P		Aduranensis_small_rep_c200	Astenosperma_large_rep_c293	P
Aduranensis_small_c7085	P		Astenosperma_small_rep_c1475	Aduranensis_small_c5883	P		Aduranensis_small_rep_c206	Astenosperma_large_c663	P
Aduranensis_small_c7269	P		Astenosperma_small_c1494	Aduranensis_large_rep_c156	P		Aduranensis_small_rep_c2097	Astenosperma_small_c3901	P
Aduranensis_small_c7438	P		Astenosperma_small_c1498	Aduranensis_small_rep_c1758			Aduranensis_small_rep_c21	Astenosperma_small_rep_c508	P
Aduranensis_small_c7863	P		Astenosperma_small_c1544	Aduranensis_large_rep_c411			Aduranensis_small_rep_c212	Astenosperma_small_rep_c439	P
Aduranensis_small_c8600	P		Astenosperma_small_rep_c1599	Aduranensis_small_rep_c1141			Aduranensis_small_rep_c212	Astenosperma_small_rep_c20	P
Aduranensis_small_c9041	P		Astenosperma_small_rep_c1599	Aduranensis_small_rep_c1141	P		Aduranensis_small_rep_c213	Astenosperma_small_rep_c149	P
Aduranensis_small_c9282	P		Astenosperma_small_c1613	Aduranensis_large_c1329	P		Aduranensis_small_rep_c213	Astenosperma_small_rep_c149	P
Aduranensis_small_c9358	P		Astenosperma_small_rep_c1618	Aduranensis_small_c9358	P		Aduranensis_small_rep_c324	Astenosperma_small_c1476	P
Aduranensis_small_c9366	P		Astenosperma_small_c1636	Aduranensis_small_rep_c756	P		Aduranensis_small_rep_c37	Astenosperma_large_rep_c97	P
Aduranensis_small_c9662	P		Astenosperma_small_rep_c1675	Aduranensis_small_c1355	P		Aduranensis_small_rep_c38	Astenosperma_large_rep_c319	P
Aduranensis_small_rep_c1021	P		Astenosperma_small_rep_c1696	Aduranensis_small_rep_c6086			Aduranensis_small_rep_c4064	Astenosperma_small_rep_c436	P
Aduranensis_small_rep_c1037	P		Astenosperma_small_c1700	Aduranensis_small_rep_c579			Aduranensis_small_rep_c4064	Astenosperma_small_rep_c436	P
Aduranensis_small_rep_c11	P		Astenosperma_small_rep_c1780	Aduranensis_small_c2185			Aduranensis_small_rep_c4441	Astenosperma_small_c2308	P
Aduranensis_small_rep_c1141	P		Astenosperma_small_rep_c1788	Aduranensis_small_rep_c1730			Aduranensis_small_rep_c448	Astenosperma_large_rep_c50	P
Aduranensis_small_rep_c1141	P		Astenosperma_small_rep_c1793	Aduranensis_small_rep_c5428	P		Aduranensis_small_rep_c4854	Astenosperma_small_rep_c406	P
Aduranensis_small_rep_c1145	P		Astenosperma_small_rep_c1910	Aduranensis_small_rep_c1609			Aduranensis_small_rep_c518	Astenosperma_small_rep_c1694	P
Aduranensis_small_rep_c1147	P		Astenosperma_small_rep_c1925	Aduranensis_large_rep_c275			Aduranensis_small_rep_c518	Astenosperma_small_rep_c1694	P
Aduranensis_small_rep_c1147	P		Astenosperma_small_c1964	Aduranensis_small_c4948	P		Aduranensis_small_rep_c5428	Astenosperma_small_rep_c1793	P
Aduranensis_small_rep_c1186	P		Astenosperma_small_rep_c1985	Aduranensis_large_rep_c1244	P		Aduranensis_small_rep_c556	Astenosperma_small_c2451	P
Aduranensis_small_rep_c1289	P		Astenosperma_small_rep_c2052	Aduranensis_large_c1019	P		Aduranensis_small_rep_c5573	Astenosperma_small_rep_c2036	P
Aduranensis_small_rep_c1319	P		Astenosperma_small_c2106	Aduranensis_small_c8600	P		Aduranensis_small_rep_c5585	Astenosperma_small_c6093	P
Aduranensis_small_rep_c1460	P		Astenosperma_small_c2217	Aduranensis_small_rep_c1289	P		Aduranensis_small_rep_c5586	Astenosperma_small_rep_c5024	P
Aduranensis_small_rep_c147	P		Astenosperma_small_c2289	Aduranensis_large_rep_c160	P		Aduranensis_small_rep_c62	Astenosperma_small_c1613	P
Aduranensis_small_rep_c1547	P		Astenosperma_small_c2308	Aduranensis_small_c9662	P		Aduranensis_small_rep_c6583	Astenosperma_small_c2655	P
Aduranensis_small_rep_c1658	P		Astenosperma_small_rep_c2312	Aduranensis_small_c5459			Aduranensis_small_rep_c69	Astenosperma_small_rep_c173	P
Aduranensis_small_rep_c172	P		Astenosperma_small_rep_c2312	Aduranensis_small_c10542			Aduranensis_small_rep_c709	Astenosperma_small_c2826	P
Aduranensis_small_rep_c1730	P		Astenosperma_small_c2452	Aduranensis_small_c5468			Aduranensis_small_rep_c7433	Astenosperma_small_c5692	P
Aduranensis_small_rep_c197	P		Astenosperma_small_rep_c2556	Aduranensis_small_rep_c3725	P		Aduranensis_small_rep_c756	Astenosperma_small_c1636	P
Aduranensis_small_rep_c1988	P		Astenosperma_small_rep_c2605	Aduranensis_small_c5883	P		Aduranensis_small_rep_c7989	Astenosperma_small_c2655	P
Aduranensis_small_rep_c200	P		Astenosperma_small_c2648	Aduranensis_small_rep_c1319	P		Aduranensis_small_rep_c8023	Astenosperma_small_rep_c178	P
Aduranensis_small_rep_c206	P		Astenosperma_small_c2655	Aduranensis_small_rep_c6583	P		Aduranensis_large_c1107	Astenosperma_small_rep_c815
Aduranensis_small_rep_c2097	P		Astenosperma_small_rep_c2676	Aduranensis_small_c6351	P		Aduranensis_large_c1156	Astenosperma_large_rep_c576
Aduranensis_small_rep_c212	P		Astenosperma_small_rep_c2701	Aduranensis_large_c497	P		Aduranensis_large_c1299	Astenosperma_large_rep_c509
Aduranensis_small_rep_c213	P		Astenosperma_small_rep_c2749	Aduranensis_small_rep_c8135	P		Aduranensis_large_c1865	Astenosperma_small_c2967
Aduranensis_small_rep_c2364	P		Astenosperma_small_c2868	Aduranensis_small_c9282	P		Aduranensis_large_c497	Astenosperma_small_rep_c246
Aduranensis_small_rep_c2450	P		Astenosperma_small_c2967	Aduranensis_large_c1865			Aduranensis_large_c539	Astenosperma_large_c1310
Aduranensis_small_rep_c324	P		Astenosperma_small_rep_c3057	Aduranensis_small_rep_c964	P		Aduranensis_large_c551	Astenosperma_small_rep_c30
Aduranensis_small_rep_c37	P		Astenosperma_small_rep_c3099	Aduranensis_small_c5883	P		Aduranensis_large_c567	Astenosperma_small_rep_c163
Aduranensis_small_rep_c3713	P		Astenosperma_small_c3148	Aduranensis_small_rep_c515	P		Aduranensis_large_c596	Astenosperma_large_c398
Aduranensis_small_rep_c3725	P		Astenosperma_small_rep_c3199	Aduranensis_small_c10381	P		Aduranensis_large_c782	Astenosperma_small_rep_c484
Aduranensis_small_rep_c38	P		Astenosperma_small_c3222	Aduranensis_small_c4499			Aduranensis_large_c968	Astenosperma_large_c495
Aduranensis_small_rep_c4064	P		Astenosperma_small_c3399	Aduranensis_large_c698	P		Aduranensis_large_rep_c1	Astenosperma_large_rep_c1
Aduranensis_small_rep_c4441	P		Astenosperma_small_rep_c3482	Aduranensis_small_c6354			Aduranensis_large_rep_c101	Astenosperma_small_c1993
Aduranensis_small_rep_c448	P		Astenosperma_small_c3714	Aduranensis_large_rep_c787	P		Aduranensis_large_rep_c1020	Astenosperma_large_rep_c1
Aduranensis_small_rep_c4605	P		Astenosperma_small_rep_c3716	Aduranensis_small_rep_c1100			Aduranensis_large_rep_c1128	Astenosperma_large_rep_c512
Aduranensis_small_rep_c4854	P		Astenosperma_small_c3929	Aduranensis_large_rep_c611	P		Aduranensis_large_rep_c1166	Astenosperma_large_rep_c248
Aduranensis_small_rep_c515	P		Astenosperma_small_c4021	Aduranensis_large_c1070			Aduranensis_large_rep_c126	Astenosperma_small_rep_c680
Aduranensis_small_rep_c518	P		Astenosperma_small_rep_c4114	Aduranensis_small_c1929			Aduranensis_large_rep_c138	Astenosperma_large_rep_c85
Aduranensis_small_rep_c5428	P		Astenosperma_small_c4184	Aduranensis_small_c3484			Aduranensis_large_rep_c138	Astenosperma_large_rep_c85
Aduranensis_small_rep_c5560	P		Astenosperma_small_rep_c4210	Aduranensis_small_rep_c6788			Aduranensis_large_rep_c151	Astenosperma_large_rep_c245
Aduranensis_small_rep_c5585	P		Astenosperma_small_c4306	Aduranensis_small_c10772	P		Aduranensis_large_rep_c156	Astenosperma_small_c1494
Aduranensis_small_rep_c574	P		Astenosperma_small_c4493	Aduranensis_small_rep_c1147	P		Aduranensis_large_rep_c172	Astenosperma_small_rep_c541
Aduranensis_small_rep_c6583	P		Astenosperma_small_c4633	Aduranensis_small_c5985			Aduranensis_large_rep_c178	Astenosperma_large_rep_c1
Aduranensis_small_rep_c7433	P		Astenosperma_small_rep_c4789	Aduranensis_small_rep_c1658			Aduranensis_large_rep_c200	Astenosperma_small_rep_c286
Aduranensis_small_rep_c756	P		Astenosperma_small_rep_c4916	Aduranensis_small_rep_c6086			Aduranensis_large_rep_c208	Astenosperma_small_rep_c501
Aduranensis_small_rep_c756	P		Astenosperma_small_rep_c5367	Aduranensis_large_c1419	P		Aduranensis_large_rep_c23	Astenosperma_large_rep_c248
Aduranensis_small_rep_c8135	P		Astenosperma_small_c5906	Aduranensis_large_c1227			Aduranensis_large_rep_c245	Astenosperma_small_c2946
Aduranensis_small_rep_c8368	P		Astenosperma_small_rep_c6119	Aduranensis_small_rep_c1145	P		Aduranensis_large_rep_c250	Astenosperma_large_rep_c512
Aduranensis_small_rep_c87	P		Astenosperma_small_c6158	Aduranensis_small_rep_c2364	P		Aduranensis_large_rep_c282	Astenosperma_small_c1115
Aduranensis_small_rep_c907	P		Astenosperma_small_c6707	Aduranensis_small_c9041	P		Aduranensis_large_rep_c320	Astenosperma_large_c290
Aduranensis_small_rep_c964	P		Astenosperma_small_rep_c7011	Aduranensis_large_c551			Aduranensis_large_rep_c33	Astenosperma_large_c459
Aduranensis_small_rep_c964	P		Astenosperma_small_rep_c7041	Aduranensis_small_rep_c197	P		Aduranensis_large_rep_c35	Astenosperma_large_rep_c37
Aduranensis_small_rep_c9775	P		Astenosperma_small_rep_c7067	Aduranensis_small_c2082	P		Aduranensis_large_rep_c359	Astenosperma_small_rep_c413
Astenosperma_large_c656	P		Astenosperma_large_rep_c1	Aduranensis_large_rep_c1			Aduranensis_large_rep_c384	Astenosperma_small_c3411
Astenosperma_large_c663	P		Astenosperma_large_rep_c1	Aduranensis_large_rep_c2010	P		Aduranensis_large_rep_c431	Astenosperma_large_rep_c107
Astenosperma_large_rep_c120	P		Astenosperma_large_rep_c22	Aduranensis_large_rep_c1			Aduranensis_large_rep_c433	Astenosperma_large_c467
Astenosperma_large_rep_c1295	P		Astenosperma_large_rep_c22	Aduranensis_large_rep_c2010	P		Aduranensis_large_rep_c44	Astenosperma_large_rep_c79
Astenosperma_large_rep_c139	P		Astenosperma_large_rep_c31	Aduranensis_large_rep_c13			Aduranensis_large_rep_c44	Astenosperma_large_rep_c79
Astenosperma_large_rep_c158	P		Astenosperma_large_rep_c35	Aduranensis_large_rep_c66			Aduranensis_large_rep_c448	Astenosperma_small_rep_c340
Astenosperma_large_rep_c193	P		Astenosperma_large_rep_c37	Aduranensis_large_rep_c35	P		Aduranensis_large_rep_c488	Astenosperma_small_rep_c492
Astenosperma_large_rep_c228	P		Astenosperma_large_rep_c45	Aduranensis_large_rep_c1			Aduranensis_large_rep_c631	Astenosperma_small_c774
Astenosperma_large_rep_c319	P		Astenosperma_large_rep_c45	Aduranensis_large_rep_c2010	P		Aduranensis_large_rep_c77	Astenosperma_large_rep_c69
Astenosperma_large_rep_c37	P		Astenosperma_large_rep_c50	Aduranensis_small_rep_c448			Aduranensis_large_rep_c809	Astenosperma_small_rep_c927
Astenosperma_large_rep_c486	P		Astenosperma_large_rep_c61	Aduranensis_small_rep_c5			Aduranensis_large_rep_c960	Astenosperma_small_rep_c1029
Astenosperma_large_rep_c70	P		Astenosperma_large_rep_c62	Aduranensis_large_rep_c1			Aduranensis_small_c10272	Astenosperma_small_rep_c4546
Astenosperma_large_rep_c97	P		Astenosperma_large_rep_c62	Aduranensis_large_rep_c2010	P		Aduranensis_small_c10615	Astenosperma_small_rep_c4526
Astenosperma_large_rep_c98	P		Astenosperma_large_rep_c64	Aduranensis_large_rep_c196	P		Aduranensis_small_c1707	Astenosperma_small_c2456
Astenosperma_small_c1115	P		Astenosperma_large_rep_c64	Aduranensis_small_c7085	P		Aduranensis_small_c2082	Astenosperma_small_rep_c71
Astenosperma_small_c1494	P		Astenosperma_large_rep_c69	Aduranensis_large_rep_c77			Aduranensis_small_c2117	Astenosperma_small_rep_c7016
Astenosperma_small_c1613	P		Astenosperma_large_rep_c69	Aduranensis_small_rep_c5560	P		Aduranensis_small_c2185	Astenosperma_small_rep_c1780
Astenosperma_small_c1636	P		Astenosperma_large_rep_c69	Aduranensis_large_rep_c1944	P		Aduranensis_small_c2411	Astenosperma_small_rep_c692
Astenosperma_small_c1636	P		Astenosperma_large_rep_c70	Aduranensis_small_rep_c2450	P		Aduranensis_small_c2626	Astenosperma_small_rep_c2849
Astenosperma_small_c1964	P		Astenosperma_large_rep_c79	Aduranensis_large_rep_c44			Aduranensis_small_c2749	Astenosperma_small_c1740
Astenosperma_small_c2106	P		Astenosperma_large_rep_c79	Aduranensis_large_rep_c44			Aduranensis_small_c2957	Astenosperma_small_c4350
Astenosperma_small_c2217	P		Astenosperma_large_rep_c80	Aduranensis_small_rep_c11	P		Aduranensis_small_c3484	Astenosperma_small_c4184
Astenosperma_small_c2289	P		Astenosperma_large_rep_c85	Aduranensis_large_rep_c138			Aduranensis_small_c3773	Astenosperma_small_rep_c790
Astenosperma_small_c2308	P		Astenosperma_large_rep_c97	Aduranensis_small_rep_c37	P		Aduranensis_small_c4100	Astenosperma_small_c3340
Astenosperma_small_c2648	P		Astenosperma_large_rep_c98	Aduranensis_small_c6884	P		Aduranensis_small_c5726	Astenosperma_small_c2890
Astenosperma_small_c2655	P		Astenosperma_large_rep_c100	Aduranensis_large_rep_c307			Aduranensis_small_c7187	Astenosperma_small_rep_c424
Astenosperma_small_c2868	P		Astenosperma_large_rep_c100	Aduranensis_large_rep_c307			Aduranensis_small_c9971	Astenosperma_small_c3178
Astenosperma_small_c3148	P		Astenosperma_large_rep_c102	Aduranensis_large_rep_c1			Aduranensis_small_rep_c1045	Astenosperma_small_rep_c1153
Astenosperma_small_c3399	P		Astenosperma_large_rep_c102	Aduranensis_large_rep_c2010	P		Aduranensis_small_rep_c1072	Astenosperma_small_c4636
Astenosperma_small_c4493	P		Astenosperma_large_rep_c107	Aduranensis_large_rep_c431			Aduranensis_small_rep_c1100	Astenosperma_small_rep_c589
Astenosperma_small_c869	P		Astenosperma_large_rep_c120	Aduranensis_small_c4781	P		Aduranensis_small_rep_c114	Astenosperma_small_c2655
Astenosperma_small_rep_c1020	P		Astenosperma_large_rep_c139	Aduranensis_large_rep_c449	P		Aduranensis_small_rep_c1145	Astenosperma_small_rep_c647
Astenosperma_small_rep_c1286	P		Astenosperma_large_rep_c147	Aduranensis_large_c833			Aduranensis_small_rep_c136	Astenosperma_small_rep_c492
Astenosperma_small_rep_c148	P		Astenosperma_large_rep_c158	Aduranensis_small_rep_c172	P		Aduranensis_small_rep_c1575	Astenosperma_small_c3867
Astenosperma_small_rep_c148	P		Astenosperma_large_rep_c164	Aduranensis_small_c8705			Aduranensis_small_rep_c1609	Astenosperma_small_rep_c1910
Astenosperma_small_rep_c149	P		Astenosperma_large_rep_c172	Aduranensis_small_c2145			Aduranensis_small_rep_c1658	Astenosperma_small_rep_c5
Astenosperma_small_rep_c149	P		Astenosperma_large_rep_c193	Aduranensis_large_c507	P		Aduranensis_small_rep_c1675	Astenosperma_small_rep_c682
Astenosperma_small_rep_c1618	P		Astenosperma_large_rep_c228	Aduranensis_large_rep_c221	P		Aduranensis_small_rep_c172	Astenosperma_large_rep_c158
Astenosperma_small_rep_c1675	P		Astenosperma_large_rep_c245	Aduranensis_large_rep_c151			Aduranensis_small_rep_c1758	Astenosperma_small_c1498
Astenosperma_small_rep_c170	P		Astenosperma_large_rep_c253	Aduranensis_large_rep_c166			Aduranensis_small_rep_c1778	Astenosperma_small_rep_c541
Astenosperma_small_rep_c1793	P		Astenosperma_large_rep_c260	Aduranensis_small_rep_c448	P		Aduranensis_small_rep_c18	Astenosperma_small_rep_c109
Astenosperma_small_rep_c1985	P		Astenosperma_large_rep_c261	Aduranensis_small_c5161			Aduranensis_small_rep_c1865	Astenosperma_small_c2893
Astenosperma_small_rep_c20	P		Astenosperma_large_c290	Aduranensis_large_rep_c320			Aduranensis_small_rep_c187	Astenosperma_small_rep_c2043
Astenosperma_small_rep_c200	P		Astenosperma_large_c308	Aduranensis_large_c1252			Aduranensis_small_rep_c201	Astenosperma_large_c331
Astenosperma_small_rep_c200	P		Astenosperma_large_rep_c311	Aduranensis_large_rep_c1			Aduranensis_small_rep_c2364	Astenosperma_small_c6093
Astenosperma_small_rep_c2052	P		Astenosperma_large_rep_c311	Aduranensis_large_rep_c2010	P		Aduranensis_small_rep_c28	Astenosperma_small_rep_c200
Astenosperma_small_rep_c2556	P		Astenosperma_large_rep_c319	Aduranensis_small_rep_c38	P		Aduranensis_small_rep_c3526	Astenosperma_small_rep_c453
Astenosperma_small_rep_c2605	P		Astenosperma_large_c331	Aduranensis_small_rep_c201			Aduranensis_small_rep_c3725	Astenosperma_small_rep_c2556
Astenosperma_small_rep_c2676	P		Astenosperma_large_c356	Aduranensis_small_rep_c2179			Aduranensis_small_rep_c383	Astenosperma_small_rep_c368
Astenosperma_small_rep_c318	P		Astenosperma_large_rep_c379	Aduranensis_large_rep_c1			Aduranensis_small_rep_c41	Astenosperma_small_rep_c109
Astenosperma_small_rep_c3199	P		Astenosperma_large_c398	Aduranensis_large_c596			Aduranensis_small_rep_c4253	Astenosperma_small_rep_c5765
Astenosperma_small_rep_c348	P		Astenosperma_large_rep_c403	Aduranensis_large_rep_c1			Aduranensis_small_rep_c5190	Astenosperma_small_c2655
Astenosperma_small_rep_c355	P		Astenosperma_large_rep_c403	Aduranensis_large_rep_c2010	P		Aduranensis_small_rep_c5586	Astenosperma_small_rep_c5024
Astenosperma_small_rep_c372	P		Astenosperma_large_c422	Aduranensis_large_rep_c173			Aduranensis_small_rep_c579	Astenosperma_small_c1700
Astenosperma_small_rep_c400	P		Astenosperma_large_c438	Aduranensis_small_rep_c194			Aduranensis_small_rep_c596	Astenosperma_small_c1195
Astenosperma_small_rep_c406	P		Astenosperma_large_c446	Aduranensis_large_c893			Aduranensis_small_rep_c597	Astenosperma_large_c547
Astenosperma_small_rep_c472	P		Astenosperma_large_c459	Aduranensis_large_rep_c33			Aduranensis_small_rep_c622	Astenosperma_large_c1310
Astenosperma_small_rep_c474	P		Astenosperma_large_rep_c486	Aduranensis_large_rep_c1	P		Aduranensis_small_rep_c701	Astenosperma_small_rep_c208
Astenosperma_small_rep_c534	P		Astenosperma_large_rep_c486	Aduranensis_large_rep_c2010	P		Aduranensis_small_rep_c711	Astenosperma_small_rep_c732
Astenosperma_small_rep_c5367	P		Astenosperma_large_c507	Aduranensis_small_rep_c1459			Aduranensis_small_rep_c72	Astenosperma_large_rep_c582
Astenosperma_small_rep_c537	P		Astenosperma_large_rep_c512	Aduranensis_large_rep_c250			Aduranensis_small_rep_c754	Astenosperma_small_c1085
Astenosperma_small_rep_c6119	P		Astenosperma_large_c524	Aduranensis_large_c636	P		Aduranensis_small_rep_c8437	Astenosperma_small_rep_c2043
Astenosperma_small_rep_c623	P		Astenosperma_large_c528	Aduranensis_large_c853			Aduranensis_small_rep_c87	Astenosperma_small_rep_c474
Astenosperma_small_rep_c635	P		Astenosperma_large_c547	Aduranensis_small_rep_c597			Aduranensis_small_rep_c8711	Astenosperma_small_rep_c927
Astenosperma_small_rep_c647	P		Astenosperma_large_rep_c582	Aduranensis_small_rep_c72
Astenosperma_small_rep_c675	P		Astenosperma_large_rep_c644	Aduranensis_large_rep_c1
Astenosperma_small_rep_c680	P		Astenosperma_large_rep_c644	Aduranensis_large_rep_c2010	P
Astenosperma_small_rep_c71	P		Astenosperma_large_c656	Aduranensis_small_rep_c1460	P
Astenosperma_small_rep_c77	P		Astenosperma_large_rep_c661	Aduranensis_large_rep_c1	P
Astenosperma_small_rep_c932	P		Astenosperma_large_rep_c661	Aduranensis_large_rep_c1728
Astenosperma_small_rep_c965	P		Astenosperma_large_rep_c661	Aduranensis_large_rep_c2010	P
Aduranensis_large_c1004			Astenosperma_large_c663	Aduranensis_small_rep_c206	P
Aduranensis_large_c1007			Astenosperma_large_c716	Aduranensis_small_rep_c4914
Aduranensis_large_c1023			Astenosperma_large_rep_c763	Aduranensis_large_rep_c1	P
Aduranensis_large_c1030			Astenosperma_large_rep_c763	Aduranensis_large_rep_c1728
Aduranensis_large_c1032			Astenosperma_large_rep_c763	Aduranensis_large_rep_c2010	P
Aduranensis_large_c1054			Astenosperma_large_rep_c784	Aduranensis_large_rep_c1
Aduranensis_large_c1062			Astenosperma_large_rep_c784	Aduranensis_large_rep_c2010	P
Aduranensis_large_c1067			Astenosperma_large_rep_c791	Aduranensis_large_rep_c1	P
Aduranensis_large_c1070			Astenosperma_large_rep_c791	Aduranensis_large_rep_c1728
Aduranensis_large_c1079			Astenosperma_large_rep_c791	Aduranensis_large_rep_c2010	P
Aduranensis_large_c1095			Astenosperma_large_rep_c821	Aduranensis_large_rep_c1
Aduranensis_large_c1098			Astenosperma_large_rep_c821	Aduranensis_large_rep_c2010	P
Aduranensis_large_c1103			Astenosperma_large_rep_c835	Aduranensis_large_rep_c1728
Aduranensis_large_c1104			Astenosperma_large_rep_c835	Aduranensis_large_rep_c1	P
Aduranensis_large_c1107			Astenosperma_large_rep_c835	Aduranensis_large_rep_c2010	P
Aduranensis_large_c1107			Astenosperma_large_rep_c849	Aduranensis_large_rep_c1
Aduranensis_large_c1122			Astenosperma_large_rep_c849	Aduranensis_large_rep_c2010	P
Aduranensis_large_c1137			Astenosperma_large_rep_c861	Aduranensis_large_rep_c1	P
Aduranensis_large_c1147			Astenosperma_large_rep_c861	Aduranensis_large_rep_c2010	P
Aduranensis_large_c1156			Astenosperma_large_rep_c879	Aduranensis_large_rep_c1
Aduranensis_large_c1159			Astenosperma_large_rep_c879	Aduranensis_large_rep_c2010	P
Aduranensis_large_c1167			Astenosperma_large_rep_c963	Aduranensis_large_rep_c1
Aduranensis_large_c1170			Astenosperma_large_rep_c963	Aduranensis_large_rep_c2010	P
Aduranensis_large_c1170			Astenosperma_large_rep_c988	Aduranensis_large_rep_c1	P
Aduranensis_large_c1178			Astenosperma_large_rep_c1001	Aduranensis_large_rep_c1
Aduranensis_large_c1193			Astenosperma_large_rep_c1001	Aduranensis_large_rep_c2010	P
Aduranensis_large_c1198			Astenosperma_large_rep_c1020	Aduranensis_large_rep_c1
Aduranensis_large_c1202			Astenosperma_large_rep_c1022	Aduranensis_large_rep_c1
Aduranensis_large_c1205			Astenosperma_large_rep_c1022	Aduranensis_large_rep_c2010	P
Aduranensis_large_c1210			Astenosperma_large_rep_c1048	Aduranensis_large_rep_c1
Aduranensis_large_c1222			Astenosperma_large_rep_c1048	Aduranensis_large_rep_c2010	P
Aduranensis_large_c1225			Astenosperma_large_rep_c1083	Aduranensis_large_rep_c1
Aduranensis_large_c1226			Astenosperma_large_rep_c1083	Aduranensis_large_rep_c2010	P
Aduranensis_large_c1242			Astenosperma_large_rep_c1130	Aduranensis_large_rep_c1
Aduranensis_large_c1243			Astenosperma_large_rep_c1130	Aduranensis_large_rep_c2010	P
Aduranensis_large_c1252			Astenosperma_large_rep_c1151	Aduranensis_large_rep_c1	P
Aduranensis_large_c1263			Astenosperma_large_rep_c1151	Aduranensis_large_rep_c1728	P
Aduranensis_large_c1270			Astenosperma_large_c1161	Aduranensis_large_rep_c1	P
Aduranensis_large_c1277			Astenosperma_large_rep_c1171	Aduranensis_large_rep_c1
Aduranensis_large_c1299			Astenosperma_large_rep_c1171	Aduranensis_large_rep_c2010	P
Aduranensis_large_c1303			Astenosperma_large_rep_c1176	Aduranensis_large_rep_c1
Aduranensis_large_c1324			Astenosperma_large_rep_c1176	Aduranensis_large_rep_c2010	P
Aduranensis_large_c1327			Astenosperma_large_rep_c1277	Aduranensis_large_rep_c2010	P
Aduranensis_large_c1333			Astenosperma_large_rep_c1294	Aduranensis_large_rep_c1
Aduranensis_large_c1336			Astenosperma_large_rep_c1294	Aduranensis_large_rep_c2010	P
Aduranensis_large_c1337			Astenosperma_large_rep_c1295	Aduranensis_large_rep_c2010	P
Aduranensis_large_c1339			Astenosperma_large_rep_c1323	Aduranensis_large_rep_c1728	P
Aduranensis_large_c1349			Astenosperma_large_rep_c1323	Aduranensis_large_rep_c2010	P
Aduranensis_large_c1364			Astenosperma_large_rep_c1360	Aduranensis_large_rep_c1	P
Aduranensis_large_c1364			Astenosperma_large_rep_c1360	Aduranensis_large_rep_c2010	P
Aduranensis_large_c1371			Astenosperma_large_rep_c1380	Aduranensis_large_rep_c1	P
Aduranensis_large_c1377			Astenosperma_large_rep_c1419	Aduranensis_large_rep_c1	P
Aduranensis_large_c1384			Astenosperma_large_rep_c1419	Aduranensis_large_rep_c2010	P
Aduranensis_large_c1398			Astenosperma_large_rep_c1428	Aduranensis_large_rep_c2010	P
Aduranensis_large_c1409			Astenosperma_large_rep_c1430	Aduranensis_large_rep_c1
Aduranensis_large_c1424			Astenosperma_large_rep_c1430	Aduranensis_large_rep_c2010	P
Aduranensis_large_c1428			Astenosperma_large_rep_c1436	Aduranensis_large_rep_c1728	P
Aduranensis_large_c1439			Astenosperma_large_rep_c1436	Aduranensis_large_rep_c2010	P
Aduranensis_large_c1454			Astenosperma_large_rep_c1442	Aduranensis_large_rep_c1
Aduranensis_large_c1475			Astenosperma_large_rep_c1449	Aduranensis_large_rep_c1	P
Aduranensis_large_c1480			Astenosperma_large_rep_c1449	Aduranensis_large_rep_c2010	P
Aduranensis_large_c1480			Astenosperma_large_rep_c1472	Aduranensis_large_rep_c1
Aduranensis_large_c1483			Astenosperma_large_rep_c1472	Aduranensis_large_rep_c2010	P
Aduranensis_large_c1485			Astenosperma_large_c1516	Aduranensis_large_rep_c1
Aduranensis_large_c1493			Astenosperma_large_c1516	Aduranensis_large_rep_c2010	P
Aduranensis_large_c1503			Astenosperma_large_rep_c1526	Aduranensis_large_rep_c1728
Aduranensis_large_c1503			Astenosperma_large_rep_c1526	Aduranensis_large_rep_c1	P
Aduranensis_large_c1516			Astenosperma_large_rep_c1526	Aduranensis_large_rep_c2010	P
Aduranensis_large_c1519			Astenosperma_large_rep_c1546	Aduranensis_large_rep_c1
Aduranensis_large_c1556			Astenosperma_large_rep_c1546	Aduranensis_large_rep_c2010	P
Aduranensis_large_c1563			Astenosperma_large_c1561	Aduranensis_large_rep_c1	P
Aduranensis_large_c1571			Astenosperma_large_c1561	Aduranensis_large_rep_c2010	P
Aduranensis_large_c1581			Astenosperma_large_rep_c1578	Aduranensis_large_rep_c2010	P
Aduranensis_large_c1595			Astenosperma_large_rep_c1588	Aduranensis_large_rep_c1
Aduranensis_large_c1597			Astenosperma_large_rep_c1588	Aduranensis_large_rep_c2010	P
Aduranensis_large_c1601			Astenosperma_large_c1606	Aduranensis_large_rep_c1
Aduranensis_large_c1606			Astenosperma_large_rep_c1615	Aduranensis_large_rep_c1	P
Aduranensis_large_c1670			Astenosperma_large_rep_c1615	Aduranensis_large_rep_c2010	P
Aduranensis_large_c1671			Astenosperma_large_rep_c1621	Aduranensis_large_rep_c1	P
Aduranensis_large_c1678			Astenosperma_large_rep_c1629	Aduranensis_large_rep_c1	P
Aduranensis_large_c1697			Astenosperma_large_rep_c1629	Aduranensis_large_rep_c1728
Aduranensis_large_c1726			Astenosperma_large_rep_c1635	Aduranensis_large_rep_c1	P
Aduranensis_large_c1731			Astenosperma_large_rep_c1635	Aduranensis_large_rep_c2010	P
Aduranensis_large_c1734			Astenosperma_large_c1636	Aduranensis_large_rep_c1
Aduranensis_large_c1773			Astenosperma_large_c1636	Aduranensis_large_rep_c2010	P
Aduranensis_large_c1776			Astenosperma_large_rep_c1645	Aduranensis_large_rep_c2010	P
Aduranensis_large_c1779			Astenosperma_large_rep_c1649	Aduranensis_large_rep_c2010	P
Aduranensis_large_c1779			Astenosperma_large_rep_c1660	Aduranensis_large_rep_c1
Aduranensis_large_c1784			Astenosperma_large_rep_c1660	Aduranensis_large_rep_c2010	P
Aduranensis_large_c1797			Astenosperma_large_rep_c1662	Aduranensis_large_rep_c1728
Aduranensis_large_c1804			Astenosperma_large_rep_c1662	Aduranensis_large_rep_c1	P
Aduranensis_large_c1835			Astenosperma_large_rep_c1662	Aduranensis_large_rep_c2010	P
Aduranensis_large_c1842			Astenosperma_large_rep_c1683	Aduranensis_large_rep_c1
Aduranensis_large_c1843			Astenosperma_large_rep_c1687	Aduranensis_large_rep_c1
Aduranensis_large_c1862			Astenosperma_large_rep_c1687	Aduranensis_large_rep_c2010	P
Aduranensis_large_c1865			Astenosperma_large_rep_c1701	Aduranensis_large_rep_c1	P
Aduranensis_large_c1877			Astenosperma_large_rep_c1701	Aduranensis_large_rep_c2010	P
Aduranensis_large_c1880			Astenosperma_large_rep_c1707	Aduranensis_large_rep_c1
Aduranensis_large_c1884			Astenosperma_large_rep_c1707	Aduranensis_large_rep_c2010	P
Aduranensis_large_c1924			Astenosperma_large_rep_c1712	Aduranensis_large_rep_c1728	P
Aduranensis_large_c1933			Astenosperma_large_rep_c1712	Aduranensis_large_rep_c1	P
Aduranensis_large_c1964			Astenosperma_large_rep_c1712	Aduranensis_large_rep_c2010	P
Aduranensis_large_c2006			Astenosperma_large_rep_c1720	Aduranensis_large_rep_c1	P
Aduranensis_large_c2019			Astenosperma_large_rep_c1720	Aduranensis_large_rep_c2010	P
Aduranensis_large_c2060			Astenosperma_large_rep_c1722	Aduranensis_large_rep_c2010	P
Aduranensis_large_c457			Astenosperma_large_rep_c1726	Aduranensis_large_rep_c1728	P
Aduranensis_large_c473			Astenosperma_large_rep_c1726	Aduranensis_large_rep_c2010	P
Aduranensis_large_c481			Astenosperma_large_rep_c1727	Aduranensis_large_rep_c1	P
Aduranensis_large_c496			Astenosperma_large_rep_c1727	Aduranensis_large_rep_c2010	P
Aduranensis_large_c497			Astenosperma_large_rep_c1730	Aduranensis_large_rep_c1
Aduranensis_large_c533			Astenosperma_large_rep_c1730	Aduranensis_large_rep_c2010	P
Aduranensis_large_c539			Astenosperma_large_rep_c1739	Aduranensis_large_rep_c1	P
Aduranensis_large_c546			Astenosperma_large_rep_c1747	Aduranensis_large_rep_c1
Aduranensis_large_c547			Astenosperma_large_rep_c1747	Aduranensis_large_rep_c2010	P
Aduranensis_large_c549			Astenosperma_large_rep_c1755	Aduranensis_large_rep_c1728	P
Aduranensis_large_c551			Astenosperma_large_rep_c1755	Aduranensis_large_rep_c1	P
Aduranensis_large_c567			Astenosperma_large_rep_c1773	Aduranensis_large_rep_c1	P
Aduranensis_large_c576			Astenosperma_large_rep_c1782	Aduranensis_large_rep_c1	P
Aduranensis_large_c594			Astenosperma_large_rep_c1782	Aduranensis_large_rep_c2010	P
Aduranensis_large_c596			Astenosperma_large_rep_c1786	Aduranensis_large_rep_c1
Aduranensis_large_c602			Astenosperma_large_rep_c1786	Aduranensis_large_rep_c2010	P
Aduranensis_large_c617			Astenosperma_large_rep_c1791	Aduranensis_large_rep_c2010	P
Aduranensis_large_c628			Astenosperma_large_rep_c1793	Aduranensis_large_rep_c2010	P
Aduranensis_large_c642			Astenosperma_large_rep_c1795	Aduranensis_large_rep_c1	P
Aduranensis_large_c642			Astenosperma_large_rep_c1795	Aduranensis_large_rep_c1728
Aduranensis_large_c648			Astenosperma_large_rep_c1795	Aduranensis_large_rep_c2010	P
Aduranensis_large_c661			Astenosperma_large_c1798	Aduranensis_large_rep_c1
Aduranensis_large_c661			Astenosperma_large_c1798	Aduranensis_large_rep_c2010	P
Aduranensis_large_c665			Astenosperma_large_rep_c1799	Aduranensis_large_rep_c1	P
Aduranensis_large_c666			Astenosperma_large_rep_c1799	Aduranensis_large_rep_c2010	P
Aduranensis_large_c673			Astenosperma_large_rep_c1801	Aduranensis_large_rep_c1
Aduranensis_large_c674			Astenosperma_large_rep_c1801	Aduranensis_large_rep_c2010	P
Aduranensis_large_c680			Astenosperma_large_rep_c1802	Aduranensis_large_rep_c1
Aduranensis_large_c701			Astenosperma_large_rep_c1802	Aduranensis_large_rep_c2010	P
Aduranensis_large_c704			Astenosperma_large_rep_c1804	Aduranensis_large_rep_c1	P
Aduranensis_large_c711			Astenosperma_large_rep_c1804	Aduranensis_large_rep_c2010	P
Aduranensis_large_c719			Astenosperma_large_rep_c1844	Aduranensis_large_rep_c1
Aduranensis_large_c722			Astenosperma_large_rep_c1844	Aduranensis_large_rep_c2010	P
Aduranensis_large_c722			Astenosperma_large_rep_c1845	Aduranensis_large_rep_c1
Aduranensis_large_c723			Astenosperma_large_rep_c1862	Aduranensis_large_rep_c2010	P
Aduranensis_large_c735			Astenosperma_large_rep_c1863	Aduranensis_large_rep_c1
Aduranensis_large_c745			Astenosperma_large_rep_c1863	Aduranensis_large_rep_c2010	P
Aduranensis_large_c753			Astenosperma_large_rep_c1866	Aduranensis_large_rep_c1
Aduranensis_large_c764			Astenosperma_large_rep_c1866	Aduranensis_large_rep_c2010	P
Aduranensis_large_c767			Astenosperma_large_rep_c1929	Aduranensis_large_rep_c1
Aduranensis_large_c776			Astenosperma_large_rep_c1929	Aduranensis_large_rep_c2010	P
Aduranensis_large_c778			Astenosperma_large_rep_c1932	Aduranensis_large_rep_c1
Aduranensis_large_c781			Astenosperma_large_rep_c1932	Aduranensis_large_rep_c2010	P
Aduranensis_large_c782			Astenosperma_large_rep_c1934	Aduranensis_large_rep_c1
Aduranensis_large_c815			Astenosperma_large_rep_c1934	Aduranensis_large_rep_c2010	P
Aduranensis_large_c823			Astenosperma_large_rep_c1935	Aduranensis_large_rep_c1728
Aduranensis_large_c833			Astenosperma_large_rep_c1935	Aduranensis_large_rep_c1	P
Aduranensis_large_c843			Astenosperma_large_rep_c1935	Aduranensis_large_rep_c2010	P
Aduranensis_large_c853			Astenosperma_large_rep_c2000	Aduranensis_large_rep_c1	P
Aduranensis_large_c877			Astenosperma_large_rep_c2000	Aduranensis_large_rep_c2010	P
Aduranensis_large_c877			Astenosperma_large_rep_c2001	Aduranensis_large_rep_c1	P
Aduranensis_large_c893			Astenosperma_large_rep_c2030	Aduranensis_large_rep_c1728	P
Aduranensis_large_c912			Astenosperma_large_rep_c2030	Aduranensis_large_rep_c2010	P
Aduranensis_large_c913			Astenosperma_large_rep_c2032	Aduranensis_large_rep_c1
Aduranensis_large_c955			Astenosperma_large_rep_c2033	Aduranensis_large_rep_c1728	P
Aduranensis_large_c959			Astenosperma_large_rep_c2033	Aduranensis_large_rep_c2010	P
Aduranensis_large_c961
Aduranensis_large_c963
Aduranensis_large_c968
Aduranensis_large_c971
Aduranensis_large_c986
Aduranensis_large_c993
Aduranensis_large_c995
Aduranensis_large_rep_c101
Aduranensis_large_rep_c1057
Aduranensis_large_rep_c1057
Aduranensis_large_rep_c1065
Aduranensis_large_rep_c1065
Aduranensis_large_rep_c108
Aduranensis_large_rep_c1080
Aduranensis_large_rep_c109
Aduranensis_large_rep_c1094
Aduranensis_large_rep_c1094
Aduranensis_large_rep_c1094
Aduranensis_large_rep_c11
Aduranensis_large_rep_c110
Aduranensis_large_rep_c1108
Aduranensis_large_rep_c1131
Aduranensis_large_rep_c116
Aduranensis_large_rep_c119
Aduranensis_large_rep_c119
Aduranensis_large_rep_c1203
Aduranensis_large_rep_c1228
Aduranensis_large_rep_c1228
Aduranensis_large_rep_c1236
Aduranensis_large_rep_c1251
Aduranensis_large_rep_c127
Aduranensis_large_rep_c127
Aduranensis_large_rep_c127
Aduranensis_large_rep_c1279
Aduranensis_large_rep_c1280
Aduranensis_large_rep_c129
Aduranensis_large_rep_c13
Aduranensis_large_rep_c130
Aduranensis_large_rep_c1320
Aduranensis_large_rep_c1335
Aduranensis_large_rep_c1367
Aduranensis_large_rep_c1370
Aduranensis_large_rep_c138
Aduranensis_large_rep_c1382
Aduranensis_large_rep_c1396
Aduranensis_large_rep_c1400
Aduranensis_large_rep_c1414
Aduranensis_large_rep_c142
Aduranensis_large_rep_c143
Aduranensis_large_rep_c144
Aduranensis_large_rep_c1446
Aduranensis_large_rep_c145
Aduranensis_large_rep_c1464
Aduranensis_large_rep_c147
Aduranensis_large_rep_c1479
Aduranensis_large_rep_c1482
Aduranensis_large_rep_c1505
Aduranensis_large_rep_c151
Aduranensis_large_rep_c1527
Aduranensis_large_rep_c153
Aduranensis_large_rep_c155
Aduranensis_large_rep_c1554
Aduranensis_large_rep_c1565
Aduranensis_large_rep_c1567
Aduranensis_large_rep_c1587
Aduranensis_large_rep_c1593
Aduranensis_large_rep_c1594
Aduranensis_large_rep_c1599
Aduranensis_large_rep_c1599
Aduranensis_large_rep_c1599
Aduranensis_large_rep_c1599
Aduranensis_large_rep_c1615
Aduranensis_large_rep_c1627
Aduranensis_large_rep_c1631
Aduranensis_large_rep_c1644
Aduranensis_large_rep_c1652
Aduranensis_large_rep_c166
Aduranensis_large_rep_c1673
Aduranensis_large_rep_c1673
Aduranensis_large_rep_c1673
Aduranensis_large_rep_c1674
Aduranensis_large_rep_c1693
Aduranensis_large_rep_c170
Aduranensis_large_rep_c1712
Aduranensis_large_rep_c1715
Aduranensis_large_rep_c172
Aduranensis_large_rep_c1721
Aduranensis_large_rep_c1722
Aduranensis_large_rep_c1730
Aduranensis_large_rep_c174
Aduranensis_large_rep_c1750
Aduranensis_large_rep_c1754
Aduranensis_large_rep_c176
Aduranensis_large_rep_c1764
Aduranensis_large_rep_c1786
Aduranensis_large_rep_c1791
Aduranensis_large_rep_c1805
Aduranensis_large_rep_c184
Aduranensis_large_rep_c1844
Aduranensis_large_rep_c1855
Aduranensis_large_rep_c188
Aduranensis_large_rep_c1887
Aduranensis_large_rep_c1902
Aduranensis_large_rep_c1923
Aduranensis_large_rep_c1923
Aduranensis_large_rep_c1928
Aduranensis_large_rep_c1935
Aduranensis_large_rep_c1935
Aduranensis_large_rep_c1955
Aduranensis_large_rep_c198
Aduranensis_large_rep_c198
Aduranensis_large_rep_c200
Aduranensis_large_rep_c2001
Aduranensis_large_rep_c2001
Aduranensis_large_rep_c2031
Aduranensis_large_rep_c208
Aduranensis_large_rep_c21
Aduranensis_large_rep_c223
Aduranensis_large_rep_c23
Aduranensis_large_rep_c231
Aduranensis_large_rep_c231
Aduranensis_large_rep_c233
Aduranensis_large_rep_c2369
Aduranensis_large_rep_c241
Aduranensis_large_rep_c246
Aduranensis_large_rep_c250
Aduranensis_large_rep_c258
Aduranensis_large_rep_c264
Aduranensis_large_rep_c268
Aduranensis_large_rep_c275
Aduranensis_large_rep_c275
Aduranensis_large_rep_c286
Aduranensis_large_rep_c290
Aduranensis_large_rep_c298
Aduranensis_large_rep_c30
Aduranensis_large_rep_c315
Aduranensis_large_rep_c320
Aduranensis_large_rep_c320
Aduranensis_large_rep_c327
Aduranensis_large_rep_c33
Aduranensis_large_rep_c335
Aduranensis_large_rep_c338
Aduranensis_large_rep_c349
Aduranensis_large_rep_c354
Aduranensis_large_rep_c359
Aduranensis_large_rep_c361
Aduranensis_large_rep_c363
Aduranensis_large_rep_c376
Aduranensis_large_rep_c377
Aduranensis_large_rep_c378
Aduranensis_large_rep_c384
Aduranensis_large_rep_c384
Aduranensis_large_rep_c389
Aduranensis_large_rep_c40
Aduranensis_large_rep_c408
Aduranensis_large_rep_c412
Aduranensis_large_rep_c412
Aduranensis_large_rep_c412
Aduranensis_large_rep_c412
Aduranensis_large_rep_c417
Aduranensis_large_rep_c422
Aduranensis_large_rep_c431
Aduranensis_large_rep_c433
Aduranensis_large_rep_c434
Aduranensis_large_rep_c44
Aduranensis_large_rep_c44
Aduranensis_large_rep_c440
Aduranensis_large_rep_c447
Aduranensis_large_rep_c448
Aduranensis_large_rep_c453
Aduranensis_large_rep_c46
Aduranensis_large_rep_c460
Aduranensis_large_rep_c463
Aduranensis_large_rep_c467
Aduranensis_large_rep_c482
Aduranensis_large_rep_c488
Aduranensis_large_rep_c489
Aduranensis_large_rep_c499
Aduranensis_large_rep_c525
Aduranensis_large_rep_c541
Aduranensis_large_rep_c544
Aduranensis_large_rep_c544
Aduranensis_large_rep_c544
Aduranensis_large_rep_c545
Aduranensis_large_rep_c568
Aduranensis_large_rep_c582
Aduranensis_large_rep_c59
Aduranensis_large_rep_c598
Aduranensis_large_rep_c61
Aduranensis_large_rep_c610
Aduranensis_large_rep_c619
Aduranensis_large_rep_c619
Aduranensis_large_rep_c620
Aduranensis_large_rep_c629
Aduranensis_large_rep_c631
Aduranensis_large_rep_c631
Aduranensis_large_rep_c640
Aduranensis_large_rep_c640
Aduranensis_large_rep_c640
Aduranensis_large_rep_c654
Aduranensis_large_rep_c658
Aduranensis_large_rep_c658
Aduranensis_large_rep_c66
Aduranensis_large_rep_c688
Aduranensis_large_rep_c696
Aduranensis_large_rep_c696
Aduranensis_large_rep_c696
Aduranensis_large_rep_c697
Aduranensis_large_rep_c7
Aduranensis_large_rep_c732
Aduranensis_large_rep_c78
Aduranensis_large_rep_c80
Aduranensis_large_rep_c81
Aduranensis_large_rep_c817
Aduranensis_large_rep_c818
Aduranensis_large_rep_c818
Aduranensis_large_rep_c818
Aduranensis_large_rep_c818
Aduranensis_large_rep_c820
Aduranensis_large_rep_c83
Aduranensis_large_rep_c83
Aduranensis_large_rep_c840
Aduranensis_large_rep_c841
Aduranensis_large_rep_c85
Aduranensis_large_rep_c85
Aduranensis_large_rep_c870
Aduranensis_large_rep_c870
Aduranensis_large_rep_c904
Aduranensis_large_rep_c931
Aduranensis_large_rep_c931
Aduranensis_large_rep_c960
Aduranensis_large_rep_c973
Aduranensis_large_rep_c99
Aduranensis_large_rep_c99
Aduranensis_small_c10047
Aduranensis_small_c10083
Aduranensis_small_c10103
Aduranensis_small_c10145
Aduranensis_small_c10164
Aduranensis_small_c10167
Aduranensis_small_c10175
Aduranensis_small_c10208
Aduranensis_small_c10237
Aduranensis_small_c10243
Aduranensis_small_c10243
Aduranensis_small_c10248
Aduranensis_small_c10249
Aduranensis_small_c10272
Aduranensis_small_c10337
Aduranensis_small_c10361
Aduranensis_small_c10362
Aduranensis_small_c10418
Aduranensis_small_c10418
Aduranensis_small_c10440
Aduranensis_small_c10447
Aduranensis_small_c10490
Aduranensis_small_c10533
Aduranensis_small_c10539
Aduranensis_small_c10542
Aduranensis_small_c10570
Aduranensis_small_c10572
Aduranensis_small_c10575
Aduranensis_small_c10615
Aduranensis_small_c10650
Aduranensis_small_c10668
Aduranensis_small_c10677
Aduranensis_small_c10677
Aduranensis_small_c10688
Aduranensis_small_c10706
Aduranensis_small_c10716
Aduranensis_small_c10824
Aduranensis_small_c10960
Aduranensis_small_c10976
Aduranensis_small_c10979
Aduranensis_small_c11048
Aduranensis_small_c11051
Aduranensis_small_c11081
Aduranensis_small_c11247
Aduranensis_small_c11255
Aduranensis_small_c11259
Aduranensis_small_c1251
Aduranensis_small_c1255
Aduranensis_small_c1420
Aduranensis_small_c1442
Aduranensis_small_c1451
Aduranensis_small_c1493
Aduranensis_small_c1640
Aduranensis_small_c1665
Aduranensis_small_c1696
Aduranensis_small_c1707
Aduranensis_small_c1707
Aduranensis_small_c1720
Aduranensis_small_c1746
Aduranensis_small_c1766
Aduranensis_small_c1799
Aduranensis_small_c1808
Aduranensis_small_c1818
Aduranensis_small_c1900
Aduranensis_small_c1908
Aduranensis_small_c1908
Aduranensis_small_c1929
Aduranensis_small_c1934
Aduranensis_small_c1946
Aduranensis_small_c1955
Aduranensis_small_c1972
Aduranensis_small_c1989
Aduranensis_small_c1992
Aduranensis_small_c2000
Aduranensis_small_c2027
Aduranensis_small_c2042
Aduranensis_small_c2047
Aduranensis_small_c2065
Aduranensis_small_c2065
Aduranensis_small_c2100
Aduranensis_small_c2108
Aduranensis_small_c2142
Aduranensis_small_c2143
Aduranensis_small_c2145
Aduranensis_small_c2151
Aduranensis_small_c2156
Aduranensis_small_c2171
Aduranensis_small_c2172
Aduranensis_small_c2177
Aduranensis_small_c2185
Aduranensis_small_c2190
Aduranensis_small_c2212
Aduranensis_small_c2222
Aduranensis_small_c2225
Aduranensis_small_c2234
Aduranensis_small_c2237
Aduranensis_small_c2259
Aduranensis_small_c2275
Aduranensis_small_c2315
Aduranensis_small_c2316
Aduranensis_small_c2453
Aduranensis_small_c2477
Aduranensis_small_c2484
Aduranensis_small_c2485
Aduranensis_small_c2487
Aduranensis_small_c2489
Aduranensis_small_c2492
Aduranensis_small_c2493
Aduranensis_small_c2529
Aduranensis_small_c2533
Aduranensis_small_c2568
Aduranensis_small_c2570
Aduranensis_small_c2585
Aduranensis_small_c2595
Aduranensis_small_c2596
Aduranensis_small_c2598
Aduranensis_small_c2609
Aduranensis_small_c2612
Aduranensis_small_c2614
Aduranensis_small_c2616
Aduranensis_small_c2626
Aduranensis_small_c2686
Aduranensis_small_c2700
Aduranensis_small_c2702
Aduranensis_small_c2704
Aduranensis_small_c2746
Aduranensis_small_c2749
Aduranensis_small_c2754
Aduranensis_small_c2780
Aduranensis_small_c2825
Aduranensis_small_c2860
Aduranensis_small_c2875
Aduranensis_small_c2897
Aduranensis_small_c2914
Aduranensis_small_c2915
Aduranensis_small_c2918
Aduranensis_small_c2919
Aduranensis_small_c2926
Aduranensis_small_c2986
Aduranensis_small_c2991
Aduranensis_small_c2996
Aduranensis_small_c3014
Aduranensis_small_c3069
Aduranensis_small_c3072
Aduranensis_small_c3074
Aduranensis_small_c3074
Aduranensis_small_c3089
Aduranensis_small_c3128
Aduranensis_small_c3132
Aduranensis_small_c3198
Aduranensis_small_c3214
Aduranensis_small_c3232
Aduranensis_small_c3251
Aduranensis_small_c3324
Aduranensis_small_c3341
Aduranensis_small_c3362
Aduranensis_small_c3370
Aduranensis_small_c3377
Aduranensis_small_c3389
Aduranensis_small_c3399
Aduranensis_small_c3415
Aduranensis_small_c3444
Aduranensis_small_c3459
Aduranensis_small_c3460
Aduranensis_small_c3484
Aduranensis_small_c3507
Aduranensis_small_c3544
Aduranensis_small_c3545
Aduranensis_small_c3628
Aduranensis_small_c3652
Aduranensis_small_c3655
Aduranensis_small_c3667
Aduranensis_small_c3714
Aduranensis_small_c3722
Aduranensis_small_c3743
Aduranensis_small_c3748
Aduranensis_small_c3756
Aduranensis_small_c3760
Aduranensis_small_c3772
Aduranensis_small_c3808
Aduranensis_small_c3813
Aduranensis_small_c3847
Aduranensis_small_c3848
Aduranensis_small_c3850
Aduranensis_small_c3868
Aduranensis_small_c3870
Aduranensis_small_c3872
Aduranensis_small_c3876
Aduranensis_small_c3890
Aduranensis_small_c3900
Aduranensis_small_c3941
Aduranensis_small_c3941
Aduranensis_small_c3942
Aduranensis_small_c3944
Aduranensis_small_c3947
Aduranensis_small_c3948
Aduranensis_small_c3963
Aduranensis_small_c3999
Aduranensis_small_c4010
Aduranensis_small_c4022
Aduranensis_small_c4035
Aduranensis_small_c4073
Aduranensis_small_c4087
Aduranensis_small_c4087
Aduranensis_small_c4093
Aduranensis_small_c4100
Aduranensis_small_c4113
Aduranensis_small_c4134
Aduranensis_small_c4139
Aduranensis_small_c4148
Aduranensis_small_c4152
Aduranensis_small_c4155
Aduranensis_small_c4169
Aduranensis_small_c4179
Aduranensis_small_c4184
Aduranensis_small_c4192
Aduranensis_small_c4202
Aduranensis_small_c4205
Aduranensis_small_c4211
Aduranensis_small_c4228
Aduranensis_small_c4228
Aduranensis_small_c4268
Aduranensis_small_c4291
Aduranensis_small_c4296
Aduranensis_small_c4339
Aduranensis_small_c4366
Aduranensis_small_c4370
Aduranensis_small_c4384
Aduranensis_small_c4396
Aduranensis_small_c4401
Aduranensis_small_c4424
Aduranensis_small_c4429
Aduranensis_small_c4442
Aduranensis_small_c4499
Aduranensis_small_c4501
Aduranensis_small_c4510
Aduranensis_small_c4524
Aduranensis_small_c4589
Aduranensis_small_c4589
Aduranensis_small_c4609
Aduranensis_small_c4622
Aduranensis_small_c4648
Aduranensis_small_c4650
Aduranensis_small_c4683
Aduranensis_small_c4723
Aduranensis_small_c4726
Aduranensis_small_c4737
Aduranensis_small_c4745
Aduranensis_small_c4774
Aduranensis_small_c4823
Aduranensis_small_c4834
Aduranensis_small_c4835
Aduranensis_small_c4848
Aduranensis_small_c4870
Aduranensis_small_c4895
Aduranensis_small_c4904
Aduranensis_small_c4915
Aduranensis_small_c4927
Aduranensis_small_c4975
Aduranensis_small_c4979
Aduranensis_small_c5028
Aduranensis_small_c5063
Aduranensis_small_c5067
Aduranensis_small_c5100
Aduranensis_small_c5123
Aduranensis_small_c5141
Aduranensis_small_c5161
Aduranensis_small_c5193
Aduranensis_small_c5203
Aduranensis_small_c5244
Aduranensis_small_c5251
Aduranensis_small_c5300
Aduranensis_small_c5315
Aduranensis_small_c5325
Aduranensis_small_c5327
Aduranensis_small_c5336
Aduranensis_small_c5345
Aduranensis_small_c5352
Aduranensis_small_c5356
Aduranensis_small_c5367
Aduranensis_small_c5382
Aduranensis_small_c5388
Aduranensis_small_c5401
Aduranensis_small_c5420
Aduranensis_small_c5459
Aduranensis_small_c5468
Aduranensis_small_c5488
Aduranensis_small_c5496
Aduranensis_small_c5500
Aduranensis_small_c5542
Aduranensis_small_c5558
Aduranensis_small_c5564
Aduranensis_small_c5569
Aduranensis_small_c5627
Aduranensis_small_c5632
Aduranensis_small_c5661
Aduranensis_small_c5677
Aduranensis_small_c5679
Aduranensis_small_c5689
Aduranensis_small_c5689
Aduranensis_small_c5693
Aduranensis_small_c5716
Aduranensis_small_c5728
Aduranensis_small_c5751
Aduranensis_small_c5785
Aduranensis_small_c5789
Aduranensis_small_c5792
Aduranensis_small_c5796
Aduranensis_small_c5801
Aduranensis_small_c5839
Aduranensis_small_c5882
Aduranensis_small_c5932
Aduranensis_small_c5948
Aduranensis_small_c5985
Aduranensis_small_c6029
Aduranensis_small_c6047
Aduranensis_small_c6051
Aduranensis_small_c6081
Aduranensis_small_c6090
Aduranensis_small_c6133
Aduranensis_small_c6134
Aduranensis_small_c6136
Aduranensis_small_c6137
Aduranensis_small_c6140
Aduranensis_small_c6149
Aduranensis_small_c6156
Aduranensis_small_c6169
Aduranensis_small_c6180
Aduranensis_small_c6203
Aduranensis_small_c6210
Aduranensis_small_c6246
Aduranensis_small_c6252
Aduranensis_small_c6253
Aduranensis_small_c6255
Aduranensis_small_c6289
Aduranensis_small_c6311
Aduranensis_small_c6332
Aduranensis_small_c6354
Aduranensis_small_c6360
Aduranensis_small_c6362
Aduranensis_small_c6363
Aduranensis_small_c6392
Aduranensis_small_c6405
Aduranensis_small_c6407
Aduranensis_small_c6418
Aduranensis_small_c6510
Aduranensis_small_c6528
Aduranensis_small_c6537
Aduranensis_small_c6538
Aduranensis_small_c6540
Aduranensis_small_c6547
Aduranensis_small_c6548
Aduranensis_small_c6560
Aduranensis_small_c6563
Aduranensis_small_c6593
Aduranensis_small_c6611
Aduranensis_small_c6824
Aduranensis_small_c6859
Aduranensis_small_c6909
Aduranensis_small_c6990
Aduranensis_small_c7019
Aduranensis_small_c7027
Aduranensis_small_c7028
Aduranensis_small_c7047
Aduranensis_small_c7055
Aduranensis_small_c7067
Aduranensis_small_c7084
Aduranensis_small_c7089
Aduranensis_small_c7093
Aduranensis_small_c7094
Aduranensis_small_c7121
Aduranensis_small_c7128
Aduranensis_small_c7188
Aduranensis_small_c7228
Aduranensis_small_c7248
Aduranensis_small_c7248
Aduranensis_small_c7256
Aduranensis_small_c7281
Aduranensis_small_c7299
Aduranensis_small_c7327
Aduranensis_small_c7340
Aduranensis_small_c7348
Aduranensis_small_c7380
Aduranensis_small_c7396
Aduranensis_small_c7420
Aduranensis_small_c7422
Aduranensis_small_c7439
Aduranensis_small_c7500
Aduranensis_small_c7506
Aduranensis_small_c7530
Aduranensis_small_c7545
Aduranensis_small_c7550
Aduranensis_small_c7600
Aduranensis_small_c7604
Aduranensis_small_c7619
Aduranensis_small_c7630
Aduranensis_small_c7636
Aduranensis_small_c7639
Aduranensis_small_c7646
Aduranensis_small_c7662
Aduranensis_small_c7664
Aduranensis_small_c7675
Aduranensis_small_c7693
Aduranensis_small_c7700
Aduranensis_small_c7729
Aduranensis_small_c7760
Aduranensis_small_c7794
Aduranensis_small_c7828
Aduranensis_small_c7839
Aduranensis_small_c7900
Aduranensis_small_c7901
Aduranensis_small_c7911
Aduranensis_small_c7912
Aduranensis_small_c7963
Aduranensis_small_c8001
Aduranensis_small_c8009
Aduranensis_small_c8034
Aduranensis_small_c8056
Aduranensis_small_c8071
Aduranensis_small_c8083
Aduranensis_small_c8097
Aduranensis_small_c8102
Aduranensis_small_c8162
Aduranensis_small_c8181
Aduranensis_small_c8183
Aduranensis_small_c8185
Aduranensis_small_c8193
Aduranensis_small_c8215
Aduranensis_small_c8238
Aduranensis_small_c8260
Aduranensis_small_c8266
Aduranensis_small_c8299
Aduranensis_small_c8313
Aduranensis_small_c8360
Aduranensis_small_c8363
Aduranensis_small_c8370
Aduranensis_small_c8385
Aduranensis_small_c8420
Aduranensis_small_c8432
Aduranensis_small_c8472
Aduranensis_small_c8484
Aduranensis_small_c8493
Aduranensis_small_c8494
Aduranensis_small_c8545
Aduranensis_small_c8548
Aduranensis_small_c8583
Aduranensis_small_c8588
Aduranensis_small_c8598
Aduranensis_small_c8605
Aduranensis_small_c8626
Aduranensis_small_c8627
Aduranensis_small_c8689
Aduranensis_small_c8691
Aduranensis_small_c8702
Aduranensis_small_c8705
Aduranensis_small_c8721
Aduranensis_small_c8728
Aduranensis_small_c8728
Aduranensis_small_c8732
Aduranensis_small_c8732
Aduranensis_small_c8744
Aduranensis_small_c8744
Aduranensis_small_c8753
Aduranensis_small_c8763
Aduranensis_small_c8769
Aduranensis_small_c8818
Aduranensis_small_c8858
Aduranensis_small_c8873
Aduranensis_small_c8878
Aduranensis_small_c8886
Aduranensis_small_c8939
Aduranensis_small_c8941
Aduranensis_small_c8941
Aduranensis_small_c8954
Aduranensis_small_c8978
Aduranensis_small_c9053
Aduranensis_small_c9059
Aduranensis_small_c9061
Aduranensis_small_c9079
Aduranensis_small_c9089
Aduranensis_small_c9120
Aduranensis_small_c9150
Aduranensis_small_c9234
Aduranensis_small_c9239
Aduranensis_small_c9285
Aduranensis_small_c9319
Aduranensis_small_c9338
Aduranensis_small_c9342
Aduranensis_small_c9386
Aduranensis_small_c9445
Aduranensis_small_c9448
Aduranensis_small_c9452
Aduranensis_small_c9489
Aduranensis_small_c9535
Aduranensis_small_c9543
Aduranensis_small_c9578
Aduranensis_small_c9623
Aduranensis_small_c9628
Aduranensis_small_c9678
Aduranensis_small_c9714
Aduranensis_small_c9745
Aduranensis_small_c9745
Aduranensis_small_c9747
Aduranensis_small_c9747
Aduranensis_small_c9749
Aduranensis_small_c9750
Aduranensis_small_c9786
Aduranensis_small_c9803
Aduranensis_small_c9803
Aduranensis_small_c9816
Aduranensis_small_c9840
Aduranensis_small_c9847
Aduranensis_small_c9854
Aduranensis_small_c9866
Aduranensis_small_c9890
Aduranensis_small_c9903
Aduranensis_small_c9940
Aduranensis_small_c9946
Aduranensis_small_c9946
Aduranensis_small_c9948
Aduranensis_small_c9971
Aduranensis_small_c9976
Aduranensis_small_c9982
Aduranensis_small_c9997
Aduranensis_small_rep_c1002
Aduranensis_small_rep_c1013
Aduranensis_small_rep_c1016
Aduranensis_small_rep_c10186
Aduranensis_small_rep_c10229
Aduranensis_small_rep_c1025
Aduranensis_small_rep_c10276
Aduranensis_small_rep_c10279
Aduranensis_small_rep_c1038
Aduranensis_small_rep_c10403
Aduranensis_small_rep_c10403
Aduranensis_small_rep_c10429
Aduranensis_small_rep_c1044
Aduranensis_small_rep_c1045
Aduranensis_small_rep_c1045
Aduranensis_small_rep_c10458
Aduranensis_small_rep_c10467
Aduranensis_small_rep_c1048
Aduranensis_small_rep_c1053
Aduranensis_small_rep_c10544
Aduranensis_small_rep_c1057
Aduranensis_small_rep_c10571
Aduranensis_small_rep_c1060
Aduranensis_small_rep_c1062
Aduranensis_small_rep_c1072
Aduranensis_small_rep_c1075
Aduranensis_small_rep_c10751
Aduranensis_small_rep_c10751
Aduranensis_small_rep_c1081
Aduranensis_small_rep_c1091
Aduranensis_small_rep_c1096
Aduranensis_small_rep_c10977
Aduranensis_small_rep_c1099
Aduranensis_small_rep_c1100
Aduranensis_small_rep_c1100
Aduranensis_small_rep_c1100
Aduranensis_small_rep_c1101
Aduranensis_small_rep_c1103
Aduranensis_small_rep_c1115
Aduranensis_small_rep_c1124
Aduranensis_small_rep_c1126
Aduranensis_small_rep_c11289
Aduranensis_small_rep_c114
Aduranensis_small_rep_c1169
Aduranensis_small_rep_c1188
Aduranensis_small_rep_c1195
Aduranensis_small_rep_c1216
Aduranensis_small_rep_c1223
Aduranensis_small_rep_c1228
Aduranensis_small_rep_c1257
Aduranensis_small_rep_c1263
Aduranensis_small_rep_c1264
Aduranensis_small_rep_c1278
Aduranensis_small_rep_c1279
Aduranensis_small_rep_c1279
Aduranensis_small_rep_c128
Aduranensis_small_rep_c1285
Aduranensis_small_rep_c1298
Aduranensis_small_rep_c1333
Aduranensis_small_rep_c1346
Aduranensis_small_rep_c1377
Aduranensis_small_rep_c1387
Aduranensis_small_rep_c1393
Aduranensis_small_rep_c1396
Aduranensis_small_rep_c1417
Aduranensis_small_rep_c1419
Aduranensis_small_rep_c143
Aduranensis_small_rep_c1433
Aduranensis_small_rep_c1457
Aduranensis_small_rep_c1459
Aduranensis_small_rep_c1463
Aduranensis_small_rep_c1475
Aduranensis_small_rep_c1483
Aduranensis_small_rep_c1507
Aduranensis_small_rep_c154
Aduranensis_small_rep_c1541
Aduranensis_small_rep_c1541
Aduranensis_small_rep_c1542
Aduranensis_small_rep_c1553
Aduranensis_small_rep_c156
Aduranensis_small_rep_c1560
Aduranensis_small_rep_c1568
Aduranensis_small_rep_c1575
Aduranensis_small_rep_c1585
Aduranensis_small_rep_c160
Aduranensis_small_rep_c1608
Aduranensis_small_rep_c1609
Aduranensis_small_rep_c1619
Aduranensis_small_rep_c1626
Aduranensis_small_rep_c163
Aduranensis_small_rep_c1635
Aduranensis_small_rep_c1645
Aduranensis_small_rep_c1675
Aduranensis_small_rep_c1675
Aduranensis_small_rep_c1676
Aduranensis_small_rep_c1717
Aduranensis_small_rep_c1724
Aduranensis_small_rep_c1725
Aduranensis_small_rep_c1735
Aduranensis_small_rep_c1739
Aduranensis_small_rep_c1750
Aduranensis_small_rep_c1758
Aduranensis_small_rep_c1763
Aduranensis_small_rep_c1777
Aduranensis_small_rep_c178
Aduranensis_small_rep_c1796
Aduranensis_small_rep_c180
Aduranensis_small_rep_c1813
Aduranensis_small_rep_c1825
Aduranensis_small_rep_c183
Aduranensis_small_rep_c1844
Aduranensis_small_rep_c1845
Aduranensis_small_rep_c1865
Aduranensis_small_rep_c187
Aduranensis_small_rep_c1877
Aduranensis_small_rep_c1903
Aduranensis_small_rep_c1926
Aduranensis_small_rep_c194
Aduranensis_small_rep_c1969
Aduranensis_small_rep_c1975
Aduranensis_small_rep_c1976
Aduranensis_small_rep_c20
Aduranensis_small_rep_c2007
Aduranensis_small_rep_c201
Aduranensis_small_rep_c202
Aduranensis_small_rep_c2038
Aduranensis_small_rep_c204
Aduranensis_small_rep_c204
Aduranensis_small_rep_c2063
Aduranensis_small_rep_c208
Aduranensis_small_rep_c2118
Aduranensis_small_rep_c217
Aduranensis_small_rep_c2179
Aduranensis_small_rep_c2209
Aduranensis_small_rep_c2211
Aduranensis_small_rep_c2247
Aduranensis_small_rep_c2285
Aduranensis_small_rep_c2304
Aduranensis_small_rep_c2304
Aduranensis_small_rep_c2322
Aduranensis_small_rep_c2329
Aduranensis_small_rep_c2335
Aduranensis_small_rep_c235
Aduranensis_small_rep_c2352
Aduranensis_small_rep_c2362
Aduranensis_small_rep_c2366
Aduranensis_small_rep_c2405
Aduranensis_small_rep_c2443
Aduranensis_small_rep_c258
Aduranensis_small_rep_c270
Aduranensis_small_rep_c270
Aduranensis_small_rep_c28
Aduranensis_small_rep_c282
Aduranensis_small_rep_c288
Aduranensis_small_rep_c29
Aduranensis_small_rep_c294
Aduranensis_small_rep_c295
Aduranensis_small_rep_c313
Aduranensis_small_rep_c318
Aduranensis_small_rep_c3186
Aduranensis_small_rep_c3193
Aduranensis_small_rep_c3212
Aduranensis_small_rep_c3265
Aduranensis_small_rep_c3273
Aduranensis_small_rep_c3282
Aduranensis_small_rep_c3325
Aduranensis_small_rep_c3325
Aduranensis_small_rep_c3328
Aduranensis_small_rep_c3425
Aduranensis_small_rep_c3425
Aduranensis_small_rep_c3454
Aduranensis_small_rep_c3461
Aduranensis_small_rep_c3466
Aduranensis_small_rep_c3526
Aduranensis_small_rep_c3533
Aduranensis_small_rep_c359
Aduranensis_small_rep_c361
Aduranensis_small_rep_c3629
Aduranensis_small_rep_c3671
Aduranensis_small_rep_c3673
Aduranensis_small_rep_c3716
Aduranensis_small_rep_c380
Aduranensis_small_rep_c3825
Aduranensis_small_rep_c383
Aduranensis_small_rep_c3844
Aduranensis_small_rep_c3851
Aduranensis_small_rep_c3866
Aduranensis_small_rep_c391
Aduranensis_small_rep_c3976
Aduranensis_small_rep_c4
Aduranensis_small_rep_c4004
Aduranensis_small_rep_c4029
Aduranensis_small_rep_c403
Aduranensis_small_rep_c4049
Aduranensis_small_rep_c4164
Aduranensis_small_rep_c4324
Aduranensis_small_rep_c4381
Aduranensis_small_rep_c4409
Aduranensis_small_rep_c441
Aduranensis_small_rep_c4434
Aduranensis_small_rep_c4436
Aduranensis_small_rep_c4465
Aduranensis_small_rep_c4515
Aduranensis_small_rep_c453
Aduranensis_small_rep_c4557
Aduranensis_small_rep_c4557
Aduranensis_small_rep_c459
Aduranensis_small_rep_c459
Aduranensis_small_rep_c4595
Aduranensis_small_rep_c461
Aduranensis_small_rep_c4632
Aduranensis_small_rep_c4639
Aduranensis_small_rep_c472
Aduranensis_small_rep_c476
Aduranensis_small_rep_c4762
Aduranensis_small_rep_c4789
Aduranensis_small_rep_c480
Aduranensis_small_rep_c488
Aduranensis_small_rep_c4892
Aduranensis_small_rep_c491
Aduranensis_small_rep_c4914
Aduranensis_small_rep_c494
Aduranensis_small_rep_c4945
Aduranensis_small_rep_c497
Aduranensis_small_rep_c5
Aduranensis_small_rep_c505
Aduranensis_small_rep_c506
Aduranensis_small_rep_c5083
Aduranensis_small_rep_c5088
Aduranensis_small_rep_c5115
Aduranensis_small_rep_c5126
Aduranensis_small_rep_c5180
Aduranensis_small_rep_c520
Aduranensis_small_rep_c5274
Aduranensis_small_rep_c5347
Aduranensis_small_rep_c5397
Aduranensis_small_rep_c5404
Aduranensis_small_rep_c541
Aduranensis_small_rep_c5448
Aduranensis_small_rep_c547
Aduranensis_small_rep_c550
Aduranensis_small_rep_c555
Aduranensis_small_rep_c5586
Aduranensis_small_rep_c5586
Aduranensis_small_rep_c559
Aduranensis_small_rep_c563
Aduranensis_small_rep_c5637
Aduranensis_small_rep_c5682
Aduranensis_small_rep_c5695
Aduranensis_small_rep_c5695
Aduranensis_small_rep_c5745
Aduranensis_small_rep_c579
Aduranensis_small_rep_c5798
Aduranensis_small_rep_c582
Aduranensis_small_rep_c588
Aduranensis_small_rep_c5907
Aduranensis_small_rep_c5928
Aduranensis_small_rep_c597
Aduranensis_small_rep_c598
Aduranensis_small_rep_c6
Aduranensis_small_rep_c6009
Aduranensis_small_rep_c6011
Aduranensis_small_rep_c6037
Aduranensis_small_rep_c607
Aduranensis_small_rep_c6086
Aduranensis_small_rep_c6087
Aduranensis_small_rep_c6100
Aduranensis_small_rep_c6123
Aduranensis_small_rep_c6150
Aduranensis_small_rep_c616
Aduranensis_small_rep_c616
Aduranensis_small_rep_c6174
Aduranensis_small_rep_c624
Aduranensis_small_rep_c635
Aduranensis_small_rep_c6352
Aduranensis_small_rep_c638
Aduranensis_small_rep_c6431
Aduranensis_small_rep_c6446
Aduranensis_small_rep_c6481
Aduranensis_small_rep_c6518
Aduranensis_small_rep_c656
Aduranensis_small_rep_c6591
Aduranensis_small_rep_c661
Aduranensis_small_rep_c6616
Aduranensis_small_rep_c6621
Aduranensis_small_rep_c6662
Aduranensis_small_rep_c6683
Aduranensis_small_rep_c672
Aduranensis_small_rep_c6788
Aduranensis_small_rep_c681
Aduranensis_small_rep_c6829
Aduranensis_small_rep_c6851
Aduranensis_small_rep_c6851
Aduranensis_small_rep_c6872
Aduranensis_small_rep_c6872
Aduranensis_small_rep_c6903
Aduranensis_small_rep_c6903
Aduranensis_small_rep_c6920
Aduranensis_small_rep_c6956
Aduranensis_small_rep_c6976
Aduranensis_small_rep_c71
Aduranensis_small_rep_c711
Aduranensis_small_rep_c712
Aduranensis_small_rep_c7156
Aduranensis_small_rep_c7186
Aduranensis_small_rep_c7195
Aduranensis_small_rep_c72
Aduranensis_small_rep_c7232
Aduranensis_small_rep_c7232
Aduranensis_small_rep_c7280
Aduranensis_small_rep_c729
Aduranensis_small_rep_c7292
Aduranensis_small_rep_c73
Aduranensis_small_rep_c7334
Aduranensis_small_rep_c735
Aduranensis_small_rep_c7361
Aduranensis_small_rep_c7378
Aduranensis_small_rep_c738
Aduranensis_small_rep_c7389
Aduranensis_small_rep_c739
Aduranensis_small_rep_c741
Aduranensis_small_rep_c745
Aduranensis_small_rep_c745
Aduranensis_small_rep_c747
Aduranensis_small_rep_c754
Aduranensis_small_rep_c7551
Aduranensis_small_rep_c7574
Aduranensis_small_rep_c7632
Aduranensis_small_rep_c7648
Aduranensis_small_rep_c766
Aduranensis_small_rep_c772
Aduranensis_small_rep_c7793
Aduranensis_small_rep_c783
Aduranensis_small_rep_c7848
Aduranensis_small_rep_c7848
Aduranensis_small_rep_c7899
Aduranensis_small_rep_c7907
Aduranensis_small_rep_c797
Aduranensis_small_rep_c7995
Aduranensis_small_rep_c8011
Aduranensis_small_rep_c8011
Aduranensis_small_rep_c8015
Aduranensis_small_rep_c8052
Aduranensis_small_rep_c8065
Aduranensis_small_rep_c807
Aduranensis_small_rep_c81
Aduranensis_small_rep_c8118
Aduranensis_small_rep_c816
Aduranensis_small_rep_c817
Aduranensis_small_rep_c822
Aduranensis_small_rep_c823
Aduranensis_small_rep_c826
Aduranensis_small_rep_c828
Aduranensis_small_rep_c8398
Aduranensis_small_rep_c8402
Aduranensis_small_rep_c843
Aduranensis_small_rep_c8434
Aduranensis_small_rep_c847
Aduranensis_small_rep_c8560
Aduranensis_small_rep_c8597
Aduranensis_small_rep_c8630
Aduranensis_small_rep_c864
Aduranensis_small_rep_c8650
Aduranensis_small_rep_c8656
Aduranensis_small_rep_c867
Aduranensis_small_rep_c8708
Aduranensis_small_rep_c8741
Aduranensis_small_rep_c8771
Aduranensis_small_rep_c8816
Aduranensis_small_rep_c888
Aduranensis_small_rep_c8934
Aduranensis_small_rep_c8934
Aduranensis_small_rep_c8951
Aduranensis_small_rep_c898
Aduranensis_small_rep_c9000
Aduranensis_small_rep_c908
Aduranensis_small_rep_c9180
Aduranensis_small_rep_c919
Aduranensis_small_rep_c9284
Aduranensis_small_rep_c9303
Aduranensis_small_rep_c9355
Aduranensis_small_rep_c936
Aduranensis_small_rep_c9361
Aduranensis_small_rep_c9499
Aduranensis_small_rep_c950
Aduranensis_small_rep_c950
Aduranensis_small_rep_c9509
Aduranensis_small_rep_c9529
Aduranensis_small_rep_c9540
Aduranensis_small_rep_c9540
Aduranensis_small_rep_c9551
Aduranensis_small_rep_c9654
Aduranensis_small_rep_c9654
Aduranensis_small_rep_c9753
Aduranensis_small_rep_c9783
Aduranensis_small_rep_c987
Aduranensis_small_rep_c9926
Aduranensis_small_rep_c994
Aduranensis_small_rep_c9958
Aduranensis_small_rep_c9978
Aduranensis_small_rep_c9978
Astenosperma_large_c1310
Astenosperma_large_c1336
Astenosperma_large_c1420
Astenosperma_large_c1725
Astenosperma_large_c251
Astenosperma_large_c278
Astenosperma_large_c290
Astenosperma_large_c290
Astenosperma_large_c297
Astenosperma_large_c308
Astenosperma_large_c326
Astenosperma_large_c331
Astenosperma_large_c356
Astenosperma_large_c366
Astenosperma_large_c380
Astenosperma_large_c398
Astenosperma_large_c422
Astenosperma_large_c425
Astenosperma_large_c438
Astenosperma_large_c439
Astenosperma_large_c446
Astenosperma_large_c459
Astenosperma_large_c461
Astenosperma_large_c464
Astenosperma_large_c467
Astenosperma_large_c480
Astenosperma_large_c495
Astenosperma_large_c507
Astenosperma_large_c526
Astenosperma_large_c526
Astenosperma_large_c547
Astenosperma_large_c553
Astenosperma_large_c640
Astenosperma_large_c665
Astenosperma_large_c669
Astenosperma_large_c671
Astenosperma_large_c678
Astenosperma_large_c680
Astenosperma_large_c690
Astenosperma_large_c707
Astenosperma_large_c718
Astenosperma_large_c738
Astenosperma_large_c743
Astenosperma_large_c765
Astenosperma_large_c868
Astenosperma_large_c956
Astenosperma_large_rep_c1
Astenosperma_large_rep_c10
Astenosperma_large_rep_c100
Astenosperma_large_rep_c100
Astenosperma_large_rep_c1035
Astenosperma_large_rep_c107
Astenosperma_large_rep_c1111
Astenosperma_large_rep_c116
Astenosperma_large_rep_c118
Astenosperma_large_rep_c1182
Astenosperma_large_rep_c119
Astenosperma_large_rep_c1250
Astenosperma_large_rep_c1252
Astenosperma_large_rep_c131
Astenosperma_large_rep_c1371
Astenosperma_large_rep_c1376
Astenosperma_large_rep_c143
Astenosperma_large_rep_c1454
Astenosperma_large_rep_c147
Astenosperma_large_rep_c148
Astenosperma_large_rep_c1482
Astenosperma_large_rep_c1601
Astenosperma_large_rep_c164
Astenosperma_large_rep_c172
Astenosperma_large_rep_c1741
Astenosperma_large_rep_c1973
Astenosperma_large_rep_c221
Astenosperma_large_rep_c221
Astenosperma_large_rep_c232
Astenosperma_large_rep_c232
Astenosperma_large_rep_c245
Astenosperma_large_rep_c248
Astenosperma_large_rep_c253
Astenosperma_large_rep_c256
Astenosperma_large_rep_c256
Astenosperma_large_rep_c27
Astenosperma_large_rep_c293
Astenosperma_large_rep_c300
Astenosperma_large_rep_c34
Astenosperma_large_rep_c349
Astenosperma_large_rep_c35
Astenosperma_large_rep_c362
Astenosperma_large_rep_c431
Astenosperma_large_rep_c437
Astenosperma_large_rep_c470
Astenosperma_large_rep_c5
Astenosperma_large_rep_c50
Astenosperma_large_rep_c509
Astenosperma_large_rep_c512
Astenosperma_large_rep_c55
Astenosperma_large_rep_c56
Astenosperma_large_rep_c565
Astenosperma_large_rep_c576
Astenosperma_large_rep_c582
Astenosperma_large_rep_c595
Astenosperma_large_rep_c609
Astenosperma_large_rep_c61
Astenosperma_large_rep_c610
Astenosperma_large_rep_c629
Astenosperma_large_rep_c653
Astenosperma_large_rep_c676
Astenosperma_large_rep_c69
Astenosperma_large_rep_c706
Astenosperma_large_rep_c723
Astenosperma_large_rep_c775
Astenosperma_large_rep_c79
Astenosperma_large_rep_c79
Astenosperma_large_rep_c8
Astenosperma_large_rep_c85
Astenosperma_large_rep_c85
Astenosperma_large_rep_c88
Astenosperma_large_rep_c973
Astenosperma_small_c1000
Astenosperma_small_c1015
Astenosperma_small_c1021
Astenosperma_small_c1041
Astenosperma_small_c1056
Astenosperma_small_c1067
Astenosperma_small_c1067
Astenosperma_small_c1081
Astenosperma_small_c1085
Astenosperma_small_c1117
Astenosperma_small_c1125
Astenosperma_small_c1147
Astenosperma_small_c1152
Astenosperma_small_c1158
Astenosperma_small_c1195
Astenosperma_small_c1195
Astenosperma_small_c1202
Astenosperma_small_c1223
Astenosperma_small_c1233
Astenosperma_small_c1236
Astenosperma_small_c1250
Astenosperma_small_c1258
Astenosperma_small_c1271
Astenosperma_small_c1298
Astenosperma_small_c1299
Astenosperma_small_c1300
Astenosperma_small_c1308
Astenosperma_small_c1309
Astenosperma_small_c1315
Astenosperma_small_c1322
Astenosperma_small_c1328
Astenosperma_small_c1341
Astenosperma_small_c1346
Astenosperma_small_c1363
Astenosperma_small_c1377
Astenosperma_small_c1408
Astenosperma_small_c1415
Astenosperma_small_c1455
Astenosperma_small_c1467
Astenosperma_small_c1476
Astenosperma_small_c1498
Astenosperma_small_c1499
Astenosperma_small_c1513
Astenosperma_small_c1525
Astenosperma_small_c1530
Astenosperma_small_c1544
Astenosperma_small_c1546
Astenosperma_small_c1550
Astenosperma_small_c1592
Astenosperma_small_c1597
Astenosperma_small_c1601
Astenosperma_small_c1605
Astenosperma_small_c1627
Astenosperma_small_c1637
Astenosperma_small_c1646
Astenosperma_small_c1663
Astenosperma_small_c1700
Astenosperma_small_c1721
Astenosperma_small_c1730
Astenosperma_small_c1740
Astenosperma_small_c1769
Astenosperma_small_c1786
Astenosperma_small_c1838
Astenosperma_small_c1860
Astenosperma_small_c1874
Astenosperma_small_c1961
Astenosperma_small_c1987
Astenosperma_small_c1989
Astenosperma_small_c1993
Astenosperma_small_c2002
Astenosperma_small_c2002
Astenosperma_small_c2006
Astenosperma_small_c2044
Astenosperma_small_c2068
Astenosperma_small_c2101
Astenosperma_small_c2138
Astenosperma_small_c2149
Astenosperma_small_c2163
Astenosperma_small_c2187
Astenosperma_small_c2209
Astenosperma_small_c2228
Astenosperma_small_c2230
Astenosperma_small_c2256
Astenosperma_small_c2301
Astenosperma_small_c2302
Astenosperma_small_c2311
Astenosperma_small_c2316
Astenosperma_small_c2359
Astenosperma_small_c2361
Astenosperma_small_c2384
Astenosperma_small_c2392
Astenosperma_small_c2397
Astenosperma_small_c2398
Astenosperma_small_c2401
Astenosperma_small_c2418
Astenosperma_small_c2420
Astenosperma_small_c2423
Astenosperma_small_c2426
Astenosperma_small_c2426
Astenosperma_small_c2448
Astenosperma_small_c2451
Astenosperma_small_c2452
Astenosperma_small_c2456
Astenosperma_small_c2461
Astenosperma_small_c2462
Astenosperma_small_c2464
Astenosperma_small_c2476
Astenosperma_small_c2478
Astenosperma_small_c2481
Astenosperma_small_c2487
Astenosperma_small_c2492
Astenosperma_small_c2494
Astenosperma_small_c2497
Astenosperma_small_c2508
Astenosperma_small_c2513
Astenosperma_small_c2560
Astenosperma_small_c2577
Astenosperma_small_c2582
Astenosperma_small_c2638
Astenosperma_small_c2657
Astenosperma_small_c2669
Astenosperma_small_c2697
Astenosperma_small_c2753
Astenosperma_small_c2754
Astenosperma_small_c2765
Astenosperma_small_c2775
Astenosperma_small_c2798
Astenosperma_small_c2826
Astenosperma_small_c2827
Astenosperma_small_c2841
Astenosperma_small_c2858
Astenosperma_small_c2874
Astenosperma_small_c2890
Astenosperma_small_c2893
Astenosperma_small_c2894
Astenosperma_small_c2922
Astenosperma_small_c2929
Astenosperma_small_c2934
Astenosperma_small_c2944
Astenosperma_small_c2946
Astenosperma_small_c2967
Astenosperma_small_c2967
Astenosperma_small_c2981
Astenosperma_small_c2987
Astenosperma_small_c3059
Astenosperma_small_c3080
Astenosperma_small_c3084
Astenosperma_small_c3094
Astenosperma_small_c3110
Astenosperma_small_c3130
Astenosperma_small_c3131
Astenosperma_small_c3134
Astenosperma_small_c3154
Astenosperma_small_c3173
Astenosperma_small_c3178
Astenosperma_small_c3189
Astenosperma_small_c3215
Astenosperma_small_c3222
Astenosperma_small_c3231
Astenosperma_small_c3248
Astenosperma_small_c3261
Astenosperma_small_c3263
Astenosperma_small_c3273
Astenosperma_small_c3330
Astenosperma_small_c3331
Astenosperma_small_c3340
Astenosperma_small_c3378
Astenosperma_small_c3387
Astenosperma_small_c3398
Astenosperma_small_c3406
Astenosperma_small_c3411
Astenosperma_small_c3427
Astenosperma_small_c3441
Astenosperma_small_c3443
Astenosperma_small_c3446
Astenosperma_small_c3509
Astenosperma_small_c3563
Astenosperma_small_c3569
Astenosperma_small_c3590
Astenosperma_small_c3610
Astenosperma_small_c3617
Astenosperma_small_c3647
Astenosperma_small_c3661
Astenosperma_small_c3704
Astenosperma_small_c3741
Astenosperma_small_c3796
Astenosperma_small_c3824
Astenosperma_small_c3863
Astenosperma_small_c3867
Astenosperma_small_c3876
Astenosperma_small_c3881
Astenosperma_small_c3891
Astenosperma_small_c3901
Astenosperma_small_c3912
Astenosperma_small_c3926
Astenosperma_small_c3950
Astenosperma_small_c4007
Astenosperma_small_c4019
Astenosperma_small_c4021
Astenosperma_small_c4023
Astenosperma_small_c4026
Astenosperma_small_c4059
Astenosperma_small_c4080
Astenosperma_small_c4109
Astenosperma_small_c4112
Astenosperma_small_c4130
Astenosperma_small_c4134
Astenosperma_small_c4139
Astenosperma_small_c4157
Astenosperma_small_c4161
Astenosperma_small_c4166
Astenosperma_small_c4184
Astenosperma_small_c4218
Astenosperma_small_c4244
Astenosperma_small_c4247
Astenosperma_small_c4249
Astenosperma_small_c4272
Astenosperma_small_c4304
Astenosperma_small_c4310
Astenosperma_small_c4337
Astenosperma_small_c4349
Astenosperma_small_c4350
Astenosperma_small_c4418
Astenosperma_small_c4425
Astenosperma_small_c4464
Astenosperma_small_c4469
Astenosperma_small_c4519
Astenosperma_small_c4549
Astenosperma_small_c4554
Astenosperma_small_c4606
Astenosperma_small_c4623
Astenosperma_small_c4633
Astenosperma_small_c4634
Astenosperma_small_c4636
Astenosperma_small_c4652
Astenosperma_small_c4659
Astenosperma_small_c4684
Astenosperma_small_c4754
Astenosperma_small_c4794
Astenosperma_small_c4795
Astenosperma_small_c4801
Astenosperma_small_c4817
Astenosperma_small_c4879
Astenosperma_small_c4898
Astenosperma_small_c4928
Astenosperma_small_c4957
Astenosperma_small_c4957
Astenosperma_small_c4968
Astenosperma_small_c4971
Astenosperma_small_c4973
Astenosperma_small_c5059
Astenosperma_small_c5099
Astenosperma_small_c5146
Astenosperma_small_c5182
Astenosperma_small_c5213
Astenosperma_small_c5220
Astenosperma_small_c5227
Astenosperma_small_c5292
Astenosperma_small_c5376
Astenosperma_small_c5382
Astenosperma_small_c5394
Astenosperma_small_c5395
Astenosperma_small_c5407
Astenosperma_small_c5425
Astenosperma_small_c5443
Astenosperma_small_c5450
Astenosperma_small_c5482
Astenosperma_small_c5509
Astenosperma_small_c5522
Astenosperma_small_c5523
Astenosperma_small_c5556
Astenosperma_small_c5594
Astenosperma_small_c5611
Astenosperma_small_c5625
Astenosperma_small_c5638
Astenosperma_small_c5692
Astenosperma_small_c5692
Astenosperma_small_c5695
Astenosperma_small_c5709
Astenosperma_small_c5735
Astenosperma_small_c5756
Astenosperma_small_c5761
Astenosperma_small_c5772
Astenosperma_small_c5796
Astenosperma_small_c5798
Astenosperma_small_c5815
Astenosperma_small_c5851
Astenosperma_small_c5886
Astenosperma_small_c5906
Astenosperma_small_c5942
Astenosperma_small_c5969
Astenosperma_small_c6063
Astenosperma_small_c6074
Astenosperma_small_c6093
Astenosperma_small_c6109
Astenosperma_small_c6109
Astenosperma_small_c6167
Astenosperma_small_c6192
Astenosperma_small_c6198
Astenosperma_small_c6234
Astenosperma_small_c6313
Astenosperma_small_c6380
Astenosperma_small_c6463
Astenosperma_small_c6475
Astenosperma_small_c6504
Astenosperma_small_c6585
Astenosperma_small_c664
Astenosperma_small_c6727
Astenosperma_small_c6759
Astenosperma_small_c6759
Astenosperma_small_c6856
Astenosperma_small_c748
Astenosperma_small_c774
Astenosperma_small_c824
Astenosperma_small_c876
Astenosperma_small_c944
Astenosperma_small_c954
Astenosperma_small_c962
Astenosperma_small_c962
Astenosperma_small_c993
Astenosperma_small_rep_c1002
Astenosperma_small_rep_c1005
Astenosperma_small_rep_c1029
Astenosperma_small_rep_c103
Astenosperma_small_rep_c1030
Astenosperma_small_rep_c1046
Astenosperma_small_rep_c106
Astenosperma_small_rep_c1062
Astenosperma_small_rep_c109
Astenosperma_small_rep_c1093
Astenosperma_small_rep_c1094
Astenosperma_small_rep_c1127
Astenosperma_small_rep_c1144
Astenosperma_small_rep_c1153
Astenosperma_small_rep_c1153
Astenosperma_small_rep_c1175
Astenosperma_small_rep_c1182
Astenosperma_small_rep_c1200
Astenosperma_small_rep_c1210
Astenosperma_small_rep_c122
Astenosperma_small_rep_c1227
Astenosperma_small_rep_c1238
Astenosperma_small_rep_c1241
Astenosperma_small_rep_c1255
Astenosperma_small_rep_c1263
Astenosperma_small_rep_c1263
Astenosperma_small_rep_c1264
[truncated: 327 more rows]

## Sheet: Final
Marker name (long)	Marker name (short)	Primer forward (5' - 3')	Tm primer forward	Primer reverse (5' - 3')	Tm primer left	Frag length	Motif / SSR	Ad x As K7988 x V10309
Aduranensis_large_rep_c1	Ad_Lr_c1	AAATGGAAGCCCTGTTCCTT	59940	AAAATGGCATCCATCTTTGC	59907	300	(CCCCAT)3	P
Aduranensis_large_rep_c7	Ad_Lr_c7	TCGCTCTCTCTCACAAGCAA	60008	ACAAATGGAGGGATAGCACG	59955	496	(TCTA)3
Aduranensis_large_rep_c11	Ad_Lr_c11	TGTTAGGTTGCTTACGGATCG	60138	CAAGCTTGATGGCAAGTTGA	59988	538	(ATTC)4
Aduranensis_large_rep_c13	Ad_Lr_c13	GGCTGATCGTTCTCTTGGTC	59810	ACGCGGACAGATTTAGCAGT	59904	241	(TTA)4
Aduranensis_large_rep_c21	Ad_Lr_c21	ATGACAAGATCGGAACCTGC	60081	CTTGGTCTGATCCATGCCTT	60073	514	(TACC)3
Aduranensis_large_rep_c23	Ad_Lr_c23	GGTATCAACGCAGAGTGGGT	59997	TGAAAGCAAAGGGAAAATGC	60188	240	(TTTGTA)4
Aduranensis_large_rep_c30	Ad_Lr_c30	TGGAAGAAGAGATCGGAGATG	59371	CAGTGGTGAGACAAGGAGCA	60022	338	(AGAT)3
Aduranensis_large_rep_c33	Ad_Lr_c33	GACCACATTTACGGTTCGCT	60000	CAAGGCACATATGCAAGCAC	60288	232	(TGTAA)4
Aduranensis_large_rep_c35	Ad_Lr_c35	CCACACCTTCACTTTCCGTT	60005	ACACAACTGCATCGCATGAT	60152	508	(TGTATG)4	P
Aduranensis_large_rep_c40	Ad_Lr_c40	GTGAGACAAAAACAGGGGGA	59943	TTGCTCTCCACGAACCTCTT	59989	223	(AGAA)3
Aduranensis_large_rep_c44	Ad_Lr_c44	AACAGTGAAATTTGGCCGAG	60110	TCCTGTATCGGTGCATCAAA	60073	558	(GAA)4
Aduranensis_large_rep_c44	Ad_Lr_c44	GGCCTTGAAGAAATGAGCAG	59955	TCTTCCCCACTCCCTAACCT	59928	386	(AGA)5
Aduranensis_large_rep_c46	Ad_Lr_c46	TCAAGGCAGAGCCTTTTACC	59452	GTGGATGCAAACCAAACCTT	59836	257	(AG)6
Aduranensis_large_rep_c59	Ad_Lr_c59	TGTCGACCGACTTAGCTCCT	60012	CAAGGCACTTGGACGGTATT	59993	162	(CTT)5
Aduranensis_large_rep_c61	Ad_Lr_c61	TGCTCTCCAGCTCTCTCCTC	59969	AGGAAGTGACCCAACAGTGG	60002	90	(CAT)4
Aduranensis_large_rep_c66	Ad_Lr_c66	TGGAGGTTATGGTTGGCTTC	59933	GGCACCTAAGGCAGAGAAGA	59574	349	(TCT)4
Aduranensis_large_rep_c77	Ad_Lr_c77	CTCGCTTCTGTCAGCATCAC	59733	GAAATTGATTGCAGAGGGGA	60014	508	(CTT)4	P
Aduranensis_large_rep_c78	Ad_Lr_c78	AGTTTGGAACACCAACCTCG	60005	GCCGGGGGATCAAATAAATA	60821	244	(TTAA)4
Aduranensis_large_rep_c80	Ad_Lr_c80	AGCTGGGGCATTGTTTACAG	60132	TGGGCTATCTCTTTGGCACT	59836	95	(AGCTGG)3
Aduranensis_large_rep_c81	Ad_Lr_c81	AGGCAGTCAGTGGAGATGCT	60017	TCTTGCGATCTGCTCGGTAT	60905	555	(CCATCT)3
Aduranensis_large_rep_c83	Ad_Lr_c83	CCATTGACCAAAACAATGGC	61129	AACATGAACCACAAGAGCCC	59973	469	(CCT)6
Aduranensis_large_rep_c83	Ad_Lr_c83	GTGGCAACTTGGCCAGTAAT	60000	TAAGCATGGTTTCCTCTGGG	60066	212	(AT)7
Aduranensis_large_rep_c85	Ad_Lr_c85	GGTGAGGGTGAGGGTAGTGA	59962	ACCCAGTGTACCACTCTCCG	60026	180	(TGG)5
Aduranensis_large_rep_c85	Ad_Lr_c85	GGATGAGGGTGTGGATATGG	60011	CCTAAGCTTGCAAATCTCCG	59975	477	(GGT)4
Aduranensis_large_rep_c99	Ad_Lr_c99	AGAAGGAACATCAACACCGC	60119	TCTTCTTCTTCCCGAAATGG	59240	181	(AGA)4
Aduranensis_large_rep_c99	Ad_Lr_c99	TTCTGTTCGCAGAAACATCG	59988	CGGGGACCAAAGAAACTCTTA	60460	137	(GAA)5
Aduranensis_large_rep_c101	Ad_Lr_c101	CAGAGGTGGTAGAGGCGAAG	60005	GGGTTTTCGTTCTCCATCAA	59910	463	(ATTA)3
Aduranensis_large_rep_c108	Ad_Lr_c108	ATATGGTGGTGGCGGATTTA	60038	CCACCTACATTTCAGGCACC	60375	305	(GCG)4
Aduranensis_large_rep_c109	Ad_Lr_c109	TGTTGGGTTCGTTATTTCCA	58866	CTCCTCCTTCACGAAACAGC	59989	596	(AG)6
Aduranensis_large_rep_c110	Ad_Lr_c110	ATGGAAGCGTTATTGGTTGC	59967	ATGCGAAACTTTGCTGTTGA	59469	437	(TA)6
Aduranensis_large_rep_c116	Ad_Lr_c116	CAATTGGTGCTCATTGTTGG	59964	GATAAGCCGATAGGGAAGCC	60026	357	(CTCATG)3
Aduranensis_large_rep_c119	Ad_Lr_c119	TATGATGCCCTCCACTAGGC	60059	CATGTCACCAACTTTGACGG	60001	268	(TGC)4
Aduranensis_large_rep_c119	Ad_Lr_c119	ATATGGCTTTACAGCGGTGG	59982	TCACAGCACTGCACTCCAAT	60473	521	(TCTTTT)5
Aduranensis_large_rep_c123	Ad_Lr_c123	GTCATCATCACCACCACCAC	59645	AACCCATTTGGACCATTCAA	60029	230	(ACC)4	P
Aduranensis_large_rep_c126	Ad_Lr_c126	GATCCGGAAATCAAATCCCT	60096	TCGATCAGCATTCAGCAATC	59914	541	(CCG)6	P
Aduranensis_large_rep_c127	Ad_Lr_c127	CCCGTAAGCCTTGATGATGT	59955	GAGTCTCCACCACCACCAGT	60006	528	(GGA)4
Aduranensis_large_rep_c127	Ad_Lr_c127	AGGTGTTGGATGAGGTGGAG	59962	ACCACCACCCCCACTATGTA	59966	467	(TGG)4
Aduranensis_large_rep_c127	Ad_Lr_c127	TACATAGTGGGGGTGGTGGT	59966	TGTGGTTTCCGTTACTGCTG	59758	590	(TGG)4
Aduranensis_large_rep_c129	Ad_Lr_c129	CAGCAATTGCAAGCTTTTTG	59625	ATTGGTTAAGCATGGCTTGG	59960	161	(TTCT)3
Aduranensis_large_rep_c130	Ad_Lr_c130	ACAAAAATGCCCTGACTTGG	59971	AACGCAGAGTGGGGGTTG	62112	128	(CT)6
Aduranensis_large_rep_c138	Ad_Lr_c138	CTGTTTGTAGAATGCGGGGT	59993	GAAGGTAGCCATGAGTCCCA	60073	508	(GA)7
Aduranensis_large_rep_c142	Ad_Lr_c142	CAGAGTGGGGGTGAACAAG	59082	AAACCTTGGAAGGCCAACTT	59976	175	(GA)6
Aduranensis_large_rep_c143	Ad_Lr_c143	GTGACTAGTTTCATTGTGGTCG	57266	CAGGATATGAAGCCGGAAAA	60031	397	(TCA)4
Aduranensis_large_rep_c144	Ad_Lr_c144	GACCAATTTCCACCCCTTTT	60032	TGGACTGCAATCATCCTCTG	59787	109	(TCC)4
Aduranensis_large_rep_c145	Ad_Lr_c145	TGAAGGAAGCAGGGAAGAAA	59926	GCTTAGTGGAATCAGGCTGC	59985	230	(GCT)6
Aduranensis_large_rep_c147	Ad_Lr_c147	GTGGTTATGGTGGTGGTGGT	60408	TTTAAAGACCATGAACCCGC	59938	334	(GAG)7
Aduranensis_large_rep_c151	Ad_Lr_c151	CATCACACATGAGATTGGGC	59925	ACGTGGTGGTAATCAGAGCC	59997	364	(TAA)6
Aduranensis_large_rep_c153	Ad_Lr_c153	GTGGTATCAACGCAGAGTGG	59165	TCAGTACCGCCTGGGATAAC	59955	192	(GGT)4
Aduranensis_large_rep_c155	Ad_Lr_c155	AGGGAACAACCCCTTACACC	60088	GCTGAAGCTTCCTCCTCCTT	60096	567	(ATAG)3
Aduranensis_large_rep_c156	Ad_Lr_c156	GACCCCACATTTTGTTTTGG	60066	ATGAAGCTTGGGATGACCAG	60073	359	(TGC)5	P
Aduranensis_large_rep_c160	Ad_Lr_c160	GCCCCAAGTCTCAACTCTCA	60386	TTCCTGACCAGCTGTATCCC	60073	348	(AAC)6	P
Aduranensis_large_rep_c165	Ad_Lr_c165	AGATTTCAGAGCCACGCAGT	60020	CAGCACGATCAATCAACAGC	60423	427	(TAT)6	P
Aduranensis_large_rep_c166	Ad_Lr_c166	CATGCACAAGATCGAGGAGA	59942	AAGTGTAAAACCGAGCCCCT	59998	470	(GGT)4
Aduranensis_large_rep_c170	Ad_Lr_c170	CCCTTAACAAGACCGGTGAA	59964	GGAGAAGAAGGGTTGGAAGG	60045	181	(CCTTCC)3
Aduranensis_large_rep_c172	Ad_Lr_c172	CAGAGTGGTGCAGAGTTGGA	60022	ATCAAGCACCCAAGACAACC	59973	173	(CAT)5
Aduranensis_large_rep_c173	Ad_Lr_c173	CTAGTGGACCATGGGATGCT	59950	AAGGCTGGAACCTTTCTGGT	60110	431	(GCA)4	P
Aduranensis_large_rep_c174	Ad_Lr_c174	GGACTCGTTGAATATGCCGT	59962	ACTTCCCTATGGTATGGGGC	60039	454	(TCCTTA)3
Aduranensis_large_rep_c176	Ad_Lr_c176	GACTGACTCCGGATTGGTGT	59969	TCCCATTCGTTCTCAAAACC	59910	439	(CT)7
Aduranensis_large_rep_c184	Ad_Lr_c184	GCTGCTGTGGAAGATGTGAA	59992	ATTGAGCAGCAAAATCAGCA	59572	210	(GAGT)4
Aduranensis_large_rep_c188	Ad_Lr_c188	ATGTAGCTGCAGTGATGCCA	60445	CCACTCCCCCTTAATTCCAT	60011	206	(GTG)4
Aduranensis_large_rep_c196	Ad_Lr_c196	TGAAGGATTGGATTCGGAAG	60006	GCCTAGCCCATGAAATCAAA	60038	435	(TGG)4	P
Aduranensis_large_rep_c196	Ad_Lr_c196	CCGTCCATGAAGGAGATTGT	59927	GGAAGAACATGGTAAGAAGAAACA	58738	310	(AAACA)4	P
Aduranensis_large_rep_c198	Ad_Lr_c198	AAGGCTATACCCACCAACCC	60074	TCCTCTGTTACCTCCATGACC	59003	540	(TCTT)3
Aduranensis_large_rep_c198	Ad_Lr_c198	TATGGGGTGATGATGCAAGA	59883	TCGATGGAAAGATTCATTCTCTTA	59251	583	(TTTC)4
Aduranensis_large_rep_c200	Ad_Lr_c200	CCGGGGAAGAAAGAGAAGAA	60674	CCAGCACCACCTCCAAGTAT	59989	405	(CTT)8
Aduranensis_large_rep_c208	Ad_Lr_c208	AGTCATGGGCCAACACTTTC	59973	GGAAAACTCAATGTTCCCCA	59767	459	(GT)7
Aduranensis_large_rep_c221	Ad_Lr_c221	AGTTGCGAGTCCCTCAAGAA	59989	ACACTCCCCACTCCTTCCTT	59968	379	(GAA)6	P
Aduranensis_large_rep_c223	Ad_Lr_c223	TTGTTGCAAACAGCTGGAAG	60027	TGGCACAAAGCTGAAAAATG	59849	144	(AAT)5
Aduranensis_large_rep_c231	Ad_Lr_c231	GGGAAAGATGGTTGGGTTCT	60169	TGAATTGGTGAAGGAGGAGG	60042	356	(ACC)5
Aduranensis_large_rep_c231	Ad_Lr_c231	GCCTCCCTATAGTGCTGCTG	60000	AACAATGAGCATGCAGAAGATT	58863	488	(TTAA)4
Aduranensis_large_rep_c233	Ad_Lr_c233	TGCACAATAACACGAAGGGA	60111	TGGAGCTGGATGAGTGTGAG	59980	359	(TCA)6
Aduranensis_large_rep_c241	Ad_Lr_c241	ATGATGGAGGGGATAAAGGG	59974	CCATTATGTTGCGCTTGTTG	60133	455	(GCT)6
Aduranensis_large_rep_c243	Ad_Lr_c243	GCACAAACCCTCTTCCCATA	59933	TGCCATTAAAAATTTCATCCAA	59326	515	(AG)7	P
Aduranensis_large_rep_c246	Ad_Lr_c246	ATGGCCAACACAAGAAGGAC	59973	CAAGCACCTTGTGCAAGAAA	60027	524	(TTG)7
Aduranensis_large_rep_c250	Ad_Lr_c250	CTTAATTCCCGCATTCTCCA	60031	ATGGGATACCCTCCATCACA	60011	419	(TC)6
Aduranensis_large_rep_c258	Ad_Lr_c258	AGAGACGCCTCACTGGAAAA	59989	CACACACATGGTGCACAAAA	60046	330	(CAC)5
Aduranensis_large_rep_c264	Ad_Lr_c264	ACGTGCAAACAACATTTGGA	60011	CGACCACGCCATTTCTACTT	60132	551	(CCTCAG)3
Aduranensis_large_rep_c268	Ad_Lr_c268	TCCCGTCATCTTCACACAAA	60088	GAAAGGCTGAGAGGTCGTTG	59989	325	(CAC)4
Aduranensis_large_rep_c275	Ad_Lr_c275	AGGAGCCAGCAGTTTGGTAA	59875	TTTGGTGTCGATTCCATCAA	59900	436	(TCCTTT)3
Aduranensis_large_rep_c275	Ad_Lr_c275	TCCGAGCATTTTTGGATTTC	60016	GGACTTGTTCCTTCAGAGCG	59989	209	(TCT)6
Aduranensis_large_rep_c282	Ad_Lr_c282	AATCTGCTGCTCTGCAACAA	59746	GTAGCCAATGGGGTTGCTAA	59960	418	(CAAC)4	P
Aduranensis_large_rep_c286	Ad_Lr_c286	GGTCCACCCTTTGGATTTTT	60032	AATCCGGGGACATAAGCTCT	59925	539	(GAT)5
Aduranensis_large_rep_c290	Ad_Lr_c290	GAGCTTGGAGAAAGGCATTG	59955	CGTCTGGTCATGTAGTGGGA	59545	344	(ACA)5
Aduranensis_large_rep_c297	Ad_Lr_c297	CCTGGTGCTGTTAGGGATGT	59989	TAATCCTTGCAGGCTTCCAC	60214	238	(TG)8	P
Aduranensis_large_rep_c298	Ad_Lr_c298	CGACATTGAGGAGGATGATG	59036	ATGGGGACCAACAATTCAAA	60029	328	(GAT)5
Aduranensis_large_rep_c302	Ad_Lr_c302	CTCGCAACAATTCCCTTCAT	60074	CAGTTGGCACATAATCGGTG	59988	348	(GA)7	P
Aduranensis_large_rep_c307	Ad_Lr_c307	GCTCAAACCGGTTGATGAAT	59939	TTTGGCATCAGCAAGAACAG	59988	194	(TGC)5	P
Aduranensis_large_rep_c307	Ad_Lr_c307	CTGTTCTTGCTGATGCCAAA	59988	TTCTGGGGTGCTCTTCACTT	59844	395	(CCT)5	P
Aduranensis_large_rep_c312	Ad_Lr_c312	GAAACTCATCGGGAACAACC	59386	GTAAGTGGAAGCAGGCGAAG	60015	312	(TC)6	P
Aduranensis_large_rep_c315	Ad_Lr_c315	CAGTAGGGTGCAAACTGCAA	59904	AGCACTTTGATGCCATTGTAA	58307	461	(CAT)4
Aduranensis_large_rep_c317	Ad_Lr_c317	CGAGTACCATACTCCGGCAT	59978	TCCCATGAGTACCCCCAATA	60006	173	(TGG)4	P
Aduranensis_large_rep_c319	Ad_Lr_c319	CTCATAGCCAACCACCACCT	59989	CCCACTGCTGTAGAGTGCAA	60049	550	(TCC)4	P
Aduranensis_large_rep_c319	Ad_Lr_c319	TTGCACTCTACAGCAGTGGG	60049	CCCATTACAATCCACCAACC	59910	245	(AAG)4	P
Aduranensis_large_rep_c320	Ad_Lr_c320	TGCTGCTGTTGTGTTGTTGA	60071	GCTGAACTTGAACCTGAGCC	59997	99	(TGT)7
Aduranensis_large_rep_c320	Ad_Lr_c320	AACGATGCTGGGTGAAAATC	59939	GGGTCCAGAACAAACCAAAA	59807	373	(CAG)4
Aduranensis_large_rep_c327	Ad_Lr_c327	GGTTGCCCTTCACTCAAAGA	60232	GCCAAAAAGTGCTTTGCTACA	60423	356	(AAT)4
Aduranensis_large_rep_c335	Ad_Lr_c335	AGCATGCATCATTCAGCAAG	59979	TCATGAGGAGAGTGGTGCAG	59980	352	(TGG)8
Aduranensis_large_rep_c338	Ad_Lr_c338	ATTGGACCTGCTCATATGCC	59923	CACAGACACGCAAGGACTACA	59954	332	(AAT)4
Aduranensis_large_rep_c349	Ad_Lr_c349	ATGTGGAGGACCCCTTCTCT	59929	CCAATCCACGACATGACAAG	59960	195	(TTG)4
Aduranensis_large_rep_c354	Ad_Lr_c354	GTAGCTGGAGCTGGAGGTTG	60012	AAAGAACGCATTGTTCCACC	59978	420	(AGG)7
Aduranensis_large_rep_c359	Ad_Lr_c359	CCCGTCACTCCCTTCTATCA	60065	CCTCAAAACCCTAGCTTCCC	60068	561	(GTC)4
Aduranensis_large_rep_c361	Ad_Lr_c361	GGTGCACTTTCTTCCTCTGC	59997	TTTTTCCTGTGTTGCTCGCT	60944	200	(GA)9
Aduranensis_large_rep_c363	Ad_Lr_c363	CAAAGGGTAAGGCAGCTGAG	60008	CAAGGCGATGGACTTTTGAT	60074	280	(TTCTT)3
Aduranensis_large_rep_c376	Ad_Lr_c376	GGGTTGGTTGCTTGACTTGT	60012	GAGCTTCTTGTGCTGTTCCC	59997	344	(AG)10
Aduranensis_large_rep_c377	Ad_Lr_c377	CAAAGCATACCACCCTCGAT	59955	CTTTGCCAGAAAACTCTCCG	59986	157	(GCA)4
Aduranensis_large_rep_c378	Ad_Lr_c378	GTTGCCCACTGTTGTTGTTG	60049	TTTAGGCAATTCGGTGGTTC	59938	91	(TGT)4
Aduranensis_large_rep_c382	Ad_Lr_c382	GAACGTTCTCTTCTTTGGCG	59993	AGCACACTCTGCATCGTCA	59089	112	(GAAGAC)3	P
Aduranensis_large_rep_c384	Ad_Lr_c384	CAAAGCTTCATGTGCGAAGA	60134	TTGTTGGACTTTTCCTTGGC	60088	304	(TC)7
Aduranensis_large_rep_c384	Ad_Lr_c384	TTTCCTTTGAGCCAGCACTT	59993	GTTCCTCACGAAACCGACAT	59973	529	(GATCCT)4
Aduranensis_large_rep_c389	Ad_Lr_c389	AAATATACATGCCAAGCGGC	59956	CCCAAAAACTTTCATTTAACTCC	58188	594	(ATT)4
Aduranensis_large_rep_c406	Ad_Lr_c406	TGAAAAGGGATGGCATCTTC	60014	ATCCATTCAGATCCGTCAGC	60042	580	(AAC)4	P
Aduranensis_large_rep_c406	Ad_Lr_c406	AACACAACAATCTCCCCTGC	59973	ATTTGAAGGCGAGTTACGGC	61485	422	(TTTC)4	P
Aduranensis_large_rep_c408	Ad_Lr_c408	CAGGCTGGCGGTATTATTGT	59982	CTCCCGTCCGTAGTCTGTTG	60701	150	(CTGTT)3
Aduranensis_large_rep_c411	Ad_Lr_c411	GATTGTGGGGATTCCCTTTT	59996	CGTGTAACTCACGGCAAAGA	59904	126	(TTAA)3	P
Aduranensis_large_rep_c412	Ad_Lr_c412	CTGGATGTTCCATTCCTTCC	59336	AGCCTCGAATGCAACAGAAT	59843	413	(CCATT)8
Aduranensis_large_rep_c412	Ad_Lr_c412	CCATTCCATTCCACTCTGGT	59779	TAGCCTCGAATGCAACAGAA	59566	323	(TCCAT)8
Aduranensis_large_rep_c412	Ad_Lr_c412	TCATTCTGTTGCATTCGAGG	59799	TGGAATGGAATGGAAAGGAG	59864	98	(CATTC)3
Aduranensis_large_rep_c412	Ad_Lr_c412	ATTCTGTTGCATTCGAGGCT	59843	GGAATGCAATGGAGTGGAAG	60461	100	(CATTC)4
Aduranensis_large_rep_c417	Ad_Lr_c417	GGGCCCCATATTTGGATACT	59873	CGCCTTAACCTCACCAGAAG	59869	399	(CTC)6
Aduranensis_large_rep_c422	Ad_Lr_c422	AAGTAGGCTGAGAAGCAGCG	59920	TCCCTCTTTTTCCGTCAATG	60044	425	(AAAG)4
Aduranensis_large_rep_c425	Ad_Lr_c425	AGCACAATGGAAGTGGAAGC	60263	AGGACTACCTGAGCCAACGA	59867	424	(AAAAT)3	P
Aduranensis_large_rep_c431	Ad_Lr_c431	GTATCTTGTTCGGCAGAGGC	59843	CGCATCCTTAACGGTGAAAT	59960	257	(AACTCC)3
Aduranensis_large_rep_c433	Ad_Lr_c433	CGCAGAAGACAAACTGTATGG	58445	TCCAATCATGGCTGCAAATA	60035	482	(GT)6
Aduranensis_large_rep_c434	Ad_Lr_c434	AGAAAGCATGCAAAATCGCT	59988	GCCATGGTCCTTGCATAAAT	59791	495	(ATAC)4
Aduranensis_large_rep_c438	Ad_Lr_c438	ACAAAAGGATGGTTGCTTGG	59971	ATTAAATCCGCTGACGATGC	60067	339	(CAA)4	P
Aduranensis_large_rep_c440	Ad_Lr_c440	ATGGATTGAGGGTCGTTGAG	59927	GCCAATTCTTTCAGTGGAGG	59670	187	(TAT)5
Aduranensis_large_rep_c447	Ad_Lr_c447	CGATTATTCCAACTCCTTCCA	59030	ACGAAGAAACGCTTTGGCTA	60018	200	(AAC)7
Aduranensis_large_rep_c448	Ad_Lr_c448	CAAGGTTGGCTATGGAAGGA	60066	GCTTTTGCTTGCAATCCCTA	60343	416	(TCG)5
Aduranensis_large_rep_c449	Ad_Lr_c449	CGCCAATTATCACCATCTCTT	59057	TCTGTGTGCAACAATCAGCA	60029	280	(CATAT)4	P
Aduranensis_large_rep_c453	Ad_Lr_c453	CAAACTCCACCTCCCTGTGT	60002	AGCGAACCGTAAATGTGGTC	60000	478	(ATC)5
Aduranensis_large_c457	Ad_L_c457	TGTTCGATCTACCACCACCA	59960	TCTGGATACAGTGGAAGGGG	59920	520	(GGCTAC)3
Aduranensis_large_rep_c460	Ad_Lr_c460	TGAAGGCGAGAATCCTCTGT	59950	TTCTGATACCCCTAACCCCC	60011	295	(GGC)5
Aduranensis_large_rep_c461	Ad_Lr_c461	CCGGGGGTAGGAAAAGAAT	60131	TCAATTGACATCCCACCAGA	59893	352	(TTC)6	P
Aduranensis_large_rep_c463	Ad_Lr_c463	CACTAAACGTGATGCATGGG	59988	TTGGAATTTGGTGGTGTTGA	59792	371	(CAAAG)3
Aduranensis_large_rep_c467	Ad_Lr_c467	AATTCAAGGGGAATCAAGCA	59505	CACCAATCACTCAGAGTTCTTCA	59386	220	(TTGG)4
Aduranensis_large_rep_c468	Ad_Lr_c468	GCACTGGCTGCTGATTGTAA	60019	AAAGAGGACTGCCAATGGTG	60111	354	(CTT)5	P
Aduranensis_large_c473	Ad_L_c473	TTAACCGTAGCCGTAGTGGG	60011	TATCCAATGGCTCACCTTCC	59894	449	(GCGTG)4
Aduranensis_large_c481	Ad_L_c481	GAATCAAGTTTGCCCCTTCA	60051	CGCTGAACTCATCACTGGAA	59984	460	(ATG)4
Aduranensis_large_rep_c482	Ad_Lr_c482	CGGGGGACAGAGAGTAAGG	59658	GGGAGTGGGAAGTGTAACGA	59966	157	(GAA)4
Aduranensis_large_rep_c488	Ad_Lr_c488	AAGTGCCTCCTCAAAACCCT	60110	ATGATGTCCTGCGGATTCTC	60042	352	(ACT)4
Aduranensis_large_rep_c489	Ad_Lr_c489	GCAGAAGCCACTCTACCACC	59874	CTTAGCAGCAACAGCAGCAG	60096	144	(CAC)4
Aduranensis_large_c496	Ad_L_c496	AAAGCCAAAACGAAAGCTCA	59996	AGGTGCAGCAAACAATTTGA	59322	186	(AAG)4
Aduranensis_large_c497	Ad_L_c497	CGCCAATAAGAAGGAGCTTG	59975	TGAATCGGTGGTTTCCTCTC	60050	247	(GA)7
Aduranensis_large_rep_c499	Ad_Lr_c499	TCTGTGGTCTCCCTTCCAAC	60088	TCTGGAATCCTCGATTTTGG	60006	250	(TCCAAT)4
Aduranensis_large_c507	Ad_L_c507	TTGAATCGAAAGGGAGGATG	60006	TGTTACACTGATTCGATCTGACG	60183	493	(TGTA)4	P
Aduranensis_large_rep_c513	Ad_Lr_c513	GGCCATTACGGCCTTACG	61382	GCGAAATCTTCGTAGCCTTG	59982	309	(GA)9	P
Aduranensis_large_rep_c525	Ad_Lr_c525	CACAAAACATGCAAGGTGAAA	59618	TCCGTGGTGGAGACATGTTA	59960	375	(GAT)4
Aduranensis_large_c533	Ad_L_c533	ACCGGCTCTACGAAGTCAGA	60012	TCTTTCTGTGTGGGACGATG	59676	513	(GATA)3
Aduranensis_large_c539	Ad_L_c539	AGCTTCGTGACTACCTCCCA	59867	ATGAAGGGCTTCCTTGGACT	60074	360	(GCAA)4
Aduranensis_large_rep_c541	Ad_Lr_c541	CAACACCAATCATTCTCAACAA	58528	ATTTCCATGGATTTCCTCCA	59175	190	(GATCA)4
Aduranensis_large_rep_c544	Ad_Lr_c544	AGGGCGAAGGAGAAAGAAAG	59955	CTTGGCATCCGAGTCATCTT	60218	373	(GAAAGA)4
Aduranensis_large_rep_c544	Ad_Lr_c544	GGGAGAAGCGTAGGGAAGTT	59713	CTTCGCCCTTTTCTCTCCTT	59955	470	(GGAAAG)4
Aduranensis_large_rep_c544	Ad_Lr_c544	GAAAGGGGGAGGAGAGTACG	60067	CCGCCCCTCTCTCTATCTTC	60306	560	(GAAAGA)4
Aduranensis_large_rep_c545	Ad_Lr_c545	GGTGCTATGCATAAACCCGA	60857	GCGCCAAGATAGGAAAATGA	60175	183	(ATGA)4
Aduranensis_large_c546	Ad_L_c546	TCAATGGATGGAGAGAAGGG	60003	AAAGGCACCATAGAATTGCC	59046	418	(ATGA)3
Aduranensis_large_c547	Ad_L_c547	GGGGGAGTGAGGGTATGTAA	58715	GTCTCCACAAGGCAACCATT	59973	440	(AGG)4
Aduranensis_large_c549	Ad_L_c549	AGCTTGGCAAGAATGCTGAT	59985	GCAACTAACAAGAACACCTCGAT	59709	398	(GTT)7
Aduranensis_large_c551	Ad_L_c551	TCCTCTGCTGTCTTCCAGGT	59986	TGTTGGGATCACAGCAAAAA	60088	329	(TGC)5
Aduranensis_large_c567	Ad_L_c567	AGTTGACCCATTTACTGGCG	59993	CGGCATGTGATCAAAACAAC	59972	387	(GGA)4
Aduranensis_large_rep_c568	Ad_Lr_c568	CTCCTGAATGGTCCGTTGTT	59966	ACACCTAAGCAGCAAGAGGC	59644	81	(CTC)5
Aduranensis_large_c576	Ad_L_c576	TCTCATTGCCAAGACACTGC	59992	AACAACAAGGATCAGCCACC	59973	409	(TTG)7
Aduranensis_large_rep_c582	Ad_Lr_c582	GAATTGCCACACCCTCCTTA	59933	GAGATGGTGAAGGTGGAGGA	60048	518	(CCA)4
Aduranensis_large_c594	Ad_L_c594	GGCATCATTCCTCATTCTCAA	60029	CCTACCGTTGACATCTCCGT	59989	261	(AACC)4
Aduranensis_large_c596	Ad_L_c596	AGAATGTTGAACACCCTGCC	59973	GGTCTCACTCTTCCGCTCAC	59993	437	(CTT)5
Aduranensis_large_rep_c598	Ad_Lr_c598	TCACCTGCGACAAGTCTTTG	60025	TGATTGGTTTTCCACGAACA	59941	464	(CAG)5
Aduranensis_large_c602	Ad_L_c602	GTTGTGCATACGGACAGGTG	60032	CTAGAATTGAGCTTGCCCCA	60344	372	(AACTG)5
Aduranensis_large_rep_c610	Ad_Lr_c610	GAGGTGAGTGGAGAAGCCTG	59986	GGGGGTTTGAGAAGAAGAAA	58214	226	(TTC)6
Aduranensis_large_rep_c611	Ad_Lr_c611	CCTTCTTCTTCTGCTCCTGC	59308	TGCATTCCACACCAACTGAT	59967	121	(TGT)5	P
Aduranensis_large_rep_c611	Ad_Lr_c611	TTCTTCCTCCTCTTTTGCCA	59926	AATGGAGGGAAAGGAAATGG	60124	535	(CGC)5	P
Aduranensis_large_c617	Ad_L_c617	TCATTATCGCTCTCATCCCC	59998	TTTCACTCGCCGAAGAAGAT	59955	173	(TTC)4
Aduranensis_large_rep_c619	Ad_Lr_c619	GGCAACACCACTTTTTACCTTG	60779	GCTGGCCATTTTTCAGTGAT	60081	419	(TTA)4
Aduranensis_large_rep_c619	Ad_Lr_c619	ATCACTGAAAAATGGCCAGC	60081	TGGTGGCTTTGTAATAGTGCC	60011	489	(TTG)6
Aduranensis_large_rep_c620	Ad_Lr_c620	CAACACAACCCCTAACCCTG	60260	ATTCAAGCGATTCAAATGCC	60045	201	(CTT)5
Aduranensis_large_c628	Ad_L_c628	CTTGAACCCACCACGTTCTT	60005	AACAACAGGTTCAGGCTCAGA	59899	212	(TTG)4
Aduranensis_large_rep_c629	Ad_Lr_c629	AGAGTGGGAGCATGTTTTGG	60111	TTCCAGGTTGACGATTAGCC	60074	156	(TTATT)3
Aduranensis_large_c630	Ad_L_c630	TGGCGTGTTTGATGATCCTA	60073	GCCTCCTTCTCCTCAACCAT	60596	313	(AGC)6	P
Aduranensis_large_rep_c631	Ad_Lr_c631	GGGGGAAGAAAGGAGTGAAG	60045	TGAACCTGAAAGGCTCGTCT	59989	306	(AG)6
Aduranensis_large_rep_c631	Ad_Lr_c631	AGACGAGCCTTTCAGGTTCA	59989	CAAAGCGGAGTTTGTCCAAT	60110	520	(GTG)5
Aduranensis_large_rep_c632	Ad_Lr_c632	GGCCGGGAAGAAAGAATAGA	60522	AAACTCATCCCAACACGTCC	59827	184	(TTA)6	P
Aduranensis_large_c636	Ad_L_c636	ATAAGATGGAGTGTTCGCCG	60096	CTCACGTCCACGTCGTTTC	60302	112	(GGC)4	P
Aduranensis_large_rep_c640	Ad_Lr_c640	GGGGTCATAACCCAGAAGGA	61076	TGGTGGTGGAGAGTGGTACA	59997	432	(CAC)4
Aduranensis_large_rep_c640	Ad_Lr_c640	ACTACCCATCTCCACCACCA	60238	TAAGGGTGAGGGTAGGGCTT	59955	151	(CCA)4
Aduranensis_large_rep_c640	Ad_Lr_c640	TTCACAAGCCCTACCCTCAC	60111	GAGTGGGGAACGTAGTGGTG	60422	175	(CCA)4
Aduranensis_large_c642	Ad_L_c642	TCTTTTATTGCCTCCGCAGT	59845	TTCAAGAGGAAATTGGTGGC	60051	499	(AAAG)4
Aduranensis_large_c642	Ad_L_c642	GCCACCAATTTCCTCTTGAA	60051	AAAACTTGCAAAAGTGAGAGAGAGA	60102	492	(TC)6
Aduranensis_large_c648	Ad_L_c648	AGCAATGGAGGAAACTCGAA	59813	AACACCGAGAAGGGAAACAA	59569	430	(AAG)4
Aduranensis_large_rep_c654	Ad_Lr_c654	ACCCTTGCGTGAATTCTTGA	60636	ATAATGGGGATGGCAACCTT	60399	197	(CAA)4
Aduranensis_large_rep_c658	Ad_Lr_c658	CAGGCTGTTGGGGAAGAAAT	61370	ACCTTGGCAACCTTCACAAC	60012	156	(AAG)4
Aduranensis_large_rep_c658	Ad_Lr_c658	GTTGTGAAGGTTGCCAAGGT	60012	TTCGCCAATTCTCCACTACC	60074	443	(GGA)4
Aduranensis_large_c661	Ad_L_c661	CTGATGGAGGATTGGAGGAA	60003	GCCGGTTTATCTGAACGTGT	60000	521	(TCT)4
Aduranensis_large_c661	Ad_L_c661	ACACGTTCAGATAAACCGGC	60000	AGGACGAAAGACTGGGTGAA	59697	158	(TCT)11
Aduranensis_large_rep_c663	Ad_Lr_c663	GCAATATTGAATTGAACTTGGAA	58188	ACTGTGTGGGCTAAAATCCG	59993	286	(ATAC)3	P
Aduranensis_large_c665	Ad_L_c665	TTGGAGCATGGCATGTATGT	59955	GGACAAAGCACAAACCATCA	59547	301	(ATG)5
Aduranensis_large_c666	Ad_L_c666	GTATCAACGCAGAGTGGCCT	60285	AGCTCGCAGACAATGTGATG	60016	499	(TCTCCC)6
Aduranensis_large_c668	Ad_L_c668	TCAGAAAAGTCATCCGGTCTG	60239	GCTCGGTTTCTTCGTCTTTG	59993	295	(GTA)4	P
Aduranensis_large_c673	Ad_L_c673	GGCTATGGCGAAGAAATTGA	60175	TACCATCTCCCTGCCAACTC	60073	254	(GAA)4
Aduranensis_large_c674	Ad_L_c674	ACCATACGCAGGATTCCAAG	59955	ATTGGTGAAAAGCCATCGTC	59939	479	(GAA)4
Aduranensis_large_c680	Ad_L_c680	ACCCATCTATCGGTTAGGGG	60032	GGACATGTCTCCTCCCTTGA	60048	82	(GA)8
Aduranensis_large_rep_c688	Ad_Lr_c688	GCTAGCTGAGCCCAAATACG	60003	CAACCTCCCAGCCTTATTCA	60066	367	(AAC)6
Aduranensis_large_rep_c696	Ad_Lr_c696	CAGTGCAGTGGTAATGGCAA	60720	TGTTGGAGGAATTGGAGGAG	60042	159	(AGG)6
Aduranensis_large_rep_c696	Ad_Lr_c696	GTTGGCTTCTTCATTTGGGA	60051	GACTATCAAGCCGAGCGAAG	60118	208	(CAA)4
Aduranensis_large_rep_c696	Ad_Lr_c696	CTCCTCCAATTCCTCCAACA	60042	ACTTCCCCACCAATTCTTCC	60169	389	(GCC)5
Aduranensis_large_rep_c697	Ad_Lr_c697	CAGAGAAGCTCCCAGTGTCC	59986	TGCAGGTGTTTGTTCACCAT	60008	409	(GCT)5
Aduranensis_large_c698	Ad_L_c698	TGATAGGAAGCAAACTGCCC	60214	CGTTAAATTCTGCGAGGAGG	59839	308	(CAGG)4	P
Aduranensis_large_c701	Ad_L_c701	AACATACTCAACTCAATTCTGAAAAC	57187	GATGTGCCTTTCTTTGGGAA	60051	370	(AGCT)5
Aduranensis_large_c704	Ad_L_c704	TTTCTTTTCCTTTTCTTCTAGTTTCAA	59466	TGTGAACAGGAACAGGACCA	60129	364	(AG)7
Aduranensis_large_c711	Ad_L_c711	ATCACTGGAACGCCTCATTC	60081	TTTTGTCTGTCGTTGTTGCC	59740	323	(TTTC)4
Aduranensis_large_rep_c715	Ad_Lr_c715	TAACGAGTCTTGGGGTCCTG	60103	CCTCTTCGAGCATCACTTCC	59950	295	(TTG)4	P
Aduranensis_large_c719	Ad_L_c719	CACCCCCTTTTCCTTTTTCT	59433	GCCGTTGCTAGAGGTAGTGC	60044	304	(TTCTTT)5
Aduranensis_large_c722	Ad_L_c722	CCACCCTCTTTGCATTGATT	59933	AAGAAGAAGAACGGGGCAAT	60074	219	(AAACG)4
Aduranensis_large_c722	Ad_L_c722	CATTCATCGTTCGACTCCCT	60073	ACCCAGTGAAGAAGGTGTGG	60002	157	(TTC)5
Aduranensis_large_c723	Ad_L_c723	GCCATGGTGAAGCTCTTAGG	59836	TGGCCAGAAACACAATACCA	59964	304	(TAA)4
Aduranensis_large_rep_c732	Ad_Lr_c732	GCCGTAGCTACTCAGCCATC	60007	CGGAGGAAAATGAATCGAAA	60009	312	(TC)13
Aduranensis_large_c735	Ad_L_c735	GTCGAATGGGATGAATGACC	60143	GTATGATTATTCCCGCACGC	60318	203	(CAA)4
Aduranensis_large_c745	Ad_L_c745	TACAATGGCAAGACCACCAA	59964	TGATAGCGATGGTTCTTAACTCG	60619	237	(AT)6
Aduranensis_large_c752	Ad_L_c752	AGCTGGAAAAGCCAAAGGAT	60208	GCAGGAGAAGGAGTTGTTGC	59997	452	(AAAG)4	P
Aduranensis_large_c753	Ad_L_c753	CGTTCAACCAAAGGAAAAGC	59724	ACACGAACACCCTTTCTTGG	60005	523	(CGG)5
Aduranensis_large_c756	Ad_L_c756	ATGGTAATGACAGGTGGGGA	60050	GCAAAAATCGGAGAGTGCAT	60221	177	(CGGGT)3	P
Aduranensis_large_c764	Ad_L_c764	ACTAAAAGAGTTGCCGGGGT	59998	CAAGCAACCCTACAGGAAGC	59875	440	(CAA)5
Aduranensis_large_c767	Ad_L_c767	GGAACGGAAGAAGAGAAGGC	60328	AGTTCCGGTGAAGTTTGTGG	60005	263	(GGA)6
Aduranensis_large_rep_c768	Ad_Lr_c768	AGAAGTGCACTGGTTGTCCC	60159	CCCATCAGAGGGAAAGTTCA	60042	284	(CAC)5	P
Aduranensis_large_c776	Ad_L_c776	CGAACTCCAACCATGTTCCT	59966	TGATAGCCTACAATTGCCCC	59923	598	(AAC)5
Aduranensis_large_c778	Ad_L_c778	CTCAACGCACCTGATGAAGA	59984	CATACCTAACGCAGCAAGCA	60037	175	(GA)6
Aduranensis_large_c781	Ad_L_c781	AAAAGATGATGGTCGGCAAC	59939	ATGACTCCTCGCAAATGTCC	60081	219	(CAA)4
Aduranensis_large_c782	Ad_L_c782	ATGAGTGGCGAAAAGGAAAA	59685	ATATTGGAATCCCACCACGA	60014	268	(CTCCTT)3
Aduranensis_large_rep_c787	Ad_Lr_c787	GATTGACGCCAAAGGAAAAA	60053	AAGTCAGGGTCATTGCAACC	59973	133	(AAAG)4	P
Aduranensis_large_rep_c809	Ad_Lr_c809	ATAGGCCTACTGGACCTCGG	60476	GGATCACCATAACCACCACC	59910	106	(GGT)6	P
Aduranensis_large_c815	Ad_L_c815	GGAAGCCGGAACAATATCAA	59901	TCAGATTGTCACAAGGCAGC	59992	472	(ATC)4
Aduranensis_large_rep_c817	Ad_Lr_c817	GAAATCAGCATACAGCCCGT	60103	GCAGTGGTATCAACGCAGAG	59470	397	(CCATCT)3
Aduranensis_large_rep_c818	Ad_Lr_c818	CATCACCATCACCTCCTCCT	59920	ATCCATATCCTCCACCACCA	60011	267	(GGT)5
Aduranensis_large_rep_c818	Ad_Lr_c818	TGGTGGTGGAGGATATGGAT	60011	CAGCTACTGCTGGTGGTGAA	60049	254	(TTC)5
Aduranensis_large_rep_c818	Ad_Lr_c818	GCCGCCATACCATTACTCAT	59813	CATTCCGGTGGTGAAGAACT	59966	296	(CCA)4
Aduranensis_large_rep_c818	Ad_Lr_c818	CCACCACCAAAGAAACCCTA	59824	GATGAGGGTGTGGATATGGG	60011	134	(CAC)4
Aduranensis_large_rep_c820	Ad_Lr_c820	CTTCAAAGAGGAGCACCCTG	59982	AGACTTGGCAATATGGTCGG	59955	262	(AAG)7
Aduranensis_large_c823	Ad_L_c823	CCATCGTCGTCTTCTTCTTACC	60130	GGAGTGACTCTGGAAGTGGC	59841	146	(TTAA)4
Aduranensis_large_c833	Ad_L_c833	TCCAAAAACAATGTTAAGAAGAACA	59157	GCCACCTTGGTTTTGTGTTT	59875	200	(AAG)4
Aduranensis_large_rep_c840	Ad_Lr_c840	GAACCAAGAAATGAAGGCCA	60051	CTTCGGTTCACCCAATTGAT	59790	524	(TTG)10
Aduranensis_large_rep_c841	Ad_Lr_c841	AACCATCATCAACCACCCAT	59910	TATTGCCCAAAGGTGGAGAC	59933	542	(GAA)4
Aduranensis_large_c843	Ad_L_c843	AGGAGCTTCCGTAATCGTCA	59836	CGAGAGCAACGACCTCCTAC	60012	248	(CTC)4
Aduranensis_large_c851	Ad_L_c851	GGCACCAGAGTTCTTTCTGC	59997	CGGTGGTGGATCTATTGCTT	59955	302	(GCA)7	P
Aduranensis_large_c853	Ad_L_c853	TAACAAGGCCCTCACTCTCG	60388	GCTGGGCCACTATGATGTTT	59962	517	(AAACA)3
Aduranensis_large_c862	Ad_L_c862	GGCAAGGAACAAGCTCACTC	59997	AGCGAGCACTCGACAAGACT	60352	148	(AGC)4	P
Aduranensis_large_rep_c870	Ad_Lr_c870	ATTAGGATGATGTGGCGGAG	59917	AGAAACCGAAGCGAACAAGA	59993	196	(CTGAGA)4
Aduranensis_large_rep_c870	Ad_Lr_c870	TGTTCGCTTCGGTTTCTTCT	59993	ATTGGACGGTTTTCGATGAG	59933	179	(CTGATT)3
Aduranensis_large_c877	Ad_L_c877	GGGGAAGAGAGGGTATTTGC	59903	GAAAGCGTTACCTTGCTTGC	60025	315	(GAA)4
Aduranensis_large_c877	Ad_L_c877	CTGCATTGATAAGGAGGGGA	60029	TACTTCCTCCTCTGCTTCCG	59569	297	(GAA)4
Aduranensis_large_c893	Ad_L_c893	CCCAAGGTTGCTAAACAGGA	60103	CTCTTCTTGCCGAATCCAAC	59813	110	(AAG)4
Aduranensis_large_rep_c904	Ad_Lr_c904	GAGGGAGCTTGAAAACATCG	59813	AATGGCACCACTAACAAGGC	60000	175	(ATC)7
Aduranensis_large_c912	Ad_L_c912	CGTCGCTTTTCGTTTCTTTC	59996	AGGAATGTAGGGAGCAGGGT	59957	294	(TCT)4
Aduranensis_large_c913	Ad_L_c913	GGATCAGGAGGTGCTCGTTA	60218	CAACAGATCAAAAGGTCGGC	60636	212	(TGGA)4
Aduranensis_large_rep_c931	Ad_Lr_c931	TTGTGTGCATCGAAAATGCT	60265	ACTCATCATCACCACCACCA	59801	167	(TCA)6
Aduranensis_large_rep_c931	Ad_Lr_c931	CGTCTCATGATGATGGTTGG	59918	AATCATTTTCAACCGGCAGT	59434	346	(TGT)5
Aduranensis_large_c955	Ad_L_c955	CACCTAGGATGGAGAGCCAA	60210	CAGTTGATCCCCCTCAAAGA	60042	391	(CCAATT)3
Aduranensis_large_c959	Ad_L_c959	GTGAGTTGTTGCCCCATCTT	59973	CAAGGCGGTAATCCTAACCA	59953	157	(TTG)4
Aduranensis_large_rep_c960	Ad_Lr_c960	GGCTGATCACAGTTCCCATT	59934	GGATTGATATAGCCGCGAAA	60026	500	(GAA)5
Aduranensis_large_c961	Ad_L_c961	CCGGGCTCTCCTGAAGTTAT	60590	ATTATCATGGCCTTGCTTGC	60067	278	(ATGCCA)3
Aduranensis_large_c963	Ad_L_c963	TCAAAGGACAACTTTCATTCACA	59640	ACATTGAACGTGGAATTGGG	60615	144	(AG)6
Aduranensis_large_c968	Ad_L_c968	CTCCTCAGCCCCAATATCAA	60029	TCCTTTTTGGCATAGCCATC	60038	323	(CAT)6
Aduranensis_large_c971	Ad_L_c971	TTTATGAATGCCAACCCCAG	60692	TGGTTATGGCATGGTGAAAA	59786	86	(CAC)4
Aduranensis_large_rep_c973	Ad_Lr_c973	TGTTCCCAACTTTTCCGTTC	59948	CATTACGGCGAGGAGAAGAG	59971	279	(TCT)6
Aduranensis_large_c986	Ad_L_c986	CCTCAAGTCCAGTCACAGCA	60022	TCAACGCAGAGTGGGGAT	60205	398	(CCCAAC)3
Aduranensis_large_c993	Ad_L_c993	TGCGAAGAAAGAGTGATGTGA	59581	GGAAGCCGTAATGCCAAGTA	60096	233	(TAT)5
Aduranensis_large_c995	Ad_L_c995	AGGCCAGTGTTTCTTTGGTG	60149	GCATCAGCTACTACCAGGGC	59866	87	(TGATCA)4
Aduranensis_large_c1004	Ad_L_c1004	TGTGTTTCCGTTATGGGGTT	60088	TTATGCCAATCTATGCCCGT	60310	310	(GTG)4
Aduranensis_large_c1007	Ad_L_c1007	AGAAGCTTACGGGGGCTAAG	59871	TTGCATCTCATTGTGAACCC	59502	330	(TACAA)3
Aduranensis_large_c1019	Ad_L_c1019	GTGGAGGTGGCGAATAAATG	60331	CTCTGACGGTTTGAAGAGGC	59989	226	(AAGC)4	P
Aduranensis_large_c1023	Ad_L_c1023	CACATAAAAGTTTCCATATTTCTCCA	59708	TCTCGCAGGAGGAAATGTCT	59950	371	(TACA)3
Aduranensis_large_c1030	Ad_L_c1030	CAAAGCAACCAAGAACCGAT	60110	TTTCGCAGCTTCCTCAATTT	59960	466	(ACA)4
Aduranensis_large_c1032	Ad_L_c1032	TACCCTTAACATGGTCCCCA	60044	GAGCTGTTCCAATGCCAAAT	60081	389	(TAC)4
Aduranensis_large_c1054	Ad_L_c1054	TTGGGAACCGAAATGAGAAG	60044	GCTTCCAAGACCACCAAGAC	59703	155	(ACA)4
Aduranensis_large_rep_c1057	Ad_Lr_c1057	GGCTCGGCCTTAACTTCTTT	59856	GTGAAAAGGAGGGGGAAGAG	60045	155	(GCT)5
Aduranensis_large_rep_c1057	Ad_Lr_c1057	CTCTTCCCCCTCCTTTTCAC	60045	TGGTGAGGACATGCCAATTA	59924	522	(TTC)5
Aduranensis_large_c1062	Ad_L_c1062	GGGGAGAGAGAAAAGAGTCCA	59803	GATTTGGTGCAAGAAAGGGA	60051	185	(CAA)5
Aduranensis_large_rep_c1065	Ad_Lr_c1065	TGACATGACTCACTGAATAAACCA	59540	TGCGTGAATATGCCGAATAA	60059	301	(AAG)6
Aduranensis_large_rep_c1065	Ad_Lr_c1065	AGTCCGCGATTTGATTTTTG	60074	AGCAGTGGATGGGTTTTCAC	59973	198	(TGG)8
Aduranensis_large_c1067	Ad_L_c1067	TGTTTCGCATGTTTGTTGGT	60011	TTGGGATATAGGAGCAACGG	59916	160	(TGTT)4
Aduranensis_large_c1070	Ad_L_c1070	GGGAGAACATTAGGGGAGGA	60264	TGAGGGACGATTTGAGATCC	60011	290	(TCTGGT)6
Aduranensis_large_c1079	Ad_L_c1079	TGGTGTGTTCTTGTGCAGTG	59316	GCTGCTCAAGCCTCAAATTC	60103	340	(GAGTG)3
Aduranensis_large_rep_c1080	Ad_Lr_c1080	TCTTTTCCACTCCGCTTGAG	60508	GGAATGGAATGGAATCAACG	60133	133	(CATTC)10
Aduranensis_large_rep_c1094	Ad_Lr_c1094	TACAAAGCGGCACTTCTTCC	60386	TTTCTTTGGTGGTGGAGGAG	60081	173	(CAC)4
Aduranensis_large_rep_c1094	Ad_Lr_c1094	CCACCAAGGAAGCCTTACAA	60103	GTCCTCTCCAGAAGCACCAC	59841	242	(CCG)5
Aduranensis_large_rep_c1094	Ad_Lr_c1094	TCCTCCACCACCAAAGAAAC	59943	ATTCCAGCCTCGCTTTTGTA	59845	264	(CAC)4
Aduranensis_large_c1095	Ad_L_c1095	GCCGGGGGTTCAGAATTA	60801	CATGCATACACATTCACACACA	58918	96	(ATG)4
Aduranensis_large_c1098	Ad_L_c1098	CACGAATTATGCAAGGAGCA	59833	TATCCCACAAGCATGGTCAA	59924	301	(ATTTA)4
Aduranensis_large_c1103	Ad_L_c1103	GAAAGCCCACCATTGAAGAA	60051	CCTCATTCACCGTTACCACC	60232	210	(GAA)6
Aduranensis_large_c1104	Ad_L_c1104	ATGGCACGTGTGTTGATGAT	59845	CAGGCTCAATTCATTCAAACC	59560	456	(TTG)4
Aduranensis_large_c1107	Ad_L_c1107	TCCTTCTTCTTCTTCTCCTCCA	59571	TCCATTTGCAAGAAGGCTCT	59955	118	(AAC)5
Aduranensis_large_c1107	Ad_L_c1107	TTGCAAATGGAAGAAGGGAG	60184	TTTTGTGGGATGACGTTTGA	59941	155	(TTG)4
Aduranensis_large_rep_c1108	Ad_Lr_c1108	TGTCTTAGCTGTGGCACTGG	60049	CCTTGTTGTCTCCACCACCT	60002	421	(ATT)4
Aduranensis_large_c1122	Ad_L_c1122	CGAAACTGCTCCTTTCTTCG	60125	ATTCCGACAAACAACTTCGG	59971	378	(TGC)4
Aduranensis_large_rep_c1131	Ad_Lr_c1131	TTTGTTTGTATGCTGCTGGG	59729	CATTGGAAGCAGATGGTCAA	59648	346	(GTT)7
Aduranensis_large_c1137	Ad_L_c1137	AGGGTATGCACGATCACACA	59992	GGGGAGGACACGTAGTCAGT	59027	489	(TCTT)5
Aduranensis_large_c1147	Ad_L_c1147	GCTGCACTGGAAGAAGAAGAA	59749	GCGATGTTCTTGCCACTTTT	60257	86	(GAG)5
Aduranensis_large_c1156	Ad_L_c1156	GCAAGCCTATATCTGCCGAG	59967	TTCCACCTTGATTAGGCAGG	60066	431	(TTTC)4
Aduranensis_large_c1159	Ad_L_c1159	ATGCCGCTCTGTAATCTGCT	60007	CCCACTGGGAGACCTTAACA	59959	427	(TCAC)5
Aduranensis_large_c1167	Ad_L_c1167	ACAAATTTCTTCACCGCCAC	59978	AGGAGGTGAAGGTTGGGTTT	59834	115	(CCA)4
Aduranensis_large_c1170	Ad_L_c1170	AAATCCACCAGACCAGTTGC	59973	GACGACCACGGACGACTTAT	59997	299	(CCA)5
Aduranensis_large_c1170	Ad_L_c1170	AATGGAGGAAGGAGGAAGGA	60008	TGCAATTGTTGGTGTGTTGA	59563	81	(AAGA)3
Aduranensis_large_c1178	Ad_L_c1178	GCAAACTAACGAACACCCCT	59101	CTCTCTTGGATTCGGCTTTG	59948	145	(TC)6
Aduranensis_large_c1193	Ad_L_c1193	AGGAAGTGGTTCTGGTGGTG	60002	CAACCCAAAACGATAATTGGA	59685	281	(AGCT)3
Aduranensis_large_c1198	Ad_L_c1198	TGTAGCAGCTCTGATGGTGG	60008	GGCAAAATAGTTGCCCAATG	60323	429	(TGT)5
Aduranensis_large_c1202	Ad_L_c1202	AACACACACTTCTGCAACGC	59953	AGCTTGATGATCAGAAGGGC	59390	182	(TTA)4
Aduranensis_large_rep_c1203	Ad_Lr_c1203	TACGGCGGGAATACTTACCA	60335	ACTGTTGGAAAGGGTGTTGC	60012	120	(ACA)6
Aduranensis_large_c1205	Ad_L_c1205	AACCCTTAAGAAGTGGGCGT	59998	CTGGGTTTGAGGGTGTGACT	60002	273	(ATTCTG)4
Aduranensis_large_c1210	Ad_L_c1210	CAGCCCCATTGCTATGATTT	59923	GGGGAAGAGAGAAGGGAAGA	59749	230	(GA)8
Aduranensis_large_c1222	Ad_L_c1222	CTGGTGTGGCAACAACATTC	60008	GCTCTTGCTAAGTTGAATACGGA	59932	364	(AGCATG)4
Aduranensis_large_c1225	Ad_L_c1225	GCTATAGTTGTGGCCCGAAA	60096	GCTAGTGATAGGCTGGTGGC	59866	388	(CTGT)4
Aduranensis_large_c1226	Ad_L_c1226	TGTTTGGTGATGCCAAAGAG	59691	TCTCGATCTGCTCCACCTTT	59950	434	(AAAT)5
Aduranensis_large_c1227	Ad_L_c1227	CCAAAGCTGCGGTTTCTAAG	60011	TAAAAGCCAGGTCAAGCAGC	60523	451	(TATTT)4	P
Aduranensis_large_rep_c1228	Ad_Lr_c1228	GGGAAGCATAGGGATAGGGA	60245	TCGCGAGCTCTTCTTTCTTC	59978	198	(GAGAGG)4
Aduranensis_large_rep_c1228	Ad_Lr_c1228	GAAGAGCTCGCGAGAAGAAA	59978	CTTCGCCCTTTCTCTCCTTT	59955	105	(GAAAGG)4
Aduranensis_large_rep_c1236	Ad_Lr_c1236	TGAAGTTGAAAGTGCTGATGC	59065	TCTCTGAAAACCTCTGGCGT	59989	440	(AGA)6
Aduranensis_large_c1242	Ad_L_c1242	AGACAAGGGGAGAGTGCTCA	59986	ATCCCATGGATGATGGTGAA	60964	322	(TTTA)3
Aduranensis_large_c1243	Ad_L_c1243	TGAAAATGTGTCCGAACCAA	59941	AGGCCATGAGGGAAAAGAGT	60074	356	(AAG)5
Aduranensis_large_rep_c1244	Ad_Lr_c1244	ACATGGCAACGATGAAAACA	59972	CGGTGGAACCAAGAACACTT	60005	155	(GAA)6	P
Aduranensis_large_rep_c1251	Ad_Lr_c1251	ATCCAAGCAGTGTTGATGGA	59090	AATGTGAGGCTGCACACAAG	59905	284	(GAT)7
Aduranensis_large_c1252	Ad_L_c1252	TGCATGGGTTCTTTTCAACA	60088	AACCCAAAGAATTGCAGGTG	59971	229	(TTGGGC)4
Aduranensis_large_c1263	Ad_L_c1263	TGTTGTTTGGTTTTGTGTTGG	59372	TCACAGCTGAAATCAAACGC	59995	179	(TA)6
Aduranensis_large_c1270	Ad_L_c1270	GCTTCAGCTTTGTTCTCGCT	59904	GCTGAGGCTCACAAAGGAAC	59997	249	(AATT)4
Aduranensis_large_c1277	Ad_L_c1277	GGCGAAGAGGAAGAGAAGGT	59957	TCAAAGCAACCACAAACCAA	60127	369	(CTT)5
Aduranensis_large_rep_c1279	Ad_Lr_c1279	GCATTGCCAAACACATTCAC	59979	ATAAACGACGACAGGGTTGC	60000	290	(TCT)5
Aduranensis_large_rep_c1280	Ad_Lr_c1280	TGAACAGACAAAGACGACGC	60032	GGGACAGAAACTCAGCCAAA	60232	157	(GACG)3
Aduranensis_large_c1299	Ad_L_c1299	CTTTGATGCATGTGTTTGGG	59964	CATCAATCAATTTCCCCCAC	59991	287	(TC)6
Aduranensis_large_c1303	Ad_L_c1303	GTTAATGGAGGCGCTACGAG	59867	TATTGGCGCATTTTTAAGCC	60062	425	(TAA)4
Aduranensis_large_c1314	Ad_L_c1314	AGCGATGCAACTGATGACAG	60016	CAAGCACTCAACGAACCTCA	60025	168	(GAT)5	P
Aduranensis_large_rep_c1320	Ad_Lr_c1320	ATACAGGCGATGAAACGACC	59962	GCTCGGTATGCGTATGACAA	59718	244	(CCATCT)3
Aduranensis_large_c1324	Ad_L_c1324	TCGGGAACGGTTACTACCAG	59986	CGTTTGAAAGCAAACCGAAG	60772	401	(TTA)5
Aduranensis_large_c1327	Ad_L_c1327	CGTTTTGAAGCGTGGAATTT	60110	GGAACCGCCTAGATTGTGAA	60074	183	(AAC)5
Aduranensis_large_c1329	Ad_L_c1329	CCAAAGTGTGCAGGATGATG	60112	TTGCGGACCAAGAACATACA	60111	244	(GA)7	P
Aduranensis_large_c1330	Ad_L_c1330	TTCACTGCGAAAGGGATTCT	59813	TCCGTCGAGGAGTCTGAAGT	59986	376	(AGC)6	P
Aduranensis_large_c1333	Ad_L_c1333	GCTTCTGACTGGAGGATTCG	59950	AACTGTCCCATGTGTAGGGC	59851	498	(GAA)6
Aduranensis_large_rep_c1335	Ad_Lr_c1335	ACTTCTCCCCTTTCTCGCTC	59957	GCTGGAGTTCCCTCTCCTTC	60336	347	(GGT)6
Aduranensis_large_c1336	Ad_L_c1336	TGAGCAATAGTGACCTTGCATT	59775	CACCGACAACCTAGGCGTAT	60015	583	(AT)6
Aduranensis_large_c1337	Ad_L_c1337	GGTTGGGGTTGTGGTTGTAG	60126	TCCGTAACCTCGTCTTCCAC	60111	105	(GTT)5
Aduranensis_large_c1339	Ad_L_c1339	CCATGGTGGCCACTTATTCT	59813	ATCATGGGAGGTGGATTCAA	60135	81	(TCT)5
Aduranensis_large_c1349	Ad_L_c1349	TTGATGAACAGGTTGAGGGA	59059	GCCACAATTAGCGTCATCCT	60103	238	(GGGTTG)4
Aduranensis_large_c1364	Ad_L_c1364	CCCAACATCAGGGGAATTTT	60910	CAGAAAGGGTGCTGGTGATT	60111	301	(ATGT)3
Aduranensis_large_c1364	Ad_L_c1364	GCTTGTGTGGCTGATTCAAA	59847	GGGGATGGAAGAGAGTTCTG	58664	159	(CAT)4
Aduranensis_large_rep_c1367	Ad_Lr_c1367	CTTCTCCCTGCACCTCTTTG	59982	CTGAGGCTGTTCTTTGAGGG	59982	548	(TTCTCC)5
Aduranensis_large_rep_c1370	Ad_Lr_c1370	TGTGTGGACACAACTCCGTT	60047	CACGCCTATCTGAAATTCCC	59528	244	(ATAA)3
Aduranensis_large_c1371	Ad_L_c1371	CTCAGTCTTCGGTGCTAGGG	60005	CACTGCAAAGGTTTTGGGTT	60008	446	(TCA)4
Aduranensis_large_c1377	Ad_L_c1377	AGCCCTATGGCCAAGAAACT	60096	TTGTTGATTCCTACCGCCTC	60074	80	(GGA)5
Aduranensis_large_rep_c1382	Ad_Lr_c1382	GTGGCTGAGGAAGACACCAT	60120	TGCAACCATCCCCATTATTT	60016	211	(TGA)4
Aduranensis_large_c1384	Ad_L_c1384	TATCAGAACCCCTCGGTCAC	59927	GTTTCCCTTCTCCCTCCTTG	60045	342	(CT)6
Aduranensis_large_rep_c1396	Ad_Lr_c1396	CGCCCATCAAAGAACAGAAT	60074	GCATGCTGAACCACTTGTGT	59758	101	(CCA)5
Aduranensis_large_c1398	Ad_L_c1398	GTTGAAAAAGGGCGACAAAA	60089	CCTTCACCCACCACTGATCT	59962	324	(AGC)5
Aduranensis_large_rep_c1400	Ad_Lr_c1400	CCTCTTCCACCACAAGAAGG	59691	AAGGCTAGGGTGTGGTGATG	59989	419	(TGC)5
Aduranensis_large_c1409	Ad_L_c1409	AAACAAGGCTTCCCAAGGTT	59976	CGCTTCACTTTGAAAGAGGG	59986	222	(TTTC)3
Aduranensis_large_rep_c1414	Ad_Lr_c1414	TTTTCCACACCCTCTCAACC	59943	CTGAGGAAGAGCCATGAAGG	59943	220	(TCT)5
Aduranensis_large_c1419	Ad_L_c1419	TCCACTCCTCAACCAGAACC	60088	AGCGACGCCATCTCTAAAAA	59982	349	(CTC)6	P
Aduranensis_large_c1424	Ad_L_c1424	GCTGGGTCACCATCAGATTT	59934	TAATTTCTGTCTGGCACGGA	59272	282	(TTCTCA)3
Aduranensis_large_c1428	Ad_L_c1428	ATCCATCACTAAAATGCGGC	59929	TTCATAGCGTCTTTCGTTGTG	58978	101	(TA)6
Aduranensis_large_c1439	Ad_L_c1439	AAGGAAAATGAAAGGAGGTTCA	59110	GCAGTTTGGAAAAATTGGGA	59916	449	(GAG)9
Aduranensis_large_rep_c1446	Ad_Lr_c1446	TTTTTGCCCTTGGTTCTGTC	60088	GCAAAAGGCAAAGAGGAAGA	59569	196	(TTTTCT)5
Aduranensis_large_c1454	Ad_L_c1454	TTTGGAACACAGGTGGACAA	59976	CATCTCAGAAGCAAGTTGGATG	59875	194	(TCA)6
Aduranensis_large_rep_c1464	Ad_Lr_c1464	CCAGTGCAGACCTGCTTGTA	60049	CCGAAACATGTTCTCAAAGACT	58370	106	(ATT)5
Aduranensis_large_c1475	Ad_L_c1475	CGCAGCATTTTACTACGCAA	60038	CATGCCTCCTCCTTATCCAA	60029	213	(GACGAA)3
Aduranensis_large_rep_c1479	Ad_Lr_c1479	CGCTTCTTCTTCAGAAACCG	60125	GCCGAAGAATGCTTTGTTGT	60257	224	(TCT)19
Aduranensis_large_c1480	Ad_L_c1480	ACGTGATCACAACAGAGCCA	60319	CCCAAAAGAGAAAGAAGGGG	60040	359	(ACC)5
Aduranensis_large_c1480	Ad_L_c1480	CCCCTTCTTTCTCTTTTGGG	60040	TGTTGAGGCTTGAAGAACCA	59415	174	(TAA)4
Aduranensis_large_rep_c1482	Ad_Lr_c1482	GACAGGGACGGAACATGAGT	59969	CGTGGGAGAAACAACAACAA	59585	352	(TTG)23
Aduranensis_large_c1483	Ad_L_c1483	GGGGTGGGAAAGAAGAGAAG	60045	CCATAGCCATACCTTGGTGG	60206	207	(AGC)6
Aduranensis_large_c1485	Ad_L_c1485	AATTGCGATTATGGGCTCAC	59929	GCCTCATCAGGTGGGATAGA	60034	286	(GAA)4
Aduranensis_large_c1493	Ad_L_c1493	TGGGACAAGGAGAGGAAAGA	59773	TGCTCTGTGATTTTTGTCGG	59840	158	(ATGGA)3
Aduranensis_large_c1503	Ad_L_c1503	CTACCTCCAACATCCTCCTCC	59943	TGTAGGGTTTCTTTGGTGGTG	59877	232	(GCC)4
Aduranensis_large_c1503	Ad_L_c1503	ACCACTCTCCGACTCCGAC	60260	TAGGGTTTCTTTGGTGGTGG	59824	194	(CTC)4
Aduranensis_large_rep_c1505	Ad_Lr_c1505	ATCGGTCGCCCTCAAAGT	60622	TGCGAACTCGAACAGTGAAC	60032	216	(CCGT)3
Aduranensis_large_c1516	Ad_L_c1516	CCACGTCAAAACCACCTCTT	60005	TGGCAGCCTATGGAGAAGAT	59797	136	(CATCT)4
Aduranensis_large_c1519	Ad_L_c1519	TCGGCTTTACTCACTGGCTT	60015	ACGAAATAATTGGCACGAGG	59960	284	(TC)6
Aduranensis_large_rep_c1527	Ad_Lr_c1527	TTTTTCTCTGTCAATAACAGCAAT	57250	TGGTGGTATAAGGGGTGGAA	60044	174	(TTTTA)4
Aduranensis_large_rep_c1554	Ad_Lr_c1554	TGCAGGCATTATTTGGATCA	60035	GACTGGGTACATGCACAAGTTT	59032	344	(AAT)4
Aduranensis_large_c1556	Ad_L_c1556	ATCAGATACCCTTTCCCGCT	59925	TTACAAGAAGGTGATGGGGC	59933	355	(CTT)5
Aduranensis_large_c1563	Ad_L_c1563	CGAACCAATTTTGCTCCAAT	59938	AGGAGCACCGAGGATTTGTA	59694	223	(AAAAC)3
Aduranensis_large_rep_c1565	Ad_Lr_c1565	AATCCTTGGAAAACAATGCG	59938	GAGAACCCCATATCCCGAAT	59981	229	(AAG)5
Aduranensis_large_rep_c1567	Ad_Lr_c1567	TTTCGTCTTCTTCGCCTGAT	59955	AGCTTCACTCTGTCACCTTGG	59509	316	(ATG)7
Aduranensis_large_c1571	Ad_L_c1571	GGGCGTTCTCAAGAAATCAA	60192	CCTGTTAGGGGTTTTCACGA	59964	110	(TC)6
Aduranensis_large_c1581	Ad_L_c1581	AGACCACACCAAACCAAACA	58879	GTGACGGGTGAACAGTTCCT	60009	101	(TC)8
Aduranensis_large_rep_c1587	Ad_Lr_c1587	CCAAGGATTTGGCACTCATT	59933	CCCCATAAAACAAGCAATCA	58480	241	(TTTTA)3
Aduranensis_large_rep_c1593	Ad_Lr_c1593	GCTTGTTGAGAGGGTGAAGG	59844	TCATTTTGTGGCACACCACT	60008	303	(GGT)4
Aduranensis_large_rep_c1594	Ad_Lr_c1594	GGTGATCCCAACTTGCACTT	59973	AACCAAGCAACGCAGAAAAA	60782	198	(GAT)5
Aduranensis_large_c1595	Ad_L_c1595	TTGTGCTCACTGAATCCGTC	59837	GCCAGCCAAGAGAACAAGAC	59997	244	(TTC)5
Aduranensis_large_c1597	Ad_L_c1597	TGGGAGGATCAACGAGAAAC	60050	GTCGAAAGAGGAAAACACGC	59859	186	(TCTA)3
Aduranensis_large_rep_c1599	Ad_Lr_c1599	AGAATAAACCCGAGTGCAATG	59101	TCCATTCAATTCCATTCCGT	60133	152	(TGGAA)5
Aduranensis_large_rep_c1599	Ad_Lr_c1599	GAGTGCAATGGAATGGAGTG	59090	CCATTCCGGAAGTTTCCATT	61042	180	(GAATG)3
Aduranensis_large_rep_c1599	Ad_Lr_c1599	GAATGGAATGGAACGGAATG	60133	ATTGCAATCGAGTTGAATCC	57608	124	(GGAAT)6
Aduranensis_large_rep_c1599	Ad_Lr_c1599	AAATGCAATGGATTCAACTCG	59952	ATTCGTTCCATTCCGTTCC	59741	154	(GGAAT)4
Aduranensis_large_c1601	Ad_L_c1601	AAAGTACTCGCGACCAGCAT	59904	AGTGGGCTTTCGATTTCTGA	59813	174	(GAG)5
Aduranensis_large_c1606	Ad_L_c1606	TCACCATCATGAAACCCAGA	59893	GCTGCTTCCATTTTGTCCAT	60081	224	(GCT)5
Aduranensis_large_rep_c1615	Ad_Lr_c1615	AGGAACCTCTTCCGGTGATT	59935	TGACCGGAGGAAGAAGAAGA	59920	160	(TTC)5
Aduranensis_large_rep_c1627	Ad_Lr_c1627	GCTTAGAAAAGAAGGGCCTCA	59973	CGGAGAGTGGTACACTGGGT	60026	131	(ATC)4
Aduranensis_large_rep_c1631	Ad_Lr_c1631	AGACGGAGGAGGTGGAGACT	60258	CAGCCAATCCCATGAAAGTT	59933	253	(TGG)5
Aduranensis_large_rep_c1644	Ad_Lr_c1644	GGGTCCCTAATGGCCTCTAC	59789	TAGTATGGTGGAGGTGGGGA	60187	176	(CCA)6
Aduranensis_large_rep_c1652	Ad_Lr_c1652	CCATTCCACTTCATTCCGTT	59790	TCGAATGGAATCACCAAGTG	59496	89	(TCCAT)7
Aduranensis_large_c1670	Ad_L_c1670	CATGCTCACAGGCACAAGAT	59862	GCTGCCAAGATGATTGGATT	60043	488	(AGC)4
Aduranensis_large_c1671	Ad_L_c1671	GTCGTATGCCACCTCCAACT	59997	TGTCCATCGTCGTCTTCTTCT	59859	331	(AATT)4
Aduranensis_large_rep_c1673	Ad_Lr_c1673	AGTCTCCACCCCCACCTAAG	60363	ATGGAGATGGAGGAGGAGGT	59889	157	(CTC)4
Aduranensis_large_rep_c1673	Ad_Lr_c1673	TCCATCTCCATCTCCTCCAC	60008	ATGAGTAATGGTATGGCGGC	59813	358	(CAC)4
Aduranensis_large_rep_c1673	Ad_Lr_c1673	ACCTCCTCCTCCATCTCCAT	59889	TGAAGGGGAAGGAACTGAGA	59773	377	(CCG)5
Aduranensis_large_rep_c1674	Ad_Lr_c1674	GAACGCAATTCCTCAAGAGC	59962	CTTAGGAGGCGGAGGAGAGT	59972	307	(ACCCAA)3
Aduranensis_large_c1678	Ad_L_c1678	AAGGAGGAGCTGCAAAGGAT	60349	CTTTTGGGAGAAGAATTGCG	59817	131	(TG)7
Aduranensis_large_rep_c1693	Ad_Lr_c1693	TGGGGGAGGTGATTTGTAGA	60309	CACCTCCACCTTCACCATCT	59962	104	(TGG)4
Aduranensis_large_c1697	Ad_L_c1697	AACACTCCGATGGAATCGTC	59934	CTAGTTTCACCAACGGAAGAGT	57548	208	(AAT)4
Aduranensis_large_rep_c1712	Ad_Lr_c1712	ACAGGAGTGATGGCCAAAAG	60111	GAATCACCGTGAATGGCTCT	60081	189	(CT)7
Aduranensis_large_rep_c1715	Ad_Lr_c1715	TCGCTCTCACCAATCACAAC	59837	TGGATAGCATATAAAACAATGCAAA	59799	153	(TC)13
Aduranensis_large_rep_c1721	Ad_Lr_c1721	ACTGGTTTAGGGTGAGGGTG	58914	CCTCCACCTCCTAAGAAGCC	60204	119	(GGGTGA)5
Aduranensis_large_rep_c1722	Ad_Lr_c1722	AATCAAGCAGGATGGTGAGG	60073	GCCATAGTAGCTGCCAGTCA	59054	299	(GATGGG)3
Aduranensis_large_c1726	Ad_L_c1726	CCCGTCTTCCAAATCAAAAA	59910	GTACGTAAAGCCGTAGGGGG	60731	187	(TC)6
Aduranensis_large_rep_c1728	Ad_Lr_c1728	AAATGGCATCCATCTTTTGC	59907	CAACCAAGGAGGTTGTTGCT	60149	328	(GATGGG)3	P
Aduranensis_large_rep_c1730	Ad_Lr_c1730	AACAAAAAGAAGGAAGGCGG	60584	GATGACAACAGCTTGCTCCA	59992	119	(GCCACC)4
Aduranensis_large_c1731	Ad_L_c1731	AGAGCAATTCCCGAGAAACA	59813	CGTGCATGGGAAGGAACTAT	59955	212	(GAG)5
Aduranensis_large_c1734	Ad_L_c1734	CGCCCTATGTCGATGATTCT	60059	AAAGAAAAGTTTTGCGGGTG	59244	511	(GGT)4
Aduranensis_large_rep_c1750	Ad_Lr_c1750	CTTAACCTCGCAGAAGCCAC	60015	ATCCTGCTCTTGCAAATGGT	59700	168	(ATA)5
Aduranensis_large_rep_c1754	Ad_Lr_c1754	GTAGGGAGGAGGTGGTGATG	59380	AAACCTTGTGATCCTGCACC	59973	155	(TGG)4
Aduranensis_large_rep_c1764	Ad_Lr_c1764	AGGAAGAAGTCTGGGGGAAA	60045	GATACTCGCAGAGGGTCGTC	59834	132	(GCA)6
Aduranensis_large_c1773	Ad_L_c1773	GAGGAGGCGGAGAGTGATAG	58992	CAAGCCGTTAGGTCCTCTTG	59869	257	(TGG)4
Aduranensis_large_c1776	Ad_L_c1776	GAGCAAAAGAGGCATGCAGT	60547	TGACGGTGAAAAATCACCAA	59941	272	(AGTG)3
Aduranensis_large_c1779	Ad_L_c1779	ACAAGCCATTCAAACGAGGT	59598	CCCCTGTTCAGCAGGTGTAT	59989	193	(GGCT)4
Aduranensis_large_c1779	Ad_L_c1779	CATAATGACAACAGGTGGCG	59988	CGCTCTATCCAGCACAACAA	60011	345	(GTT)4
Aduranensis_large_c1784	Ad_L_c1784	CTCATGGCCCCCACTTTTAT	61061	TTTGCCTTTGCCTCAAACTT	59861	279	(AAAT)5
Aduranensis_large_rep_c1786	Ad_Lr_c1786	GTGAGTGAACTGGAGGAGGC	59841	CTCAATCTTAGGGCCAGCAC	59836	272	(TGG)4
Aduranensis_large_rep_c1791	Ad_Lr_c1791	GTTAAGGGCTCGTCTTGCTG	60015	AGTGAGGAGTGAGGGTGGTG	60153	332	(CCG)5
Aduranensis_large_c1797	Ad_L_c1797	AAATTGGAAAGCGTGAATGG	59938	TAGTCCTGCGGTTAACTCCG	60262	293	(TGC)4
Aduranensis_large_c1804	Ad_L_c1804	CTGTGGTTTTGTGTCGGATG	60001	GCGAGCAGCCTCTAGTGATG	61248	367	(GAT)5
Aduranensis_large_rep_c1805	Ad_Lr_c1805	GAGGATTGGCATGATTTTGG	60274	CCATTCCATTCCATTCCAGT	59605	180	(GAATG)10
Aduranensis_large_c1826	Ad_L_c1826	AAGGCATCTTTGTCGTTGCT	59882	TTTTTCTCCGTTCCCCTTCT	60046	117	(GAA)6	P
Aduranensis_large_c1835	Ad_L_c1835	TGCAACGTGGTGACACAGTA	59778	GATGGTGCTGGGAACGTAGT	59997	182	(AAGAG)3
Aduranensis_large_c1842	Ad_L_c1842	CGCCATAGAACTTGGTTCCT	59195	AATCCAAGCAAGAATGGTGG	59933	320	(AACAAT)3
Aduranensis_large_c1843	Ad_L_c1843	GCCGGGGAAGAAATAAAACA	61137	CTTCACCTTCCTCTCGCATC	59950	196	(CAAT)3
Aduranensis_large_rep_c1844	Ad_Lr_c1844	TGGTTTAGGGTGTAGGGTGG	59705	CCTTCCCATTGTTGCATTTT	59801	205	(GGGTGA)5
Aduranensis_large_rep_c1855	Ad_Lr_c1855	CATAAGGAGGAGACTTATGCTCA	57675	AAAACCCAAGCCTCCGTACT	59998	170	(TGG)4
Aduranensis_large_c1862	Ad_L_c1862	AATTTTCAGCATGGTTGCAT	58092	TGCCAAGAATCTCTATGCCC	60177	187	(ATT)4
Aduranensis_large_c1865	Ad_L_c1865	CGAGTTCTGGTGGGTGTTTT	60005	CCACTGCACTACCCCTCAAT	59989	228	(TTG)4
Aduranensis_large_c1877	Ad_L_c1877	AGCACGCTCAGTCATTGTTG	60056	AGGTGGAAGTGGATTTGCAG	60111	242	(GCT)5
Aduranensis_large_c1880	Ad_L_c1880	ACCGGACCACTTTACAGCAT	59478	TGAGGAGCTACCAGCAGTGTT	60066	130	(AT)6
Aduranensis_large_c1884	Ad_L_c1884	ACCCCTTTTTCCCATTTAGC	59311	TAGTTGCCTCTTGTGCATGG	59864	146	(AAGAAC)4
Aduranensis_large_rep_c1887	Ad_Lr_c1887	CTTGCTAGTGTGCCTAGGGG	59891	TAAGGCTTCCTTTGGTGGTG	60103	243	(CCA)4
Aduranensis_large_rep_c1902	Ad_Lr_c1902	GCATTGTGGCAGAGAGACAA	59992	AGCATCAACACAGTTGCAGG	59905	235	(CTACC)3
Aduranensis_large_rep_c1923	Ad_Lr_c1923	TGGATTTCTCGACATCTGGG	61004	GAAATCTGGTCGGCCATTTA	59901	132	(GAA)6
Aduranensis_large_rep_c1923	Ad_Lr_c1923	TAAATGGCCGACCAGATTTC	59901	ATTATTGTTATTATTATTGGGGGAAG	57215	80	(ATT)4
Aduranensis_large_c1924	Ad_L_c1924	ACCAAAGCTAGCTCCACCAA	59875	GATGCCCTTAAGGAAGGAATG	59917	93	(TCC)4
Aduranensis_large_rep_c1928	Ad_Lr_c1928	TGGTTGCCAAGATTAGAGGG	60066	TCCTCCTCCTCCTCCTCTTC	59883	149	(GAAGAG)8
Aduranensis_large_c1933	Ad_L_c1933	ACGCATGAGTTGGTGTGGTA	60032	AGCTCAGCTCTTAGGAGGGAT	58728	306	(TCA)5
Aduranensis_large_rep_c1935	Ad_Lr_c1935	GGTGAGGGTAGGGTTTGTTG	59304	CTACCCATCTCCACCACCAC	60238	90	(TGG)4
Aduranensis_large_rep_c1935	Ad_Lr_c1935	AGGGTTTGTTGAACTGGTGG	59861	CCAAACATGCACCTTACCACT	59906	100	(GTG)4
Aduranensis_large_rep_c1944	Ad_Lr_c1944	AGGTGGGGACAGCATAATTG	59813	GAAGATGCCACTTCATTCTCC	58731	100	(AAG)4	P
Aduranensis_large_rep_c1955	Ad_Lr_c1955	GCCTTTGTTGTGAGGGGTTA	59971	AACAGGCACCATAGGTCCAA	60375	143	(GT)6
Aduranensis_large_c1964	Ad_L_c1964	ACCGTTGCTGCTGTTGTTTT	60730	GAACGAGGAACCGAAGAAGA	59405	130	(TTC)4
Aduranensis_large_rep_c2001	Ad_Lr_c2001	ATGGTGGTGGAGGAGATTTG	59779	GCCGTGGATCTTATCCTTGA	60036	257	(GGA)4
Aduranensis_large_rep_c2001	Ad_Lr_c2001	TCAAGGATAAGATCCACGGC	60036	ATCCTGTTCGCCCTTCTTCT	60212	80	(AGA)6
Aduranensis_large_c2006	Ad_L_c2006	TTGTGAGAGGTTGGGAAGGT	59549	CCGGCTGCTGTACTTATGC	59459	156	(AG)7
Aduranensis_large_rep_c2010	Ad_Lr_c2010	TTAGCTAGCACCACAACCCC	60132	AGCCTCTCATCCACAAGAGC	59560	259	(GATGGG)3	P
Aduranensis_large_c2019	Ad_L_c2019	ACCCCCAAGAAAAAGAAGGA	59912	TTAATCCTAATCTCCCTAAATCATTG	58220	164	(GGT)5
Aduranensis_large_rep_c2031	Ad_Lr_c2031	GATATGGGGTGAGGGGAGAG	60672	CAACCTCCTCCACCAAAGAA	60081	203	(GGT)4
Aduranensis_large_c2053	Ad_L_c2053	GATTGACGCCAAAAGGAAAA	60053	TACCATCCCTGCCACAGAAT	60340	135	(AAAG)4	P
Aduranensis_large_c2060	Ad_L_c2060	AACAATTTGGAAGTGGTCGC	59978	CCGAAGACTCGCCAGTAAAA	60378	265	(GT)6
Aduranensis_large_rep_c2369	Ad_Lr_c2369	TGGTGCAACATGGACTGATT	59967	CCGCCCACAAGTTGATTAGT	59993	403	(TTGT)4
Aduranensis_small_rep_c4	Ad_Sr_c4	CTGCTGGTGGTTTTAGCCTC	59875	CAAGCACCAAGCAAATTTCA	59849	403	(ATTT)4
Aduranensis_small_rep_c5	Ad_Sr_c5	TGGAAACATGAAAAATGGCA	59907	CAGAGTGGAAGAGCAGGGTT	59450	366	(CTT)4
Aduranensis_small_rep_c6	Ad_Sr_c6	ATCCAGAGCATGACGACACA	60279	GACTTGAAAAGCGTGCTTCC	60000	337	(AGGT)4
Aduranensis_small_rep_c11	Ad_Sr_c11	GCCAAATTCTTTTGCTTAGTGG	60128	ATCACAGTTGAAGTTCCGGG	59966	453	(TATGA)4	P
Aduranensis_small_rep_c20	Ad_Sr_c20	AACAAATCCGTGGATTCAGC	59939	TGTTTCCTTGGTTCCTGGAC	59943	477	(AAGCT)3
Aduranensis_small_rep_c28	Ad_Sr_c28	GATGAAGATATGGCCGAGGA	59998	TACTGCTGCTTGCACTCTGG	60347	337	(GAT)5
Aduranensis_small_rep_c29	Ad_Sr_c29	CATAGTGCCCCACTTCCACT	59989	TCTTGGTGAATCCCCTTCTG	60042	383	(CAT)4
Aduranensis_small_rep_c37	Ad_Sr_c37	GATACCAAAGGCCCCAAAGT	60187	TGGACATGAAGACGATGGAA	60048	293	(TTC)4	P
Aduranensis_small_rep_c38	Ad_Sr_c38	TTCCTATTCAGCCTCATGCC	60177	TTGATTTCTTGGGGTCTTGC	60051	447	(TTC)7	P
Aduranensis_small_rep_c71	Ad_Sr_c71	CCTCTTCAATCTTTGCTGGC	59955	AAGGCACCAAAACAAACTGG	60008	531	(CTGTTG)4
Aduranensis_small_rep_c72	Ad_Sr_c72	AATGGAAGCTTGTTGGATGG	59933	ATTCACACTCTGGTCCCGTC	59969	346	(AGA)5
Aduranensis_small_rep_c73	Ad_Sr_c73	AGCTGAAGGAGAAGCACCAA	60134	CTATTTCAAGAAGCCGCCAG	59975	88	(TGG)4
Aduranensis_small_rep_c81	Ad_Sr_c81	AATTCGAGGGTGCTGAAATG	60074	TCAAGGATGCAGCAAGACAC	59992	296	(AAT)4
Aduranensis_small_rep_c87	Ad_Sr_c87	CCGCTCTGTTTGATTCCATT	60074	TAATGCTCGCTCATGTTTGC	59983	420	(GAA)4	P
Aduranensis_small_rep_c114	Ad_Sr_c114	ATAGGAGGAACCGTGAGCCT	60096	TTCATTATTCCAGGCAACCA	58965	310	(TGGAGC)3
Aduranensis_small_rep_c128	Ad_Sr_c128	CACGTGCTGAGTATTGTAAACGA	60234	GACACCTCCACTACCCGAAA	59966	364	(TTTTTC)5
Aduranensis_small_rep_c143	Ad_Sr_c143	TGAAGGTGAAGAAGGGATGG	60042	AGAAGGCCCTCAAGAAGAGG	59950	127	(GAA)4
Aduranensis_small_rep_c147	Ad_Sr_c147	TGATTTCCCTGGATCAAAGC	60014	ATTCGTCAAGGTTTTGGTGG	59830	394	(AGC)4	P
Aduranensis_small_rep_c154	Ad_Sr_c154	CACCATTGGGTGGATAGATT	57174	GACTGGACAGCAAAGGGTGT	60159	154	(GAA)5
Aduranensis_small_rep_c156	Ad_Sr_c156	GGAATTTGTTGACCCCAATG	60029	CACATTAATATTCAAAAATAAGAACCA	57095	271	(GTTT)4
Aduranensis_small_rep_c160	Ad_Sr_c160	GAGATGCATCAGCTCAAACG	59552	TCAAAGGAAGGACCACCAAC	59943	504	(TAT)5
Aduranensis_small_rep_c163	Ad_Sr_c163	AGTGCTGCTAGTGCTGCTGA	60104	AGTGTGCTTGGGTAAGCGTT	59803	198	(AAAAGA)3
Aduranensis_small_rep_c172	Ad_Sr_c172	ATTACAGTGACCCGGAGGTG	59844	AATTGCATTCTTTTTCCCCC	60130	314	(GAA)4	P
Aduranensis_small_rep_c178	Ad_Sr_c178	TTCCTCTCAATCCCTGAGGA	59731	CTTGTTTCCCAAGTTTCCCA	59942	526	(ATA)5
Aduranensis_small_rep_c180	Ad_Sr_c180	TGAGCATCTCGGTGAGTTTG	59984	GAGGTGGTGCTTCTTCTTGC	59997	226	(AGC)4
Aduranensis_small_rep_c183	Ad_Sr_c183	CAAATCTGTCGGCTGCAGTA	60011	CTGGGAGACGTTCTTCTTGC	59989	511	(GAG)7
Aduranensis_small_rep_c187	Ad_Sr_c187	CACCGGTGAGTGGTAGGAGT	60026	CGCTAAGGGACCAATACCAA	59953	167	(TGG)4
Aduranensis_small_rep_c194	Ad_Sr_c194	TGAAGGCGTTGCAGAGTATG	60011	TACACAAATGCTGCCCAGAG	59864	223	(TAC)4
Aduranensis_small_rep_c197	Ad_Sr_c197	AGAGAACTCTTGAACGGCGA	60134	CGGTACATTCCACACAAACG	59881	194	(TGG)6	P
Aduranensis_small_rep_c200	Ad_Sr_c200	CCCCGACAACCAGTAAAGAA	59964	GGGGGAGGTGAAAGAGAAAG	60045	203	(GAA)5	P
Aduranensis_small_rep_c201	Ad_Sr_c201	TAAGCTGCTGTTGCTGCTGT	59958	AATAAGCATGAATGGGAGCG	60060	263	(ATG)6
Aduranensis_small_rep_c202	Ad_Sr_c202	ACCACCTTCATCTACGCCAC	59997	TTGTGATGGTGGAGGATTCA	59893	429	(CCT)5
Aduranensis_small_rep_c204	Ad_Sr_c204	CTGCAGATGGTGTCAGTGCT	60055	TTAGTGACAATGCTCTGGCG	60011	462	(TCC)5
Aduranensis_small_rep_c204	Ad_Sr_c204	AGGCTTGTCTTGACGAAGGA	59989	TGGTTGGAAAGGAGAACCTG	60081	359	(ACC)6
Aduranensis_small_rep_c206	Ad_Sr_c206	CGTGAGAGGGGAAAAGAAGA	59401	AAGGGATCCCATTACGGAAC	60017	288	(GAGGAA)3	P
Aduranensis_small_rep_c208	Ad_Sr_c208	TGCCGTACATCGCTACTCAG	60035	CCGTGAAATTCATAGATAGGCA	59101	529	(ATT)5
Aduranensis_small_rep_c212	Ad_Sr_c212	GGAGCCCAAACCTAAGAAGG	60068	TGTTGCCTTCACCTTGACAG	59873	376	(AAGCCT)5	P
Aduranensis_small_rep_c213	Ad_Sr_c213	AGAGCCACTGGAGAACCTCA	59986	GAGCACCACCGTAAGGGTAA	59993	329	(TCGGC)3	P
Aduranensis_small_rep_c217	Ad_Sr_c217	ACAGCTCTCTCAACTCCCCA	59986	CGGGGGTAAGGAAGAGAGG	60953	477	(TC)9
Aduranensis_small_rep_c235	Ad_Sr_c235	TGATGATGACTTGGGAGGTG	59473	ATCCAATTTGTTGGTTGGGA	60029	537	(GAT)6
Aduranensis_small_rep_c258	Ad_Sr_c258	CGAACAGAGTTCTGAAGCCC	59989	AGCTCTCTTCAGATGGCTGC	59857	501	(CAT)4
Aduranensis_small_rep_c270	Ad_Sr_c270	CGACGCCATCAAATAATCCT	59923	TTCATCATCAAAGGATGGCA	60009	437	(TCT)5
Aduranensis_small_rep_c270	Ad_Sr_c270	TCAAGAAGGCCTGCAAGTTT	59993	GAGTCTTTGAGGGTGCAAGC	59997	364	(ATG)5
Aduranensis_small_rep_c282	Ad_Sr_c282	GGGACCGAAGCAAGAAATTA	59158	TGAATTCAGGGGAATTCTGG	59864	344	(AG)10
Aduranensis_small_rep_c288	Ad_Sr_c288	CAGCTGGGATCCAACCTAAA	60066	AGAGCAGAGCCATAGAGGCA	60263	446	(TAAA)3
Aduranensis_small_rep_c294	Ad_Sr_c294	TCCCAACAATAACGACAACG	59439	TCAACCGGCTGATTTAGTCC	60074	297	(ATGA)3
Aduranensis_small_rep_c295	Ad_Sr_c295	GCTCTCCTCCGATCACTCAC	59952	GAAGCTTGAACATAGAGGAAAAAGA	59491	147	(TC)8
Aduranensis_small_rep_c313	Ad_Sr_c313	TTCAGTCGGTGCAGAAGATG	59984	TGCAGCTGTTGAATTGGAAG	59988	525	(CCT)4
Aduranensis_small_rep_c318	Ad_Sr_c318	AAGGTTTACGAGCTGAGGCA	60015	GGCCCTGGTCTTCTTAGGAC	60074	258	(AAG)4
Aduranensis_small_rep_c324	Ad_Sr_c324	TGAACCACGGAACCAGTACA	60001	AAGGTACAAAAGGGGTCGCT	59998	568	(CCT)4	P
Aduranensis_small_rep_c359	Ad_Sr_c359	GCCCAAAACCCTTCTTTCTC	60053	CCAAGCAAATTCACTCGTCA	59840	585	(GATGAG)3
Aduranensis_small_rep_c361	Ad_Sr_c361	TCTGGTCCTGCTGTGTTCTG	60022	CACCATGATGTCTCCCACAG	59954	404	(CTT)4
Aduranensis_small_rep_c380	Ad_Sr_c380	CCACCAGACCTGAGATGGTT	59962	AAAGATGCTTCAGGCGAAAA	59960	585	(ATG)5
Aduranensis_small_rep_c383	Ad_Sr_c383	TGAAGTTGCTGCCTCCTTTT	59993	TTAAAACTTCAAGGCAGCGG	60368	439	(TCA)6
Aduranensis_small_rep_c391	Ad_Sr_c391	GGTTTGTTTTCTTTTCCCCC	59661	CCACGGTGGCTTTGAATAGT	59993	330	(TTA)5
Aduranensis_small_rep_c403	Ad_Sr_c403	TTGAGGTTTGAGATCTGGGG	60042	CAACCCATCCATGCTCTCTT	60073	243	(AGGG)4
Aduranensis_small_rep_c441	Ad_Sr_c441	TGAAGGTGGATGTGGATGAA	59893	AAGATGGCGATGACGAAGTC	60226	204	(TGC)4
Aduranensis_small_rep_c448	Ad_Sr_c448	GCACCAAACCCTTGTCAACT	60012	TGTTGTTGCTGGTTTAGGCA	60293	512	(TGCTGA)3	P
Aduranensis_small_rep_c453	Ad_Sr_c453	GGCTAGTTTCAAGGCGTGAG	60015	GTGTTTAGGCCAAGTGGGAA	59971	597	(AT)6
Aduranensis_small_rep_c459	Ad_Sr_c459	GAAGCCGTCGTCTGAAGAAC	59997	CGTTCAAATAGGGCACCAGT	59993	507	(CTC)5
Aduranensis_small_rep_c459	Ad_Sr_c459	ACTGGTGCCCTATTTGAACG	59993	GTGCCAATAAATTGGGGATG	60016	303	(GGA)5
Aduranensis_small_rep_c461	Ad_Sr_c461	ACCAGAGGCAAACAAACCAC	60012	CAATAGGTGCACCAGGAGGT	59989	146	(CCT)4
Aduranensis_small_rep_c472	Ad_Sr_c472	GCCTGCAAAAAGAGCATAGG	59982	TTGAGTGTGTGTGGTTGGGT	59890	425	(CTT)5
Aduranensis_small_rep_c476	Ad_Sr_c476	TGGTGGATCTTCTGATCGTG	59631	AGCGATGCCATTCTCTTGTT	59843	316	(CTT)5
Aduranensis_small_rep_c480	Ad_Sr_c480	GTCGTTGTCGTCTCTCACGA	60030	ACTTGCGCACTCTAATGCCT	60044	329	(AAGC)5
Aduranensis_small_rep_c488	Ad_Sr_c488	AAGCCAAACCAATGCAAATC	59945	AGCTTAGCACCGAGAGGGAT	60370	284	(GCAT)4
Aduranensis_small_rep_c491	Ad_Sr_c491	CCTCTTTAGTTCGACGGCAG	60008	GAGGGAAATAGAGGGGGTGA	60264	194	(TC)6
Aduranensis_small_rep_c494	Ad_Sr_c494	GGGGGAAGCAATTCGTTAAT	60150	TGAACTGCTGCTTGAAATGG	59988	166	(TTC)6
Aduranensis_small_rep_c497	Ad_Sr_c497	TTATGATAGGCAGCAACAGCA	59481	GAAAGCCCAACTGTGACCAT	59973	434	(GAGGG)3
Aduranensis_small_rep_c505	Ad_Sr_c505	CAAGTGAATATGCTCCGGGT	59955	TTGCATAATTTCCGCATTGA	60037	360	(TTC)6
Aduranensis_small_rep_c506	Ad_Sr_c506	ACCCGAAGGATCTGGGTTAT	59651	TCAACCAGCAACTCTGCATC	59992	418	(TAA)5
Aduranensis_small_rep_c515	Ad_Sr_c515	GCTGCGGCTGAATGATAGC	61994	GAAGTCGGAAGCAACCTCAG	59989	291	(TTC)5	P
Aduranensis_small_rep_c518	Ad_Sr_c518	GACTGCATATCCGGGAAGAA	60036	CGGGGGAACTGAGAGGAG	60751	167	(CT)8	P
Aduranensis_small_rep_c520	Ad_Sr_c520	GCACATGCTACCAGGAATGA	59679	TCTCCATCCACATTTGAACAAG	59971	322	(AC)6
Aduranensis_small_rep_c541	Ad_Sr_c541	CTCTGAAAGAGCCATCAAAGG	59063	TGGTTGAACCTTGGTGATGA	59935	279	(TCA)4
Aduranensis_small_rep_c547	Ad_Sr_c547	GAGTGAAGTGGCCTGGTGTT	60159	GGAAAGAACAGAAAAGCGGG	61088	182	(TAGT)5
Aduranensis_small_rep_c550	Ad_Sr_c550	GCCTGGGGATGCAGTAAATA	59923	CAAGGGAGAGAAGGAGGCTT	59950	254	(GA)6
Aduranensis_small_rep_c555	Ad_Sr_c555	TAGGGGTGTGTCCTGTAGCC	59989	AAAAGGGGAAGCACAACCTAA	59987	307	(TTTG)4
Aduranensis_small_rep_c559	Ad_Sr_c559	GTATGAGGAGGGGTCCCATT	60015	TTCTCCATGAACTGCAGACG	59984	213	(TGA)5
Aduranensis_small_rep_c563	Ad_Sr_c563	TGCCCCTTGCTTTCATTAGT	59708	AAAGCACCAAATTGCAAACA	59206	162	(TTA)5
Aduranensis_small_rep_c574	Ad_Sr_c574	TGGTTTGGCTTTAGGTTTGG	59968	GGGGGTCATAAGCGTGTATC	59273	516	(GA)6	P
Aduranensis_small_rep_c579	Ad_Sr_c579	CCCGGAATCCAGTTACACAC	60232	ATCTTTCTCATTGCCATCGG	60036	235	(AAATAC)3
Aduranensis_small_rep_c582	Ad_Sr_c582	TTGAGCCAAGTTTCCTGCTT	59993	CGTTACCCGGTCCAGTAAAA	59855	404	(CTT)4
Aduranensis_small_rep_c588	Ad_Sr_c588	GGGCACCAATAGGAGATTTG	59387	TTACCACTGGTGCAAAACCA	60004	278	(CA)9
Aduranensis_small_rep_c597	Ad_Sr_c597	ATGGTGGTGGTAGGAAGCAG	59989	ATGGGATGACCTCCATTCAC	59593	396	(TGA)6
Aduranensis_small_rep_c598	Ad_Sr_c598	TTAACCAAAATGCGGGCTAC	59964	GGTTTTCGCATCACCTGTTT	59978	332	(GCT)5
Aduranensis_small_rep_c607	Ad_Sr_c607	TTCAAGAATCACCAGAGGGG	60042	ACTTTGTGAGGAATGCCACC	59973	322	(GAA)5
Aduranensis_small_rep_c616	Ad_Sr_c616	AATACGTTGCAAAAATGGGC	59838	AGGAAAAGGAGGAGAAAGCG	59955	313	(CAT)4
Aduranensis_small_rep_c616	Ad_Sr_c616	TGGCTCTTTACCCCCTTTCT	60068	TAGCGGTGAGGTTGAAGTGA	59440	498	(TCC)4
Aduranensis_small_rep_c624	Ad_Sr_c624	TCATCAACGGGGTTATTGGT	60051	ACTACGTTCCCAGCACCATC	59997	308	(CTT)4
Aduranensis_small_rep_c635	Ad_Sr_c635	GGACAATGGTGGGTCTCAGT	59817	GACAAGGTGATGTCGGAGGT	59969	524	(AAAATT)4
Aduranensis_small_rep_c638	Ad_Sr_c638	AGCGGAAAGGAAAAGGAAAG	59829	ATGTATTTGTGTGGCGACGA	59995	258	(CT)6
Aduranensis_small_rep_c656	Ad_Sr_c656	ATCACTTGGACTTGGGCAAC	59973	ACAAATTAGGGAACGCCTCC	60320	413	(CCT)4
Aduranensis_small_rep_c661	Ad_Sr_c661	GGGAGAGATTTAAGGCCAGG	60032	GCAAGCTGCTAGTGCTTCCT	59927	338	(GTTA)4
Aduranensis_small_rep_c672	Ad_Sr_c672	ACTGGTTGAGGTTTTGACGG	60005	CACAACAGTCTTCTTCGCCA	60025	146	(GAA)4
Aduranensis_small_rep_c681	Ad_Sr_c681	GGGCCGAAGAGAAGCAAA	61410	CAGTGTTCCAAGAACAGCGA	60025	531	(AG)6
Aduranensis_small_rep_c711	Ad_Sr_c711	GGGAGAGAAGGAGTGTGGAG	58819	TTCATAGCGCTGACCCTTCT	59978	275	(AAG)4
Aduranensis_small_rep_c712	Ad_Sr_c712	ATCAGAACCAAAGAGGGGGT	59795	GAGTTTCACCCCGGACACTA	59966	295	(GTG)4
Aduranensis_small_rep_c729	Ad_Sr_c729	CTTGTCAATGGGGTCAAGGT	59820	CGGTACCTCTCTGCTCGTTC	60012	415	(GGT)4
Aduranensis_small_rep_c735	Ad_Sr_c735	TAAGACTCCTGGCTGTGGCT	60012	ACTGCCCCCAAATAAAGACC	60187	183	(GAA)4
Aduranensis_small_rep_c738	Ad_Sr_c738	TTGTGTGCTTAGCATCCTCG	60011	CCAATCCTCATTGCCTTCAT	59894	575	(TCT)5
Aduranensis_small_rep_c739	Ad_Sr_c739	GGTACGCAAGTGATCGTTGA	59722	ATCCAACCTTGATAGCGGTG	59955	179	(AATT)5
Aduranensis_small_rep_c741	Ad_Sr_c741	GAAGTTTGCTCGGAGGAGTG	59989	TGAAACTGAATACTGCTTCGGA	59883	587	(TATG)4
Aduranensis_small_rep_c745	Ad_Sr_c745	CGGGGACTCACAAGTGTAGC	60711	ATTCCCGCAATTGACTTTTG	59938	458	(TTC)6
Aduranensis_small_rep_c745	Ad_Sr_c745	CCATAGGAGACGTGGTTCGT	59989	CCAAACATGCAACATAAACAGC	60417	348	(TTTGC)3
Aduranensis_small_rep_c747	Ad_Sr_c747	GCCAGCACTTTGGAAGAAAG	59993	CGTGAAATCGGTGGAAAGTT	59971	357	(GAT)6
Aduranensis_small_rep_c754	Ad_Sr_c754	CCTCTTCTCCACCCAATCAA	60042	CCCAAGAACTCGTTGGTGTT	60005	137	(TCT)6
Aduranensis_small_rep_c756	Ad_Sr_c756	GGGGGAGAAGGAGAGACATC	60012	GTGCTATCTTGGTTGCCGAT	60103	303	(AGAGA)4	P
Aduranensis_small_rep_c756	Ad_Sr_c756	ATCGGCAACCAAGATAGCAC	60103	AATCACACAAAGACGCATGG	59572	348	(TTA)5	P
Aduranensis_small_rep_c766	Ad_Sr_c766	AGCGAAACTGCTTGTCGATT	60022	CTTCCGTCGTCAAGAAGAGC	60134	417	(TCTCCC)4
Aduranensis_small_rep_c772	Ad_Sr_c772	GCGCTCTTATCGAAGCTCTG	60395	TGTCCTTAAGCAAGAGGCGT	60015	300	(CTT)7
Aduranensis_small_rep_c783	Ad_Sr_c783	CAGACGGATGGGACAAGAAT	59927	CACCCTGTTCTTCCCACACT	60002	440	(TGC)4
Aduranensis_small_rep_c797	Ad_Sr_c797	CCAGGAGCATCTGGATCATT	60034	GAGATCGTGTCCGAATGGTT	59934	395	(TCT)5
Aduranensis_small_rep_c807	Ad_Sr_c807	TAAAACAGCAACCTGCAACG	59911	GTGAAGAGAGGAGCCACGAG	60135	324	(AATGA)3
Aduranensis_small_rep_c816	Ad_Sr_c816	CTGCAAACGACAATCGAGAA	59988	ACGGCTTGAGAAGCAGAGAG	59891	317	(CTC)5
Aduranensis_small_rep_c817	Ad_Sr_c817	CAAAACAAGGTCCCTGCAAT	59971	GCATCATAGCCACGATACCA	59529	525	(TTCT)4
Aduranensis_small_rep_c822	Ad_Sr_c822	CAGTTTCATCTTTCCCCCAA	59903	TGAGCATGCTGAGACTGATTG	60152	86	(ATT)6
Aduranensis_small_rep_c823	Ad_Sr_c823	GCACCTCAAACACCAAACCT	60012	ATTGTGCTCCCAGAGCTTGT	59874	365	(TAT)7
Aduranensis_small_rep_c826	Ad_Sr_c826	AGTTGGTAGCGGCTTTGCTA	60039	CCCAAATTTCAATTCCCCTC	60482	417	(GTG)4
Aduranensis_small_rep_c828	Ad_Sr_c828	AACAAAAAGCGGACACCATC	59978	AAATGCAAGAACACTTGGGG	59971	505	(GA)6
Aduranensis_small_rep_c843	Ad_Sr_c843	CTAGGCTTGACAACATCGCA	60011	CGCCAAGTGATCTGACAAGA	59984	557	(CCA)5
Aduranensis_small_rep_c847	Ad_Sr_c847	AATGGGAGGAGGTATGGGAG	60147	CGCCGAAGCTGCTAAATTAC	60006	187	(TCC)4
Aduranensis_small_rep_c864	Ad_Sr_c864	GATCTGAGACGACGGTGGAT	60080	TTACGGCCGAGAATTGAAAC	60074	145	(GAA)7
Aduranensis_small_rep_c867	Ad_Sr_c867	CTAGCCCAACTCCACCTCTG	59861	GAAGGCGAAACTACCGTCTG	59875	599	(GCT)5
Aduranensis_small_rep_c888	Ad_Sr_c888	GCCGCCAGGTTTAATGATAA	59928	TCGTCCTTTTGGGGTTAATG	59795	288	(CTT)4
Aduranensis_small_rep_c898	Ad_Sr_c898	TTTGGGTTGATCAGAGGGAC	59903	CCGTGGCTTCTGTTGAATTT	60110	241	(AAAC)4
Aduranensis_small_rep_c907	Ad_Sr_c907	TCAGTTTGTTCTTACATCATATTCCC	59702	GGCCCAAAAGCAAATGTAGA	60074	229	(AT)6	P
Aduranensis_small_rep_c908	Ad_Sr_c908	TGGATGTGATGCTGTGGTTT	59967	TTTTTCTATGCAAACATGGCTT	58808	263	(AAAT)3
Aduranensis_small_rep_c919	Ad_Sr_c919	ATTCAAAACAATTGGCCCAG	59801	GATATCTAAGCCAAAATCATACAAAAA	58321	336	(ATT)9
Aduranensis_small_rep_c936	Ad_Sr_c936	CCCCAAATCCACTTTCTCCT	60298	TTTGCCAGGAAATTGAGACC	60051	181	(TC)10
Aduranensis_small_rep_c950	Ad_Sr_c950	TGATGATCATGCCACCTCAT	59882	GCAGAAGCCACCACCATATT	59962	313	(TCA)5
Aduranensis_small_rep_c950	Ad_Sr_c950	AATATGGTGGTGGCTTCTGC	59962	GTAGTGGGTTTCGCTTTTGG	59609	83	(ATC)4
Aduranensis_small_rep_c964	Ad_Sr_c964	GGGTGTGTGTGTGTGTGTGT	58677	TCTGATTTGTGGGTCCCTCT	59505	208	(GT)6	P
Aduranensis_small_rep_c964	Ad_Sr_c964	GAGGGACCCACAAATCAGAA	59903	AGGATTACACAAAAGAGGCGT	57880	156	(TATC)3	P
Aduranensis_small_rep_c987	Ad_Sr_c987	TGTTGAATTACATGATTTAGAGAACAA	58332	CTGCTTCTTCAAGGTGAGGC	60134	210	(TAT)4
Aduranensis_small_rep_c994	Ad_Sr_c994	CGACGAGTTTTTGTGCTTCA	60027	AGCCCGTTTTAGGTTCAGGT	59998	405	(GAA)5
Aduranensis_small_rep_c1002	Ad_Sr_c1002	GGGACGAGAAGCATTAGCAG	59978	GAAGGCTTTGAACATTCACG	58352	358	(CTTTGA)4
Aduranensis_small_rep_c1013	Ad_Sr_c1013	CTTCTTTCACGGTCCCATGT	59966	TTTTTGCAGGTGGAGAGCTT	59993	545	(CCA)4
Aduranensis_small_rep_c1016	Ad_Sr_c1016	ACCACACCAACAGCAGATGA	60162	CTTGTTGAGGAGGAGAACGC	59989	159	(CTT)4
Aduranensis_small_rep_c1021	Ad_Sr_c1021	TGCCTTAACACCAGCTTTCA	59464	AGGATGGTGTGGCGAGATAC	59957	406	(AT)6	P
Aduranensis_small_rep_c1025	Ad_Sr_c1025	GGTTCTCGAAGCTGTGGAAG	59989	TAAGACCGCCGTTTTACCAC	59996	260	(CGT)5
Aduranensis_small_rep_c1037	Ad_Sr_c1037	TCAGGCAGCAAATCAACAAC	59847	ATTTGCGATTTTCTTGACGC	60217	361	(CGA)4	P
Aduranensis_small_rep_c1038	Ad_Sr_c1038	ATTACGGCCGGGGTATAGA	59264	TCCCCATCTCCAACTGAGAC	60048	302	(AGT)4
Aduranensis_small_rep_c1044	Ad_Sr_c1044	CAATGGCCAGTGGAAGAAAT	59933	ATCAGGTGCCTTTGATGACC	59934	378	(ACT)4
Aduranensis_small_rep_c1045	Ad_Sr_c1045	CCCATCTGGCTATGTTTCGT	59955	CTTTGCTGCTTATCGAAGGG	59975	220	(AGTG)7
Aduranensis_small_rep_c1045	Ad_Sr_c1045	TCCAAAAGGTTTTTGTTGGC	59953	ATGCAACAAGTGAAAAGGGG	59971	285	(TAC)4
Aduranensis_small_rep_c1048	Ad_Sr_c1048	TATCACTGCCACCAAAACCA	59964	TGGAAGTAGCAGTGCTGGTG	60049	167	(CCA)4
Aduranensis_small_rep_c1053	Ad_Sr_c1053	TGTCTCTTTTGGGGTTTTGC	60088	CAGTTGCGGTTGAGAAGTCA	60025	484	(AAG)4
Aduranensis_small_rep_c1057	Ad_Sr_c1057	TCGACGGTGACTGTTCTGAG	60022	ATAACCTCCACCAATGGCAG	59813	473	(GAT)5
Aduranensis_small_rep_c1060	Ad_Sr_c1060	GCTTCCTTGAAAATGCTTGC	59967	ATGGCACATGCTGTTTGTGT	60040	443	(GAGGCG)4
Aduranensis_small_rep_c1062	Ad_Sr_c1062	CGTTTGAAGTTGAAAGTGCTG	58617	CTCAATTTCCTTCCGGATCA	60006	598	(AGA)6
Aduranensis_small_rep_c1072	Ad_Sr_c1072	TGTTGGAGAAGAGAATGGCG	61316	AGAAGAATCAGAATCCGCGA	59917	293	(GCC)4
[truncated: 1,717 more rows]
